# Supplementary material for: Probing planetary biodiversity with DNA barcodes: The Noctuoidea of North America
Source: PLoS One. 2017 Jun 1;12(6):e0178548. doi: 10.1371/journal.pone.0178548 (PMC5453547; doi:10.1371/journal.pone.0178548)
Supplement: S1 Dataset — Specimen data (vouchers, taxonomy, specimen details, collection data) for North American species in the families Notodontidae + Doidae, Euteliidae, Nolidae, Erebidae, and Noctuidae. (XLS) [file pone.0178548.s001.xls]

## Sheet: Notodontidae+Doidae
Project Code	Process ID	Sample ID	Field ID	BIN	Catalog Num	COI-5P Seq. Length	COI-5P Trace Count	COI-5P Accession	Image Count	Barcode Compliant	Contamination	Stop Codon	Flagged Record	Collection Date	Identification	Life Stage	Extra Info	Voucher Type	Institution	Notes	Sample ID	Phylum	Class	Order	Family	Subfamily	Tribe	Genus	Species	Subspecies	Identifier	Identifier Email	Identification Method	Taxonomy Notes	Sample ID	Collectors	Collection Date	Country/Ocean	State/Province	Region	Sector	Exact Site	Lat	Lon	Elev	Depth	Elevation Precision	Depth Precision	GPS Source
LNAUT	LNAUT1082-14	CCDB-22947-D02		BOLD:AAH5379	USNM ENT 00975523	658[0n]	4		1					06-Jul-1980	Hyperaeschra tortuosa	A		Vouchered:Registered Collection	National Museum of Natural History, Smithsonian Institution		CCDB-22947-D02	Arthropoda	Insecta	Lepidoptera	Notodontidae	Notodontinae	Notodontini	Hyperaeschra	Hyperaeschra tortuosa						CCDB-22947-D02	D.C.Ferguson	06-Jul-1980	United States	Utah	Sanpete County		Willow Creek Road, near Ephraim			2286
LNAUT	LNAUT1081-14	CCDB-22947-D01		BOLD:AAH5379	USNM ENT 00975522	658[0n]	4		1					14-Jul-1980	Hyperaeschra tortuosa	A		Vouchered:Registered Collection	National Museum of Natural History, Smithsonian Institution		CCDB-22947-D01	Arthropoda	Insecta	Lepidoptera	Notodontidae	Notodontinae	Notodontini	Hyperaeschra	Hyperaeschra tortuosa						CCDB-22947-D01	D.C.Ferguson	14-Jul-1980	United States	Utah	Sanpete County		Willow Creek Road, near Ephraim			2286
BBLSY	BBLSY412-09	09BBLEP-03339	AZ090601-14	BOLD:AAH5379		658[0n]	2	GU690816	1					01-Jun-2009	Hyperaeschra tortuosa	A			Biodiversity Institute of Ontario	UV sheet	09BBLEP-03339	Arthropoda	Insecta	Lepidoptera	Notodontidae	Notodontinae	Notodontini	Hyperaeschra	Hyperaeschra tortuosa		J. Donald Lafontaine	Lafontained@agr.gc.ca			09BBLEP-03339	K.Perez, S.McCubbin, J.Cossey, A.Borisenko	01-Jun-2009	United States	Arizona	Coconino Co.	Ten-X Campground, 10 km S Grand Canyon Village	ponderosa pine forest	35.939	-112.121	2033
BBLSY	BBLSY407-09	09BBLEP-03334	AZ090601-14	BOLD:AAH5379		658[0n]	2	GU690819	1					01-Jun-2009	Hyperaeschra tortuosa	A			Biodiversity Institute of Ontario	UV sheet	09BBLEP-03334	Arthropoda	Insecta	Lepidoptera	Notodontidae	Notodontinae	Notodontini	Hyperaeschra	Hyperaeschra tortuosa		J. Donald Lafontaine	Lafontained@agr.gc.ca			09BBLEP-03334	K.Perez, S.McCubbin, J.Cossey, A.Borisenko	01-Jun-2009	United States	Arizona	Coconino Co.	Ten-X Campground, 10 km S Grand Canyon Village	ponderosa pine forest	35.939	-112.121	2033
CNCLB	CNCLB866-14	CNCLEP00094583		BOLD:AAH5379	CNCLEP00094583	658[0n]	4		1					16-Jun-1967	Hyperaeschra tortuosa			Vouchered:Registered Collection	Canadian National Collection of Insects, Arachnids and Nematodes	Genitalia Slide CNC # 16561	CNCLEP00094583	Arthropoda	Insecta	Lepidoptera	Notodontidae	Notodontinae	Notodontini	Hyperaeschra	Hyperaeschra tortuosa		J. Donald Lafontaine	Lafontained@agr.gc.ca			CNCLEP00094583	R.F.Sternitzky	16-Jun-1967	United States	Arizona			3-5 miles Southeast of Alpine
NOCNA	NOCNA031-14	20330-140609-AZ	20330-140609-AZ	BOLD:AAH5379		658[0n]	2		1					14-Jun-2009	Hyperaeschra tortuosa	adult			Research Collection of Robert J. Borth		20330-140609-AZ	Arthropoda	Insecta	Lepidoptera	Notodontidae	Notodontinae	Notodontini	Hyperaeschra	Hyperaeschra tortuosa		Hugo L. Kons, Jr.	hkonsjr@yahoo.com			20330-140609-AZ	Borth/Kons	14-Jun-2009	United States	Arizona	Coches Co		Onion Saddle	31.933	-109.244	2286
NOCNA	NOCNA030-14	20329-140609-AZ	20329-140609-AZ	BOLD:AAH5379		658[0n]	2		1					14-Jun-2009	Hyperaeschra tortuosa	adult			Research Collection of Robert J. Borth		20329-140609-AZ	Arthropoda	Insecta	Lepidoptera	Notodontidae	Notodontinae	Notodontini	Hyperaeschra	Hyperaeschra tortuosa		Hugo L. Kons, Jr.	hkonsjr@yahoo.com			20329-140609-AZ	Borth/Kons	14-Jun-2009	United States	Arizona	Coches Co		Onion Saddle	31.933	-109.244	2286
BBLCU	BBLCU294-09	09BBLEP-04781	MI090617-01	BOLD:AAB4104		658[0n]	2	GU694381	1					17-Jun-2009	Hyperaeschra georgica	A			Biodiversity Institute of Ontario	UV sheet	09BBLEP-04781	Arthropoda	Insecta	Lepidoptera	Notodontidae	Notodontinae	Notodontini	Hyperaeschra	Hyperaeschra georgica						09BBLEP-04781	K.Perez, S.McCubbin, J.Cossey, A.Borisenko	17-Jun-2009	United States	Michigan	Oceana Co.	HWY 31 rest stop, 3 km S Rothbury	mixed forest	43.4851	-86.3603	210
RDLQ	RDLQ779-07	DH001276	DH001276	BOLD:AAB4104		658[0n]	2	KJ377778	1					02-Jun-2003	Hyperaeschra georgica	A	7917		Research Collection of Daniel Handfield	Pied du mont St-Hilaire	DH001276	Arthropoda	Insecta	Lepidoptera	Notodontidae	Notodontinae	Notodontini	Hyperaeschra	Hyperaeschra georgica						DH001276	Daniel Handfield	02-Jun-2003	Canada	Quebec	Mont-St-Hilaire		Chemin Authier	45.568	-73.156
BBLCU	BBLCU009-09	09BBLEP-04496	MI090618-17	BOLD:AAB4104		658[0n]	2	GU694294	1					18-Jun-2009	Hyperaeschra georgica	A			Biodiversity Institute of Ontario	MV sheet	09BBLEP-04496	Arthropoda	Insecta	Lepidoptera	Notodontidae	Notodontinae	Notodontini	Hyperaeschra	Hyperaeschra georgica						09BBLEP-04496	A.Borisenko, S.McCubbin	18-Jun-2009	United States	Michigan	Oceana Co.	Manistee National Forest, Pines Point Campground near White River, 7 km NW Hesperia	broadleaf forest near river	43.5328	-86.1123	225
BBLWU	BBLWU155-09	09BBLEP-04313	CO090607-39	BOLD:AAB4103		658[0n]	2	HM428536	1					07-Jun-2009	Hyperaeschra tortuosa	A			Biodiversity Institute of Ontario	UV sheet	09BBLEP-04313	Arthropoda	Insecta	Lepidoptera	Notodontidae	Notodontinae	Notodontini	Hyperaeschra	Hyperaeschra tortuosa		J. Donald Lafontaine	Lafontained@agr.gc.ca			09BBLEP-04313	S.McCubbin, J.Cossey	07-Jun-2009	United States	Colorado	El Paso Co.	Golden Eagle Ranch, 15 km S Colorado Springs	meadow	38.7072	-104.837	1955
BBLWU	BBLWU180-09	09BBLEP-04338	CO090607-41	BOLD:AAB4103		658[0n]	2	HM428560	1					07-Jun-2009	Hyperaeschra tortuosa	A			Biodiversity Institute of Ontario	UV sheet	09BBLEP-04338	Arthropoda	Insecta	Lepidoptera	Notodontidae	Notodontinae	Notodontini	Hyperaeschra	Hyperaeschra tortuosa		J. Donald Lafontaine	Lafontained@agr.gc.ca			09BBLEP-04338	A.Borisenko, K.Perez	07-Jun-2009	United States	Colorado	El Paso Co.	Golden Eagle Ranch, 15 km S Colorado Springs	pine, oak and schrub on hilltop, trail 3	38.7069	-104.843	2035
BBLWU	BBLWU192-09	09BBLEP-04350	CO090607-41	BOLD:AAB4103		658[0n]	2	HM428572	1					07-Jun-2009	Hyperaeschra tortuosa	A			Biodiversity Institute of Ontario	UV sheet	09BBLEP-04350	Arthropoda	Insecta	Lepidoptera	Notodontidae	Notodontinae	Notodontini	Hyperaeschra	Hyperaeschra tortuosa		J. Donald Lafontaine	Lafontained@agr.gc.ca			09BBLEP-04350	A.Borisenko, K.Perez	07-Jun-2009	United States	Colorado	El Paso Co.	Golden Eagle Ranch, 15 km S Colorado Springs	pine, oak and schrub on hilltop, trail 3	38.7069	-104.843	2035
BBLWU	BBLWU036-09	09BBLEP-04194	CO090606-06	BOLD:AAB4103		631[0n]	2	HM428420	1					06-Jun-2009	Hyperaeschra tortuosa	A			Biodiversity Institute of Ontario	UV sheet	09BBLEP-04194	Arthropoda	Insecta	Lepidoptera	Notodontidae	Notodontinae	Notodontini	Hyperaeschra	Hyperaeschra tortuosa		J. Donald Lafontaine	Lafontained@agr.gc.ca			09BBLEP-04194	S.McCubbin, A.Borisenko	06-Jun-2009	United States	Colorado	El Paso Co.	Golden Eagle Ranch, 15 km S Colorado Springs	near pond	38.7065	-104.833	1940
LNAUT	LNAUT1079-14	CCDB-22947-C11		BOLD:AAB4103	USNM ENT 00975520	658[0n]	4		1					09-Jul-1982	Hyperaeschra tortuosa	A		Vouchered:Registered Collection	National Museum of Natural History, Smithsonian Institution		CCDB-22947-C11	Arthropoda	Insecta	Lepidoptera	Notodontidae	Notodontinae	Notodontini	Hyperaeschra	Hyperaeschra tortuosa						CCDB-22947-C11	D.C.Ferguson	09-Jul-1982	United States	Colorado	Fremont County		Hayden Creek, Coaldale			2073
LNAUT	LNAUT1080-14	CCDB-22947-C12		BOLD:AAB4103	USNM ENT 00975521	658[0n]	4		1					18-Jul-1974	Hyperaeschra tortuosa	A		Vouchered:Registered Collection	National Museum of Natural History, Smithsonian Institution		CCDB-22947-C12	Arthropoda	Insecta	Lepidoptera	Notodontidae	Notodontinae	Notodontini	Hyperaeschra	Hyperaeschra tortuosa						CCDB-22947-C12	E.L.Todd	18-Jul-1974	United States	New Mexico	Colfax County		2 miles East Ute Park
BBLWU	BBLWU104-09	09BBLEP-04262	CO090606-01	BOLD:AAB4103		658[0n]	2	HM428486	1					06-Jun-2009	Hyperaeschra tortuosa	A			Biodiversity Institute of Ontario	UV sheet	09BBLEP-04262	Arthropoda	Insecta	Lepidoptera	Notodontidae	Notodontinae	Notodontini	Hyperaeschra	Hyperaeschra tortuosa		J. Donald Lafontaine	Lafontained@agr.gc.ca			09BBLEP-04262	K.Perez, J.Cossey	06-Jun-2009	United States	Colorado	El Paso Co.	Golden Eagle Ranch, 15 km S Colorado Springs	meadow	38.7072	-104.837	1955
BBLWU	BBLWU179-09	09BBLEP-04337	CO090607-41	BOLD:AAB4103		658[0n]	2	HM428559	1					07-Jun-2009	Hyperaeschra tortuosa	A			Biodiversity Institute of Ontario	UV sheet	09BBLEP-04337	Arthropoda	Insecta	Lepidoptera	Notodontidae	Notodontinae	Notodontini	Hyperaeschra	Hyperaeschra tortuosa		J. Donald Lafontaine	Lafontained@agr.gc.ca			09BBLEP-04337	A.Borisenko, K.Perez	07-Jun-2009	United States	Colorado	El Paso Co.	Golden Eagle Ranch, 15 km S Colorado Springs	pine, oak and schrub on hilltop, trail 3	38.7069	-104.843	2035
BBLSY	BBLSY911-09	09BBLEP-03838	TX090523-09	BOLD:AAB4103		658[0n]	2	GU691370	1					23-May-2009	Hyperaeschra tortuosa	A			Biodiversity Institute of Ontario	UV sheet	09BBLEP-03838	Arthropoda	Insecta	Lepidoptera	Notodontidae	Notodontinae	Notodontini	Hyperaeschra	Hyperaeschra tortuosa		J. Donald Lafontaine	Lafontained@agr.gc.ca			09BBLEP-03838	J.Cossey, S.McCubbin	23-May-2009	United States	Texas	Sutton Co.	Sonora Caverns, 15 km W of Sonora	chaparral	30.5547	-100.811	680
BBLSY	BBLSY107-09	09BBLEP-03034	TX090522-20	BOLD:AAB4103		658[0n]	2	GU691053	1					22-May-2009	Hyperaeschra tortuosa	A			Biodiversity Institute of Ontario	UV sheet	09BBLEP-03034	Arthropoda	Insecta	Lepidoptera	Notodontidae	Notodontinae	Notodontini	Hyperaeschra	Hyperaeschra tortuosa		J. Donald Lafontaine	Lafontained@agr.gc.ca			09BBLEP-03034	K.Perez, S.McCubbin, J.Cossey, A.Borisenko	22-May-2009	United States	Texas	Sutton Co.	Sonora Caverns, 15 km W of Sonora	chaparral	30.5547	-100.811	680
BBLSY	BBLSY105-09	09BBLEP-03032	TX090522-20	BOLD:AAB4103		658[0n]	2	GU691051	1					22-May-2009	Hyperaeschra tortuosa	A			Biodiversity Institute of Ontario	UV sheet	09BBLEP-03032	Arthropoda	Insecta	Lepidoptera	Notodontidae	Notodontinae	Notodontini	Hyperaeschra	Hyperaeschra tortuosa		J. Donald Lafontaine	Lafontained@agr.gc.ca			09BBLEP-03032	K.Perez, S.McCubbin, J.Cossey, A.Borisenko	22-May-2009	United States	Texas	Sutton Co.	Sonora Caverns, 15 km W of Sonora	chaparral	30.5547	-100.811	680
LNAUT	LNAUT1077-14	CCDB-22947-C09		BOLD:AAB4103	USNM ENT 00975518	658[3n]	4		1						Hyperaeschra tortuosa	A		Vouchered:Registered Collection	National Museum of Natural History, Smithsonian Institution	Barnes Collection|No Date	CCDB-22947-C09	Arthropoda	Insecta	Lepidoptera	Notodontidae	Notodontinae	Notodontini	Hyperaeschra	Hyperaeschra tortuosa						CCDB-22947-C09			United States	New Mexico			Mescalero Indian Reserve, White Mountains
LPOKC	LPOKC612-09	MDOK-2689	MD072809-26	BOLD:AAB4103		658[0n]	2	GU801406	1					28-Jul-2009	Hyperaeschra georgica	A			Biodiversity Institute of Ontario		MDOK-2689	Arthropoda	Insecta	Lepidoptera	Notodontidae	Notodontinae	Notodontini	Hyperaeschra	Hyperaeschra georgica						MDOK-2689	Mark Dreiling	28-Jul-2009	United States	Oklahoma		Bartlesville	1301 Cherokee Hills Drive	36.74	-95.95	215
LPOKD	LPOKD757-10	MDOK-3836	042910-1	BOLD:AAB4103	MDOK-3836	658[0n]	2	HQ572804	1					29-Apr-2010	Hyperaeschra georgica	A			Biodiversity Institute of Ontario		MDOK-3836	Arthropoda	Insecta	Lepidoptera	Notodontidae	Notodontinae	Notodontini	Hyperaeschra	Hyperaeschra georgica						MDOK-3836	Mark Dreiling	29-Apr-2010	United States	Oklahoma		Bartlesville	1335 Cherokee Hills Drive	36.74	-95.95	215
LPOKD	LPOKD232-09	MDOK-3311	MD082809-01	BOLD:AAB4103		657[0n]	2	GU801871	1					28-Aug-2009	Hyperaeschra georgica	A			Biodiversity Institute of Ontario		MDOK-3311	Arthropoda	Insecta	Lepidoptera	Notodontidae	Notodontinae	Notodontini	Hyperaeschra	Hyperaeschra georgica						MDOK-3311	Mark Dreiling	28-Aug-2009	United States	Oklahoma		Bartlesville	1301 Cherokee Hills Drive	36.74	-95.95	215
BBLOE	BBLOE1472-12	BIOUG01987-G02	L#11BIOBUS-2875	BOLD:AAB4103	BIOUG01987-G02	658[0n]	2							31-Aug-2011	Hyperaeschra georgica	A	Gentry Creek		Biodiversity Institute of Ontario	bucket trap|clear and hot	BIOUG01987-G02	Arthropoda	Insecta	Lepidoptera	Notodontidae	Notodontinae	Notodontini	Hyperaeschra	Hyperaeschra georgica		BOLD ID Engine				BIOUG01987-G02	Biobus 2011	31-Aug-2011	United States	Oklahoma	Gentry Creek	campground	tall trees, grass	35.494	-95.671	172
LPOKC	LPOKC750-09	MDOK-2827	MD073109-7	BOLD:AAB4103		658[0n]	2	GU801537	1					31-Jul-2009	Hyperaeschra georgica	A			Biodiversity Institute of Ontario		MDOK-2827	Arthropoda	Insecta	Lepidoptera	Notodontidae	Notodontinae	Notodontini	Hyperaeschra	Hyperaeschra georgica						MDOK-2827	Mark Dreiling	31-Jul-2009	United States	Oklahoma		Bartlesville	1301 Cherokee Hills Drive	36.74	-95.95	215
LNAUT	LNAUT1078-14	CCDB-22947-C10		BOLD:AAB4103	USNM ENT 00975519	658[0n]	4		1					16-Jul-1983	Hyperaeschra georgica	A		Vouchered:Registered Collection	National Museum of Natural History, Smithsonian Institution		CCDB-22947-C10	Arthropoda	Insecta	Lepidoptera	Notodontidae	Notodontinae	Notodontini	Hyperaeschra	Hyperaeschra georgica		J. Donald Lafontaine	Lafontained@agr.gc.ca			CCDB-22947-C10	D.Davis, M.Davis	16-Jul-1983	United States	Oklahoma	Sequoyah County		Lake Tenkiller, 2 miles Northwest Blackgum
RDNMH	RDNMH408-09	CNCLEP00054422	CNCLEP 00054422	BOLD:AAB4103		658[0n]	2	GU679156	1					28-May-2003	Hyperaeschra georgica				Canadian National Collection of Insects, Arachnids and Nematodes		CNCLEP00054422	Arthropoda	Insecta	Lepidoptera	Notodontidae	Notodontinae	Notodontini	Hyperaeschra	Hyperaeschra georgica						CNCLEP00054422	M.C. Garhart	28-May-2003	United States	Oklahoma	Comanche Co.		Fort Still Natural resource Bldg	34.6851	-98.4064
RDNMH	RDNMH514-09	CNCLEP00057833	CNCLEP 57833	BOLD:AAB4103		658[0n]	2	GU679068	1					26-May-2003	Hyperaeschra georgica				Canadian National Collection of Insects, Arachnids and Nematodes		CNCLEP00057833	Arthropoda	Insecta	Lepidoptera	Notodontidae	Notodontinae	Notodontini	Hyperaeschra	Hyperaeschra georgica						CNCLEP00057833	M.C. Garhart	26-May-2003	United States	Oklahoma	Comanche Co.		Ft. Sill E Cache Cr	34.6434	-98.3604
RDNMH	RDNMH169-09	CNCLEP00054386	CNC LEP 00054386	BOLD:AAB4103		633[0n]	2		1					09-Aug-2002	Hyperaeschra georgica	A	CNC		Canadian National Collection of Insects, Arachnids and Nematodes		CNCLEP00054386	Arthropoda	Insecta	Lepidoptera	Notodontidae	Notodontinae	Notodontini	Hyperaeschra	Hyperaeschra georgica		J. Donald Lafontaine	Lafontained@agr.gc.ca			CNCLEP00054386	Opler/Buckner	09-Aug-2002	United States	Oklahoma	Comanche Co.	Fort Sill East range National Res. Building Area
LSUSA	LSUSA031-06	06-SUSA-0031	06-SUSA-0031	BOLD:AAB4103		626[0n]	2		1					15-Apr-2005	Hyperaeschra georgica				Biodiversity Institute of Ontario		06-SUSA-0031	Arthropoda	Insecta	Lepidoptera	Notodontidae	Notodontinae	Notodontini	Hyperaeschra	Hyperaeschra georgica						06-SUSA-0031	Craig Segebarth	15-Apr-2005	United States	Kentucky	Hart County		U.G.R.S.P.	37.3	-85.883
LGSMB	LGSMB275-05	DNA-ATBI-1124		BOLD:AAB4103		568[1n]	2	GU089459	1					20-Jul-2004	Hyperaeschra georgica		7917		Research Collection of Brian Scholtens		DNA-ATBI-1124	Arthropoda	Insecta	Lepidoptera	Notodontidae	Notodontinae	Notodontini	Hyperaeschra	Hyperaeschra georgica						DNA-ATBI-1124	Don Davis	20-Jul-2004	United States	Tennessee	Cocke County	BLBT19	Foothills Pkwy, N side 4.5 mi., 3rd overlook, BLBT 19	35.8373	-83.1919	427
LGSMB	LGSMB276-05	DNA-ATBI-1125		BOLD:AAB4103		570[0n]	3	GU089458	1					20-Jul-2004	Hyperaeschra georgica		7917		Research Collection of Brian Scholtens		DNA-ATBI-1125	Arthropoda	Insecta	Lepidoptera	Notodontidae	Notodontinae	Notodontini	Hyperaeschra	Hyperaeschra georgica						DNA-ATBI-1125	Don Davis	20-Jul-2004	United States	Tennessee	Cocke County	BLBT19	Foothills Pkwy, N side 4.5 mi., 3rd overlook, BLBT 19	35.8373	-83.1919	427
LOT	LOT116-04	04HBL002116		BOLD:AAB4103		609[0n]	2	GU087869	2					20-Jul-2004	Hyperaeschra georgica	A	7917		Biodiversity Institute of Ontario		04HBL002116	Arthropoda	Insecta	Lepidoptera	Notodontidae	Notodontinae	Notodontini	Hyperaeschra	Hyperaeschra georgica						04HBL002116	P.D.N. Hebert	20-Jul-2004	United States	Tennessee	Sevier County	Gatlinburg	Cobbly Nob	35.7	-83.5
LOTB	LOTB192-05	05-TN-00192		BOLD:AAB4103		658[0n]	2	GU087340	1					19-May-2005	Hyperaeschra georgica		7917		Biodiversity Institute of Ontario		05-TN-00192	Arthropoda	Insecta	Lepidoptera	Notodontidae	Notodontinae	Notodontini	Hyperaeschra	Hyperaeschra georgica						05-TN-00192	P.D.N. Hebert	19-May-2005	United States	Tennessee	Sevier County	Gatlinburg	Cobbly Nob	35.46	-83.21	516
LOTB	LOTB193-05	05-TN-00193		BOLD:AAB4103		658[0n]	2	GU087339	1					19-May-2005	Hyperaeschra georgica		7917		Biodiversity Institute of Ontario		05-TN-00193	Arthropoda	Insecta	Lepidoptera	Notodontidae	Notodontinae	Notodontini	Hyperaeschra	Hyperaeschra georgica						05-TN-00193	P.D.N. Hebert	19-May-2005	United States	Tennessee	Sevier County	Gatlinburg	Cobbly Nob	35.46	-83.21	516
MMNA	MMNA110-08	HLC-17672	HLC-17672	BOLD:AAB4103		658[0n]	2		1					17-Jun-2007	Hyperaeschra georgica	A			Canadian National Collection of Insects, Arachnids and Nematodes	light trap	HLC-17672	Arthropoda	Insecta	Lepidoptera	Notodontidae	Notodontinae	Notodontini	Hyperaeschra	Hyperaeschra georgica						HLC-17672	James & Eleaner Adams, I.Finkelstein	17-Jun-2007	United States	North Carolina	Haywood	1.1 rd. mi below Appal. Highlands Sci Ctr		35.5792	-83.0694	1387
LSUSA	LSUSA201-06	06-SUSA-0201	06-SUSA-0201	BOLD:AAB4103		656[0n]	2		1					26-May-2006	Hyperaeschra georgica				Biodiversity Institute of Ontario		06-SUSA-0201	Arthropoda	Insecta	Lepidoptera	Notodontidae	Notodontinae	Notodontini	Hyperaeschra	Hyperaeschra georgica						06-SUSA-0201	Ian Segebarth	26-May-2006	United States	Kentucky	McCracken County	Reidland	Segebarth back yard	37.011	-88.537	141.429
BBLOD	BBLOD1644-11	BIOUG01830-A11	L#11BIOBUS-2881	BOLD:AAB4103	BIOUG01830-A11	658[0n]	2							29-Aug-2011	Hyperaeschra georgica	A	Gentry Creek	Vouchered:Registered Collection	Biodiversity Institute of Ontario	night collecting|overcast and hot	BIOUG01830-A11	Arthropoda	Insecta	Lepidoptera	Notodontidae	Notodontinae	Notodontini	Hyperaeschra	Hyperaeschra georgica		BOLD ID Engine				BIOUG01830-A11	Biobus 2011	29-Aug-2011	United States	Oklahoma	Gentry Creek	campground	tall trees, grass	35.494	-95.671	172				GPSmap 60Cx
LPOKD	LPOKD175-09	MDOK-3254	MD082309-14	BOLD:AAB4103		658[0n]	2	GU802092	1					23-Aug-2009	Hyperaeschra georgica	A			Biodiversity Institute of Ontario		MDOK-3254	Arthropoda	Insecta	Lepidoptera	Notodontidae	Notodontinae	Notodontini	Hyperaeschra	Hyperaeschra georgica						MDOK-3254	Mark Dreiling	23-Aug-2009	United States	Oklahoma		Bartlesville	1301 Cherokee Hills Drive	36.74	-95.95	215
BBLOE	BBLOE1982-12	BIOUG01995-B02	L#11BIOBUS-1961	BOLD:AAB4103	BIOUG01995-B02	658[0n]	2							19-Jun-2011	Hyperaeschra georgica	A	Gentery Creek Park		Biodiversity Institute of Ontario	bucket trap	BIOUG01995-B02	Arthropoda	Insecta	Lepidoptera	Notodontidae	Notodontinae	Notodontini	Hyperaeschra	Hyperaeschra georgica		BOLD ID Engine				BIOUG01995-B02	BioBus 2011	19-Jun-2011	United States	Oklahoma		Gentery Creek Park	by lake Eufala	35.495	-95.67
USLEP	USLEP739-10	10BBLEP-00739	L#2010TX-014	BOLD:AAB4103	10BBLEP-00739	658[0n]	2	HQ985987	1					10-Apr-2010	Hyperaeschra georgica	A			Biodiversity Institute of Ontario	UV light trap|Warm cloudy evening	10BBLEP-00739	Arthropoda	Insecta	Lepidoptera	Notodontidae	Notodontinae	Notodontini	Hyperaeschra	Hyperaeschra georgica						10BBLEP-00739	Biobus 2010	10-Apr-2010	United States	Texas		Hwy 10 Rest Area S-05 10 miles E of Seguin	Treed rest area with nature trail	29.6173	-97.8076	169
LOCT	LOCT040-05	05-CTATBI-0040		BOLD:AAB4103		643[0n]	2		1					03-Jun-2005	Hyperaeschra georgica		Notodontidae		Biodiversity Institute of Ontario		05-CTATBI-0040	Arthropoda	Insecta	Lepidoptera	Notodontidae	Notodontinae	Notodontini	Hyperaeschra	Hyperaeschra georgica						05-CTATBI-0040		03-Jun-2005	United States	Connecticut	Hartford Co.	East Hartford		41.757	-72.653
LOCT	LOCT041-05	05-CTATBI-0041		BOLD:AAB4103		658[0n]	2		1					03-Jun-2005	Hyperaeschra georgica		Notodontidae		Biodiversity Institute of Ontario		05-CTATBI-0041	Arthropoda	Insecta	Lepidoptera	Notodontidae	Notodontinae	Notodontini	Hyperaeschra	Hyperaeschra georgica						05-CTATBI-0041		03-Jun-2005	United States	Connecticut	Hartford Co.	East Hartford		41.757	-72.653
LSEU	LSEU303-06	06-JKA-0303	06-JKA-0303	BOLD:AAB4103		658[0n]	2		1					23-Apr-2006	Hyperaeschra georgica				Biodiversity Institute of Ontario		06-JKA-0303	Arthropoda	Insecta	Lepidoptera	Notodontidae	Notodontinae	Notodontini	Hyperaeschra	Hyperaeschra georgica						06-JKA-0303	James K Adams & Irving Finkelstein	23-Apr-2006	United States	Georgia	Walker County		Taylor s Ridge, Co. Rd, N along ridge line	34.415	-85.105	1300
LNC	LNC744-06	05-NCCC-744	05-NCCC-744	BOLD:AAB4103		658[0n]	2		1					11-Apr-2006	Hyperaeschra georgica				Biodiversity Institute of Ontario		05-NCCC-744	Arthropoda	Insecta	Lepidoptera	Notodontidae	Notodontinae	Notodontini	Hyperaeschra	Hyperaeschra georgica						05-NCCC-744	J. Bolling Sullivan	11-Apr-2006	United States	North Carolina	Craven County		Croatan National Forest, CNF Rd. 153	34.814	-76.798
LNC	LNC944-06	06-NCCC-944	06-NCCC-944	BOLD:AAB4103		658[0n]	2		1					26-Apr-2006	Hyperaeschra georgica				Biodiversity Institute of Ontario		06-NCCC-944	Arthropoda	Insecta	Lepidoptera	Notodontidae	Notodontinae	Notodontini	Hyperaeschra	Hyperaeschra georgica						06-NCCC-944	J. Bolling Sullivan	26-Apr-2006	United States	North Carolina	Columbus Co.		Lake Waccamaw, St. Pk	34.27	-78.461
LOT	LOT115-04	04HBL002115		BOLD:AAB4103		609[0n]	2	GU087870	2					20-Jul-2004	Hyperaeschra georgica	A	7917		Biodiversity Institute of Ontario		04HBL002115	Arthropoda	Insecta	Lepidoptera	Notodontidae	Notodontinae	Notodontini	Hyperaeschra	Hyperaeschra georgica						04HBL002115	P.D.N. Hebert	20-Jul-2004	United States	Tennessee	Sevier County	Gatlinburg	Cobbly Nob	35.7	-83.5
LOTB	LOTB218-05	05-TN-00218		BOLD:AAB4103		658[0n]	2	GU087341	1					19-May-2005	Hyperaeschra georgica		7917		Biodiversity Institute of Ontario		05-TN-00218	Arthropoda	Insecta	Lepidoptera	Notodontidae	Notodontinae	Notodontini	Hyperaeschra	Hyperaeschra georgica						05-TN-00218	P.D.N. Hebert	19-May-2005	United States	Tennessee	Sevier County	Gatlinburg	Cobbly Nob	35.46	-83.21	516
BBLCU	BBLCU298-09	09BBLEP-04785	MI090617-01	BOLD:AAB4103		658[0n]	2	GU694389	1					17-Jun-2009	Hyperaeschra georgica	A			Biodiversity Institute of Ontario	UV sheet	09BBLEP-04785	Arthropoda	Insecta	Lepidoptera	Notodontidae	Notodontinae	Notodontini	Hyperaeschra	Hyperaeschra georgica						09BBLEP-04785	K.Perez, S.McCubbin, J.Cossey, A.Borisenko	17-Jun-2009	United States	Michigan	Oceana Co.	HWY 31 rest stop, 3 km S Rothbury	mixed forest	43.4851	-86.3603	210
MECC	MECC506-06	jflandry2526	jflandry2526	BOLD:AAB4103	00017346	658[0n]	2	KJ377910	1					13-Jun-2005	Hyperaeschra georgica	A			Canadian National Collection of Insects, Arachnids and Nematodes		jflandry2526	Arthropoda	Insecta	Lepidoptera	Notodontidae	Notodontinae	Notodontini	Hyperaeschra	Hyperaeschra georgica		Jean-Francois Landry	landryjf@agr.gc.ca			jflandry2526	Jim T. Troubridge	13-Jun-2005	Canada	Ontario	Ottawa-Carleton	Kanata	Carp Ridge	45.384	-76.08	100
LSEU	LSEU302-06	06-JKA-0302	06-JKA-0302	BOLD:AAB4103		658[0n]	2		1					23-Apr-2006	Hyperaeschra georgica				Biodiversity Institute of Ontario		06-JKA-0302	Arthropoda	Insecta	Lepidoptera	Notodontidae	Notodontinae	Notodontini	Hyperaeschra	Hyperaeschra georgica						06-JKA-0302	James K Adams & Irving Finkelstein	23-Apr-2006	United States	Georgia	Walker County		Taylor s Ridge, Co. Rd, N along ridge line	34.415	-85.105	1300
RDNMH	RDNMH924-09	CNCLEP00067923		BOLD:AAB4103	CNC LEP - 00067923	658[0n]	2	GU679183	1					11-Aug-2007	Hyperaeschra georgica	A			Canadian National Collection of Insects, Arachnids and Nematodes		CNCLEP00067923	Arthropoda	Insecta	Lepidoptera	Notodontidae	Notodontinae	Notodontini	Hyperaeschra	Hyperaeschra georgica						CNCLEP00067923	T. Dickel	11-Aug-2007	United States	Florida	Marion Co		Ocala Nat. Forest, Forest Rd 97 0.5mi S of SR 316
CNCLB	CNCLB2694-14	14-NCCC-494		BOLD:ACE6277	14-NCCC-494	658[0n]	2		1					11-Aug-2013	Peridea ferruginea			Vouchered:Registered Collection	Research Collection of J. B. Sullivan		14-NCCC-494	Arthropoda	Insecta	Lepidoptera	Notodontidae	Phalerinae		Peridea	Peridea ferruginea		James B. Sullivan	sullivan14@earthlink.net		Original Name: Peridea species	14-NCCC-494	J.B.Sullivan	11-Aug-2013	United States	North Carolina			Cabarrus County, Concord	35.396	-80.538
CNCLB	CNCLB2679-14	14-NCCC-491		BOLD:ACE6277	14-NCCC-491	658[0n]	2		1					13-Aug-2013	Peridea ferruginea			Vouchered:Registered Collection	Research Collection of J. B. Sullivan		14-NCCC-491	Arthropoda	Insecta	Lepidoptera	Notodontidae	Phalerinae		Peridea	Peridea ferruginea		James B. Sullivan	sullivan14@earthlink.net		Original Name: Peridea species	14-NCCC-491	J.B.Sullivan	13-Aug-2013	United States	North Carolina			Cabarrus County, Concord	35.396	-80.538
CNCLB	CNCLB2684-14	14-NCCC-492		BOLD:ACE6277	14-NCCC-492	658[0n]	2		1					13-Aug-2013	Peridea ferruginea			Vouchered:Registered Collection	Research Collection of J. B. Sullivan		14-NCCC-492	Arthropoda	Insecta	Lepidoptera	Notodontidae	Phalerinae		Peridea	Peridea ferruginea		James B. Sullivan	sullivan14@earthlink.net		Original Name: Peridea species	14-NCCC-492	J.B.Sullivan	13-Aug-2013	United States	North Carolina			Cabarrus County, Concord	35.396	-80.538
CNCLB	CNCLB2688-14	14-NCCC-493		BOLD:ACE6277	14-NCCC-493	658[0n]	2		1					13-Aug-2013	Peridea ferruginea			Vouchered:Registered Collection	Research Collection of J. B. Sullivan		14-NCCC-493	Arthropoda	Insecta	Lepidoptera	Notodontidae	Phalerinae		Peridea	Peridea ferruginea		James B. Sullivan	sullivan14@earthlink.net		Original Name: Peridea species	14-NCCC-493	J.B.Sullivan	13-Aug-2013	United States	North Carolina			Cabarrus County, Concord	35.396	-80.538
LNCC	LNCC1682-13	13-NCCC-352	13-NCCC-352	BOLD:ACE6277		658[0n]	2		1					08-May-2003	Peridea ferruginea				Research Collection of J. B. Sullivan		13-NCCC-352	Arthropoda	Insecta	Lepidoptera	Notodontidae	Phalerinae		Peridea	Peridea ferruginea		James B. Sullivan	sullivan14@earthlink.net			13-NCCC-352	J.B.Sullivan	08-May-2003	United States	North Carolina	Cabarrus		Concord	36.396	-80.538
LNCC	LNCC1683-13	13-NCCC-353	13-NCCC-353	BOLD:ACE6277		658[0n]	2		1					10-May-2013	Peridea ferruginea				Research Collection of J. B. Sullivan		13-NCCC-353	Arthropoda	Insecta	Lepidoptera	Notodontidae	Phalerinae		Peridea	Peridea ferruginea		James B. Sullivan	sullivan14@earthlink.net			13-NCCC-353	J.B.Sullivan	10-May-2013	United States	North Carolina	Cabarrus		Concord	36.396	-80.538
LNCC	LNCC1360-11	11-NCCC-885	11-NCCC-885	BOLD:ACE6277		658[0n]	2		1					29-Jun-2011	Peridea ferruginea				Research Collection of J. B. Sullivan		11-NCCC-885	Arthropoda	Insecta	Lepidoptera	Notodontidae	Phalerinae		Peridea	Peridea ferruginea		James B. Sullivan	sullivan14@earthlink.net			11-NCCC-885	J.B.Sullivan	29-Jun-2011	United States	North Carolina	Montgomery Co.		Low Water Bridge Rd.	35.49	-80.006
RDNML	RDNML157-13	13-NCCC-062	13-NCCC-062	BOLD:ACE6277	13-NCCC-062	658[0n]	1		1					16-Aug-2012	Peridea ferruginea	adult			Research Collection of J. B. Sullivan		13-NCCC-062	Arthropoda	Insecta	Lepidoptera	Notodontidae	Phalerinae		Peridea	Peridea ferruginea		James B. Sullivan	sullivan14@earthlink.net			13-NCCC-062	Parker Backstrom	16-Aug-2012	United States	North Carolina	Lee Co.		Sanford	35.614	-79.198
LSUSA	LSUSA131-06	06-SUSA-0131	06-SUSA-0131	BOLD:ACE6277		658[0n]	2		1					02-Jun-2006	Peridea ferruginea				Biodiversity Institute of Ontario		06-SUSA-0131	Arthropoda	Insecta	Lepidoptera	Notodontidae	Phalerinae		Peridea	Peridea ferruginea		BOLD ID Engine				06-SUSA-0131	Ian Segebarth	02-Jun-2006	United States	Kentucky	McCracken County	Reidland	Segebarth back yard	37.011	-88.537	141.429
LNCC	LNCC1290-11	11-NCCC-815	11-NCCC-815	BOLD:ACE6277		658[0n]	2		1					25-Jun-2011	Peridea ferruginea				Research Collection of J. B. Sullivan		11-NCCC-815	Arthropoda	Insecta	Lepidoptera	Notodontidae	Phalerinae		Peridea	Peridea ferruginea		James B. Sullivan	sullivan14@earthlink.net			11-NCCC-815	J.B.Sullivan	25-Jun-2011	United States	North Carolina	Warren Co.	Macon	160 Lookout Pt.	36.496	-78.01
BBLPE	BBLPE063-09	09BBELE-2063	L#09CB-156	BOLD:AAA7026	09BBELE-2063	658[0n]	2	HM415666	1					26-Jul-2009	Peridea ferruginea	A	Cape Breton Highlands NP	Vouchered:Registered Collection	Biodiversity Institute of Ontario		09BBELE-2063	Arthropoda	Insecta	Lepidoptera	Notodontidae	Phalerinae		Peridea	Peridea ferruginea				BOLD ID Engine		09BBELE-2063	BIObus 2009	26-Jul-2009	Canada	Nova Scotia	Cape Breton Highlands National Park	Glasgow Lake Lookoff	Hiking Trail	46.835	-60.434	269				GPS, WGS84
LGSM	LGSM028-04	DNA-ATBI-0028		BOLD:AAA7026		658[0n]	2	GU090097	1					20-Jul-2004	Peridea ferruginea		7921				DNA-ATBI-0028	Arthropoda	Insecta	Lepidoptera	Notodontidae	Phalerinae		Peridea	Peridea ferruginea						DNA-ATBI-0028	Michael Pogue	20-Jul-2004	United States	North Carolina	Haywood	BLBT3	Polls Gap, Hemphill Bald Trail	35.5646	-83.1038	1646
TTMNB	TTMNB014-06	MNBTT-014	MNBTT-014	BOLD:AAA7026		658[0n]	2	KJ377043	1					19-Jul-2000	Peridea ferruginea				Biodiversity Institute of Ontario		MNBTT-014	Arthropoda	Insecta	Lepidoptera	Notodontidae	Phalerinae		Peridea	Peridea ferruginea		Anthony W. Thomas	mothman@nbnet.nb.ca			MNBTT-014	A. W. Thomas	19-Jul-2000	Canada	New Brunswick	Sunbury County		Acadia Research Forest	46	-66.18
BBLPE	BBLPE019-09	09BBELE-2019	L#09CB-156	BOLD:AAA7026	09BBELE-2019	658[0n]	2	HM415622	1					26-Jul-2009	Peridea ferruginea	A	Cape Breton Highlands NP	Vouchered:Registered Collection	Biodiversity Institute of Ontario		09BBELE-2019	Arthropoda	Insecta	Lepidoptera	Notodontidae	Phalerinae		Peridea	Peridea ferruginea				BOLD ID Engine		09BBELE-2019	BIObus 2009	26-Jul-2009	Canada	Nova Scotia	Cape Breton Highlands National Park	Glasgow Lake Lookoff	Hiking Trail	46.835	-60.434	269				GPS, WGS84
TMNBD	TMNBD271-07	MNBTT-3072	MNBTT-3072	BOLD:AAA7026		658[0n]	2	KJ378799	1					14-Jul-2006	Peridea ferruginea	A			Biodiversity Institute of Ontario		MNBTT-3072	Arthropoda	Insecta	Lepidoptera	Notodontidae	Phalerinae		Peridea	Peridea ferruginea		Tony Thomas				MNBTT-3072	A.W.Thomas	14-Jul-2006	Canada	New Brunswick	York Co	McAdam		45.583	-67.35
PHMNB	PHMNB734-05	Moth 427.03SA		BOLD:AAA7026		658[0n]	2	GU438565	1					15-Jul-2003	Peridea ferruginea		7921		Biodiversity Institute of Ontario		Moth 427.03SA	Arthropoda	Insecta	Lepidoptera	Notodontidae	Phalerinae		Peridea	Peridea ferruginea						Moth 427.03SA	P.D.N. Hebert	15-Jul-2003	Canada	New Brunswick	Charlotte Co.		St. Andrew`s	45.0833	-67.0667
PHMNB	PHMNB095-04	04HBL007560		BOLD:AAA7026		658[0n]	2	GU438567	2					18-Jul-2002	Peridea ferruginea	A	7921		Biodiversity Institute of Ontario		04HBL007560	Arthropoda	Insecta	Lepidoptera	Notodontidae	Phalerinae		Peridea	Peridea ferruginea						04HBL007560	P.D.N. Hebert	18-Jul-2002	Canada	New Brunswick	Charlotte Co.		St. Andrews	45.0833	-67.0667
TMNBD	TMNBD270-07	MNBTT-3071	MNBTT-3071	BOLD:AAA7026		658[0n]	2	KJ375847	1					14-Jul-2006	Peridea ferruginea	A			Biodiversity Institute of Ontario		MNBTT-3071	Arthropoda	Insecta	Lepidoptera	Notodontidae	Phalerinae		Peridea	Peridea ferruginea		Tony Thomas				MNBTT-3071	A.W.Thomas	14-Jul-2006	Canada	New Brunswick	York Co	McAdam		45.583	-67.35
TMNBD	TMNBD268-07	MNBTT-3069	MNBTT-3069	BOLD:AAA7026		648[0n]	2	KJ376881	1					02-Jun-2006	Peridea ferruginea	A			Biodiversity Institute of Ontario		MNBTT-3069	Arthropoda	Insecta	Lepidoptera	Notodontidae	Phalerinae		Peridea	Peridea ferruginea		Tony Thomas				MNBTT-3069	A.W.Thomas	02-Jun-2006	Canada	New Brunswick	York Co	McAdam		45.583	-67.35
MNBB	MNBB440-05	05-NBSTA-356		BOLD:AAA7026		658[0n]	2	GU095292	1					04-Aug-2005	Peridea ferruginea		7921		Biodiversity Institute of Ontario		05-NBSTA-356	Arthropoda	Insecta	Lepidoptera	Notodontidae	Phalerinae		Peridea	Peridea ferruginea						05-NBSTA-356	Jim Ballantyne	04-Aug-2005	Canada	New Brunswick	Charlotte Co.		St. Andrews	45.0833	-67.0667
TMNBD	TMNBD267-07	MNBTT-3068	MNBTT-3068	BOLD:AAA7026		658[0n]	2	KJ376755	1					02-Jun-2006	Peridea ferruginea	A			Biodiversity Institute of Ontario		MNBTT-3068	Arthropoda	Insecta	Lepidoptera	Notodontidae	Phalerinae		Peridea	Peridea ferruginea		Tony Thomas				MNBTT-3068	A.W.Thomas	02-Jun-2006	Canada	New Brunswick	York Co	McAdam		45.583	-67.35
MNBB	MNBB441-05	05-NBSTA-357		BOLD:AAA7026		658[0n]	2	GU095293	1					04-Aug-2005	Peridea ferruginea		7921		Biodiversity Institute of Ontario		05-NBSTA-357	Arthropoda	Insecta	Lepidoptera	Notodontidae	Phalerinae		Peridea	Peridea ferruginea						05-NBSTA-357	Jim Ballantyne	04-Aug-2005	Canada	New Brunswick	Charlotte Co.		St. Andrews	45.0833	-67.0667
MNBB	MNBB551-05	05-NBSTA-467		BOLD:AAA7026		658[0n]	2	GU095291	1					07-Aug-2005	Peridea ferruginea		7921		Biodiversity Institute of Ontario		05-NBSTA-467	Arthropoda	Insecta	Lepidoptera	Notodontidae	Phalerinae		Peridea	Peridea ferruginea						05-NBSTA-467	Jim Ballantyne	07-Aug-2005	Canada	New Brunswick	Charlotte Co.		St. Andrews	45.0833	-67.0667
MNBB	MNBB527-05	05-NBSTA-443		BOLD:AAA7026		658[0n]	2	GU095298	1					06-Aug-2005	Peridea ferruginea		7921		Biodiversity Institute of Ontario		05-NBSTA-443	Arthropoda	Insecta	Lepidoptera	Notodontidae	Phalerinae		Peridea	Peridea ferruginea						05-NBSTA-443	Jim Ballantyne	06-Aug-2005	Canada	New Brunswick	Charlotte Co.		St. Andrews	45.0833	-67.0667
PHMNB	PHMNB733-05	Moth 426.03SA		BOLD:AAA7026		658[0n]	2	GU438564	1					15-Jul-2003	Peridea ferruginea		7921		Biodiversity Institute of Ontario		Moth 426.03SA	Arthropoda	Insecta	Lepidoptera	Notodontidae	Phalerinae		Peridea	Peridea ferruginea						Moth 426.03SA	P.D.N. Hebert	15-Jul-2003	Canada	New Brunswick	Charlotte Co.		St. Andrew`s	45.0833	-67.0667
TMNBD	TMNBD269-07	MNBTT-3070	MNBTT-3070	BOLD:AAA7026		656[0n]	2	KJ376144	1					14-Jul-2006	Peridea ferruginea	A			Biodiversity Institute of Ontario		MNBTT-3070	Arthropoda	Insecta	Lepidoptera	Notodontidae	Phalerinae		Peridea	Peridea ferruginea		Tony Thomas				MNBTT-3070	A.W.Thomas	14-Jul-2006	Canada	New Brunswick	York Co	McAdam		45.583	-67.35
BBLEC	BBLEC279-09	09BBELE-0279	L#09CB-089	BOLD:AAA7026	09BBELE-0279	640[0n]	2	GU690165	1					23-Jul-2009	Peridea ferruginea	A	Cape Breton Highlands NP	Vouchered:Registered Collection	Biodiversity Institute of Ontario	|http://www.gigapan.org/viewGigapan.php?id=29312	09BBELE-0279	Arthropoda	Insecta	Lepidoptera	Notodontidae	Phalerinae		Peridea	Peridea ferruginea				BOLD ID Engine		09BBELE-0279	BIObus 2009	23-Jul-2009	Canada	Nova Scotia	Cape Breton Highlands National Park	MacIntosh Brook	Parking Lot	46.812	-60.768	26
LGSMB	LGSMB262-05	DNA-ATBI-1111		BOLD:AAA7026		559[0n]	2	GU089509	1					20-Jul-2004	Peridea ferruginea		7921		Research Collection of Brian Scholtens		DNA-ATBI-1111	Arthropoda	Insecta	Lepidoptera	Notodontidae	Phalerinae		Peridea	Peridea ferruginea						DNA-ATBI-1111	Michael Pogue	20-Jul-2004	United States	North Carolina	Haywood County	BLBT3	Polls Gap, Hemphill Bald Trail, BLBT3	35.5646	-83.1038	1646
XAE	XAE442-04	Moth4442.03		BOLD:AAA7026		591[0n]	2	GU092557	2					15-Apr-2003	Peridea ferruginea		7921		Biodiversity Institute of Ontario		Moth4442.03	Arthropoda	Insecta	Lepidoptera	Notodontidae	Phalerinae		Peridea	Peridea ferruginea		Paul Hebert	phebert@uoguelph.ca			Moth4442.03	Paul Hebert	15-Apr-2003	Canada	Ontario	Wellington County	Puslinch Township	Concession 11/Hume Rd	43.537	-80.134	320
RDLQF	RDLQF829-06	DH011982	DH011982	BOLD:AAA7026		612[0n]	2	KJ375771	1					13-Jul-2006	Peridea ferruginea	A	7921		Research Collection of Daniel Handfield	Tourbiere	DH011982	Arthropoda	Insecta	Lepidoptera	Notodontidae	Phalerinae		Peridea	Peridea ferruginea		Daniel Handfield	daniel.handfield@logibec.com			DH011982	Daniel Handfield	13-Jul-2006	Canada	Quebec	Saint-Narcice		Tourbiere	46.585	-73.198
BBLEC	BBLEC937-09	09BBELE-0937	L#09KJ-104	BOLD:AAA7026	09BBELE-0937	588[0n]	2	HM436182	1					02-Aug-2009	Peridea ferruginea	A	Kejimkujik NP	Vouchered:Registered Collection	Biodiversity Institute of Ontario		09BBELE-0937	Arthropoda	Insecta	Lepidoptera	Notodontidae	Phalerinae		Peridea	Peridea ferruginea				BOLD ID Engine		09BBELE-0937	BIObus 2009	02-Aug-2009	Canada	Nova Scotia	Kejimkujik NP	Gold Mines Trail		44.383	-65.202	117
XAE	XAE463-04	Moth4463.03		BOLD:AAA7026		658[0n]	2	GU092559	2					15-Apr-2003	Peridea ferruginea		7921		Biodiversity Institute of Ontario		Moth4463.03	Arthropoda	Insecta	Lepidoptera	Notodontidae	Phalerinae		Peridea	Peridea ferruginea		Paul Hebert	phebert@uoguelph.ca			Moth4463.03	Paul Hebert	15-Apr-2003	Canada	Ontario	Wellington County	Puslinch Township	Concession 11/Hume Rd	43.537	-80.134	320
BBLPE	BBLPE295-09	09BBELE-2295	L#09CB-130	BOLD:AAA7026	09BBELE-2295	650[0n]	2	HM415893	1					24-Jul-2009	Peridea ferruginea	A	Cape Breton Highlands NP	Vouchered:Registered Collection	Biodiversity Institute of Ontario		09BBELE-2295	Arthropoda	Insecta	Lepidoptera	Notodontidae	Phalerinae		Peridea	Peridea ferruginea				BOLD ID Engine		09BBELE-2295	BIObus 2009	24-Jul-2009	Canada	Nova Scotia	Cape Breton Highlands National Park	Warren Lake	Hiking Trail	46.713	-60.383	59				GPS
LGSMB	LGSMB261-05	DNA-ATBI-1110		BOLD:AAA7026		598[1n]	2	GU089508	1					20-Jul-2004	Peridea ferruginea		7921		Research Collection of Brian Scholtens		DNA-ATBI-1110	Arthropoda	Insecta	Lepidoptera	Notodontidae	Phalerinae		Peridea	Peridea ferruginea						DNA-ATBI-1110	James Adams	20-Jul-2004	United States	North Carolina	Swain County	BLBT25	Clingman`s Dome, Noland Divide Trailhead, BLBT25	35.5904	-83.4695	1811
PHMNB	PHMNB743-05	Moth 436.03SA		BOLD:AAA7026		658[0n]	2	GU438566						15-Jul-2003	Peridea ferruginea		7921		Biodiversity Institute of Ontario		Moth 436.03SA	Arthropoda	Insecta	Lepidoptera	Notodontidae	Phalerinae		Peridea	Peridea ferruginea						Moth 436.03SA	P.D.N. Hebert	15-Jul-2003	Canada	New Brunswick	Charlotte Co.		St. Andrew`s	45.0833	-67.0667
XAJ	XAJ976-06	2006-ONT-0976	2006-ONT-0976	BOLD:AAA7026		658[0n]	2	KJ378620	1					16-Jul-2006	Peridea ferruginea				Biodiversity Institute of Ontario		2006-ONT-0976	Arthropoda	Insecta	Lepidoptera	Notodontidae	Phalerinae		Peridea	Peridea ferruginea		Paul Hebert	phebert@uoguelph.ca			2006-ONT-0976	Paul Hebert	16-Jul-2006	Canada	Ontario	Wellington County	Puslinch Township	Concession 11/Hume Rd	43.537	-80.134	320
LPSOD	LPSOD365-09	08BBLEP-00143	L#08GRLS-001	BOLD:AAA7026		658[0n]	2	KJ378271	1					28-Jun-2008	Peridea ferruginea	A			Biodiversity Institute of Ontario	Night UV sheet	08BBLEP-00143	Arthropoda	Insecta	Lepidoptera	Notodontidae	Phalerinae		Peridea	Peridea ferruginea						08BBLEP-00143	J.Cossey,C.Carr,L.Wallace,J.Straka,S.McCubbin,J.Sones,N.Jeffery	28-Jun-2008	Canada	Ontario	Northwestern Ontario	Goulais River	beach on Lake Superior	46.849	-84.372	187
XAJ	XAJ577-06	2006-ONT-0577	2006-ONT-0577	BOLD:AAA7026		658[0n]	2	KJ376438	1					02-Jun-2006	Peridea ferruginea				Biodiversity Institute of Ontario		2006-ONT-0577	Arthropoda	Insecta	Lepidoptera	Notodontidae	Phalerinae		Peridea	Peridea ferruginea		Paul Hebert	phebert@uoguelph.ca			2006-ONT-0577	Paul Hebert	02-Jun-2006	Canada	Ontario	Wellington County	Puslinch Township	Concession 11/Hume Rd	43.537	-80.134	320
XAE	XAE447-04	Moth4447.03		BOLD:AAA7026		658[0n]	2	GU092556	2					15-Apr-2003	Peridea ferruginea		7921		Biodiversity Institute of Ontario		Moth4447.03	Arthropoda	Insecta	Lepidoptera	Notodontidae	Phalerinae		Peridea	Peridea ferruginea		Paul Hebert	phebert@uoguelph.ca			Moth4447.03	Paul Hebert	15-Apr-2003	Canada	Ontario	Wellington County	Puslinch Township	Concession 11/Hume Rd	43.537	-80.134	320
XAE	XAE368-04	Moth4368.03		BOLD:AAA7026		658[0n]	2	GU092555	2					15-Apr-2003	Peridea ferruginea		7921		Biodiversity Institute of Ontario		Moth4368.03	Arthropoda	Insecta	Lepidoptera	Notodontidae	Phalerinae		Peridea	Peridea ferruginea		Paul Hebert	phebert@uoguelph.ca			Moth4368.03	Paul Hebert	15-Apr-2003	Canada	Ontario	Wellington County	Puslinch Township	Concession 11/Hume Rd	43.537	-80.134	320
XAJ	XAJ576-06	2006-ONT-0576	2006-ONT-0576	BOLD:AAA7026		658[0n]	2	KJ375666	1					02-Jun-2006	Peridea ferruginea				Biodiversity Institute of Ontario		2006-ONT-0576	Arthropoda	Insecta	Lepidoptera	Notodontidae	Phalerinae		Peridea	Peridea ferruginea		Paul Hebert	phebert@uoguelph.ca			2006-ONT-0576	Paul Hebert	02-Jun-2006	Canada	Ontario	Wellington County	Puslinch Township	Concession 11/Hume Rd	43.537	-80.134	320
LPSOB	LPSOB220-08	PPBP-1219	L#08BNP-015	BOLD:AAA7026	PPBP-1219	658[0n]	2	KJ379243	1					12-Jun-2008	Peridea ferruginea		Bruce Peninsula NP	Vouchered:Registered Collection	Biodiversity Institute of Ontario		PPBP-1219	Arthropoda	Insecta	Lepidoptera	Notodontidae	Phalerinae		Peridea	Peridea ferruginea						PPBP-1219	BIObus 2008	12-Jun-2008	Canada	Ontario	Bruce Peninsula National Park	Bruce Peninsula	Singing Sands	45.19	-81.58	173
XAE	XAE457-04	Moth4457.03		BOLD:AAA7026		658[0n]	2	GU092558	2					15-Apr-2003	Peridea ferruginea		7921		Biodiversity Institute of Ontario		Moth4457.03	Arthropoda	Insecta	Lepidoptera	Notodontidae	Phalerinae		Peridea	Peridea ferruginea		Paul Hebert	phebert@uoguelph.ca			Moth4457.03	Paul Hebert	15-Apr-2003	Canada	Ontario	Wellington County	Puslinch Township	Concession 11/Hume Rd	43.537	-80.134	320
XAG	XAG872-05	2005-ONT-1456		BOLD:AAA7026		658[0n]	2	GU091355	1					14-Aug-2005	Peridea ferruginea		7921		Biodiversity Institute of Ontario		2005-ONT-1456	Arthropoda	Insecta	Lepidoptera	Notodontidae	Phalerinae		Peridea	Peridea ferruginea		Paul Hebert	phebert@uoguelph.ca			2005-ONT-1456	Paul Hebert	14-Aug-2005	Canada	Ontario	Wellington County	Puslinch Township	Concession 11/Hume Rd	43.537	-80.134	320
TTMNB	TTMNB017-06	MNBTT-017	MNBTT-017	BOLD:AAA7026		658[0n]	2	KJ378999	1					19-Jul-2000	Peridea ferruginea				Biodiversity Institute of Ontario		MNBTT-017	Arthropoda	Insecta	Lepidoptera	Notodontidae	Phalerinae		Peridea	Peridea ferruginea		Anthony W. Thomas	mothman@nbnet.nb.ca			MNBTT-017	A. W. Thomas	19-Jul-2000	Canada	New Brunswick	Sunbury County		Acadia Research Forest	46	-66.18
TTMNB	TTMNB018-06	MNBTT-018	MNBTT-018	BOLD:AAA7026		658[0n]	2	KJ375757	1					19-Jul-2000	Peridea ferruginea				Biodiversity Institute of Ontario		MNBTT-018	Arthropoda	Insecta	Lepidoptera	Notodontidae	Phalerinae		Peridea	Peridea ferruginea		Anthony W. Thomas	mothman@nbnet.nb.ca			MNBTT-018	A. W. Thomas	19-Jul-2000	Canada	New Brunswick	Sunbury County		Acadia Research Forest	46	-66.18
BBLPE	BBLPE297-09	09BBELE-2297	L#09CB-130	BOLD:AAA7026	09BBELE-2297	658[0n]	2	HM415895	1					24-Jul-2009	Peridea ferruginea	A	Cape Breton Highlands NP	Vouchered:Registered Collection	Biodiversity Institute of Ontario		09BBELE-2297	Arthropoda	Insecta	Lepidoptera	Notodontidae	Phalerinae		Peridea	Peridea ferruginea				BOLD ID Engine		09BBELE-2297	BIObus 2009	24-Jul-2009	Canada	Nova Scotia	Cape Breton Highlands National Park	Warren Lake	Hiking Trail	46.713	-60.383	59				GPS
BBLEC	BBLEC098-09	09BBELE-0098	L#09CB-156	BOLD:AAA7026	09BBELE-0098	658[0n]	2	GU690439	1					26-Jul-2009	Peridea ferruginea	A	Cape Breton Highlands NP	Vouchered:Registered Collection	Biodiversity Institute of Ontario		09BBELE-0098	Arthropoda	Insecta	Lepidoptera	Notodontidae	Phalerinae		Peridea	Peridea ferruginea				BOLD ID Engine		09BBELE-0098	BIObus 2009	26-Jul-2009	Canada	Nova Scotia	Cape Breton Highlands National Park	Glasgow Lake Lookoff	Hiking Trail	46.835	-60.434	269				GPS, WGS84
TTMNB	TTMNB244-06	MNBTT-244	MNBTT-244	BOLD:AAA7026		658[0n]	2	KJ375269	1					08-Aug-2000	Peridea ferruginea				Biodiversity Institute of Ontario		MNBTT-244	Arthropoda	Insecta	Lepidoptera	Notodontidae	Phalerinae		Peridea	Peridea ferruginea		Anthony W. Thomas	mothman@nbnet.nb.ca			MNBTT-244	A. W. Thomas	08-Aug-2000	Canada	New Brunswick	Sunbury County		Acadia Research Forest	46	-66.18
MMNA	MMNA109-08	HLC-17671	HLC-17671	BOLD:AAA7026		658[0n]	2		1					17-Jun-2007	Peridea ferruginea	A			Canadian National Collection of Insects, Arachnids and Nematodes	woods/fields, traps	HLC-17671	Arthropoda	Insecta	Lepidoptera	Notodontidae	Phalerinae		Peridea	Peridea ferruginea						HLC-17671	James & Eleaner Adams, I.Finkelstein	17-Jun-2007	United States	North Carolina	Haywood	.5 rd mi below Appal. Highlands Sci Ctr		35.5878	-83.0675	1440
MNBB	MNBB286-05	05-NBSTA-202		BOLD:AAA7026		658[0n]	2	GU095297	1					31-Jul-2005	Peridea ferruginea		7921		Biodiversity Institute of Ontario		05-NBSTA-202	Arthropoda	Insecta	Lepidoptera	Notodontidae	Phalerinae		Peridea	Peridea ferruginea						05-NBSTA-202	Jim Ballantyne	31-Jul-2005	Canada	New Brunswick	Charlotte Co.		St. Andrews	45.0833	-67.0667
BBLPE	BBLPE011-09	09BBELE-2011	L#09CB-156	BOLD:AAA7026	09BBELE-2011	658[0n]	2	HM415614	1					26-Jul-2009	Peridea ferruginea	A	Cape Breton Highlands NP	Vouchered:Registered Collection	Biodiversity Institute of Ontario		09BBELE-2011	Arthropoda	Insecta	Lepidoptera	Notodontidae	Phalerinae		Peridea	Peridea ferruginea				BOLD ID Engine		09BBELE-2011	BIObus 2009	26-Jul-2009	Canada	Nova Scotia	Cape Breton Highlands National Park	Glasgow Lake Lookoff	Hiking Trail	46.835	-60.434	269				GPS, WGS84
MNBB	MNBB238-05	05-NBSTA-154		BOLD:AAA7026		658[0n]	2	GU095295	1					30-Jul-2005	Peridea ferruginea		7921		Biodiversity Institute of Ontario		05-NBSTA-154	Arthropoda	Insecta	Lepidoptera	Notodontidae	Phalerinae		Peridea	Peridea ferruginea						05-NBSTA-154	Jim Ballantyne	30-Jul-2005	Canada	New Brunswick	Charlotte Co.		St. Andrews	45.0833	-67.0667
MNBB	MNBB237-05	05-NBSTA-153		BOLD:AAA7026		658[0n]	2	GU095294	1					30-Jul-2005	Peridea ferruginea		7921		Biodiversity Institute of Ontario		05-NBSTA-153	Arthropoda	Insecta	Lepidoptera	Notodontidae	Phalerinae		Peridea	Peridea ferruginea						05-NBSTA-153	Jim Ballantyne	30-Jul-2005	Canada	New Brunswick	Charlotte Co.		St. Andrews	45.0833	-67.0667
MNBB	MNBB284-05	05-NBSTA-200		BOLD:AAA7026		658[0n]	2	GU095296	1					31-Jul-2005	Peridea ferruginea		7921		Biodiversity Institute of Ontario		05-NBSTA-200	Arthropoda	Insecta	Lepidoptera	Notodontidae	Phalerinae		Peridea	Peridea ferruginea						05-NBSTA-200	Jim Ballantyne	31-Jul-2005	Canada	New Brunswick	Charlotte Co.		St. Andrews	45.0833	-67.0667
BBLEC	BBLEC900-09	09BBELE-0900	L#09KJ-104	BOLD:AAA7026	09BBELE-0900	658[0n]	2	HM436145	1					02-Aug-2009	Peridea ferruginea	A	Kejimkujik NP	Vouchered:Registered Collection	Biodiversity Institute of Ontario		09BBELE-0900	Arthropoda	Insecta	Lepidoptera	Notodontidae	Phalerinae		Peridea	Peridea ferruginea				BOLD ID Engine		09BBELE-0900	BIObus 2009	02-Aug-2009	Canada	Nova Scotia	Kejimkujik NP	Gold Mines Trail		44.383	-65.202	117
BBLPE	BBLPE049-09	09BBELE-2049	L#09CB-156	BOLD:AAA7026	09BBELE-2049	658[0n]	2	HM415652	1					26-Jul-2009	Peridea ferruginea	A	Cape Breton Highlands NP	Vouchered:Registered Collection	Biodiversity Institute of Ontario		09BBELE-2049	Arthropoda	Insecta	Lepidoptera	Notodontidae	Phalerinae		Peridea	Peridea ferruginea				BOLD ID Engine		09BBELE-2049	BIObus 2009	26-Jul-2009	Canada	Nova Scotia	Cape Breton Highlands National Park	Glasgow Lake Lookoff	Hiking Trail	46.835	-60.434	269				GPS, WGS84
BBLPE	BBLPE012-09	09BBELE-2012	L#09CB-156	BOLD:AAA7026	09BBELE-2012	658[0n]	2	HM415615	1					26-Jul-2009	Peridea ferruginea	A	Cape Breton Highlands NP	Vouchered:Registered Collection	Biodiversity Institute of Ontario		09BBELE-2012	Arthropoda	Insecta	Lepidoptera	Notodontidae	Phalerinae		Peridea	Peridea ferruginea				BOLD ID Engine		09BBELE-2012	BIObus 2009	26-Jul-2009	Canada	Nova Scotia	Cape Breton Highlands National Park	Glasgow Lake Lookoff	Hiking Trail	46.835	-60.434	269				GPS, WGS84
BBLPE	BBLPE180-09	09BBELE-2180	L#09CB-156	BOLD:AAA7026	09BBELE-2180	658[0n]	2	HM415779	1					26-Jul-2009	Peridea ferruginea	A	Cape Breton Highlands NP	Vouchered:Registered Collection	Biodiversity Institute of Ontario		09BBELE-2180	Arthropoda	Insecta	Lepidoptera	Notodontidae	Phalerinae		Peridea	Peridea ferruginea				BOLD ID Engine		09BBELE-2180	BIObus 2009	26-Jul-2009	Canada	Nova Scotia	Cape Breton Highlands National Park	Glasgow Lake Lookoff	Hiking Trail	46.835	-60.434	269				GPS, WGS84
BBLEC	BBLEC562-09	09BBELE-0562	L#09CB-001	BOLD:AAA7026	09BBELE-0562	639[0n]	2	HM414855	1					20-Jul-2009	Peridea ferruginea	A	Cape Breton Highlands NP	Vouchered:Registered Collection	Biodiversity Institute of Ontario	|http://www.gigapan.org/viewGigapan.php?id=29359	09BBELE-0562	Arthropoda	Insecta	Lepidoptera	Notodontidae	Phalerinae		Peridea	Peridea ferruginea				BOLD ID Engine		09BBELE-0562	BIObus 2009	20-Jul-2009	Canada	Nova Scotia	Cape Breton Highlands National Park	Big Intervale/Warden Station		46.829	-60.613	54
PSCOL	BBLPC993-09	09BBELE-1993	L#09CB-156			636[0n]	2	KJ379194	1					26-Jul-2009	Peridea ferruginea	A	Cape Breton Highlands		Biodiversity Institute of Ontario	Freehand Sampling |:ID made using BOLD ID engine	09BBELE-1993	Arthropoda	Insecta	Lepidoptera	Notodontidae	Phalerinae		Peridea	Peridea ferruginea						09BBELE-1993	BIObus 2009	26-Jul-2009	Canada	Nova Scotia	Cape Breton Highlands National Park	Glasgow Lake Lookoff	Hiking Trail through mixed wood conifer, fen, taiga	46.835	-60.434	269
BBLPE	BBLPE152-09	09BBELE-2152	L#09CB-156	BOLD:AAA7026	09BBELE-2152	636[0n]	2	HM415752	1					26-Jul-2009	Peridea ferruginea	A	Cape Breton Highlands NP	Vouchered:Registered Collection	Biodiversity Institute of Ontario		09BBELE-2152	Arthropoda	Insecta	Lepidoptera	Notodontidae	Phalerinae		Peridea	Peridea ferruginea				BOLD ID Engine		09BBELE-2152	BIObus 2009	26-Jul-2009	Canada	Nova Scotia	Cape Breton Highlands National Park	Glasgow Lake Lookoff	Hiking Trail	46.835	-60.434	269				GPS, WGS84
LNCC	LNCC1359-11	11-NCCC-884	11-NCCC-884	BOLD:ABZ5648		658[0n]	2		1					29-Jun-2011	Peridea basitriens				Research Collection of J. B. Sullivan		11-NCCC-884	Arthropoda	Insecta	Lepidoptera	Notodontidae	Phalerinae		Peridea	Peridea basitriens		James B. Sullivan	sullivan14@earthlink.net			11-NCCC-884	J.B.Sullivan	29-Jun-2011	United States	North Carolina	Montgomery Co.		Low Water Bridge Rd.	35.49	-80.006
XAE	XAE617-04	Moth4617.03		BOLD:ABZ5648		616[0n]	2	GU092554	2					15-Apr-2003	Peridea basitriens		7919		Biodiversity Institute of Ontario		Moth4617.03	Arthropoda	Insecta	Lepidoptera	Notodontidae	Phalerinae		Peridea	Peridea basitriens		Paul Hebert	phebert@uoguelph.ca			Moth4617.03	Paul Hebert	15-Apr-2003	Canada	Ontario	Wellington County	Puslinch Township	Concession 11/Hume Rd	43.537	-80.134	320
TMNBD	TMNBD206-07	MNBTT-3007	MNBTT-3007	BOLD:ABZ5648		595[0n]	2	KJ379175	1					07-Jul-2006	Peridea basitriens	A			Biodiversity Institute of Ontario		MNBTT-3007	Arthropoda	Insecta	Lepidoptera	Notodontidae	Phalerinae		Peridea	Peridea basitriens		Tony Thomas				MNBTT-3007	A.W.Thomas	07-Jul-2006	Canada	New Brunswick	York Co	McAdam		45.583	-67.35
XAJ	XAJ493-06	2006-ONT-0493	2006-ONT-0493	BOLD:ABZ5648		647[0n]	2	KJ375245	1					31-May-2006	Peridea basitriens				Biodiversity Institute of Ontario		2006-ONT-0493	Arthropoda	Insecta	Lepidoptera	Notodontidae	Phalerinae		Peridea	Peridea basitriens		Paul Hebert	phebert@uoguelph.ca			2006-ONT-0493	Paul Hebert	31-May-2006	Canada	Ontario	Wellington County	Puslinch Township	Concession 11/Hume Rd	43.537	-80.134	320
LGSMB	LGSMB257-05	DNA-ATBI-1106		BOLD:ABZ5648		561[0n]	2	GU089507	1					20-Jul-2004	Peridea basitriens		7919		Research Collection of Brian Scholtens		DNA-ATBI-1106	Arthropoda	Insecta	Lepidoptera	Notodontidae	Phalerinae		Peridea	Peridea basitriens						DNA-ATBI-1106	James Adams	20-Jul-2004	United States	Tennessee	Sevier County	BLBT28	Cove forest pullout, Rt. 441, BLBT 28	35.6411	-83.48	945
PGM	PMG186-03	moth1110.01		BOLD:ABZ5648		617[0n]		AF549791	1						Peridea basitriens		7919		Biodiversity Institute of Ontario		moth1110.01	Arthropoda	Insecta	Lepidoptera	Notodontidae	Phalerinae		Peridea	Peridea basitriens		Paul Hebert	phebert@uoguelph.ca			moth1110.01	Paul Hebert		Canada	Ontario	Wellington County	Puslinch Township	Concession 11/Hume Rd	43.537	-80.134	320
TGM	TMG60-03	PERI1.00		BOLD:ABZ5648		639[0n]		KJ377751	1					08-Aug-2000	Peridea basitriens		7919		Biodiversity Institute of Ontario		PERI1.00	Arthropoda	Insecta	Lepidoptera	Notodontidae	Phalerinae		Peridea	Peridea basitriens		Paul Hebert	phebert@uoguelph.ca			PERI1.00	Paul Hebert	08-Aug-2000	Canada	Ontario	Wellington County	Puslinch Township	Concession 11/Hume Rd	43.537	-80.134	320
TMNBD	TMNBD205-07	MNBTT-3006	MNBTT-3006	BOLD:ABZ5648		641[0n]	2	KJ379096	1					07-Jul-2006	Peridea basitriens	A			Biodiversity Institute of Ontario		MNBTT-3006	Arthropoda	Insecta	Lepidoptera	Notodontidae	Phalerinae		Peridea	Peridea basitriens		Tony Thomas				MNBTT-3006	A.W.Thomas	07-Jul-2006	Canada	New Brunswick	York Co	McAdam		45.583	-67.35
LGSM	LGSM030-04	DNA-ATBI-0030		BOLD:ABZ5648		656[0n]	2	GU090095	1					20-Jul-2004	Peridea basitriens		7919				DNA-ATBI-0030	Arthropoda	Insecta	Lepidoptera	Notodontidae	Phalerinae		Peridea	Peridea basitriens						DNA-ATBI-0030	Michael Pogue	20-Jul-2004	United States	North Carolina	Haywood	BLBT4	Flat Creek Trail beyond waterfall	35.5502	-83.1713	549
LPSOC	LPSOC319-08	PPBP-2318	PPBP-2318	BOLD:ABZ5648		658[0n]	2	KJ376929	1					21-Jun-2008	Peridea basitriens				Biodiversity Institute of Ontario	night UV Sheet	PPBP-2318	Arthropoda	Insecta	Lepidoptera	Notodontidae	Phalerinae		Peridea	Peridea basitriens						PPBP-2318	J.E.Cossey, N.W.Jeffery, J.R.Straka	21-Jun-2008	Canada	Ontario	Grey County	Fay Jensen Farm	Grass field behind barn	44.38	-80.58	343
LGSM	LGSM029-04	DNA-ATBI-0029		BOLD:ABZ5648		658[0n]	2	GU090096	1					20-Jul-2004	Peridea basitriens		7919				DNA-ATBI-0029	Arthropoda	Insecta	Lepidoptera	Notodontidae	Phalerinae		Peridea	Peridea basitriens						DNA-ATBI-0029	Michael Pogue	20-Jul-2004	United States	North Carolina	Haywood	BLBT3	Polls Gap, Hemphill Bald Trail	35.5646	-83.1038	1646
LGSMC	LGSMC745-05	DNA-ATBI-2745		BOLD:ABZ5648		658[0n]	2	GU089140	1					21-May-2005	Peridea basitriens		7919		Biodiversity Institute of Ontario		DNA-ATBI-2745	Arthropoda	Insecta	Lepidoptera	Notodontidae	Phalerinae		Peridea	Peridea basitriens						DNA-ATBI-2745	Adams	21-May-2005	United States	Tennessee	Sevier	0.3 mi. above Sugarlands Valley Nature Trailhead, w side of 441	BLBT19	35.6904	-83.5351	441.96
XAK	XAK525-07	HLC-16078	HLC-16078	BOLD:ABZ5648		658[0n]	2	KJ377337	1					22-Jul-2006	Peridea basitriens	A			Biodiversity Institute of Ontario		HLC-16078	Arthropoda	Insecta	Lepidoptera	Notodontidae	Phalerinae		Peridea	Peridea basitriens		Paul Hebert	phebert@uoguelph.ca			HLC-16078	Paul Hebert	22-Jul-2006	Canada	Ontario	Wellington County	Puslinch Township	Concession 11/Hume Rd	43.537	-80.134	320
RDLQG	RDLQG442-06	DH012721	DH012721	BOLD:ABZ5648		657[0n]	2	KJ379703	1					10-Jun-2006	Peridea basitriens	A	7919		Research Collection of Daniel Handfield	Boise mixte	DH012721	Arthropoda	Insecta	Lepidoptera	Notodontidae	Phalerinae		Peridea	Peridea basitriens		Daniel Handfield	daniel.handfield@logibec.com			DH012721	Daniel Handfield	10-Jun-2006	Canada	Quebec	Reserve Portneuf		Lac Goujon	47.148	-72.126
MMNA	MMNA107-08	HLC-17669	HLC-17669	BOLD:ABZ5648		658[0n]	2		1					17-Jun-2007	Peridea basitriens	A			Canadian National Collection of Insects, Arachnids and Nematodes	traps	HLC-17669	Arthropoda	Insecta	Lepidoptera	Notodontidae	Phalerinae		Peridea	Peridea basitriens						HLC-17669	James & Eleaner Adams, I.Finkelstein	17-Jun-2007	United States	North Carolina	Haywood	Powerline cut, 1.7 rd. mi below Appal. Highlands Sci Ctr		35.5758	-83.0736	1286
LGSMC	LGSMC747-05	DNA-ATBI-2747		BOLD:ABZ5648		658[0n]	4	GU089142	1					20-May-2005	Peridea basitriens		7919		Biodiversity Institute of Ontario		DNA-ATBI-2747	Arthropoda	Insecta	Lepidoptera	Notodontidae	Phalerinae		Peridea	Peridea basitriens						DNA-ATBI-2747	Adams	20-May-2005	United States	Tennessee	Sevier	3100`, Cove Forest pull-off, east side of 441	BLBT9	35.6411	-83.48	944.88
LGSMG	LGSMG735-07	BGS03398	BGS03398	BOLD:ABZ5648		658[0n]	2							12-Aug-2006	Peridea basitriens	A			College of Charleston		BGS03398	Arthropoda	Insecta	Lepidoptera	Notodontidae	Phalerinae		Peridea	Peridea basitriens		Mark J. Mello	markmello@lloydcenter.org			BGS03398	James Adams, Irving Finkelstein	12-Aug-2006	United States	North Carolina	Haywood County	Great Smoky Mountains National Park	Purchase, 1.1 rd. mi. from house	35.5792	-83.0696	1402
LGSMC	LGSMC744-05	DNA-ATBI-2744		BOLD:ABZ5648		658[0n]	2	GU089141	1					21-May-2005	Peridea basitriens		7919		Biodiversity Institute of Ontario		DNA-ATBI-2744	Arthropoda	Insecta	Lepidoptera	Notodontidae	Phalerinae		Peridea	Peridea basitriens						DNA-ATBI-2744	Adams	21-May-2005	United States	Tennessee	Sevier	0.3 mi. above Sugarlands Valley Nature Trailhead, w side of 441	BLBT19	35.6904	-83.5351	441.96
TMNBD	TMNBD204-07	MNBTT-3005	MNBTT-3005	BOLD:ABZ5648		658[0n]	2	KJ376040	1					12-Jul-2006	Peridea basitriens	A			Biodiversity Institute of Ontario		MNBTT-3005	Arthropoda	Insecta	Lepidoptera	Notodontidae	Phalerinae		Peridea	Peridea basitriens		Tony Thomas				MNBTT-3005	A.W.Thomas	12-Jul-2006	Canada	New Brunswick	Carleton Co.	Meduxnekeag River, Jackson Falls		46.233	-67.75
XAG	XAG102-05	2005-ONT-686		BOLD:ABZ5648		658[0n]	2	GU091354	1					24-Jul-2005	Peridea basitriens		7919		Biodiversity Institute of Ontario		2005-ONT-686	Arthropoda	Insecta	Lepidoptera	Notodontidae	Phalerinae		Peridea	Peridea basitriens		Paul Hebert	phebert@uoguelph.ca			2005-ONT-686	Paul Hebert	24-Jul-2005	Canada	Ontario	Wellington County	Puslinch Township	Concession 11/Hume Rd	43.537	-80.134	320
BBLEC	BBLEC612-09	09BBELE-0612	L#09CB-003	BOLD:ABZ5648	09BBELE-0612	658[0n]	2	HM414903	1					21-Jul-2009	Peridea basitriens	A	Cape Breton Highlands NP	Vouchered:Registered Collection	Biodiversity Institute of Ontario		09BBELE-0612	Arthropoda	Insecta	Lepidoptera	Notodontidae	Phalerinae		Peridea	Peridea basitriens						09BBELE-0612	BIObus 2009	21-Jul-2009	Canada	Nova Scotia	Cape Breton Highlands National Park	Beulach Ban Falls	Road	46.819	-60.623	61
XAE	XAE415-04	Moth4415.03		BOLD:ABZ5648		658[0n]	2	GU092553	2					15-Apr-2003	Peridea basitriens		7919		Biodiversity Institute of Ontario		Moth4415.03	Arthropoda	Insecta	Lepidoptera	Notodontidae	Phalerinae		Peridea	Peridea basitriens		Paul Hebert	phebert@uoguelph.ca			Moth4415.03	Paul Hebert	15-Apr-2003	Canada	Ontario	Wellington County	Puslinch Township	Concession 11/Hume Rd	43.537	-80.134	320
LSUSA	LSUSA193-06	06-SUSA-0193	06-SUSA-0193	BOLD:ABZ5648		658[0n]	2		1					23-May-2006	Peridea basitriens				Biodiversity Institute of Ontario		06-SUSA-0193	Arthropoda	Insecta	Lepidoptera	Notodontidae	Phalerinae		Peridea	Peridea basitriens						06-SUSA-0193	Ian Segebarth	23-May-2006	United States	Kentucky	McCracken County	Reidland	Segebarth back yard	37.011	-88.537	141.429
LSEU	LSEU606-06	06-JKA-0606	06-JKA-0606	BOLD:ABZ5648		658[0n]	2		1					02-Jul-2006	Peridea basitriens	A			Biodiversity Institute of Ontario		06-JKA-0606	Arthropoda	Insecta	Lepidoptera	Notodontidae	Phalerinae		Peridea	Peridea basitriens						06-JKA-0606	J. Adams and I. Finkelstein	02-Jul-2006	United States	Georgia	Walker County		at lights Taylor s Ridge, N. off Hwy. 136 5 mi W of Villanow	34.42	-85.1	411.485
LGSMC	LGSMC746-05	DNA-ATBI-2746		BOLD:ABZ5648		658[0n]	2	GU089143	1					21-May-2005	Peridea basitriens		7919		Biodiversity Institute of Ontario		DNA-ATBI-2746	Arthropoda	Insecta	Lepidoptera	Notodontidae	Phalerinae		Peridea	Peridea basitriens						DNA-ATBI-2746	Adams	21-May-2005	United States	Tennessee	Sevier	3100`, Cove Forest pull-off, east side of 441	BLBT20	35.6411	-83.48	944.88
XAK	XAK524-07	HLC-16077	HLC-16077	BOLD:AAB2020		658[0n]	2	KJ379872	1					22-Jul-2006	Peridea angulosa	A			Biodiversity Institute of Ontario		HLC-16077	Arthropoda	Insecta	Lepidoptera	Notodontidae	Phalerinae		Peridea	Peridea angulosa		Paul Hebert	phebert@uoguelph.ca			HLC-16077	Paul Hebert	22-Jul-2006	Canada	Ontario	Wellington County	Puslinch Township	Concession 11/Hume Rd	43.537	-80.134	320
RDLQB	RDLQB678-05	DH010781	DH010781	BOLD:AAB2020		544[1n]	4	KJ377327	1					20-Jul-2005	Peridea angulosa	A	BOX-RECORD-0447		Research Collection of Daniel Handfield	Mercure dans Tourniere seche	DH010781	Arthropoda	Insecta	Lepidoptera	Notodontidae	Phalerinae		Peridea	Peridea angulosa						DH010781	D.Handfield	20-Jul-2005	Canada	Quebec	Val-des-Monts		Lac Barnes	45.65	-75.593
LOCT	LOCT033-05	05-CTATBI-0033		BOLD:AAB2020		658[0n]	2		1					03-Jun-2005	Peridea angulosa		Notodontidae		Biodiversity Institute of Ontario		05-CTATBI-0033	Arthropoda	Insecta	Lepidoptera	Notodontidae	Phalerinae		Peridea	Peridea angulosa						05-CTATBI-0033		03-Jun-2005	United States	Connecticut	Hartford Co.	East Hartford		41.757	-72.653
MNBB	MNBB552-05	05-NBSTA-468		BOLD:AAB2020		658[0n]	2	GU095289	1					07-Aug-2005	Peridea angulosa		7920		Biodiversity Institute of Ontario		05-NBSTA-468	Arthropoda	Insecta	Lepidoptera	Notodontidae	Phalerinae		Peridea	Peridea angulosa						05-NBSTA-468	Jim Ballantyne	07-Aug-2005	Canada	New Brunswick	Charlotte Co.		St. Andrews	45.0833	-67.0667
MNBB	MNBB379-05	05-NBSTA-295		BOLD:AAB2020		658[0n]	2	GU095290	1					03-Aug-2005	Peridea angulosa		7920		Biodiversity Institute of Ontario		05-NBSTA-295	Arthropoda	Insecta	Lepidoptera	Notodontidae	Phalerinae		Peridea	Peridea angulosa						05-NBSTA-295	Jim Ballantyne	03-Aug-2005	Canada	New Brunswick	Charlotte Co.		St. Andrews	45.0833	-67.0667
LSUSA	LSUSA208-06	06-SUSA-0208	06-SUSA-0208	BOLD:AAB2020		658[0n]	2		1					26-May-2005	Peridea angulosa				Biodiversity Institute of Ontario		06-SUSA-0208	Arthropoda	Insecta	Lepidoptera	Notodontidae	Phalerinae		Peridea	Peridea angulosa						06-SUSA-0208	Ian Segebarth	26-May-2005	United States	Kentucky	McCracken County	Reidland	Segebarth back yard	37.011	-88.537	141.429
LGSMG	LGSMG736-07	BGS03399	BGS03399	BOLD:AAB2020		658[0n]	2							12-Aug-2006	Peridea angulosa	A			College of Charleston		BGS03399	Arthropoda	Insecta	Lepidoptera	Notodontidae	Phalerinae		Peridea	Peridea angulosa		Mark J. Mello	markmello@lloydcenter.org			BGS03399	James Adams, Irving Finkelstein	12-Aug-2006	United States	North Carolina	Haywood County	Great Smoky Mountains National Park	Purchase, at house	35.586	-83.073	1489
LGSMG	LGSMG738-07	BGS03401	BGS03401	BOLD:AAB2020		637[0n]	2							12-Aug-2006	Peridea angulosa	A			College of Charleston		BGS03401	Arthropoda	Insecta	Lepidoptera	Notodontidae	Phalerinae		Peridea	Peridea angulosa		Mark J. Mello	markmello@lloydcenter.org			BGS03401	James Adams, Irving Finkelstein	12-Aug-2006	United States	North Carolina	Haywood County	Great Smoky Mountains National Park	Purchase, in woods at base of knob	35.5867	-83.0667	1463
LGSMB	LGSMB258-05	DNA-ATBI-1107		BOLD:AAB2020		575[0n]	2	GU089503	1					20-Jul-2004	Peridea angulosa		7920		Research Collection of Brian Scholtens		DNA-ATBI-1107	Arthropoda	Insecta	Lepidoptera	Notodontidae	Phalerinae		Peridea	Peridea angulosa						DNA-ATBI-1107	John Brown	20-Jul-2004	United States	Tennessee	Cocke County	BLBT1	4.9mi from Cosby ATBI house, BLBT1	35.8373	-83.1919	427
LGSMB	LGSMB260-05	DNA-ATBI-1109		BOLD:AAB2020		597[0n]	2	GU089505	1					20-Jul-2004	Peridea angulosa		7920		Research Collection of Brian Scholtens		DNA-ATBI-1109	Arthropoda	Insecta	Lepidoptera	Notodontidae	Phalerinae		Peridea	Peridea angulosa						DNA-ATBI-1109	Don Davis	20-Jul-2004	United States	Tennessee	Cocke County	BLBT18	Foothills Pkwy, N 1st Parking lot near N. Cosby, BLBT 18	35.81	-83.24
LSUSA	LSUSA260-06	06-SUSA-0260	06-SUSA-0260	BOLD:AAB2020		658[0n]	2		1					09-May-2006	Peridea angulosa				Biodiversity Institute of Ontario		06-SUSA-0260	Arthropoda	Insecta	Lepidoptera	Notodontidae	Phalerinae		Peridea	Peridea angulosa						06-SUSA-0260	Ian Segebarth	09-May-2006	United States	Kentucky	McCracken County	Reidland	Segebarth back yard	37.011	-88.537	141.429
JRLAA	JRLAA013-09	JRLAA-013	13a	BOLD:AAB2020		658[0n]	2	HM423501	1					10-Jun-2009	Peridea angulosa	A			Biodiversity Institute of Ontario		JRLAA-013	Arthropoda	Insecta	Lepidoptera	Notodontidae	Phalerinae		Peridea	Peridea angulosa		BOLD ID Engine				JRLAA-013	Jason D. Roberts	10-Jun-2009	United States	Alabama	Somerville			34.4453	-86.6507
BBLSW	BBLSW686-09	09BBLEP-01614	OK090515-50	BOLD:AAB2020		658[0n]	2	HM427056	1					15-May-2009	Peridea angulosa	A			Biodiversity Institute of Ontario	UV sheet	09BBLEP-01614	Arthropoda	Insecta	Lepidoptera	Notodontidae	Phalerinae		Peridea	Peridea angulosa						09BBLEP-01614	A.Borisenko, S.McCubbin, K.Perez	15-May-2009	United States	Oklahoma	Marshall Co.	UOBS, near Lake Texoma	forest lakeshore	33.8806	-96.8065	200
LOT	LOT067-04	04HBL002067		BOLD:AAB2020		609[0n]	1	GU088023	2					20-Jul-2004	Peridea angulosa	A	7920		Biodiversity Institute of Ontario		04HBL002067	Arthropoda	Insecta	Lepidoptera	Notodontidae	Phalerinae		Peridea	Peridea angulosa						04HBL002067	P.D.N. Hebert	20-Jul-2004	United States	Tennessee	Sevier County	Gatlinburg	Cobbly Nob	35.7	-83.5
LGSMC	LGSMC742-05	DNA-ATBI-2742	DNA-ATBI-2742	BOLD:AAB2020		620[0n]	2	GU089139	1					21-May-2005	Peridea angulosa		7921		Biodiversity Institute of Ontario		DNA-ATBI-2742	Arthropoda	Insecta	Lepidoptera	Notodontidae	Phalerinae		Peridea	Peridea angulosa						DNA-ATBI-2742	Brian G. Scholtens	21-May-2005	United States	Tennessee	Cocke	Cosby, Foothills Pkwy, 2.2 mi N Hwy 321	BLBT17	35.8099	-83.2312	548.64
LOFLA	LOFLA531-06	06-FLOR-0531	06-FLOR-0531	BOLD:AAB2020		658[0n]	2		1					17-Jun-2006	Peridea angulosa				Biodiversity Institute of Ontario	UV/MV sheet coll`n	06-FLOR-0531	Arthropoda	Insecta	Lepidoptera	Notodontidae	Phalerinae		Peridea	Peridea angulosa						06-FLOR-0531	P.D.N. Hebert, K. Pickthorn, J. deWaard	17-Jun-2006	United States	Florida	Putnam Co.	Etoniah Creek State Forest	Picnic area	29.762	-81.843	19
USLEP	USLEP740-10	10BBLEP-00740	L#2010TX-060	BOLD:AAB2020	10BBLEP-00740	658[0n]	2	HQ985988	1					13-Apr-2010	Peridea angulosa	A			Biodiversity Institute of Ontario	Freehand Collecting|Overcast, cool, occasional spitting rain. Mixed sample: half collected at Texas 281 RV Park and half at Caverns of Sonora 30.5563N, 100.81208W 689m elev. on same day.	10BBLEP-00740	Arthropoda	Insecta	Lepidoptera	Notodontidae	Phalerinae		Peridea	Peridea angulosa						10BBLEP-00740	Biobus 2010	13-Apr-2010	United States	Texas		Texas 281 RV Park Meadow, Bulverde	Meadow behind RV Park	29.7871	-98.4196	341
LGSMB	LGSMB259-05	DNA-ATBI-1108		BOLD:AAB2020		588[0n]	2	GU089504	1					20-Jul-2004	Peridea angulosa		7920		Research Collection of Brian Scholtens		DNA-ATBI-1108	Arthropoda	Insecta	Lepidoptera	Notodontidae	Phalerinae		Peridea	Peridea angulosa						DNA-ATBI-1108	Don Davis	20-Jul-2004	United States	Tennessee	Cocke County	BLBT19	Foothills Pkwy, N side 4.5 mi., 3rd overlook, BLBT 19	35.8373	-83.1919	427
LOT	LOT068-04	04HBL002068		BOLD:AAB2020		609[0n]	1	GU088024	2					20-Jul-2004	Peridea angulosa	A	7920		Biodiversity Institute of Ontario		04HBL002068	Arthropoda	Insecta	Lepidoptera	Notodontidae	Phalerinae		Peridea	Peridea angulosa						04HBL002068	P.D.N. Hebert	20-Jul-2004	United States	Tennessee	Sevier County	Gatlinburg	Cobbly Nob	35.7	-83.5
LPSO	LPSO934-08	PPBP-0934	L#PEL-090	BOLD:AAB2020	PPBP-0934	658[0n]	2	KJ380310	1					07-Jun-2008	Peridea angulosa	A	Point Pelee NP	Vouchered:Registered Collection	Biodiversity Institute of Ontario		PPBP-0934	Arthropoda	Insecta	Lepidoptera	Notodontidae	Phalerinae		Peridea	Peridea angulosa						PPBP-0934	BIObus 2008	07-Jun-2008	Canada	Ontario	Point Pelee NP			41.93	-82.51	183
LNC	LNC423-05	05-NCCC-423	05-NCCC-423	BOLD:AAB2020		658[0n]	2		1						Peridea angulosa	A			Biodiversity Institute of Ontario		05-NCCC-423	Arthropoda	Insecta	Lepidoptera	Notodontidae	Phalerinae		Peridea	Peridea angulosa		James B. Sullivan	sullivan14@earthlink.net			05-NCCC-423	JB Sullivan		United States	North Carolina
LOT	LOT069-04	04HBL002069		BOLD:AAB2020		609[0n]	2	GU088025	2					20-Jul-2004	Peridea angulosa	A	7920		Biodiversity Institute of Ontario		04HBL002069	Arthropoda	Insecta	Lepidoptera	Notodontidae	Phalerinae		Peridea	Peridea angulosa						04HBL002069	P.D.N. Hebert	20-Jul-2004	United States	Tennessee	Sevier County	Gatlinburg	Cobbly Nob	35.7	-83.5
LOT	LOT070-04	04HBL002070		BOLD:AAB2020		609[0n]	2	GU088027	2					20-Jul-2004	Peridea angulosa	A	7920		Biodiversity Institute of Ontario		04HBL002070	Arthropoda	Insecta	Lepidoptera	Notodontidae	Phalerinae		Peridea	Peridea angulosa						04HBL002070	P.D.N. Hebert	20-Jul-2004	United States	Tennessee	Sevier County	Gatlinburg	Cobbly Nob	35.7	-83.5
LOT	LOT066-04	04HBL002066		BOLD:AAB2020		609[0n]	1	GU088022	2					20-Jul-2004	Peridea angulosa	A	7920		Biodiversity Institute of Ontario		04HBL002066	Arthropoda	Insecta	Lepidoptera	Notodontidae	Phalerinae		Peridea	Peridea angulosa						04HBL002066	P.D.N. Hebert	20-Jul-2004	United States	Tennessee	Sevier County	Gatlinburg	Cobbly Nob	35.7	-83.5
LOT	LOT122-04	04HBL002122		BOLD:AAB2020		609[0n]	2	GU088028	2					20-Jul-2004	Peridea angulosa	A	7920		Biodiversity Institute of Ontario		04HBL002122	Arthropoda	Insecta	Lepidoptera	Notodontidae	Phalerinae		Peridea	Peridea angulosa						04HBL002122	P.D.N. Hebert	20-Jul-2004	United States	Tennessee	Sevier County	Gatlinburg	Cobbly Nob	35.7	-83.5
LNCC	LNCC1684-13	13-NCCC-354	13-NCCC-354	BOLD:AAB2020		658[0n]	2		1					07-May-2012	Peridea angulosa				Research Collection of J. B. Sullivan		13-NCCC-354	Arthropoda	Insecta	Lepidoptera	Notodontidae	Phalerinae		Peridea	Peridea angulosa		James B. Sullivan	sullivan14@earthlink.net			13-NCCC-354	J.B.Sullivan	07-May-2012	United States	North Carolina	Cabarrus		Concord	36.396	-80.538
LOT	LOT071-04	04HBL002071		BOLD:AAB2020		609[0n]	2	GU088026	2					20-Jul-2004	Peridea angulosa	A	7920		Biodiversity Institute of Ontario		04HBL002071	Arthropoda	Insecta	Lepidoptera	Notodontidae	Phalerinae		Peridea	Peridea angulosa						04HBL002071	P.D.N. Hebert	20-Jul-2004	United States	Tennessee	Sevier County	Gatlinburg	Cobbly Nob	35.7	-83.5
LOCT	LOCT032-05	05-CTATBI-0032		BOLD:AAB2020		658[0n]	2		1					03-Jun-2005	Peridea angulosa		Notodontidae		Biodiversity Institute of Ontario		05-CTATBI-0032	Arthropoda	Insecta	Lepidoptera	Notodontidae	Phalerinae		Peridea	Peridea angulosa						05-CTATBI-0032		03-Jun-2005	United States	Connecticut	Hartford Co.	East Hartford		41.757	-72.653
LGSMG	LGSMG737-07	BGS03400	BGS03400	BOLD:AAB2020		658[0n]	2							12-Aug-2006	Peridea angulosa	A			College of Charleston		BGS03400	Arthropoda	Insecta	Lepidoptera	Notodontidae	Phalerinae		Peridea	Peridea angulosa		Mark J. Mello	markmello@lloydcenter.org			BGS03400	James Adams, Irving Finkelstein	12-Aug-2006	United States	North Carolina	Haywood County	Great Smoky Mountains National Park	Purchase, in woods at base of knob	35.5867	-83.0667	1463
XAJ	XAJ975-06	2006-ONT-0975	2006-ONT-0975	BOLD:AAB2020		658[0n]	2	KJ379950	1					16-Jul-2006	Peridea angulosa				Biodiversity Institute of Ontario		2006-ONT-0975	Arthropoda	Insecta	Lepidoptera	Notodontidae	Phalerinae		Peridea	Peridea angulosa		Paul Hebert	phebert@uoguelph.ca			2006-ONT-0975	Paul Hebert	16-Jul-2006	Canada	Ontario	Wellington County	Puslinch Township	Concession 11/Hume Rd	43.537	-80.134	320
LPSOB	LPSOB096-08	PPBP-1095	L#PEL-101	BOLD:AAB2020	PPBP-1095	658[0n]	2	KJ375220	1					08-Jun-2008	Peridea angulosa	A	Point Pelee NP	Vouchered:Registered Collection	Biodiversity Institute of Ontario		PPBP-1095	Arthropoda	Insecta	Lepidoptera	Notodontidae	Phalerinae		Peridea	Peridea angulosa						PPBP-1095	BIObus 2008	08-Jun-2008	Canada	Ontario	Point Pelee NP		Staff House Yard	41.96	-82.53	204
LNCB	LNCB106-06	06-NCC-1062	06-NCC-1062	BOLD:AAB2020		656[0n]	2		1					21-May-2006	Peridea angulosa				Biodiversity Institute of Ontario		06-NCC-1062	Arthropoda	Insecta	Lepidoptera	Notodontidae	Phalerinae		Peridea	Peridea angulosa						06-NCC-1062	J. Bolling Sullivan	21-May-2006	United States	North Carolina	Carteret County	Croatan National Forest	Rd. 181	34.768	-76.764
TMNBD	TMNBD279-07	MNBTT-3080	MNBTT-3080	BOLD:AAB3986		639[0n]	2	KJ375825	1					20-Jul-2006	Odontosia elegans	A			Biodiversity Institute of Ontario		MNBTT-3080	Arthropoda	Insecta	Lepidoptera	Notodontidae	Notodontinae	Notodontini	Odontosia	Odontosia elegans		Tony Thomas				MNBTT-3080	A.W.Thomas	20-Jul-2006	Canada	New Brunswick	York Co	McAdam		45.583	-67.35
TMNBD	TMNBD281-07	MNBTT-3082	MNBTT-3082	BOLD:AAB3986		617[0n]	2	KJ378773	1					20-Jul-2006	Odontosia elegans	A			Biodiversity Institute of Ontario		MNBTT-3082	Arthropoda	Insecta	Lepidoptera	Notodontidae	Notodontinae	Notodontini	Odontosia	Odontosia elegans		Tony Thomas				MNBTT-3082	A.W.Thomas	20-Jul-2006	Canada	New Brunswick	York Co	McAdam		45.583	-67.35
MNBB	MNBB180-05	05-NBSTA-096		BOLD:AAB3986		550[1n]	3	GU095253	1					29-Jul-2005	Odontosia elegans		7924		Biodiversity Institute of Ontario		05-NBSTA-096	Arthropoda	Insecta	Lepidoptera	Notodontidae	Notodontinae	Notodontini	Odontosia	Odontosia elegans						05-NBSTA-096	Jim Ballantyne	29-Jul-2005	Canada	New Brunswick	Charlotte Co.		St. Andrews	45.0833	-67.0667
PHMNB	PHMNB014-03	moth137.02SA		BOLD:AAB3986	moth137.02SA	639[0n]		GU438532	2					19-Jul-2002	Odontosia elegans	A	7924		Biodiversity Institute of Ontario		moth137.02SA	Arthropoda	Insecta	Lepidoptera	Notodontidae	Notodontinae	Notodontini	Odontosia	Odontosia elegans						moth137.02SA	P.D.N. Hebert	19-Jul-2002	Canada	New Brunswick	Charlotte Co.		St. Andrews	45.0833	-67.0667
LPSOB	LPSOB301-08	PPBP-1300	L#08BNP-021	BOLD:AAB3986	PPBP-1300	658[0n]	2	KJ375125	1					12-Jun-2008	Odontosia elegans		Bruce Peninsula NP	Vouchered:Registered Collection	Biodiversity Institute of Ontario		PPBP-1300	Arthropoda	Insecta	Lepidoptera	Notodontidae	Notodontinae	Notodontini	Odontosia	Odontosia elegans						PPBP-1300	BIObus 2008	12-Jun-2008	Canada	Ontario	Bruce Peninsula National Park	Bruce Peninsula	Gate house light	45.23	-81.53	228
RDLQF	RDLQF807-06	DH011957	DH011957	BOLD:AAB3986		658[0n]	2	KJ378291	1					20-Jul-2006	Odontosia elegans	A	originally submitted as Notodonta simplaria. 7928		Research Collection of Daniel Handfield	Original ID by Daniel Handfield; Mixte , humide +	DH011957	Arthropoda	Insecta	Lepidoptera	Notodontidae	Notodontinae	Notodontini	Odontosia	Odontosia elegans		Evgeny V. Zakharov	zakharov@uoguelph.ca			DH011957	Daniel Handfield	20-Jul-2006	Canada	Quebec	Ste-Christine		Boise Julien Picard	45.651	-72.448
TMNBD	TMNBD277-07	MNBTT-3078	MNBTT-3078	BOLD:AAB3986		656[0n]	2	KJ377489	1					20-Jul-2006	Odontosia elegans	A			Biodiversity Institute of Ontario		MNBTT-3078	Arthropoda	Insecta	Lepidoptera	Notodontidae	Notodontinae	Notodontini	Odontosia	Odontosia elegans		Tony Thomas				MNBTT-3078	A.W.Thomas	20-Jul-2006	Canada	New Brunswick	York Co	McAdam		45.583	-67.35
LPSOB	LPSOB431-08	PPBP-1430	L#08BNP-054	BOLD:AAB3986	PPBP-1430	658[0n]	2	KJ376618	1					14-Jun-2008	Odontosia elegans		Bruce Peninsula NP	Vouchered:Registered Collection	Biodiversity Institute of Ontario		PPBP-1430	Arthropoda	Insecta	Lepidoptera	Notodontidae	Notodontinae	Notodontini	Odontosia	Odontosia elegans						PPBP-1430	BIObus 2008	14-Jun-2008	Canada	Ontario	Bruce Peninsula National Park	Bruce Peninsula	Cyprus Lake Info Booth	45.19	-81.56	223
LPSOB	LPSOB292-08	PPBP-1291	L#08BNP-021	BOLD:AAB3986	PPBP-1291	658[0n]	2	KJ379252	1					12-Jun-2008	Odontosia elegans		Bruce Peninsula NP	Vouchered:Registered Collection	Biodiversity Institute of Ontario		PPBP-1291	Arthropoda	Insecta	Lepidoptera	Notodontidae	Notodontinae	Notodontini	Odontosia	Odontosia elegans						PPBP-1291	BIObus 2008	12-Jun-2008	Canada	Ontario	Bruce Peninsula National Park	Bruce Peninsula	Gate house light	45.23	-81.53	228
TMNBD	TMNBD280-07	MNBTT-3081	MNBTT-3081	BOLD:AAB3986		644[0n]	2	KJ378057	1					20-Jul-2006	Odontosia elegans	A			Biodiversity Institute of Ontario		MNBTT-3081	Arthropoda	Insecta	Lepidoptera	Notodontidae	Notodontinae	Notodontini	Odontosia	Odontosia elegans		Tony Thomas				MNBTT-3081	A.W.Thomas	20-Jul-2006	Canada	New Brunswick	York Co	McAdam		45.583	-67.35
PGM	PMG185-03	moth749.01		BOLD:AAB3986		617[0n]		AF549789	1						Odontosia elegans		7924		Biodiversity Institute of Ontario		moth749.01	Arthropoda	Insecta	Lepidoptera	Notodontidae	Notodontinae	Notodontini	Odontosia	Odontosia elegans		Paul Hebert	phebert@uoguelph.ca			moth749.01	Paul Hebert		Canada	Ontario	Wellington County	Puslinch Township	Concession 11/Hume Rd	43.537	-80.134	320
TGM	TMG62-03	moth670.01		BOLD:AAB3986		639[0n]		KJ376280	1					16-Jun-2001	Odontosia elegans		7924		Biodiversity Institute of Ontario		moth670.01	Arthropoda	Insecta	Lepidoptera	Notodontidae	Notodontinae	Notodontini	Odontosia	Odontosia elegans		Paul Hebert	phebert@uoguelph.ca			moth670.01	Paul Hebert	16-Jun-2001	Canada	Ontario	Wellington County	Puslinch Township	Concession 11/Hume Rd	43.537	-80.134	320
LOWCB	LOWCB124-05	CGWC-1064	CGWC-1064	BOLD:AAB3986		658[0n]	2	KJ375714	1					11-Jul-1996	Odontosia elegans				Biodiversity Institute of Ontario		CGWC-1064	Arthropoda	Insecta	Lepidoptera	Notodontidae	Notodontinae	Notodontini	Odontosia	Odontosia elegans						CGWC-1064	Fischer, Aud I.	11-Jul-1996	Canada	British Columbia			Riske Creek; Meldrum Creek Road	51.996	-122.301	960.132
AWCL	AWCL046-09	JLB-0244	JLB-0244	BOLD:AAB3986	57	615[0n]	2		1					03-Jul-2004	Odontosia elegans	A			Arizona Western College, Yuma		JLB-0244	Arthropoda	Insecta	Lepidoptera	Notodontidae	Notodontinae	Notodontini	Odontosia	Odontosia elegans						JLB-0244	D.X. Whittier	03-Jul-2004	United States	Idaho	Bannock
LOWCB	LOWCB126-05	CGWC-1066	CGWC-1066	BOLD:AAB3986		658[0n]	2	KJ380538	1					13-Jul-1996	Odontosia elegans				Biodiversity Institute of Ontario		CGWC-1066	Arthropoda	Insecta	Lepidoptera	Notodontidae	Notodontinae	Notodontini	Odontosia	Odontosia elegans						CGWC-1066	Fischer, Aud I.	13-Jul-1996	Canada	British Columbia			Riske Creek; Bechers Prairie; Rock Lake	51.971	-122.402	975.372
LPMN	LPMN558-08	08BBLEP-01359	L#08RIDMO-055	BOLD:AAB3986	08BBLEP-01359	658[0n]	2	KJ376582	1					09-Jul-2008	Odontosia elegans		Riding Mountain NP	Vouchered:Registered Collection	Biodiversity Institute of Ontario		08BBLEP-01359	Arthropoda	Insecta	Lepidoptera	Notodontidae	Notodontinae	Notodontini	Odontosia	Odontosia elegans		Evgeny V. Zakharov	zakharov@uoguelph.ca			08BBLEP-01359	BIObus 2008	09-Jul-2008	Canada	Manitoba	Riding Mountain NP	Whirlpool River		50.66	-99.853	639
LBCD	LBCD263-05	HLC-23083	HLC-23083	BOLD:AAB3986		658[0n]	2	KJ379506	1					04-Aug-2005	Odontosia elegans				Biodiversity Institute of Ontario	BL/BLT	HLC-23083	Arthropoda	Insecta	Lepidoptera	Notodontidae	Notodontinae	Notodontini	Odontosia	Odontosia elegans						HLC-23083	Keith Pickthorn, Shannon Dixon	04-Aug-2005	Canada	British Columbia		Eastern edge of Golden	Cabin on Golden-Donald Upper Rd	51.3719	-116.982	985
LBCB	LBCB877-05	HLC-21817	HLC-21817	BOLD:AAB3986		658[0n]	2	KJ380373	1					26-Jul-2005	Odontosia elegans				Biodiversity Institute of Ontario		HLC-21817	Arthropoda	Insecta	Lepidoptera	Notodontidae	Notodontinae	Notodontini	Odontosia	Odontosia elegans						HLC-21817	Keith Pickthorn	26-Jul-2005	Canada	British Columbia	Mount Revelstoke National Park		Skunk Cabbage Boardwalk	51.0859	-117.921	622
LOWCB	LOWCB127-05	CGWC-1067	CGWC-1067	BOLD:AAB3986		658[0n]	2	KJ375612	1					11-Jul-1996	Odontosia elegans				Biodiversity Institute of Ontario		CGWC-1067	Arthropoda	Insecta	Lepidoptera	Notodontidae	Notodontinae	Notodontini	Odontosia	Odontosia elegans						CGWC-1067	Fischer, Aud I.	11-Jul-1996	Canada	British Columbia			Riske Creek; Meldrum Creek Road	51.996	-122.301	960.132
LPMN	LPMN289-08	08BBLEP-01088	L#08RIDMO-033	BOLD:AAB3986	08BBLEP-01088	643[0n]	2	KJ378686	1					08-Jul-2008	Odontosia elegans		Riding Mountain NP	Vouchered:Registered Collection	Biodiversity Institute of Ontario		08BBLEP-01088	Arthropoda	Insecta	Lepidoptera	Notodontidae	Notodontinae	Notodontini	Odontosia	Odontosia elegans		Evgeny V. Zakharov	zakharov@uoguelph.ca			08BBLEP-01088	BIObus 2008	08-Jul-2008	Canada	Manitoba	Riding Mountain NP	Wasagaming Campground		50.656	-99.962	635
AWCL	AWCL047-09	JLB-0245	JLB-0245	BOLD:AAB3986	56	658[0n]	2		1					03-Jul-2004	Odontosia elegans	A			Arizona Western College, Yuma		JLB-0245	Arthropoda	Insecta	Lepidoptera	Notodontidae	Notodontinae	Notodontini	Odontosia	Odontosia elegans						JLB-0245	D.X. Whittier	03-Jul-2004	United States	Idaho	Bannock
LOWCB	LOWCB128-05	CGWC-1068	CGWC-1068	BOLD:AAB3986		658[0n]	2	KJ379889	1					14-Jul-1996	Odontosia elegans				Biodiversity Institute of Ontario		CGWC-1068	Arthropoda	Insecta	Lepidoptera	Notodontidae	Notodontinae	Notodontini	Odontosia	Odontosia elegans						CGWC-1068	Fischer, Aud I.	14-Jul-1996	Canada	British Columbia			Riske Creek; Cotton Road	51.949	-122.399	944.891
LBCD	LBCD264-05	HLC-23084	HLC-23084	BOLD:AAB3986		658[0n]	2	KJ376744	1					04-Aug-2005	Odontosia elegans				Biodiversity Institute of Ontario	BL/BLT	HLC-23084	Arthropoda	Insecta	Lepidoptera	Notodontidae	Notodontinae	Notodontini	Odontosia	Odontosia elegans						HLC-23084	Keith Pickthorn, Shannon Dixon	04-Aug-2005	Canada	British Columbia		Eastern edge of Golden	Cabin on Golden-Donald Upper Rd	51.3719	-116.982	985
LOWCB	LOWCB125-05	CGWC-1065	CGWC-1065	BOLD:AAB3986		658[0n]	2	KJ379303	1					11-Jul-1996	Odontosia elegans				Biodiversity Institute of Ontario		CGWC-1065	Arthropoda	Insecta	Lepidoptera	Notodontidae	Notodontinae	Notodontini	Odontosia	Odontosia elegans						CGWC-1065	Fischer, Aud I.	11-Jul-1996	Canada	British Columbia			Riske Creek; between Sword Creek and Meldrum Creek Road	51.981	-122.352	929.651
RDNMH	RDNMH460-09	CNCLEP00054474	CNCLEP 00054474	BOLD:AAB3986		658[0n]	2	GU679115	1					04-Jul-1999	Odontosia elegans				Canadian National Collection of Insects, Arachnids and Nematodes		CNCLEP00054474	Arthropoda	Insecta	Lepidoptera	Notodontidae	Notodontinae	Notodontini	Odontosia	Odontosia elegans						CNCLEP00054474	JS Nordin	04-Jul-1999	United States	Wyoming	Albany Co.		T15N R71W Sect 18 rd 712H, Spruce/Fir Valley, El			8200
XAE	XAE513-04	Moth4513.03		BOLD:AAB3986		658[2n]	2	GU092508	2					15-Apr-2003	Odontosia elegans		7924		Biodiversity Institute of Ontario		Moth4513.03	Arthropoda	Insecta	Lepidoptera	Notodontidae	Notodontinae	Notodontini	Odontosia	Odontosia elegans		Paul Hebert	phebert@uoguelph.ca			Moth4513.03	Paul Hebert	15-Apr-2003	Canada	Ontario	Wellington County	Puslinch Township	Concession 11/Hume Rd	43.537	-80.134	320
LOCT	LOCT026-05	05-CTATBI-0026		BOLD:AAA3484		658[0n]	2		1					03-Jun-2005	Pheosia rimosa		Notodontidae		Biodiversity Institute of Ontario		05-CTATBI-0026	Arthropoda	Insecta	Lepidoptera	Notodontidae	Notodontinae	Notodontini	Pheosia	Pheosia rimosa						05-CTATBI-0026		03-Jun-2005	United States	Connecticut	Hartford Co.	East Hartford		41.757	-72.653
LPSOD	LPSOD639-09	08BBLEP-00420	L#08PUK-017	BOLD:AAA3484	08BBLEP-00420	658[0n]	2	KJ380468	1					29-Jun-2008	Pheosia rimosa	A	Pukaskwa NP	Vouchered:Registered Collection	Biodiversity Institute of Ontario		08BBLEP-00420	Arthropoda	Insecta	Lepidoptera	Notodontidae	Notodontinae	Notodontini	Pheosia	Pheosia rimosa						08BBLEP-00420	BIObus 2008	29-Jun-2008	Canada	Ontario	Pukaskwa NP	Camp Site		48.59	-86.29	181
MHCOL	MHCOL481-09	CHU-APH-007.1	CHU-APH-007	BOLD:AAA3482	CHU-APH-007.1	658[0n]	2	HM390669	1					19-Aug-2006	Pheosia rimosa				Biodiversity Institute of Ontario		CHU-APH-007.1	Arthropoda	Insecta	Lepidoptera	Notodontidae	Notodontinae	Notodontini	Pheosia	Pheosia rimosa						CHU-APH-007.1	J.McGowan	19-Aug-2006	Canada	Manitoba	Churchill	23 km SE Churchill, Twin Lakes Road		58.661	-93.833
LCH	LCH207-04	04HBL003207	04HBL00#0158	BOLD:AAA3482	04HBL003207	658[0n]	2	GU097038	2					04-Aug-2004	Pheosia rimosa		6226SF		Biodiversity Institute of Ontario		04HBL003207	Arthropoda	Insecta	Lepidoptera	Notodontidae	Notodontinae	Notodontini	Pheosia	Pheosia rimosa						04HBL003207	P.D.N. Hebert	04-Aug-2004	Canada	Manitoba	Churchill	22 km E Churchill, Churchill Northern Studies Centre		58.73	-93.82
MHCOL	MHCOL478-09	CHU-APH-004.1	CHU-APH-004	BOLD:AAA3482	CHU-APH-004.1	638[0n]	2	HM390666	1					19-Aug-2006	Pheosia rimosa				Biodiversity Institute of Ontario		CHU-APH-004.1	Arthropoda	Insecta	Lepidoptera	Notodontidae	Notodontinae	Notodontini	Pheosia	Pheosia rimosa						CHU-APH-004.1	J.McGowan	19-Aug-2006	Canada	Manitoba	Churchill	23 km SE Churchill, Twin Lakes Road		58.661	-93.833
SANOI	DSSAW066-06	CHU-APH-005	CHU-APH-005			650[0n]	2	KJ378476						24-Aug-2006	Pheosia rimosa		Flat-Leaved Willow		Biodiversity Institute of Ontario	<VERBATIM LOCALITY>||58.661|-93.833|</VERBATIM LOCALITY>	CHU-APH-005	Arthropoda	Insecta	Lepidoptera	Notodontidae	Notodontinae	Notodontini	Pheosia	Pheosia rimosa						CHU-APH-005	J.McGowan	24-Aug-2006	Canada	Manitoba	Churchill	23 km SE Churchill, Twin Lakes Road fen	locality unconfirmed	58.661	-93.833
SANOI	DSSAW068-06	CHU-APH-007	CHU-APH-007			650[0n]	2	KJ375393						24-Aug-2006	Pheosia rimosa		Flat-Leaved Willow		Biodiversity Institute of Ontario	<VERBATIM LOCALITY>||58.661|-93.833|</VERBATIM LOCALITY>	CHU-APH-007	Arthropoda	Insecta	Lepidoptera	Notodontidae	Notodontinae	Notodontini	Pheosia	Pheosia rimosa						CHU-APH-007	J.McGowan	24-Aug-2006	Canada	Manitoba	Churchill	23 km SE Churchill, Twin Lakes Road fen	locality unconfirmed	58.661	-93.833
SANOI	DSSAW065-06	CHU-APH-004	CHU-APH-004			650[0n]	2	KJ375491						24-Aug-2006	Pheosia rimosa		Flat-Leaved Willow		Biodiversity Institute of Ontario	<VERBATIM LOCALITY>||58.661|-93.833|</VERBATIM LOCALITY>	CHU-APH-004	Arthropoda	Insecta	Lepidoptera	Notodontidae	Notodontinae	Notodontini	Pheosia	Pheosia rimosa						CHU-APH-004	J.McGowan	24-Aug-2006	Canada	Manitoba	Churchill	23 km SE Churchill, Twin Lakes Road fen	locality unconfirmed	58.661	-93.833
SANOI	DSSAW067-06	CHU-APH-006	CHU-APH-006			650[0n]	2	KJ377588						24-Aug-2006	Pheosia rimosa		Flat-Leaved Willow		Biodiversity Institute of Ontario	<VERBATIM LOCALITY>||58.661|-93.833|</VERBATIM LOCALITY>	CHU-APH-006	Arthropoda	Insecta	Lepidoptera	Notodontidae	Notodontinae	Notodontini	Pheosia	Pheosia rimosa						CHU-APH-006	J.McGowan	24-Aug-2006	Canada	Manitoba	Churchill	23 km SE Churchill, Twin Lakes Road fen	locality unconfirmed	58.661	-93.833
MHCOL	MHCOL479-09	CHU-APH-005.1	CHU-APH-005	BOLD:AAA3482	CHU-APH-005.1	658[0n]	2	HM390667	1					19-Aug-2006	Pheosia rimosa				Biodiversity Institute of Ontario		CHU-APH-005.1	Arthropoda	Insecta	Lepidoptera	Notodontidae	Notodontinae	Notodontini	Pheosia	Pheosia rimosa						CHU-APH-005.1	J.McGowan	19-Aug-2006	Canada	Manitoba	Churchill	23 km SE Churchill, Twin Lakes Road		58.661	-93.833
LCH	LCH212-04	04HBL003212	04HBL00#0158	BOLD:AAA3482	04HBL003212	658[0n]	2	GU097042	2					04-Aug-2004	Pheosia rimosa		6226SF		Biodiversity Institute of Ontario		04HBL003212	Arthropoda	Insecta	Lepidoptera	Notodontidae	Notodontinae	Notodontini	Pheosia	Pheosia rimosa						04HBL003212	P.D.N. Hebert	04-Aug-2004	Canada	Manitoba	Churchill	22 km E Churchill, Churchill Northern Studies Centre		58.73	-93.82
LCH	LCH214-04	04HBL003214	04HBL00#0158	BOLD:AAA3482	04HBL003214	658[0n]	2	GU097046	2					04-Aug-2004	Pheosia rimosa		6226SF		Biodiversity Institute of Ontario		04HBL003214	Arthropoda	Insecta	Lepidoptera	Notodontidae	Notodontinae	Notodontini	Pheosia	Pheosia rimosa						04HBL003214	P.D.N. Hebert	04-Aug-2004	Canada	Manitoba	Churchill	22 km E Churchill, Churchill Northern Studies Centre		58.73	-93.82
MHCOL	MHCOL480-09	CHU-APH-006.1	CHU-APH-006	BOLD:AAA3482	CHU-APH-006.1	658[0n]	2	HM390668	1					19-Aug-2006	Pheosia rimosa				Biodiversity Institute of Ontario		CHU-APH-006.1	Arthropoda	Insecta	Lepidoptera	Notodontidae	Notodontinae	Notodontini	Pheosia	Pheosia rimosa						CHU-APH-006.1	J.McGowan	19-Aug-2006	Canada	Manitoba	Churchill	23 km SE Churchill, Twin Lakes Road		58.661	-93.833
PHLCH	PHLCH736-10	10PROBE-26546	10PROBE-26546	BOLD:AAA3482	10PROBE-26546	658[0n]	2	JF860465	1					11-Aug-2010	Pheosia rimosa				Biodiversity Institute of Ontario		10PROBE-26546	Arthropoda	Insecta	Lepidoptera	Notodontidae	Notodontinae	Notodontini	Pheosia	Pheosia rimosa		Brandon J. Laforest	laforest@yorku.ca			10PROBE-26546	Brandon Laforest & Paul Hebert	11-Aug-2010	Canada	Manitoba	Churchill	11 km S Churchill, Goose Creek		58.666	-94.159
LCHQ	LCHQ114-07	07PROBE-10883	07PROBE-10883	BOLD:AAA3482	07PROBE-10883	658[0n]	2	KJ378450	1					23-Jul-2007	Pheosia rimosa				Biodiversity Institute of Ontario		07PROBE-10883	Arthropoda	Insecta	Lepidoptera	Notodontidae	Notodontinae	Notodontini	Pheosia	Pheosia rimosa		Jayme E. Sones	jsones@uoguelph.ca			07PROBE-10883	P.D.N. Hebert	23-Jul-2007	Canada	Manitoba	Churchill			58.74	-93.82
SANOI	DSSAW063-06	CHU-APH-002	CHU-APH-002			655[0n]	2	KJ376708						24-Aug-2006	Pheosia rimosa		Balsam poplar		Biodiversity Institute of Ontario	<VERBATIM LOCALITY>||58.371|-93.494|</VERBATIM LOCALITY>	CHU-APH-002	Arthropoda	Insecta	Lepidoptera	Notodontidae	Notodontinae	Notodontini	Pheosia	Pheosia rimosa						CHU-APH-002	J.McGowan	24-Aug-2006	Canada	Manitoba	Churchill	26 km SE Churchill, Twin Lakes	locality unconfirmed	58.618	-93.823
CHLEP	CHLEP293-09	09PROBE-09588	L#09PROBE-3608	BOLD:AAA3482	09PROBE-09588	658[0n]	2	HM430235	1					26-Jul-2009	Pheosia rimosa				Biodiversity Institute of Ontario		09PROBE-09588	Arthropoda	Insecta	Lepidoptera	Notodontidae	Notodontinae	Notodontini	Pheosia	Pheosia rimosa						09PROBE-09588	P.D.N. Hebert	26-Jul-2009	Canada	Manitoba	Churchill	22 km E Churchill, Churchill Northern Studies Centre		58.738	-93.819	16
MHCOL	MHCOL476-09	CHU-APH-002.1	CHU-APH-002	BOLD:AAA3482	CHU-APH-002.1	638[0n]	2	HM390664	1					20-Aug-2006	Pheosia rimosa				Biodiversity Institute of Ontario		CHU-APH-002.1	Arthropoda	Insecta	Lepidoptera	Notodontidae	Notodontinae	Notodontini	Pheosia	Pheosia rimosa						CHU-APH-002.1	J.McGowan	20-Aug-2006	Canada	Manitoba	Churchill	26 km SE Churchill, Twin Lakes burn site		58.619	-93.829
LCH	LCH208-04	04HBL003208	04HBL00#0158	BOLD:AAA3482	04HBL003208	658[0n]	2	GU097041	2					04-Aug-2004	Pheosia rimosa		6226SF		Biodiversity Institute of Ontario		04HBL003208	Arthropoda	Insecta	Lepidoptera	Notodontidae	Notodontinae	Notodontini	Pheosia	Pheosia rimosa						04HBL003208	P.D.N. Hebert	04-Aug-2004	Canada	Manitoba	Churchill	22 km E Churchill, Churchill Northern Studies Centre		58.73	-93.82
UAMIC	UAMIC1197-13	UAM:Ento:228334	UAM Insects 228334	BOLD:AAA3482	UAM Insects 228334	658[0n]	2	KU875828	1					29-Jul-2011	Pheosia rimosa				University of Alaska Museum		UAM:Ento:228334	Arthropoda	Insecta	Lepidoptera	Notodontidae	Notodontinae	Notodontini	Pheosia	Pheosia rimosa		Jim Miller				UAM:Ento:228334	Matt Bowser	29-Jul-2011	United States	Alaska			Soldotna. Ski Hill Road. Kenai NWR Headquarters building.	60.465	-151.073					2011 Google Earth
LPMN	LPMN243-08	08BBLEP-01042	L#08RIDMO-019	BOLD:AAA3482	08BBLEP-01042	658[0n]	2	KJ378977	1					06-Jul-2008	Pheosia rimosa		Riding Mountain NP	Vouchered:Registered Collection	Biodiversity Institute of Ontario		08BBLEP-01042	Arthropoda	Insecta	Lepidoptera	Notodontidae	Notodontinae	Notodontini	Pheosia	Pheosia rimosa		Evgeny V. Zakharov	zakharov@uoguelph.ca			08BBLEP-01042	BIObus 2008	06-Jul-2008	Canada	Manitoba	Riding Mountain NP	Wasagaming Campground		50.65	-99.94	582
MNBB	MNBB581-05	05-NBSTA-497		BOLD:AAA3482		658[0n]	2	GU095330	1					08-Aug-2005	Pheosia rimosa		7922		Biodiversity Institute of Ontario		05-NBSTA-497	Arthropoda	Insecta	Lepidoptera	Notodontidae	Notodontinae	Notodontini	Pheosia	Pheosia rimosa						05-NBSTA-497	Jim Ballantyne	08-Aug-2005	Canada	New Brunswick	Charlotte Co.		St. Andrews	45.0833	-67.0667
BBLCU	BBLCU300-09	09BBLEP-04787	MI090617-01	BOLD:AAA3482		658[0n]	2	GU694393	1					17-Jun-2009	Pheosia rimosa	A			Biodiversity Institute of Ontario	UV sheet	09BBLEP-04787	Arthropoda	Insecta	Lepidoptera	Notodontidae	Notodontinae	Notodontini	Pheosia	Pheosia rimosa						09BBLEP-04787	K.Perez, S.McCubbin, J.Cossey, A.Borisenko	17-Jun-2009	United States	Michigan	Oceana Co.	HWY 31 rest stop, 3 km S Rothbury	mixed forest	43.4851	-86.3603	210
ABNCC	QUNO092-07	2092-100807-WI	2092-100807-WI	BOLD:AAA3482		658[0n]	2		1					10-Aug-2007	Pheosia rimosa	A	MV		Research Collection of Robert J. Borth		2092-100807-WI	Arthropoda	Insecta	Lepidoptera	Notodontidae	Notodontinae	Notodontini	Pheosia	Pheosia rimosa		Robert J. Borth	bobborth@sbcglobal.net			2092-100807-WI	Borth	10-Aug-2007	United States	Wisconsin	Marinette		Pothole Lake Dunbar barrens ferns	45.664	-88.246	386
LPSO	LPSO345-08	PPBP-0345	L#PEL-037	BOLD:AAA3482	PPBP-0345	658[0n]	2	KJ377369	1					01-Jun-2008	Pheosia rimosa	A	Point Pelee NP	Vouchered:Registered Collection	Biodiversity Institute of Ontario		PPBP-0345	Arthropoda	Insecta	Lepidoptera	Notodontidae	Notodontinae	Notodontini	Pheosia	Pheosia rimosa						PPBP-0345	BIObus 2008	01-Jun-2008	Canada	Ontario	Point Pelee NP		Pelee Point, Tip Centre	41.971	-82.535	163
MNBB	MNBB584-05	05-NBSTA-500		BOLD:AAA3482		658[0n]	2	GU095333	1					08-Aug-2005	Pheosia rimosa		7922		Biodiversity Institute of Ontario		05-NBSTA-500	Arthropoda	Insecta	Lepidoptera	Notodontidae	Notodontinae	Notodontini	Pheosia	Pheosia rimosa						05-NBSTA-500	Jim Ballantyne	08-Aug-2005	Canada	New Brunswick	Charlotte Co.		St. Andrews	45.0833	-67.0667
MNBB	MNBB432-05	05-NBSTA-348		BOLD:AAA3482		658[0n]	2	GU095336	1					04-Aug-2005	Pheosia rimosa		7922		Biodiversity Institute of Ontario		05-NBSTA-348	Arthropoda	Insecta	Lepidoptera	Notodontidae	Notodontinae	Notodontini	Pheosia	Pheosia rimosa						05-NBSTA-348	Jim Ballantyne	04-Aug-2005	Canada	New Brunswick	Charlotte Co.		St. Andrews	45.0833	-67.0667
XAD	XAD686-05	2005-ONT-101	2005-ONT-101	BOLD:AAA3482		622[1n]	6	GU439091	1					16-May-2005	Pheosia rimosa		7922		Biodiversity Institute of Ontario		2005-ONT-101	Arthropoda	Insecta	Lepidoptera	Notodontidae	Notodontinae	Notodontini	Pheosia	Pheosia rimosa		Paul Hebert	phebert@uoguelph.ca			2005-ONT-101	Paul Hebert	16-May-2005	Canada	Ontario	Wellington County	Puslinch Township	Concession 11/Hume Rd	43.537	-80.134	320
PGM	PMG187-03	moth979.01		BOLD:AAA3482		617[0n]		AF549777	1						Pheosia rimosa		7922		Biodiversity Institute of Ontario		moth979.01	Arthropoda	Insecta	Lepidoptera	Notodontidae	Notodontinae	Notodontini	Pheosia	Pheosia rimosa		Paul Hebert	phebert@uoguelph.ca			moth979.01	Paul Hebert		Canada	Ontario	Wellington County	Puslinch Township	Concession 11/Hume Rd	43.537	-80.134	320
XAD	XAD687-05	2005-ONT-102	2005-ONT-102	BOLD:AAA3482		634[0n]	6	GU439092	1					16-May-2005	Pheosia rimosa		7922		Biodiversity Institute of Ontario		2005-ONT-102	Arthropoda	Insecta	Lepidoptera	Notodontidae	Notodontinae	Notodontini	Pheosia	Pheosia rimosa		Paul Hebert	phebert@uoguelph.ca			2005-ONT-102	Paul Hebert	16-May-2005	Canada	Ontario	Wellington County	Puslinch Township	Concession 11/Hume Rd	43.537	-80.134	320
XAE	XAE629-04	Moth4629.03		BOLD:AAA3482		612[0n]	2	GU092581	2					15-Apr-2003	Pheosia rimosa		7922		Biodiversity Institute of Ontario		Moth4629.03	Arthropoda	Insecta	Lepidoptera	Notodontidae	Notodontinae	Notodontini	Pheosia	Pheosia rimosa		Paul Hebert	phebert@uoguelph.ca			Moth4629.03	Paul Hebert	15-Apr-2003	Canada	Ontario	Wellington County	Puslinch Township	Concession 11/Hume Rd	43.537	-80.134	320
PHMNB	PHMNB183-04	04HBL007648		BOLD:AAA3482		541[0n]	5	GU438584	2					19-Jul-2002	Pheosia rimosa	A	7922		Biodiversity Institute of Ontario		04HBL007648	Arthropoda	Insecta	Lepidoptera	Notodontidae	Notodontinae	Notodontini	Pheosia	Pheosia rimosa						04HBL007648	P.D.N. Hebert	19-Jul-2002	Canada	New Brunswick	Charlotte Co.		St. Andrews	45.0833	-67.0667
MNBB	MNBB548-05	05-NBSTA-464		BOLD:AAA3482		632[1n]	2	GU095306	1					07-Aug-2005	Pheosia rimosa		7922		Biodiversity Institute of Ontario		05-NBSTA-464	Arthropoda	Insecta	Lepidoptera	Notodontidae	Notodontinae	Notodontini	Pheosia	Pheosia rimosa						05-NBSTA-464	Jim Ballantyne	07-Aug-2005	Canada	New Brunswick	Charlotte Co.		St. Andrews	45.0833	-67.0667
MNBB	MNBB549-05	05-NBSTA-465		BOLD:AAA3482		658[0n]	2	GU095304	1					07-Aug-2005	Pheosia rimosa		7922		Biodiversity Institute of Ontario		05-NBSTA-465	Arthropoda	Insecta	Lepidoptera	Notodontidae	Notodontinae	Notodontini	Pheosia	Pheosia rimosa						05-NBSTA-465	Jim Ballantyne	07-Aug-2005	Canada	New Brunswick	Charlotte Co.		St. Andrews	45.0833	-67.0667
XAB	XAB015-04	04HBL005015		BOLD:AAA3482		658[0n]	2	GU094245	2					31-Jul-2003	Pheosia rimosa		7922		Biodiversity Institute of Ontario		04HBL005015	Arthropoda	Insecta	Lepidoptera	Notodontidae	Notodontinae	Notodontini	Pheosia	Pheosia rimosa		Paul Hebert	phebert@uoguelph.ca			04HBL005015	Paul Hebert	31-Jul-2003	Canada	Ontario	Wellington County	Puslinch Township	Concession 11/Hume Rd	43.537	-80.134	320
TMNBD	TMNBD274-07	MNBTT-3075	MNBTT-3075	BOLD:AAA3482		658[0n]	2	KJ379540	1					20-Jul-2006	Pheosia rimosa	A			Biodiversity Institute of Ontario		MNBTT-3075	Arthropoda	Insecta	Lepidoptera	Notodontidae	Notodontinae	Notodontini	Pheosia	Pheosia rimosa		Tony Thomas				MNBTT-3075	A.W.Thomas	20-Jul-2006	Canada	New Brunswick	York Co	McAdam		45.583	-67.35
MNBB	MNBB656-05	05-NBSTA-572		BOLD:AAA3482		658[0n]	2	GU095307	1					09-Aug-2005	Pheosia rimosa		7922		Biodiversity Institute of Ontario		05-NBSTA-572	Arthropoda	Insecta	Lepidoptera	Notodontidae	Notodontinae	Notodontini	Pheosia	Pheosia rimosa						05-NBSTA-572	Jim Ballantyne	09-Aug-2005	Canada	New Brunswick	Charlotte Co.		St. Andrews	45.0833	-67.0667
IMA	IMA013-07	HLC-16980	HLC-16980	BOLD:AAA3482		658[0n]	2		1					30-Aug-2005	Pheosia rimosa	A			Biodiversity Institute of Ontario	at light	HLC-16980	Arthropoda	Insecta	Lepidoptera	Notodontidae	Notodontinae	Notodontini	Pheosia	Pheosia rimosa		George H. Boettner	boettner@psis.umass.edu			HLC-16980	G. Boettner	30-Aug-2005	United States	Massachusetts	Franklin Co.	Sunderland, Route 116
MNBB	MNBB586-05	05-NBSTA-502		BOLD:AAA3482		658[0n]	2	GU095331	1					08-Aug-2005	Pheosia rimosa		7922		Biodiversity Institute of Ontario		05-NBSTA-502	Arthropoda	Insecta	Lepidoptera	Notodontidae	Notodontinae	Notodontini	Pheosia	Pheosia rimosa						05-NBSTA-502	Jim Ballantyne	08-Aug-2005	Canada	New Brunswick	Charlotte Co.		St. Andrews	45.0833	-67.0667
MNBB	MNBB289-05	05-NBSTA-205		BOLD:AAA3482		658[0n]	2	GU095326	1					31-Jul-2005	Pheosia rimosa		7922		Biodiversity Institute of Ontario		05-NBSTA-205	Arthropoda	Insecta	Lepidoptera	Notodontidae	Notodontinae	Notodontini	Pheosia	Pheosia rimosa						05-NBSTA-205	Jim Ballantyne	31-Jul-2005	Canada	New Brunswick	Charlotte Co.		St. Andrews	45.0833	-67.0667
TMNBD	TMNBD276-07	MNBTT-3077	MNBTT-3077	BOLD:AAA3482		655[0n]	2	KJ379273	1					26-May-2006	Pheosia rimosa	A			Biodiversity Institute of Ontario		MNBTT-3077	Arthropoda	Insecta	Lepidoptera	Notodontidae	Notodontinae	Notodontini	Pheosia	Pheosia rimosa		Tony Thomas				MNBTT-3077	A.W.Thomas	26-May-2006	Canada	New Brunswick	York Co	McAdam		45.583	-67.35
LOCT	LOCT086-05	05-CTATBI-0086		BOLD:AAA3482		658[0n]	2		1					03-Jun-2005	Pheosia rimosa		Notodontidae		Biodiversity Institute of Ontario		05-CTATBI-0086	Arthropoda	Insecta	Lepidoptera	Notodontidae	Notodontinae	Notodontini	Pheosia	Pheosia rimosa						05-CTATBI-0086		03-Jun-2005	United States	Connecticut	Hartford Co.	East Hartford		41.757	-72.653
XAB	XAB017-04	04HBL005017		BOLD:AAA3482		658[0n]	2	GU094246	2					31-Jul-2003	Pheosia rimosa		7922		Biodiversity Institute of Ontario		04HBL005017	Arthropoda	Insecta	Lepidoptera	Notodontidae	Notodontinae	Notodontini	Pheosia	Pheosia rimosa		Paul Hebert	phebert@uoguelph.ca			04HBL005017	Paul Hebert	31-Jul-2003	Canada	Ontario	Wellington County	Puslinch Township	Concession 11/Hume Rd	43.537	-80.134	320
MNBB	MNBB479-05	05-NBSTA-395		BOLD:AAA3482		658[0n]	2	GU095318	1					05-Aug-2005	Pheosia rimosa		7922		Biodiversity Institute of Ontario		05-NBSTA-395	Arthropoda	Insecta	Lepidoptera	Notodontidae	Notodontinae	Notodontini	Pheosia	Pheosia rimosa						05-NBSTA-395	Jim Ballantyne	05-Aug-2005	Canada	New Brunswick	Charlotte Co.		St. Andrews	45.0833	-67.0667
BBLPC	BBLPC028-09	09BBELE-1028	L#09KC-034	BOLD:AAA3482	09BBELE-1028	658[0n]	2	HM436270	1					15-Aug-2009	Pheosia rimosa	A	Kouchibouguac NP	Vouchered:Registered Collection	Biodiversity Institute of Ontario		09BBELE-1028	Arthropoda	Insecta	Lepidoptera	Notodontidae	Notodontinae	Notodontini	Pheosia	Pheosia rimosa				BOLD ID Engine		09BBELE-1028	BIObus 2009	15-Aug-2009	Canada	New Brunswick	Kouchibouguac NP	Pines Trail		46.771	-64.962	26				GPS
PHAUG	PHAUG1786-11	BIOUG01497-D08	L#PHPUS-021	BOLD:AAA3482	BIOUG01497-D08	658[0n]	2	KJ377583						18-Aug-2010	Pheosia rimosa			Vouchered:Registered Collection	Biodiversity Institute of Ontario	Aug. 15-22	BIOUG01497-D08	Arthropoda	Insecta	Lepidoptera	Notodontidae	Notodontinae	Notodontini	Pheosia	Pheosia rimosa		BOLD ID Engine		BOLD ID Engine		BIOUG01497-D08	Paul Hebert	18-Aug-2010	Canada	Ontario	Wellington County	Puslinch Township	Concession 11/Hume Rd	43.537	-80.134	320
MNBB	MNBB318-05	05-NBSTA-234		BOLD:AAA3482		658[0n]	2	GU095315	1					01-Aug-2005	Pheosia rimosa		7922		Biodiversity Institute of Ontario		05-NBSTA-234	Arthropoda	Insecta	Lepidoptera	Notodontidae	Notodontinae	Notodontini	Pheosia	Pheosia rimosa						05-NBSTA-234	Jim Ballantyne	01-Aug-2005	Canada	New Brunswick	Charlotte Co.		St. Andrews	45.0833	-67.0667
TMNBD	TMNBD273-07	MNBTT-3074	MNBTT-3074	BOLD:AAA3482		657[0n]	2	KJ380084	1					02-Jun-2006	Pheosia rimosa	A			Biodiversity Institute of Ontario		MNBTT-3074	Arthropoda	Insecta	Lepidoptera	Notodontidae	Notodontinae	Notodontini	Pheosia	Pheosia rimosa		Tony Thomas				MNBTT-3074	A.W.Thomas	02-Jun-2006	Canada	New Brunswick	York Co	McAdam		45.583	-67.35
TTMNB	TTMNB245-06	MNBTT-245	MNBTT-245	BOLD:AAA3482		658[0n]	2	KJ377068	1					08-Aug-2000	Pheosia rimosa				Biodiversity Institute of Ontario		MNBTT-245	Arthropoda	Insecta	Lepidoptera	Notodontidae	Notodontinae	Notodontini	Pheosia	Pheosia rimosa		Anthony W. Thomas	mothman@nbnet.nb.ca			MNBTT-245	A. W. Thomas	08-Aug-2000	Canada	New Brunswick	Sunbury County		Acadia Research Forest	46	-66.18
MNBB	MNBB580-05	05-NBSTA-496		BOLD:AAA3482		658[0n]	2	GU095328	1					08-Aug-2005	Pheosia rimosa		7922		Biodiversity Institute of Ontario		05-NBSTA-496	Arthropoda	Insecta	Lepidoptera	Notodontidae	Notodontinae	Notodontini	Pheosia	Pheosia rimosa						05-NBSTA-496	Jim Ballantyne	08-Aug-2005	Canada	New Brunswick	Charlotte Co.		St. Andrews	45.0833	-67.0667
MNBB	MNBB519-05	05-NBSTA-435		BOLD:AAA3482		658[0n]	2	GU095319	1					06-Aug-2005	Pheosia rimosa		7922		Biodiversity Institute of Ontario		05-NBSTA-435	Arthropoda	Insecta	Lepidoptera	Notodontidae	Notodontinae	Notodontini	Pheosia	Pheosia rimosa						05-NBSTA-435	Jim Ballantyne	06-Aug-2005	Canada	New Brunswick	Charlotte Co.		St. Andrews	45.0833	-67.0667
MNBB	MNBB653-05	05-NBSTA-569		BOLD:AAA3482		658[0n]	2	GU095311	1					09-Aug-2005	Pheosia rimosa		7922		Biodiversity Institute of Ontario		05-NBSTA-569	Arthropoda	Insecta	Lepidoptera	Notodontidae	Notodontinae	Notodontini	Pheosia	Pheosia rimosa						05-NBSTA-569	Jim Ballantyne	09-Aug-2005	Canada	New Brunswick	Charlotte Co.		St. Andrews	45.0833	-67.0667
BBLEC	BBLEC041-09	09BBELE-0041	L#09FD-088	BOLD:AAA3482	09BBELE-0041	658[0n]	2	GU690477	1					11-Aug-2009	Pheosia rimosa	A	Fundy NP	Vouchered:Registered Collection	Biodiversity Institute of Ontario		09BBELE-0041	Arthropoda	Insecta	Lepidoptera	Notodontidae	Notodontinae	Notodontini	Pheosia	Pheosia rimosa				BOLD ID engine		09BBELE-0041	BIObus 2009	11-Aug-2009	Canada	New Brunswick	Fundy NP	Laverty Falls		45.657	-65.015	404
XAB	XAB273-04	04HBL005273		BOLD:AAA3482		658[0n]	2	GU094248	2					09-Jun-2004	Pheosia rimosa		7922		Biodiversity Institute of Ontario		04HBL005273	Arthropoda	Insecta	Lepidoptera	Notodontidae	Notodontinae	Notodontini	Pheosia	Pheosia rimosa		Paul Hebert	phebert@uoguelph.ca			04HBL005273	Paul Hebert	09-Jun-2004	Canada	Ontario	Wellington County	Puslinch Township	Concession 11/Hume Rd	43.537	-80.134	320
MNBB	MNBB229-05	05-NBSTA-145		BOLD:AAA3482		658[0n]	2	GU095321	1					30-Jul-2005	Pheosia rimosa		7922		Biodiversity Institute of Ontario		05-NBSTA-145	Arthropoda	Insecta	Lepidoptera	Notodontidae	Notodontinae	Notodontini	Pheosia	Pheosia rimosa						05-NBSTA-145	Jim Ballantyne	30-Jul-2005	Canada	New Brunswick	Charlotte Co.		St. Andrews	45.0833	-67.0667
MNBB	MNBB659-05	05-NBSTA-575		BOLD:AAA3482		658[0n]	2	GU095310	1					09-Aug-2005	Pheosia rimosa		7922		Biodiversity Institute of Ontario		05-NBSTA-575	Arthropoda	Insecta	Lepidoptera	Notodontidae	Notodontinae	Notodontini	Pheosia	Pheosia rimosa						05-NBSTA-575	Jim Ballantyne	09-Aug-2005	Canada	New Brunswick	Charlotte Co.		St. Andrews	45.0833	-67.0667
MNBB	MNBB583-05	05-NBSTA-499		BOLD:AAA3482		658[0n]	2	GU095334	1					08-Aug-2005	Pheosia rimosa		7922		Biodiversity Institute of Ontario		05-NBSTA-499	Arthropoda	Insecta	Lepidoptera	Notodontidae	Notodontinae	Notodontini	Pheosia	Pheosia rimosa						05-NBSTA-499	Jim Ballantyne	08-Aug-2005	Canada	New Brunswick	Charlotte Co.		St. Andrews	45.0833	-67.0667
PHLCH	PHLCH825-11	10PROBE-26573	10PROBE-26573	BOLD:AAA3482	10PROBE-26573	658[0n]	2	KT146090	1					11-Aug-2010	Pheosia rimosa	I	willow		Biodiversity Institute of Ontario	collected by Paul Hebert sweep net	10PROBE-26573	Arthropoda	Insecta	Lepidoptera	Notodontidae	Notodontinae	Notodontini	Pheosia	Pheosia rimosa						10PROBE-26573	Brandon Laforest	11-Aug-2010	Canada	Manitoba	Churchill	22 km E Churchill, CNSC	Willows	58.738	-93.819					GPS, WGS84
LCH	LCH211-04	04HBL003211	04HBL00#0158	BOLD:AAA3482	04HBL003211	658[0n]	2	GU097043	2					04-Aug-2004	Pheosia rimosa		6226SF		Biodiversity Institute of Ontario		04HBL003211	Arthropoda	Insecta	Lepidoptera	Notodontidae	Notodontinae	Notodontini	Pheosia	Pheosia rimosa						04HBL003211	P.D.N. Hebert	04-Aug-2004	Canada	Manitoba	Churchill	22 km E Churchill, Churchill Northern Studies Centre		58.73	-93.82
LCH	LCH209-04	04HBL003209	04HBL00#0158	BOLD:AAA3482	04HBL003209	658[0n]	2	GU097040	2					04-Aug-2004	Pheosia rimosa		6226SF		Biodiversity Institute of Ontario		04HBL003209	Arthropoda	Insecta	Lepidoptera	Notodontidae	Notodontinae	Notodontini	Pheosia	Pheosia rimosa						04HBL003209	P.D.N. Hebert	04-Aug-2004	Canada	Manitoba	Churchill	22 km E Churchill, Churchill Northern Studies Centre		58.73	-93.82
LCH	LCH580-04	04HBL003580	04HBL00#0039	BOLD:AAA3482	04HBL003580	658[0n]	2	GU097037	2					15-Aug-2002	Pheosia rimosa				Biodiversity Institute of Ontario		04HBL003580	Arthropoda	Insecta	Lepidoptera	Notodontidae	Notodontinae	Notodontini	Pheosia	Pheosia rimosa						04HBL003580	P.D.N. Hebert	15-Aug-2002	Canada	Manitoba	Churchill	22 km E Churchill, Churchill Northern Studies Centre		58.73	-93.82
LCH	LCH213-04	04HBL003213	04HBL00#0158	BOLD:AAA3482	04HBL003213	658[0n]	2	GU097045	2					04-Aug-2004	Pheosia rimosa		6226SF		Biodiversity Institute of Ontario		04HBL003213	Arthropoda	Insecta	Lepidoptera	Notodontidae	Notodontinae	Notodontini	Pheosia	Pheosia rimosa						04HBL003213	P.D.N. Hebert	04-Aug-2004	Canada	Manitoba	Churchill	22 km E Churchill, Churchill Northern Studies Centre		58.73	-93.82
CHLEP	CHLEP237-09	09PROBE-09532	L#09PROBE-3486	BOLD:AAA3482	09PROBE-09532	658[0n]	2	HM375783	1					20-Jul-2009	Pheosia rimosa				Biodiversity Institute of Ontario		09PROBE-09532	Arthropoda	Insecta	Lepidoptera	Notodontidae	Notodontinae	Notodontini	Pheosia	Pheosia rimosa						09PROBE-09532	P.D.N. Hebert	20-Jul-2009	Canada	Manitoba	Churchill			58.74	-93.82
MHCOL	MHCOL475-09	CHU-APH-001.1	CHU-APH-001	BOLD:AAA3482	CHU-APH-001.1	632[0n]	2	HM390663	1					18-Aug-2006	Pheosia rimosa				Biodiversity Institute of Ontario		CHU-APH-001.1	Arthropoda	Insecta	Lepidoptera	Notodontidae	Notodontinae	Notodontini	Pheosia	Pheosia rimosa						CHU-APH-001.1	J.McGowan	18-Aug-2006	Canada	Manitoba	Churchill	26 km SE Churchill, Twin Lakes burn site		58.619	-93.829
SANOI	DSSAW064-06	CHU-APH-003	CHU-APH-003			650[0n]	2	KJ378198						24-Aug-2006	Pheosia rimosa		Balsam poplar		Biodiversity Institute of Ontario	<VERBATIM LOCALITY>||58.371|-93.494|</VERBATIM LOCALITY>	CHU-APH-003	Arthropoda	Insecta	Lepidoptera	Notodontidae	Notodontinae	Notodontini	Pheosia	Pheosia rimosa						CHU-APH-003	J.McGowan	24-Aug-2006	Canada	Manitoba	Churchill	26 km SE Churchill, Twin Lakes	locality unconfirmed	58.618	-93.823
SANOI	DSSAW062-06	CHU-APH-001	CHU-APH-001			650[0n]	2	KJ379233						24-Aug-2006	Pheosia rimosa		Balsam poplar		Biodiversity Institute of Ontario	<VERBATIM LOCALITY>||58.371|-93.494|</VERBATIM LOCALITY>	CHU-APH-001	Arthropoda	Insecta	Lepidoptera	Notodontidae	Notodontinae	Notodontini	Pheosia	Pheosia rimosa						CHU-APH-001	J.McGowan	24-Aug-2006	Canada	Manitoba	Churchill	26 km SE Churchill, Twin Lakes	locality unconfirmed	58.618	-93.823
LCH	LCH206-04	04HBL003206	04HBL00#0158	BOLD:AAA3482	04HBL003206	658[0n]	2	GU097039	2					04-Aug-2004	Pheosia rimosa		6226SF		Biodiversity Institute of Ontario		04HBL003206	Arthropoda	Insecta	Lepidoptera	Notodontidae	Notodontinae	Notodontini	Pheosia	Pheosia rimosa						04HBL003206	P.D.N. Hebert	04-Aug-2004	Canada	Manitoba	Churchill	22 km E Churchill, Churchill Northern Studies Centre		58.73	-93.82
MHCOL	MHCOL477-09	CHU-APH-003.1	CHU-APH-003	BOLD:AAA3482	CHU-APH-003.1	658[0n]	2	HM390665	1					19-Aug-2006	Pheosia rimosa				Biodiversity Institute of Ontario		CHU-APH-003.1	Arthropoda	Insecta	Lepidoptera	Notodontidae	Notodontinae	Notodontini	Pheosia	Pheosia rimosa						CHU-APH-003.1	J.McGowan	19-Aug-2006	Canada	Manitoba	Churchill	26 km SE Churchill, Twin Lakes burn site		58.619	-93.829
LCH	LCH210-04	04HBL003210	04HBL00#0158	BOLD:AAA3482	04HBL003210	658[0n]	2	GU097044	2					04-Aug-2004	Pheosia rimosa		6226SF		Biodiversity Institute of Ontario		04HBL003210	Arthropoda	Insecta	Lepidoptera	Notodontidae	Notodontinae	Notodontini	Pheosia	Pheosia rimosa						04HBL003210	P.D.N. Hebert	04-Aug-2004	Canada	Manitoba	Churchill	22 km E Churchill, Churchill Northern Studies Centre		58.73	-93.82
PHLCH	JGLL033-10	10PROBE-18809	JG1108-01	BOLD:AAA3482	10PROBE-18809	658[0n]	2	HQ961628	1					11-Aug-2010	Pheosia rimosa		7370		Biodiversity Institute of Ontario		10PROBE-18809	Arthropoda	Insecta	Lepidoptera	Notodontidae	Notodontinae	Notodontini	Pheosia	Pheosia rimosa		Lena L. van Seggelen	lvansegg@uoguelph.ca			10PROBE-18809	J. Gerlock	11-Aug-2010	Canada	Manitoba	Churchill	5 km SE Churchill, Intersection of Goose Creek Rd and Canadian National Railway	North railroad	58.718	-94.124	10
MNBB	MNBB520-05	05-NBSTA-436		BOLD:ABZ4474		658[0n]	2	GU095317	1					06-Aug-2005	Pheosia rimosa		7922		Biodiversity Institute of Ontario		05-NBSTA-436	Arthropoda	Insecta	Lepidoptera	Notodontidae	Notodontinae	Notodontini	Pheosia	Pheosia rimosa						05-NBSTA-436	Jim Ballantyne	06-Aug-2005	Canada	New Brunswick	Charlotte Co.		St. Andrews	45.0833	-67.0667
MNBB	MNBB319-05	05-NBSTA-235		BOLD:ABZ4474		658[0n]	2	GU095316	1					01-Aug-2005	Pheosia rimosa		7922		Biodiversity Institute of Ontario		05-NBSTA-235	Arthropoda	Insecta	Lepidoptera	Notodontidae	Notodontinae	Notodontini	Pheosia	Pheosia rimosa						05-NBSTA-235	Jim Ballantyne	01-Aug-2005	Canada	New Brunswick	Charlotte Co.		St. Andrews	45.0833	-67.0667
MNBB	MNBB657-05	05-NBSTA-573		BOLD:ABZ4474		658[0n]	2	GU095313	1					09-Aug-2005	Pheosia rimosa		7922		Biodiversity Institute of Ontario		05-NBSTA-573	Arthropoda	Insecta	Lepidoptera	Notodontidae	Notodontinae	Notodontini	Pheosia	Pheosia rimosa						05-NBSTA-573	Jim Ballantyne	09-Aug-2005	Canada	New Brunswick	Charlotte Co.		St. Andrews	45.0833	-67.0667
MNBB	MNBB582-05	05-NBSTA-498		BOLD:ABZ4474		658[0n]	2	GU095329	1					08-Aug-2005	Pheosia rimosa		7922		Biodiversity Institute of Ontario		05-NBSTA-498	Arthropoda	Insecta	Lepidoptera	Notodontidae	Notodontinae	Notodontini	Pheosia	Pheosia rimosa						05-NBSTA-498	Jim Ballantyne	08-Aug-2005	Canada	New Brunswick	Charlotte Co.		St. Andrews	45.0833	-67.0667
MNBB	MNBB372-05	05-NBSTA-288		BOLD:ABZ4474		658[0n]	2	GU095327	1					03-Aug-2005	Pheosia rimosa		7922		Biodiversity Institute of Ontario		05-NBSTA-288	Arthropoda	Insecta	Lepidoptera	Notodontidae	Notodontinae	Notodontini	Pheosia	Pheosia rimosa						05-NBSTA-288	Jim Ballantyne	03-Aug-2005	Canada	New Brunswick	Charlotte Co.		St. Andrews	45.0833	-67.0667
MNBB	MNBB161-05	05-NBSTA-077		BOLD:ABZ4474		658[0n]	2	GU095320	1					29-Jul-2005	Pheosia rimosa		7922		Biodiversity Institute of Ontario		05-NBSTA-077	Arthropoda	Insecta	Lepidoptera	Notodontidae	Notodontinae	Notodontini	Pheosia	Pheosia rimosa						05-NBSTA-077	Jim Ballantyne	29-Jul-2005	Canada	New Brunswick	Charlotte Co.		St. Andrews	45.0833	-67.0667
MNBB	MNBB370-05	05-NBSTA-286		BOLD:ABZ4474		658[0n]	2	GU095335	1					03-Aug-2005	Pheosia rimosa		7922		Biodiversity Institute of Ontario		05-NBSTA-286	Arthropoda	Insecta	Lepidoptera	Notodontidae	Notodontinae	Notodontini	Pheosia	Pheosia rimosa						05-NBSTA-286	Jim Ballantyne	03-Aug-2005	Canada	New Brunswick	Charlotte Co.		St. Andrews	45.0833	-67.0667
MNBB	MNBB232-05	05-NBSTA-148		BOLD:ABZ4474		607[0n]	2	GU095324	1					30-Jul-2005	Pheosia rimosa		7922		Biodiversity Institute of Ontario		05-NBSTA-148	Arthropoda	Insecta	Lepidoptera	Notodontidae	Notodontinae	Notodontini	Pheosia	Pheosia rimosa						05-NBSTA-148	Jim Ballantyne	30-Jul-2005	Canada	New Brunswick	Charlotte Co.		St. Andrews	45.0833	-67.0667
MNBB	MNBB658-05	05-NBSTA-574		BOLD:ABZ4474		658[0n]	2	GU095309	1					09-Aug-2005	Pheosia rimosa		7922		Biodiversity Institute of Ontario		05-NBSTA-574	Arthropoda	Insecta	Lepidoptera	Notodontidae	Notodontinae	Notodontini	Pheosia	Pheosia rimosa						05-NBSTA-574	Jim Ballantyne	09-Aug-2005	Canada	New Brunswick	Charlotte Co.		St. Andrews	45.0833	-67.0667
MNBB	MNBB654-05	05-NBSTA-570		BOLD:ABZ4474		658[0n]	2	GU095312	1					09-Aug-2005	Pheosia rimosa		7922		Biodiversity Institute of Ontario		05-NBSTA-570	Arthropoda	Insecta	Lepidoptera	Notodontidae	Notodontinae	Notodontini	Pheosia	Pheosia rimosa						05-NBSTA-570	Jim Ballantyne	09-Aug-2005	Canada	New Brunswick	Charlotte Co.		St. Andrews	45.0833	-67.0667
TMNBD	TMNBD275-07	MNBTT-3076	MNBTT-3076	BOLD:ABZ4474		658[0n]	2	KJ376061	1					20-Jul-2006	Pheosia rimosa	A			Biodiversity Institute of Ontario		MNBTT-3076	Arthropoda	Insecta	Lepidoptera	Notodontidae	Notodontinae	Notodontini	Pheosia	Pheosia rimosa		Tony Thomas				MNBTT-3076	A.W.Thomas	20-Jul-2006	Canada	New Brunswick	York Co	McAdam		45.583	-67.35
MNBB	MNBB545-05	05-NBSTA-461	05-NBSTA-461	BOLD:ABZ4474		658[0n]	4	GU095302	1					07-Aug-2005	Pheosia rimosa		Hodge # 7922		Biodiversity Institute of Ontario		05-NBSTA-461	Arthropoda	Insecta	Lepidoptera	Notodontidae	Notodontinae	Notodontini	Pheosia	Pheosia rimosa						05-NBSTA-461	Jim Ballantyne	07-Aug-2005	Canada	New Brunswick	Charlotte Co.		St. Andrews	45.0833	-67.0667
MNBB	MNBB547-05	05-NBSTA-463		BOLD:ABZ4474		658[0n]	2	GU095305	1					07-Aug-2005	Pheosia rimosa		7922		Biodiversity Institute of Ontario		05-NBSTA-463	Arthropoda	Insecta	Lepidoptera	Notodontidae	Notodontinae	Notodontini	Pheosia	Pheosia rimosa						05-NBSTA-463	Jim Ballantyne	07-Aug-2005	Canada	New Brunswick	Charlotte Co.		St. Andrews	45.0833	-67.0667
MNBB	MNBB655-05	05-NBSTA-571		BOLD:ABZ5199		658[0n]	2	GU095308	1					09-Aug-2005	Pheosia rimosa		7922		Biodiversity Institute of Ontario		05-NBSTA-571	Arthropoda	Insecta	Lepidoptera	Notodontidae	Notodontinae	Notodontini	Pheosia	Pheosia rimosa						05-NBSTA-571	Jim Ballantyne	09-Aug-2005	Canada	New Brunswick	Charlotte Co.		St. Andrews	45.0833	-67.0667
XAB	XAB039-04	04HBL005039		BOLD:ABZ5199		574[0n]	4	GU094244	2					31-Jul-2003	Pheosia rimosa		7922		Biodiversity Institute of Ontario		04HBL005039	Arthropoda	Insecta	Lepidoptera	Notodontidae	Notodontinae	Notodontini	Pheosia	Pheosia rimosa		Paul Hebert	phebert@uoguelph.ca			04HBL005039	Paul Hebert	31-Jul-2003	Canada	Ontario	Wellington County	Puslinch Township	Concession 11/Hume Rd	43.537	-80.134	320
TMNBD	TMNBD272-07	MNBTT-3073	MNBTT-3073	BOLD:ABZ5199		631[0n]	2	KJ376655	1					20-Jul-2006	Pheosia rimosa	A			Biodiversity Institute of Ontario		MNBTT-3073	Arthropoda	Insecta	Lepidoptera	Notodontidae	Notodontinae	Notodontini	Pheosia	Pheosia rimosa		Tony Thomas				MNBTT-3073	A.W.Thomas	20-Jul-2006	Canada	New Brunswick	York Co	McAdam		45.583	-67.35
MNBB	MNBB373-05	05-NBSTA-289		BOLD:ABZ5199		658[0n]	2	GU095325	1					03-Aug-2005	Pheosia rimosa		7922		Biodiversity Institute of Ontario		05-NBSTA-289	Arthropoda	Insecta	Lepidoptera	Notodontidae	Notodontinae	Notodontini	Pheosia	Pheosia rimosa						05-NBSTA-289	Jim Ballantyne	03-Aug-2005	Canada	New Brunswick	Charlotte Co.		St. Andrews	45.0833	-67.0667
MNBB	MNBB546-05	05-NBSTA-462		BOLD:ABZ5199		658[0n]	2	GU095303	1					07-Aug-2005	Pheosia rimosa		7922		Biodiversity Institute of Ontario		05-NBSTA-462	Arthropoda	Insecta	Lepidoptera	Notodontidae	Notodontinae	Notodontini	Pheosia	Pheosia rimosa						05-NBSTA-462	Jim Ballantyne	07-Aug-2005	Canada	New Brunswick	Charlotte Co.		St. Andrews	45.0833	-67.0667
MNBB	MNBB317-05	05-NBSTA-233		BOLD:ABZ5199		658[0n]	2	GU095314	1					01-Aug-2005	Pheosia rimosa		7922		Biodiversity Institute of Ontario		05-NBSTA-233	Arthropoda	Insecta	Lepidoptera	Notodontidae	Notodontinae	Notodontini	Pheosia	Pheosia rimosa						05-NBSTA-233	Jim Ballantyne	01-Aug-2005	Canada	New Brunswick	Charlotte Co.		St. Andrews	45.0833	-67.0667
MNBB	MNBB585-05	05-NBSTA-501		BOLD:ABZ5199		658[0n]	2	GU095332	1					08-Aug-2005	Pheosia rimosa		7922		Biodiversity Institute of Ontario		05-NBSTA-501	Arthropoda	Insecta	Lepidoptera	Notodontidae	Notodontinae	Notodontini	Pheosia	Pheosia rimosa						05-NBSTA-501	Jim Ballantyne	08-Aug-2005	Canada	New Brunswick	Charlotte Co.		St. Andrews	45.0833	-67.0667
MNBB	MNBB230-05	05-NBSTA-146		BOLD:ABZ5199		658[0n]	5	GU095322	1					30-Jul-2005	Pheosia rimosa		7922		Biodiversity Institute of Ontario		05-NBSTA-146	Arthropoda	Insecta	Lepidoptera	Notodontidae	Notodontinae	Notodontini	Pheosia	Pheosia rimosa						05-NBSTA-146	Jim Ballantyne	30-Jul-2005	Canada	New Brunswick	Charlotte Co.		St. Andrews	45.0833	-67.0667
XAD	XAD642-05	2005-ONT-57		BOLD:ABZ5199		658[0n]	2	GU439090	1					26-May-2005	Pheosia rimosa		7922		Biodiversity Institute of Ontario		2005-ONT-57	Arthropoda	Insecta	Lepidoptera	Notodontidae	Notodontinae	Notodontini	Pheosia	Pheosia rimosa		Paul Hebert	phebert@uoguelph.ca			2005-ONT-57	Paul Hebert	26-May-2005	Canada	Ontario	Wellington County	Puslinch Township	Concession 11/Hume Rd	43.537	-80.134	320
XAB	XAB549-04	04HBL005549		BOLD:ABZ5199		658[0n]	2	GU094247	2					17-Jun-2004	Pheosia rimosa		7922		Biodiversity Institute of Ontario		04HBL005549	Arthropoda	Insecta	Lepidoptera	Notodontidae	Notodontinae	Notodontini	Pheosia	Pheosia rimosa		Paul Hebert	phebert@uoguelph.ca			04HBL005549	Paul Hebert	17-Jun-2004	Canada	Ontario	Wellington County	Puslinch Township	Concession 11/Hume Rd	43.537	-80.134	320
TGM	TMG61-03	moth222.01		BOLD:ABZ5199		639[0n]		KJ375871	1					10-May-2001	Pheosia rimosa		7922		Biodiversity Institute of Ontario		moth222.01	Arthropoda	Insecta	Lepidoptera	Notodontidae	Notodontinae	Notodontini	Pheosia	Pheosia rimosa		Paul Hebert	phebert@uoguelph.ca			moth222.01	Paul Hebert	10-May-2001	Canada	Ontario	Wellington County	Puslinch Township	Concession 11/Hume Rd	43.537	-80.134	320
RDLQ	RDLQ777-07	DH007410	DH007410	BOLD:ABZ5199		646[0n]	2	KJ375576	1					11-Aug-2004	Pheosia rimosa	A	7922		Research Collection of Daniel Handfield	Boise mixte	DH007410	Arthropoda	Insecta	Lepidoptera	Notodontidae	Notodontinae	Notodontini	Pheosia	Pheosia rimosa						DH007410	Daniel Handfield	11-Aug-2004	Canada	Quebec	BISHOPTON		Chalet mesange des sommets	45.586	-71.63
LPSO	LPSO486-08	PPBP-0486	L#PEL-065	BOLD:ABZ5199	PPBP-0486	658[0n]	2	KJ375972	1					04-Jun-2008	Pheosia rimosa	A	Point Pelee NP	Vouchered:Registered Collection	Biodiversity Institute of Ontario		PPBP-0486	Arthropoda	Insecta	Lepidoptera	Notodontidae	Notodontinae	Notodontini	Pheosia	Pheosia rimosa						PPBP-0486	BIObus 2008	04-Jun-2008	Canada	Ontario	Point Pelee NP			41.94	-82.52	230
LPSO	LPSO008-08	PPBP-0008	L#PEL-021	BOLD:ABZ5199	PPBP-0008	658[0n]	2	KJ376433	1					31-May-2008	Pheosia rimosa	A	Point Pelee NP	Vouchered:Registered Collection	Biodiversity Institute of Ontario		PPBP-0008	Arthropoda	Insecta	Lepidoptera	Notodontidae	Notodontinae	Notodontini	Pheosia	Pheosia rimosa						PPBP-0008	BIObus 2008	31-May-2008	Canada	Ontario	Point Pelee NP			41.94	-82.52	173
LPSO	LPSO007-08	PPBP-0007	L#PEL-021	BOLD:ABZ5199	PPBP-0007	658[0n]	2	KJ376189	1					31-May-2008	Pheosia rimosa	A	Point Pelee NP	Vouchered:Registered Collection	Biodiversity Institute of Ontario		PPBP-0007	Arthropoda	Insecta	Lepidoptera	Notodontidae	Notodontinae	Notodontini	Pheosia	Pheosia rimosa						PPBP-0007	BIObus 2008	31-May-2008	Canada	Ontario	Point Pelee NP			41.94	-82.52	173
LPSO	LPSO873-08	PPBP-0873	L#PEL-088	BOLD:ABZ5199	PPBP-0873	658[0n]	2	KJ380724	1					06-Jun-2008	Pheosia rimosa	A	Point Pelee NP	Vouchered:Registered Collection	Biodiversity Institute of Ontario		PPBP-0873	Arthropoda	Insecta	Lepidoptera	Notodontidae	Notodontinae	Notodontini	Pheosia	Pheosia rimosa						PPBP-0873	BIObus 2008	06-Jun-2008	Canada	Ontario	Point Pelee NP			41.93	-82.51	183
LPSO	LPSO229-08	PPBP-0229	L#PEL-030	BOLD:ABZ5199	PPBP-0229	658[0n]	2	KJ375684	1					01-Jun-2008	Pheosia rimosa	A	Point Pelee NP	Vouchered:Registered Collection	Biodiversity Institute of Ontario		PPBP-0229	Arthropoda	Insecta	Lepidoptera	Notodontidae	Notodontinae	Notodontini	Pheosia	Pheosia rimosa						PPBP-0229	BIObus 2008	01-Jun-2008	Canada	Ontario	Point Pelee NP		Visitor`s Centre	41.93	-82.51	183
GMLC	GMLC1117-12	2011GM-0813		BOLD:ABZ4471	2011GM-0813	658[0n]	2		3					07-Jul-2011	Pheosia portlandia	A		museum voucher	Biodiversity Institute of Ontario	~48mm wingspan	2011GM-0813	Arthropoda	Insecta	Lepidoptera	Notodontidae	Notodontinae	Notodontini	Pheosia	Pheosia portlandia		Gary McDonald	mcduck@ucsc.edu			2011GM-0813	Gary McDonald	07-Jul-2011	United States	California	San Benito County	Aromas	live oak/chaparral	36.876	-121.628	183
GMLC	GMLC963-12	2011GM-0659		BOLD:ABZ4471	2011GM-0659	658[0n]	2		2					22-Jun-2011	Pheosia portlandia	A		museum voucher	Biodiversity Institute of Ontario	~48mm wingspan	2011GM-0659	Arthropoda	Insecta	Lepidoptera	Notodontidae	Notodontinae	Notodontini	Pheosia	Pheosia portlandia		Gary McDonald	mcduck@ucsc.edu			2011GM-0659	Gary McDonald	22-Jun-2011	United States	California	San Benito County	Aromas	live oak/chaparral	36.876	-121.628	183
GMLC	GMLC959-12	2011GM-0655		BOLD:ABZ4471	2011GM-0655	658[0n]	2		3					21-Jun-2011	Pheosia portlandia	A		museum voucher	Biodiversity Institute of Ontario	~48mm wingspan	2011GM-0655	Arthropoda	Insecta	Lepidoptera	Notodontidae	Notodontinae	Notodontini	Pheosia	Pheosia portlandia		Gary McDonald	mcduck@ucsc.edu			2011GM-0655	Gary McDonald	21-Jun-2011	United States	California	San Benito County	Aromas	live oak/chaparral	36.876	-121.628	183
GMLC	GMLC962-12	2011GM-0658		BOLD:ABZ4471	2011GM-0658	658[0n]	2		2					22-Jun-2011	Pheosia portlandia	A		museum voucher	Biodiversity Institute of Ontario	~47mm wingspan	2011GM-0658	Arthropoda	Insecta	Lepidoptera	Notodontidae	Notodontinae	Notodontini	Pheosia	Pheosia portlandia		BOLD ID Engine				2011GM-0658	Gary McDonald	22-Jun-2011	United States	California	San Benito County	Aromas	live oak/chaparral	36.876	-121.628	183
GMLC	GMLC1363-12	2012GM-0094		BOLD:ABZ4471	2012GM-0094	637[0n]	2		2					22-Feb-2012	Pheosia portlandia	A		museum voucher	Biodiversity Institute of Ontario	52mm wingspan	2012GM-0094	Arthropoda	Insecta	Lepidoptera	Notodontidae	Notodontinae	Notodontini	Pheosia	Pheosia portlandia		Gary McDonald	mcduck@ucsc.edu			2012GM-0094	Gary McDonald	22-Feb-2012	United States	California	San Benito County	Aromas	live oak/chaparral	36.876	-121.628	183
GMLC	GMLC1101-12	2011GM-0797		BOLD:ABZ4471	2011GM-0797	658[0n]	2		2					04-Jul-2011	Pheosia portlandia	A		museum voucher	Biodiversity Institute of Ontario	~50mm wingspan	2011GM-0797	Arthropoda	Insecta	Lepidoptera	Notodontidae	Notodontinae	Notodontini	Pheosia	Pheosia portlandia		Gary McDonald	mcduck@ucsc.edu			2011GM-0797	Gary McDonald	04-Jul-2011	United States	California	San Benito County	Aromas	live oak/chaparral	36.876	-121.628	183
LBCA	LBCA929-05	HLC-20929		BOLD:ABZ4471		621[0n]	2	KJ380021	1					14-Jul-2005	Pheosia portlandia				Biodiversity Institute of Ontario	MV/BL	HLC-20929	Arthropoda	Insecta	Lepidoptera	Notodontidae	Notodontinae	Notodontini	Pheosia	Pheosia portlandia						HLC-20929	Keith Pickthorn	14-Jul-2005	Canada	British Columbia	Glacier National Park		Glacier National Park Compound at Rogers Pass	51.3032	-117.519	1347
LBCA	LBCA243-05	HLC-20243		BOLD:ABZ4471		634[0n]	2	KJ375595	1					25-Jun-2005	Pheosia portlandia				Biodiversity Institute of Ontario	MV	HLC-20243	Arthropoda	Insecta	Lepidoptera	Notodontidae	Notodontinae	Notodontini	Pheosia	Pheosia portlandia						HLC-20243	Keith Pickthorn	25-Jun-2005	Canada	British Columbia	Glacier National Park		Glacier National Park Compound at Rogers Pass	51.3032	-117.519	1347
LBCC	LBCC378-05	HLC-22258	HLC-22258	BOLD:ABZ4471		622[0n]	2	KJ378349	1					27-Jul-2005	Pheosia portlandia				Biodiversity Institute of Ontario		HLC-22258	Arthropoda	Insecta	Lepidoptera	Notodontidae	Notodontinae	Notodontini	Pheosia	Pheosia portlandia						HLC-22258	Keith Pickthorn	27-Jul-2005	Canada	British Columbia	Mount Revelstoke National Park		One-Mile Compound at base of Mount Revelstoke	51.0219	-118.207	560
LBCB	LBCB878-05	HLC-21818	HLC-21818	BOLD:ABZ4471		641[0n]	1	KJ377471	1					26-Jul-2005	Pheosia portlandia				Biodiversity Institute of Ontario		HLC-21818	Arthropoda	Insecta	Lepidoptera	Notodontidae	Notodontinae	Notodontini	Pheosia	Pheosia portlandia						HLC-21818	Keith Pickthorn	26-Jul-2005	Canada	British Columbia	Mount Revelstoke National Park		Skunk Cabbage Boardwalk	51.0859	-117.921	622
LPAB	LPMN905-08	08BBLEP-02263	L#08WATL-078	BOLD:ABZ4471	08BBLEP-02263	658[0n]	2	KJ376796	1					26-Jul-2008	Pheosia portlandia	A	Waterton Lakes NP	Vouchered:Registered Collection	Biodiversity Institute of Ontario		08BBLEP-02263	Arthropoda	Insecta	Lepidoptera	Notodontidae	Notodontinae	Notodontini	Pheosia	Pheosia portlandia						08BBLEP-02263	BIObus 2008	26-Jul-2008	Canada	Alberta	Waterton Lakes NP	Blakiston Creek		49.078	-113.882	1312
LPABC	LPABC486-09	08BBLEP-04705	L#08BANFF-054	BOLD:ABZ4471	08BBLEP-04705	658[0n]	6	KJ376737	1					01-Aug-2008	Pheosia portlandia	A	Banff NP	Vouchered:Registered Collection	Biodiversity Institute of Ontario		08BBLEP-04705	Arthropoda	Insecta	Lepidoptera	Notodontidae	Notodontinae	Notodontini	Pheosia	Pheosia portlandia						08BBLEP-04705	BIObus 2008	01-Aug-2008	Canada	Alberta	Banff NP	Vermillion Lakes		51.176	-115.635	1398
LPAB	LPAB309-08	08BBLEP-02631	L#08WATL-091	BOLD:ABZ4471	08BBLEP-02631	658[0n]	2	KJ376229	1					27-Jul-2008	Pheosia portlandia	A	Waterton Lakes NP	Vouchered:Registered Collection	Biodiversity Institute of Ontario		08BBLEP-02631	Arthropoda	Insecta	Lepidoptera	Notodontidae	Notodontinae	Notodontini	Pheosia	Pheosia portlandia						08BBLEP-02631	BIObus 2008	27-Jul-2008	Canada	Alberta	Waterton Lakes NP	Coppermine Creek		49.104	-113.959	1434
LBCD	LBCD051-05	HLC-22871	HLC-22871	BOLD:ABZ4471		658[0n]	4	KJ376964	1					31-Jul-2005	Pheosia portlandia				Biodiversity Institute of Ontario	MV/BL	HLC-22871	Arthropoda	Insecta	Lepidoptera	Notodontidae	Notodontinae	Notodontini	Pheosia	Pheosia portlandia						HLC-22871	Keith Pickthorn	31-Jul-2005	Canada	British Columbia	Mount Revelstoke National Park		Skunk Cabbage Boardwalk	51.0859	-117.921	622
LBCD	LBCD219-05	HLC-23039	HLC-23039	BOLD:ABZ4471		658[0n]	2	KJ378742	1					04-Aug-2005	Pheosia portlandia				Biodiversity Institute of Ontario	BL/BLT	HLC-23039	Arthropoda	Insecta	Lepidoptera	Notodontidae	Notodontinae	Notodontini	Pheosia	Pheosia portlandia						HLC-23039	Keith Pickthorn, Shannon Dixon	04-Aug-2005	Canada	British Columbia		Eastern edge of Golden	Cabin on Golden-Donald Upper Rd	51.3719	-116.982	985
LPAB	LPMN876-08	08BBLEP-02234	L#08WATL-078	BOLD:ABZ4471	08BBLEP-02234	658[0n]	2	KJ378014	1					26-Jul-2008	Pheosia portlandia	A	Waterton Lakes NP	Vouchered:Registered Collection	Biodiversity Institute of Ontario		08BBLEP-02234	Arthropoda	Insecta	Lepidoptera	Notodontidae	Notodontinae	Notodontini	Pheosia	Pheosia portlandia						08BBLEP-02234	BIObus 2008	26-Jul-2008	Canada	Alberta	Waterton Lakes NP	Blakiston Creek		49.078	-113.882	1312
LPAB	LPMN878-08	08BBLEP-02236	L#08WATL-078	BOLD:ABZ4471	08BBLEP-02236	658[0n]	2	KJ378486	1					26-Jul-2008	Pheosia portlandia	A	Waterton Lakes NP	Vouchered:Registered Collection	Biodiversity Institute of Ontario		08BBLEP-02236	Arthropoda	Insecta	Lepidoptera	Notodontidae	Notodontinae	Notodontini	Pheosia	Pheosia portlandia						08BBLEP-02236	BIObus 2008	26-Jul-2008	Canada	Alberta	Waterton Lakes NP	Blakiston Creek		49.078	-113.882	1312
RWWB	RWWB536-10	RWWA-1535	1781	BOLD:ABZ4471		658[0n]	2	HQ579310	1					07-Mar-2010	Pheosia portlandia	A			Biodiversity Institute of Ontario		RWWA-1535	Arthropoda	Insecta	Lepidoptera	Notodontidae	Notodontinae	Notodontini	Pheosia	Pheosia portlandia						RWWA-1535	Richard Wilson	07-Mar-2010	United States	Washington	Bay Center	Edge of Willapa Bay	Wilson Residence	46.6212	-123.947
RWWC	RWWC728-11	RWWA-2705	3213	BOLD:ABZ4471	RWWA-2706	658[0n]	2		1					06-Sep-2011	Pheosia portlandia	A			Biodiversity Institute of Ontario		RWWA-2705	Arthropoda	Insecta	Lepidoptera	Notodontidae	Notodontinae	Notodontini	Pheosia	Pheosia portlandia		Richard L. Wilson	rw@baycenterfarms.com			RWWA-2705	Richard Wilson	06-Sep-2011	United States	Washington	Bay Center	Edge of Willapa Bay	Wilson Residence	46.621	-123.947
RWWB	RWWB702-10	RWWA-1701	1951	BOLD:ABZ4471	RWWA-1701	658[1n]	2	HQ971910	1					04-Jun-2010	Pheosia portlandia	A			Biodiversity Institute of Ontario		RWWA-1701	Arthropoda	Insecta	Lepidoptera	Notodontidae	Notodontinae	Notodontini	Pheosia	Pheosia portlandia						RWWA-1701	Richard Wilson	04-Jun-2010	United States	Washington	Bay Center	Edge of Willapa Bay	Wilson Residence	46.6212	-123.947
LBCDC	LBCH007-10	10-JDWBC-0007	10-JDWBC-0007	BOLD:ABZ4471		658[0n]	2	HM862536	1					12-Jul-2009	Pheosia portlandia		B1-T		University of British Columbia, Beaty Biodiversity Museum, Spencer Entomological Collection	UV trap	10-JDWBC-0007	Arthropoda	Insecta	Lepidoptera	Notodontidae	Notodontinae	Notodontini	Pheosia	Pheosia portlandia						10-JDWBC-0007	deWaard, J.R.	12-Jul-2009	Canada	British Columbia	nr. Hazelton	Date Creek Silvicultural Systems	B1-T	55.437	-127.801	397
LBCDC	LBCH4668-10	10-JDWBC-4668	10-JDWBC-4668	BOLD:ABZ4471	ENT010-003589	658[0n]	6	HM866643	1					30-Jul-2009	Pheosia portlandia		A4-T		Royal British Columbia Museum	UV trap	10-JDWBC-4668	Arthropoda	Insecta	Lepidoptera	Notodontidae	Notodontinae	Notodontini	Pheosia	Pheosia portlandia						10-JDWBC-4668	deWaard, J.R.	30-Jul-2009	Canada	British Columbia	nr. Hazelton	Date Cr. Silvicultural System	A4-T	55.465	-127.806	406
LBCDC	LBCH642-10	10-JDWBC-0642	10-JDWBC-0642	BOLD:ABZ4471	ENT010-003577	658[0n]	2	HM868532	1					12-Jul-2009	Pheosia portlandia		A2-T		Royal British Columbia Museum	UV trap	10-JDWBC-0642	Arthropoda	Insecta	Lepidoptera	Notodontidae	Notodontinae	Notodontini	Pheosia	Pheosia portlandia						10-JDWBC-0642	deWaard, J.R.	12-Jul-2009	Canada	British Columbia	nr. Hazelton	Date Cr. Silvicultural System	A2-T	55.466	-127.815	460
LBCDC	LBCH096-10	10-JDWBC-0096	10-JDWBC-0096	BOLD:ABZ4471		658[0n]	2	HM862625	1					12-Jul-2009	Pheosia portlandia		A4-T		Canadian Forest Service, Pacific Forestry Centre	UV trap	10-JDWBC-0096	Arthropoda	Insecta	Lepidoptera	Notodontidae	Notodontinae	Notodontini	Pheosia	Pheosia portlandia						10-JDWBC-0096	deWaard, J.R.	12-Jul-2009	Canada	British Columbia	nr. Hazelton	Date Creek Silvicultural Systems	A4-T	55.465	-127.806	406
LOWCB	LOWCB121-05	CGWC-1061	CGWC-1061	BOLD:ABZ4471		658[0n]	2	KJ375937	1					11-May-1994	Pheosia portlandia				Biodiversity Institute of Ontario		CGWC-1061	Arthropoda	Insecta	Lepidoptera	Notodontidae	Notodontinae	Notodontini	Pheosia	Pheosia portlandia						CGWC-1061	Guppy, C.S.	11-May-1994	Canada	British Columbia			Quesnel; Schiste Creek; Hydraulic Rd	52.58	-122.2	792.49
LOWCD	LOWCD184-06	CGWC-3004	CGWC-3004	BOLD:ABZ4471		658[0n]	1	KJ378260	1					08-Aug-1998	Pheosia portlandia				Biodiversity Institute of Ontario		CGWC-3004	Arthropoda	Insecta	Lepidoptera	Notodontidae	Notodontinae	Notodontini	Pheosia	Pheosia portlandia		Crispin S. Guppy	csguppy@gmail.com			CGWC-3004	Guppy, C.S.	08-Aug-1998	Canada	British Columbia			Quesnel; Schiste Creek; Hydraulic Rd			792.49
LBCDC	LBCH797-10	10-JDWBC-0797	10-JDWBC-0797	BOLD:ABZ4471	ENT010-003578	658[0n]	2	HM870223	1					12-Jul-2009	Pheosia portlandia		B2-T		Royal British Columbia Museum	UV trap	10-JDWBC-0797	Arthropoda	Insecta	Lepidoptera	Notodontidae	Notodontinae	Notodontini	Pheosia	Pheosia portlandia						10-JDWBC-0797	deWaard, J.R.	12-Jul-2009	Canada	British Columbia	nr. Hazelton	Date Creek Silvicultural Systems	B2-T	55.459	-127.812	458
RDNMF	RDNMF112-08	NOC14198	NOC14198	BOLD:ABZ4471		550[0n]	2	KJ380287	2					29-Jul-2004	Pheosia portlandia				Canadian National Collection of Insects, Arachnids and Nematodes		NOC14198	Arthropoda	Insecta	Lepidoptera	Notodontidae	Notodontinae	Notodontini	Pheosia	Pheosia portlandia		J. Donald Lafontaine	Lafontained@agr.gc.ca			NOC14198	J. Troubridge	29-Jul-2004	Canada	British Columbia	3km E of Langley			49.1	-122.617
LBCDC	LBCG3202-09	08-JDWBC-3202	08-JDWBC-3202	BOLD:ABZ4471	ENT010-003569	641[0n]	2	HQ682361	1					17-Jun-2008	Pheosia portlandia		A2-T		Royal British Columbia Museum	UV trap	08-JDWBC-3202	Arthropoda	Insecta	Lepidoptera	Notodontidae	Notodontinae	Notodontini	Pheosia	Pheosia portlandia						08-JDWBC-3202	deWaard, J.R.	17-Jun-2008	Canada	British Columbia	nr. Hazelton	Date Cr. Silvicultural System	A2-T	55.466	-127.815	460
LOWCC	LOWCC844-05	CGWC-2724	CGWC-2724	BOLD:ABZ4471		573[2n]	2	KJ379046	1						Pheosia portlandia				Biodiversity Institute of Ontario		CGWC-2724	Arthropoda	Insecta	Lepidoptera	Notodontidae	Notodontinae	Notodontini	Pheosia	Pheosia portlandia						CGWC-2724	Guppy, C.S.		Canada	British Columbia
LBCDC	LBCH102-10	10-JDWBC-0102	10-JDWBC-0102	BOLD:ABZ4471		658[0n]	2	HM862652	1					12-Jul-2009	Pheosia portlandia		A4-T		Canadian Forest Service, Pacific Forestry Centre	UV trap	10-JDWBC-0102	Arthropoda	Insecta	Lepidoptera	Notodontidae	Notodontinae	Notodontini	Pheosia	Pheosia portlandia						10-JDWBC-0102	deWaard, J.R.	12-Jul-2009	Canada	British Columbia	nr. Hazelton	Date Creek Silvicultural Systems	A4-T	55.465	-127.806	406
LBCDC	LBCG2495-09	08-JDWBC-2495	08-JDWBC-2495	BOLD:ABZ4471		658[0n]	6	HQ682360	1					17-Jun-2008	Pheosia portlandia		A4-T		Research Collection of Jeremy deWaard	UV trap	08-JDWBC-2495	Arthropoda	Insecta	Lepidoptera	Notodontidae	Notodontinae	Notodontini	Pheosia	Pheosia portlandia						08-JDWBC-2495	deWaard, J.R.	17-Jun-2008	Canada	British Columbia	nr. Hazelton	Date Cr. Silvicultural System	A4-T	55.465	-127.806	406
LBCDC	LBCH3063-10	10-JDWBC-3063	10-JDWBC-3063	BOLD:ABZ4471	ENT010-003585	658[0n]	2	HM864892	1					30-Jul-2009	Pheosia portlandia		B5-T		Royal British Columbia Museum	UV trap	10-JDWBC-3063	Arthropoda	Insecta	Lepidoptera	Notodontidae	Notodontinae	Notodontini	Pheosia	Pheosia portlandia						10-JDWBC-3063	deWaard, J.R.	30-Jul-2009	Canada	British Columbia	nr. Hazelton	Date Cr. Silvicultural System	B5-T	55.427	-127.803	447
LOWCC	LOWCC871-05	CGWC-2751	CGWC-2751	BOLD:ABZ4471		658[0n]	2	KJ376877	1						Pheosia portlandia				Biodiversity Institute of Ontario		CGWC-2751	Arthropoda	Insecta	Lepidoptera	Notodontidae	Notodontinae	Notodontini	Pheosia	Pheosia portlandia						CGWC-2751	Guppy, C.S.		Canada	British Columbia
LBCDC	LBCH4406-10	10-JDWBC-4406	10-JDWBC-4406	BOLD:ABZ4471	ENT010-003587	658[0n]	2	HM866359	1					30-Jul-2009	Pheosia portlandia		B1-T		Royal British Columbia Museum	UV trap	10-JDWBC-4406	Arthropoda	Insecta	Lepidoptera	Notodontidae	Notodontinae	Notodontini	Pheosia	Pheosia portlandia						10-JDWBC-4406	deWaard, J.R.	30-Jul-2009	Canada	British Columbia	nr. Hazelton	Date Creek Silvicultural Systems	B1-T	55.437	-127.801	397
LBCDC	LBCH101-10	10-JDWBC-0101	10-JDWBC-0101	BOLD:ABZ4471		658[0n]	2	HM862641	1					12-Jul-2009	Pheosia portlandia		A4-T		Canadian Forest Service, Pacific Forestry Centre	UV trap	10-JDWBC-0101	Arthropoda	Insecta	Lepidoptera	Notodontidae	Notodontinae	Notodontini	Pheosia	Pheosia portlandia						10-JDWBC-0101	deWaard, J.R.	12-Jul-2009	Canada	British Columbia	nr. Hazelton	Date Creek Silvicultural Systems	A4-T	55.465	-127.806	406
LOWCB	LOWCB119-05	CGWC-1059	CGWC-1059	BOLD:ABZ4471		658[0n]	2	KJ380403	1					11-May-1994	Pheosia portlandia				Biodiversity Institute of Ontario		CGWC-1059	Arthropoda	Insecta	Lepidoptera	Notodontidae	Notodontinae	Notodontini	Pheosia	Pheosia portlandia						CGWC-1059	Guppy, C.S.	11-May-1994	Canada	British Columbia			Quesnel; Schiste Creek; Hydraulic Rd	52.58	-122.2	792.49
LBCDC	LBCH103-10	10-JDWBC-0103	10-JDWBC-0103	BOLD:ABZ4471		658[0n]	2	HM862663	1					12-Jul-2009	Pheosia portlandia		A4-T		Canadian Forest Service, Pacific Forestry Centre	UV trap	10-JDWBC-0103	Arthropoda	Insecta	Lepidoptera	Notodontidae	Notodontinae	Notodontini	Pheosia	Pheosia portlandia						10-JDWBC-0103	deWaard, J.R.	12-Jul-2009	Canada	British Columbia	nr. Hazelton	Date Creek Silvicultural Systems	A4-T	55.465	-127.806	406
LALPA	LALPA973-11	AVBC 1146-11	1146-11	BOLD:ABZ4471	AVBC 1146-11	658[0n]	2	KJ379937	1					06-Aug-2011	Pheosia portlandia	A	Length: 30mm		Biodiversity Institute of Ontario		AVBC 1146-11	Arthropoda	Insecta	Lepidoptera	Notodontidae	Notodontinae	Notodontini	Pheosia	Pheosia portlandia		Libby Avis	libbyavis@shaw.ca			AVBC 1146-11	Libby Avis	06-Aug-2011	Canada	British Columbia	Whistler	Creekside	buildings	50.084	-122.984	645
LOWCB	LOWCB122-05	CGWC-1062	CGWC-1062	BOLD:ABZ4471		658[0n]	2	KJ375178	1					03-Jun-1994	Pheosia portlandia				Biodiversity Institute of Ontario		CGWC-1062	Arthropoda	Insecta	Lepidoptera	Notodontidae	Notodontinae	Notodontini	Pheosia	Pheosia portlandia						CGWC-1062	Guppy, C.S.	03-Jun-1994	Canada	British Columbia			Quesnel; Schiste Creek; Hydraulic Rd	52.58	-122.2	792.49
LBCSC	LBCH1301-10	10-JDWBC-1301	10-JDWBC-1301	BOLD:ABZ4471	ENT010-003583	658[0n]	2	HM862959	1					09-Jul-2009	Pheosia portlandia		B2-D700		Royal British Columbia Museum	UV trap	10-JDWBC-1301	Arthropoda	Insecta	Lepidoptera	Notodontidae	Notodontinae	Notodontini	Pheosia	Pheosia portlandia						10-JDWBC-1301	deWaard, J.R.	09-Jul-2009	Canada	British Columbia	nr. Sicamous	Sicamous Cr. Silvicultural System	B2-D700	50.816	-118.867	1633
LBCDC	LBCH4112-10	10-JDWBC-4112	10-JDWBC-4112	BOLD:ABZ4471	ENT010-003586	658[0n]	2	HM866039	1					30-Jul-2009	Pheosia portlandia		A2-T		Royal British Columbia Museum	UV trap	10-JDWBC-4112	Arthropoda	Insecta	Lepidoptera	Notodontidae	Notodontinae	Notodontini	Pheosia	Pheosia portlandia						10-JDWBC-4112	deWaard, J.R.	30-Jul-2009	Canada	British Columbia	nr. Hazelton	Date Cr. Silvicultural System	A2-T	55.466	-127.815	460
LBCDC	LBCH2441-10	10-JDWBC-2441	10-JDWBC-2441	BOLD:ABZ4471	ENT010-003584	658[0n]	2	HM864210	1					29-May-2009	Pheosia portlandia		A2-T		Royal British Columbia Museum	UV trap	10-JDWBC-2441	Arthropoda	Insecta	Lepidoptera	Notodontidae	Notodontinae	Notodontini	Pheosia	Pheosia portlandia						10-JDWBC-2441	deWaard, J.R.	29-May-2009	Canada	British Columbia	nr. Hazelton	Date Cr. Silvicultural System	A2-T	55.466	-127.815	460
LBCDC	LBCH487-10	10-JDWBC-0487	10-JDWBC-0487	BOLD:ABZ4471	ENT010-003575	658[0n]	2	HM866864	1					12-Jul-2009	Pheosia portlandia		B3-T		Royal British Columbia Museum	UV trap	10-JDWBC-0487	Arthropoda	Insecta	Lepidoptera	Notodontidae	Notodontinae	Notodontini	Pheosia	Pheosia portlandia						10-JDWBC-0487	deWaard, J.R.	12-Jul-2009	Canada	British Columbia	nr. Hazelton	Date Creek Silvicultural Systems	B3-T	55.439	-127.814	502
LBCDC	LBCH100-10	10-JDWBC-0100	10-JDWBC-0100	BOLD:ABZ4471		658[0n]	2	HM862630	1					12-Jul-2009	Pheosia portlandia		A4-T		Canadian Forest Service, Pacific Forestry Centre	UV trap	10-JDWBC-0100	Arthropoda	Insecta	Lepidoptera	Notodontidae	Notodontinae	Notodontini	Pheosia	Pheosia portlandia						10-JDWBC-0100	deWaard, J.R.	12-Jul-2009	Canada	British Columbia	nr. Hazelton	Date Creek Silvicultural Systems	A4-T	55.465	-127.806	406
LOWCB	LOWCB120-05	CGWC-1060	CGWC-1060	BOLD:ABZ4471		658[0n]	2	KJ379833	1					11-May-1994	Pheosia portlandia				Biodiversity Institute of Ontario		CGWC-1060	Arthropoda	Insecta	Lepidoptera	Notodontidae	Notodontinae	Notodontini	Pheosia	Pheosia portlandia						CGWC-1060	Guppy, C.S.	11-May-1994	Canada	British Columbia			Quesnel; Schiste Creek; Hydraulic Rd	52.58	-122.2	792.49
LBCDC	LBCH099-10	10-JDWBC-0099	10-JDWBC-0099	BOLD:ABZ4471		658[0n]	2	HM862628	1					12-Jul-2009	Pheosia portlandia		A4-T		Canadian Forest Service, Pacific Forestry Centre	UV trap	10-JDWBC-0099	Arthropoda	Insecta	Lepidoptera	Notodontidae	Notodontinae	Notodontini	Pheosia	Pheosia portlandia						10-JDWBC-0099	deWaard, J.R.	12-Jul-2009	Canada	British Columbia	nr. Hazelton	Date Creek Silvicultural Systems	A4-T	55.465	-127.806	406
LBCDC	LBCH221-10	10-JDWBC-0221	10-JDWBC-0221	BOLD:ABZ4471	ENT010-003570	658[0n]	2	HM863958	1					12-Jul-2009	Pheosia portlandia		B5-T		Royal British Columbia Museum	UV trap	10-JDWBC-0221	Arthropoda	Insecta	Lepidoptera	Notodontidae	Notodontinae	Notodontini	Pheosia	Pheosia portlandia						10-JDWBC-0221	deWaard, J.R.	12-Jul-2009	Canada	British Columbia	nr. Hazelton	Date Creek Silvicultural Systems	B5-T	55.427	-127.803	447
LBCDC	LBCG2496-09	08-JDWBC-2496	08-JDWBC-2496	BOLD:ABZ4471		658[0n]	6	HQ682359	1					17-Jun-2008	Pheosia portlandia		A4-T		University of British Columbia, Beaty Biodiversity Museum, Spencer Entomological Collection	UV trap	08-JDWBC-2496	Arthropoda	Insecta	Lepidoptera	Notodontidae	Notodontinae	Notodontini	Pheosia	Pheosia portlandia						08-JDWBC-2496	deWaard, J.R.	17-Jun-2008	Canada	British Columbia	nr. Hazelton	Date Cr. Silvicultural System	A4-T	55.465	-127.806	406
LBCDC	LBCH097-10	10-JDWBC-0097	10-JDWBC-0097	BOLD:ABZ4471		658[0n]	2	HM862626	1					12-Jul-2009	Pheosia portlandia		A4-T		Canadian Forest Service, Pacific Forestry Centre	UV trap	10-JDWBC-0097	Arthropoda	Insecta	Lepidoptera	Notodontidae	Notodontinae	Notodontini	Pheosia	Pheosia portlandia						10-JDWBC-0097	deWaard, J.R.	12-Jul-2009	Canada	British Columbia	nr. Hazelton	Date Creek Silvicultural Systems	A4-T	55.465	-127.806	406
LBCDC	LBCH098-10	10-JDWBC-0098	10-JDWBC-0098	BOLD:ABZ4471		658[0n]	2	HM862627	1					12-Jul-2009	Pheosia portlandia		A4-T		Canadian Forest Service, Pacific Forestry Centre	UV trap	10-JDWBC-0098	Arthropoda	Insecta	Lepidoptera	Notodontidae	Notodontinae	Notodontini	Pheosia	Pheosia portlandia						10-JDWBC-0098	deWaard, J.R.	12-Jul-2009	Canada	British Columbia	nr. Hazelton	Date Creek Silvicultural Systems	A4-T	55.465	-127.806	406
LOWCE	LOWCE104-06	CGWC-3864	CGWC-3864	BOLD:ABZ4471		658[0n]	2	KJ375160	1					05-Jun-2000	Pheosia portlandia				Biodiversity Institute of Ontario		CGWC-3864	Arthropoda	Insecta	Lepidoptera	Notodontidae	Notodontinae	Notodontini	Pheosia	Pheosia portlandia						CGWC-3864	C. S. Guppy	05-Jun-2000	Canada	British Columbia			Quesnel; Schiste Creek	52.9	-122.333	792.49
LOWCE	LOWCE103-06	CGWC-3863	CGWC-3863	BOLD:ABZ4471		658[0n]	2	KJ379213	1					05-Jun-2000	Pheosia portlandia				Biodiversity Institute of Ontario		CGWC-3863	Arthropoda	Insecta	Lepidoptera	Notodontidae	Notodontinae	Notodontini	Pheosia	Pheosia portlandia						CGWC-3863	C. S. Guppy	05-Jun-2000	Canada	British Columbia			Quesnel; Schiste Creek	52.9	-122.333	792.49
RDNMG	RDNMG926-08	CNC LEP00053050	CNC LEP00053050	BOLD:ABZ4471		658[0n]	2		1					06-May-2005	Pheosia portlandia	A			Canadian National Collection of Insects, Arachnids and Nematodes		CNC LEP00053050	Arthropoda	Insecta	Lepidoptera	Notodontidae	Notodontinae	Notodontini	Pheosia	Pheosia portlandia						CNC LEP00053050	L.G. Crabo	06-May-2005	United States	Washington	Snohomish County		0.5 mi. SW of Oso	48.269	-121.943	54.8647
RDNMG	RDNMG925-08	CNC LEP00053049	CNC LEP00053049	BOLD:ABZ4471		658[0n]	2	KJ379867	1					05-Sep-1990	Pheosia portlandia	A			Canadian National Collection of Insects, Arachnids and Nematodes		CNC LEP00053049	Arthropoda	Insecta	Lepidoptera	Notodontidae	Notodontinae	Notodontini	Pheosia	Pheosia portlandia						CNC LEP00053049	J. & L. Troubridge	05-Sep-1990	Canada	British Columbia			5 km E. of Langley
RDNMG	RDNMG927-08	CNC LEP00053051	CNC LEP00053051	BOLD:ABZ4471		658[0n]	2		1					06-May-2005	Pheosia portlandia	A			Canadian National Collection of Insects, Arachnids and Nematodes		CNC LEP00053051	Arthropoda	Insecta	Lepidoptera	Notodontidae	Notodontinae	Notodontini	Pheosia	Pheosia portlandia						CNC LEP00053051	L.G. Crabo	06-May-2005	United States	Washington	Snohomish County		0.5 mi. SW of Oso	48.269	-121.943	54.8647
RDNMF	RDNMF113-08	NOC14199	NOC14199	BOLD:ABZ4471		658[0n]	2	KJ380164	2					14-Apr-1991	Pheosia portlandia				Canadian National Collection of Insects, Arachnids and Nematodes		NOC14199	Arthropoda	Insecta	Lepidoptera	Notodontidae	Notodontinae	Notodontini	Pheosia	Pheosia portlandia		J. Donald Lafontaine	Lafontained@agr.gc.ca			NOC14199	J. Troubridge	14-Apr-1991	Canada	British Columbia	5km E of Langley			49.1	-122.617
RWWB	RWWB233-09	RWWA-1232	270809-1420	BOLD:ABZ4471		658[0n]	2	GU803487	1					27-Aug-2009	Pheosia portlandia	A			Biodiversity Institute of Ontario	Pheosia portlandia [7923] is a synonym of P. rimosa. It has previously been treated as a distinct species, replacing P. rimosa in Pacific coastal forests. DNA barcode haplotypes of Washington and British Columbia portlandia are entirely or nearly identical to typical rimosa from B.C. and Alberta, and there are no differences in genitalic structure. Intermediate phenotypes occur across a large geo…	RWWA-1232	Arthropoda	Insecta	Lepidoptera	Notodontidae	Notodontinae	Notodontini	Pheosia	Pheosia portlandia		Richard L. Wilson	rw@baycenterfarms.com			RWWA-1232	Richard Wilson	27-Aug-2009	United States	Washington	Bay Center	Coastal SW Washington State at the edge of Willapa Bay	Wilson Residence	46.6212	-123.947
RWWA	RWWA816-09	RWWA-0852	072609-948	BOLD:ABZ4471		658[0n]	2	GU803082	1					26-Jul-2009	Pheosia portlandia	A			Biodiversity Institute of Ontario		RWWA-0852	Arthropoda	Insecta	Lepidoptera	Notodontidae	Notodontinae	Notodontini	Pheosia	Pheosia portlandia						RWWA-0852	Richard Wilson	26-Jul-2009	United States	Washington	Bay Center	Edge of Willapa Bay	Wilson Residence	46.6212	-123.947
RWWB	RWWB213-09	RWWA-1212	230809-1390	BOLD:ABZ4471		658[0n]	2	GU803486	1					23-Aug-2009	Pheosia portlandia	A			Biodiversity Institute of Ontario		RWWA-1212	Arthropoda	Insecta	Lepidoptera	Notodontidae	Notodontinae	Notodontini	Pheosia	Pheosia portlandia		Richard L. Wilson	rw@baycenterfarms.com			RWWA-1212	Richard Wilson	23-Aug-2009	United States	Washington	Bay Center	Coastal SW Washington State at the edge of Willapa Bay	Wilson Residence	46.6212	-123.947
LBCDC	LBCH2954-10	10-JDWBC-2954	10-JDWBC-2954	BOLD:AAB4660	ENT010-003567	658[0n]	2	HM864773	1					22-Jun-2009	Notodonta torva		B5-T		Royal British Columbia Museum	UV trap	10-JDWBC-2954	Arthropoda	Insecta	Lepidoptera	Notodontidae	Notodontinae		Notodonta	Notodonta torva						10-JDWBC-2954	deWaard, J.R.	22-Jun-2009	Canada	British Columbia	nr. Hazelton	Date Cr. Silvicultural System	B5-T	55.427	-127.803	447
MNBB	MNBB613-05	05-NBSTA-529		BOLD:AAB4660		658[0n]	2	GU095247	1					08-Aug-2005	Notodonta torva		7928		Biodiversity Institute of Ontario		05-NBSTA-529	Arthropoda	Insecta	Lepidoptera	Notodontidae	Notodontinae		Notodonta	Notodonta torva						05-NBSTA-529	Jim Ballantyne	08-Aug-2005	Canada	New Brunswick	Charlotte Co.		St. Andrews	45.0833	-67.0667
LBCDC	LBCH798-10	10-JDWBC-0798	10-JDWBC-0798	BOLD:AAB4660	ENT010-003566	658[0n]	2	HM870234	1					12-Jul-2009	Notodonta torva		B2-T		Royal British Columbia Museum	UV trap	10-JDWBC-0798	Arthropoda	Insecta	Lepidoptera	Notodontidae	Notodontinae		Notodonta	Notodonta torva						10-JDWBC-0798	deWaard, J.R.	12-Jul-2009	Canada	British Columbia	nr. Hazelton	Date Creek Silvicultural Systems	B2-T	55.459	-127.812	458
LBCDC	LBCG167-08	08-JDWBC-0167	08-JDWBC-0167	BOLD:AAB4660		658[0n]	2	HQ682356	1					17-Jun-2008	Notodonta torva		B2-T		Canadian Forest Service, Pacific Forestry Centre	UV trap	08-JDWBC-0167	Arthropoda	Insecta	Lepidoptera	Notodontidae	Notodontinae		Notodonta	Notodonta torva						08-JDWBC-0167	deWaard, J.R.	17-Jun-2008	Canada	British Columbia	nr. Hazelton	Date Creek Silvicultural Systems	B2-T	55.459	-127.812	458
LBCDC	LBCH226-10	10-JDWBC-0226	10-JDWBC-0226	BOLD:AAB4660	ENT010-003560	658[0n]	2	HM864013	1					12-Jul-2009	Notodonta torva		B5-T		Royal British Columbia Museum	UV trap	10-JDWBC-0226	Arthropoda	Insecta	Lepidoptera	Notodontidae	Notodontinae		Notodonta	Notodonta torva						10-JDWBC-0226	deWaard, J.R.	12-Jul-2009	Canada	British Columbia	nr. Hazelton	Date Creek Silvicultural Systems	B5-T	55.427	-127.803	447
LBCDC	LBCH696-10	10-JDWBC-0696	10-JDWBC-0696	BOLD:AAB4660	ENT010-003564	658[0n]	2	HM869119	1					12-Jul-2009	Notodonta torva		A2-T		Royal British Columbia Museum	UV trap	10-JDWBC-0696	Arthropoda	Insecta	Lepidoptera	Notodontidae	Notodontinae		Notodonta	Notodonta torva						10-JDWBC-0696	deWaard, J.R.	12-Jul-2009	Canada	British Columbia	nr. Hazelton	Date Cr. Silvicultural System	A2-T	55.466	-127.815	460
LBCDC	LBCH646-10	10-JDWBC-0646	10-JDWBC-0646	BOLD:AAB4660	ENT010-003562	658[0n]	2	HM868575	1					12-Jul-2009	Notodonta torva		A2-T		Royal British Columbia Museum	UV trap	10-JDWBC-0646	Arthropoda	Insecta	Lepidoptera	Notodontidae	Notodontinae		Notodonta	Notodonta torva						10-JDWBC-0646	deWaard, J.R.	12-Jul-2009	Canada	British Columbia	nr. Hazelton	Date Cr. Silvicultural System	A2-T	55.466	-127.815	460
LBCDC	LBCH650-10	10-JDWBC-0650	10-JDWBC-0650	BOLD:AAB4660	ENT010-003563	658[0n]	2	HM868618	1					12-Jul-2009	Notodonta torva		A2-T		Royal British Columbia Museum	UV trap	10-JDWBC-0650	Arthropoda	Insecta	Lepidoptera	Notodontidae	Notodontinae		Notodonta	Notodonta torva						10-JDWBC-0650	deWaard, J.R.	12-Jul-2009	Canada	British Columbia	nr. Hazelton	Date Cr. Silvicultural System	A2-T	55.466	-127.815	460
RDMAB	RDMAB067-05	UASM57594		BOLD:AAB4660	UASM57594	658[0n]	4	KJ377918	1					01-Jul-2005	Notodonta torva	A			Canadian National Collection of Insects, Arachnids and Nematodes	2-3 fresh legs in vial (killed in ethyl acetae) stored in frezer	UASM57594	Arthropoda	Insecta	Lepidoptera	Notodontidae	Notodontinae		Notodonta	Notodonta torva						UASM57594	G. Anweiler	01-Jul-2005	Canada	Alberta			Edmonton; edge Fulton Ravine	53.545	-113.434
LPMN	LPMN645-08	08BBLEP-01446	L#08RIDMO-055	BOLD:AAB4660	08BBLEP-01446	658[0n]	2	KJ375062	1					09-Jul-2008	Notodonta torva		Riding Mountain NP	Vouchered:Registered Collection	Biodiversity Institute of Ontario		08BBLEP-01446	Arthropoda	Insecta	Lepidoptera	Notodontidae	Notodontinae		Notodonta	Notodonta torva		Evgeny V. Zakharov	zakharov@uoguelph.ca			08BBLEP-01446	BIObus 2008	09-Jul-2008	Canada	Manitoba	Riding Mountain NP	Whirlpool River		50.66	-99.853	639
BBLPB	BBLPB557-10	10BBCLP-1556	L#PC2010PA-015	BOLD:AAB4660	10BBCLP-1556	658[0n]	2	JF842552	1					15-Jun-2010	Notodonta torva	A	Prince Albert NP	Vouchered:Registered Collection	Biodiversity Institute of Ontario		10BBCLP-1556	Arthropoda	Insecta	Lepidoptera	Notodontidae	Notodontinae		Notodonta	Notodonta torva						10BBCLP-1556	BIObus 2010	15-Jun-2010	Canada	Saskatchewan	Prince Albert NP	Overflow Campground		53.905	-106.074	574				GPS WGS84
LBCDC	LBCH104-10	10-JDWBC-0104	10-JDWBC-0104	BOLD:AAB4660		658[0n]	2	HM862674	1					12-Jul-2009	Notodonta torva		A4-T		University of British Columbia, Beaty Biodiversity Museum, Spencer Entomological Collection	UV trap	10-JDWBC-0104	Arthropoda	Insecta	Lepidoptera	Notodontidae	Notodontinae		Notodonta	Notodonta torva						10-JDWBC-0104	deWaard, J.R.	12-Jul-2009	Canada	British Columbia	nr. Hazelton	Date Creek Silvicultural Systems	A4-T	55.465	-127.806	406
TMNBD	TMNBD290-07	MNBTT-3091	MNBTT-3091	BOLD:AAB4660		658[0n]	2	KJ378312	1					14-May-2006	Notodonta torva	A			Biodiversity Institute of Ontario		MNBTT-3091	Arthropoda	Insecta	Lepidoptera	Notodontidae	Notodontinae		Notodonta	Notodonta torva		Tony Thomas				MNBTT-3091	A.W.Thomas	14-May-2006	Canada	New Brunswick	York Co	McAdam		45.583	-67.35
XAF	XAF569-05	2005-ONT-218		BOLD:AAB4660		658[0n]	4	GU091857	1					07-Jun-2005	Notodonta torva		7928		Biodiversity Institute of Ontario		2005-ONT-218	Arthropoda	Insecta	Lepidoptera	Notodontidae	Notodontinae		Notodonta	Notodonta torva		Paul Hebert	phebert@uoguelph.ca			2005-ONT-218	Paul Hebert	07-Jun-2005	Canada	Ontario	Wellington County	Puslinch Township	Concession 11/Hume Rd	43.537	-80.134	320
XAG	XAG799-05	2005-ONT-1383		BOLD:AAB4660		658[0n]	2	GU091271	1					11-Aug-2005	Notodonta torva		7928		Biodiversity Institute of Ontario		2005-ONT-1383	Arthropoda	Insecta	Lepidoptera	Notodontidae	Notodontinae		Notodonta	Notodonta torva		Paul Hebert	phebert@uoguelph.ca			2005-ONT-1383	Paul Hebert	11-Aug-2005	Canada	Ontario	Wellington County	Puslinch Township	Concession 11/Hume Rd	43.537	-80.134	320
TGM	TMG63-03	moth236.01		BOLD:AAB4660		639[0n]		KJ377429	1					11-May-2001	Notodonta torva		7928		Biodiversity Institute of Ontario		moth236.01	Arthropoda	Insecta	Lepidoptera	Notodontidae	Notodontinae		Notodonta	Notodonta torva		Paul Hebert	phebert@uoguelph.ca			moth236.01	Paul Hebert	11-May-2001	Canada	Ontario	Wellington County	Puslinch Township	Concession 11/Hume Rd	43.537	-80.134	320
XAE	XAE172-04	Moth4172.03		BOLD:AAB4660		602[1n]	6	GU092505	2					15-Apr-2003	Notodonta torva		7928		Biodiversity Institute of Ontario		Moth4172.03	Arthropoda	Insecta	Lepidoptera	Notodontidae	Notodontinae		Notodonta	Notodonta torva		Paul Hebert	phebert@uoguelph.ca			Moth4172.03	Paul Hebert	15-Apr-2003	Canada	Ontario	Wellington County	Puslinch Township	Concession 11/Hume Rd	43.537	-80.134	320
PHMNB	PHMNB754-05	Moth 447.03SA		BOLD:AAB4660		614[0n]	2	GU438524						15-Jul-2003	Notodonta torva		7928		Biodiversity Institute of Ontario		Moth 447.03SA	Arthropoda	Insecta	Lepidoptera	Notodontidae	Notodontinae		Notodonta	Notodonta torva						Moth 447.03SA	P.D.N. Hebert	15-Jul-2003	Canada	New Brunswick	Charlotte Co.		St. Andrew`s	45.0833	-67.0667
XAG	XAG541-05	2005-ONT-1125		BOLD:AAB4660		552[0n]	2	GU091272	1					05-Aug-2005	Notodonta torva		7928		Biodiversity Institute of Ontario		2005-ONT-1125	Arthropoda	Insecta	Lepidoptera	Notodontidae	Notodontinae		Notodonta	Notodonta torva		Paul Hebert	phebert@uoguelph.ca			2005-ONT-1125	Paul Hebert	05-Aug-2005	Canada	Ontario	Wellington County	Puslinch Township	Concession 11/Hume Rd	43.537	-80.134	320
PGM	PMG184-03	moth206.01		BOLD:AAB4660		617[0n]		AF549783	1						Notodonta torva		7928		Biodiversity Institute of Ontario		moth206.01	Arthropoda	Insecta	Lepidoptera	Notodontidae	Notodontinae		Notodonta	Notodonta torva		Paul Hebert	phebert@uoguelph.ca			moth206.01	Paul Hebert		Canada	Ontario	Wellington County	Puslinch Township	Concession 11/Hume Rd	43.537	-80.134	320
MNBB	MNBB606-05	05-NBSTA-522		BOLD:AAB4660		658[0n]	2	GU095248	1					08-Aug-2005	Notodonta torva		7928		Biodiversity Institute of Ontario		05-NBSTA-522	Arthropoda	Insecta	Lepidoptera	Notodontidae	Notodontinae		Notodonta	Notodonta torva						05-NBSTA-522	Jim Ballantyne	08-Aug-2005	Canada	New Brunswick	Charlotte Co.		St. Andrews	45.0833	-67.0667
XAE	XAE313-04	Moth4313.03		BOLD:AAB4660		658[0n]	2	GU092506	2					15-Apr-2003	Notodonta torva		7928		Biodiversity Institute of Ontario		Moth4313.03	Arthropoda	Insecta	Lepidoptera	Notodontidae	Notodontinae		Notodonta	Notodonta torva		Paul Hebert	phebert@uoguelph.ca			Moth4313.03	Paul Hebert	15-Apr-2003	Canada	Ontario	Wellington County	Puslinch Township	Concession 11/Hume Rd	43.537	-80.134	320
RDLQ	RDLQ778-07	DH004493	DH004493	BOLD:AAB4660		658[0n]	2	KJ376495	1					11-May-2004	Notodonta torva	A	7928		Research Collection of Daniel Handfield	Mixte , humide +	DH004493	Arthropoda	Insecta	Lepidoptera	Notodontidae	Notodontinae		Notodonta	Notodonta torva						DH004493	Daniel Handfield	11-May-2004	Canada	Quebec	Ste-Christine		Boise Julien Picard	45.651	-72.448
TMNBD	TMNBD288-07	MNBTT-3089	MNBTT-3089	BOLD:AAB4660		617[0n]	2	KJ378869	1					14-Jul-2006	Notodonta torva	A			Biodiversity Institute of Ontario		MNBTT-3089	Arthropoda	Insecta	Lepidoptera	Notodontidae	Notodontinae		Notodonta	Notodonta torva		Tony Thomas				MNBTT-3089	A.W.Thomas	14-Jul-2006	Canada	New Brunswick	York Co	McAdam		45.583	-67.35
LEFIB	LEFIC612-10	MM04542	MM04542	BOLD:AAB4660		658[0n]	6	HM872433	1						Notodonta torva	A			University of Oulu	-19.7.2006	MM04542	Arthropoda	Insecta	Lepidoptera	Notodontidae	Notodontinae		Notodonta	Notodonta torva		Marko Mutanen	marko.mutanen@oulu.fi			MM04542	Marko Mutanen		Finland	Finland Proper	Regio Aboensis		Turku	60.441	22.202
LEATD	LEATD327-13	TLMF Lep 12974		BOLD:AAB4660	1718123	658[0n]	2		1					15-Jun-2013	Notodonta torva	A			Tiroler Landesmuseum Ferdinandeum		TLMF Lep 12974	Arthropoda	Insecta	Lepidoptera	Notodontidae	Notodontinae		Notodonta	Notodonta torva		Peter Huemer	p.huemer@tiroler-landesmuseen.at			TLMF Lep 12974	Huemer P.	15-Jun-2013	Austria	Tirol	Osttirol	Virgental	Groderhof/ Hinterbichl E	47.019	12.334	1512
LEATD	LEATD326-13	TLMF Lep 12973		BOLD:AAB4660	1718122	658[0n]	2		1					15-Jun-2013	Notodonta torva	A			Tiroler Landesmuseum Ferdinandeum		TLMF Lep 12973	Arthropoda	Insecta	Lepidoptera	Notodontidae	Notodontinae		Notodonta	Notodonta torva		Peter Huemer	p.huemer@tiroler-landesmuseen.at			TLMF Lep 12973	Huemer P.	15-Jun-2013	Austria	Tirol	Osttirol	Virgental	Groderhof/ Hinterbichl E	47.019	12.334	1512
IBLBO	GWORB2687-08	BC ZSM Lep 13367	BC ZSM Lep 13367	BOLD:AAB4660	BC ZSM Lep 13367	658[0n]	3		1					16-Jul-2007	Notodonta torva	A			SNSB, Zoologische Staatssammlung Muenchen		BC ZSM Lep 13367	Arthropoda	Insecta	Lepidoptera	Notodontidae	Notodontinae		Notodonta	Notodonta torva		J. Donald Lafontaine	Lafontained@agr.gc.ca			BC ZSM Lep 13367	C. Wang	16-Jul-2007	China	Hebei	Chongli		Shizigou	41.2	115.367	1650
FBLBS	FBLMU907-09	BC ZSM Lep 27937	21213:ZSM	BOLD:AAB4660	21213:ZSM	658[0n]	4	HQ955319	1					06-May-2000	Notodonta torva	A			SNSB, Zoologische Staatssammlung Muenchen		BC ZSM Lep 27937	Arthropoda	Insecta	Lepidoptera	Notodontidae	Notodontinae		Notodonta	Notodonta torva		Andreas Segerer	andreas.segerer@zsm.mwn.de			BC ZSM Lep 27937	Dr. Andreas H. Segerer	06-May-2000	Germany	Bavaria	Niederbayern	Kelheim	Abensberg, Offenstetten	48.8131	11.8789	370
GBLBC	GWOSK876-11	BC ZSM Lep 49377	BC ZSM Lep 49377	BOLD:AAB4660	BC ZSM Lep 49377	658[0n]	2	JN274453	1					04-Aug-2010	Notodonta torva	A			SNSB, Zoologische Staatssammlung Muenchen		BC ZSM Lep 49377	Arthropoda	Insecta	Lepidoptera	Notodontidae	Notodontinae		Notodonta	Notodonta torva		Axel Hausmann	axel.hausmann@zsm.mwn.de			BC ZSM Lep 49377	M. Seizmair	04-Aug-2010	Germany	Bavaria	Oberbayern	NSG Wildmoos	Gilching	48.1073	11.2787	567
LEFIB	LEFIA081-10	MM01000	MM01000	BOLD:AAB4660		658[0n]	2	HM396428	1						Notodonta torva				University of Oulu		MM01000	Arthropoda	Insecta	Lepidoptera	Notodontidae	Notodontinae		Notodonta	Notodonta torva		Marko Mutanen	marko.mutanen@oulu.fi			MM01000	Marko Mutanen, Panu Vaelimaeki		Finland	South Karelia			Imatra	61.108	28.799
LEFIB	LEFIA080-10	MM00999	MM00999	BOLD:AAB4660		658[0n]	2	HM396427	1						Notodonta torva				University of Oulu		MM00999	Arthropoda	Insecta	Lepidoptera	Notodontidae	Notodontinae		Notodonta	Notodonta torva		Marko Mutanen	marko.mutanen@oulu.fi			MM00999	Marko Mutanen, Panu Vaelimaeki		Finland	South Karelia			Imatra	61.108	28.799
FBLMX	FBLMX273-11	BC ZSM Lep 50484	50559:ZSM	BOLD:AAB4660	50559:ZSM	658[0n]	6	KX040872	1					21-Jul-2009	Notodonta torva	A			SNSB, Zoologische Staatssammlung Muenchen		BC ZSM Lep 50484	Arthropoda	Insecta	Lepidoptera	Notodontidae	Notodontinae		Notodonta	Notodonta torva		Andreas Segerer	andreas.segerer@zsm.mwn.de			BC ZSM Lep 50484	Dr. Andreas H. Segerer	21-Jul-2009	Germany	Bavaria	Niederbayern	Kelheim	Kelheimwinzer, Lehnberg	48.9185	11.9164	365
BBLPB	BBLPB309-10	10BBCLP-1308	L#2010ON-011	BOLD:ABZ2129	10BBCLP-1308	658[0n]	2	JF842320	1					08-Jun-2010	Notodonta scitipennis	A			Biodiversity Institute of Ontario	Cold: overcast Freehand Sampling: Night	10BBCLP-1308	Arthropoda	Insecta	Lepidoptera	Notodontidae	Notodontinae		Notodonta	Notodonta scitipennis						10BBCLP-1308	BIObus 2010	08-Jun-2010	Canada	Ontario	Wawa	Wawa Visitor Centre	Parking lot	47.975	-84.783	287				GPS WGS84
RDLQB	RDLQB187-05	DH010273	DH010273	BOLD:ABZ2129		580[0n]	4	KJ376246	1					29-Jun-2005	Notodonta scitipennis	A	BOX-RECORD-0441		Research Collection of Daniel Handfield	Mercure dans Sabloneux, Tourbiere	DH010273	Arthropoda	Insecta	Lepidoptera	Notodontidae	Notodontinae		Notodonta	Notodonta scitipennis						DH010273	D.Handfield	29-Jun-2005	Canada	Quebec	St-Michel des Saints		Lac Dussault	47.002	-73.894
RDLQB	RDLQB188-05	DH010274	DH010274	BOLD:ABZ2129		605[0n]	6	KJ379108	1					29-Jun-2005	Notodonta scitipennis	A	BOX-RECORD-0441		Research Collection of Daniel Handfield	Mercure dans Sabloneux, Tourbiere	DH010274	Arthropoda	Insecta	Lepidoptera	Notodontidae	Notodontinae		Notodonta	Notodonta scitipennis						DH010274	D.Handfield	29-Jun-2005	Canada	Quebec	St-Michel des Saints		Lac Dussault	47.002	-73.894
TMNBD	TMNBD285-07	MNBTT-3086	MNBTT-3086	BOLD:ABZ2129		613[0n]	2	KJ376302	1					14-Jul-2006	Notodonta scitipennis	A			Biodiversity Institute of Ontario		MNBTT-3086	Arthropoda	Insecta	Lepidoptera	Notodontidae	Notodontinae		Notodonta	Notodonta scitipennis		Tony Thomas				MNBTT-3086	A.W.Thomas	14-Jul-2006	Canada	New Brunswick	York Co	McAdam		45.583	-67.35
PHMNB	PHMNB039-03	moth211.02SA		BOLD:AAB8177	moth211.02SA	639[0n]		GU438523	2					20-Jul-2002	Notodonta scitipennis	A	7926		Biodiversity Institute of Ontario		moth211.02SA	Arthropoda	Insecta	Lepidoptera	Notodontidae	Notodontinae		Notodonta	Notodonta scitipennis						moth211.02SA	P.D.N. Hebert	20-Jul-2002	Canada	New Brunswick	Charlotte Co.		St. Andrews	45.0833	-67.0667
XAJ	XAJ351-06	2006-ONT-0351	2006-ONT-0351	BOLD:AAB8177		614[0n]	4	KJ380405	1					27-May-2006	Notodonta scitipennis				Biodiversity Institute of Ontario		2006-ONT-0351	Arthropoda	Insecta	Lepidoptera	Notodontidae	Notodontinae		Notodonta	Notodonta scitipennis		Paul Hebert	phebert@uoguelph.ca			2006-ONT-0351	Paul Hebert	27-May-2006	Canada	Ontario	Wellington County	Puslinch Township	Concession 11/Hume Rd	43.537	-80.134	320
XAJ	XAJ492-06	2006-ONT-0492	2006-ONT-0492	BOLD:AAB8177		656[0n]	2	KJ376445	1					31-May-2006	Notodonta scitipennis				Biodiversity Institute of Ontario		2006-ONT-0492	Arthropoda	Insecta	Lepidoptera	Notodontidae	Notodontinae		Notodonta	Notodonta scitipennis		Paul Hebert	phebert@uoguelph.ca			2006-ONT-0492	Paul Hebert	31-May-2006	Canada	Ontario	Wellington County	Puslinch Township	Concession 11/Hume Rd	43.537	-80.134	320
XAB	XAB046-04	04HBL005046		BOLD:AAB8177		587[0n]	2	GU094117	2					31-Jul-2003	Notodonta scitipennis		7926		Biodiversity Institute of Ontario		04HBL005046	Arthropoda	Insecta	Lepidoptera	Notodontidae	Notodontinae		Notodonta	Notodonta scitipennis		Paul Hebert	phebert@uoguelph.ca			04HBL005046	Paul Hebert	31-Jul-2003	Canada	Ontario	Wellington County	Puslinch Township	Concession 11/Hume Rd	43.537	-80.134	320
TMNBD	TMNBD282-07	MNBTT-3083	MNBTT-3083	BOLD:AAB8177		646[0n]	2	KJ375959	1					14-Jul-2006	Notodonta scitipennis	A			Biodiversity Institute of Ontario		MNBTT-3083	Arthropoda	Insecta	Lepidoptera	Notodontidae	Notodontinae		Notodonta	Notodonta scitipennis		Tony Thomas				MNBTT-3083	A.W.Thomas	14-Jul-2006	Canada	New Brunswick	York Co	McAdam		45.583	-67.35
TMNBD	TMNBD283-07	MNBTT-3084	MNBTT-3084	BOLD:AAB8177		647[0n]	2	KJ379313	1					14-Jul-2006	Notodonta scitipennis	A			Biodiversity Institute of Ontario		MNBTT-3084	Arthropoda	Insecta	Lepidoptera	Notodontidae	Notodontinae		Notodonta	Notodonta scitipennis		Tony Thomas				MNBTT-3084	A.W.Thomas	14-Jul-2006	Canada	New Brunswick	York Co	McAdam		45.583	-67.35
TMNBD	TMNBD286-07	MNBTT-3087	MNBTT-3087	BOLD:AAB8177		646[0n]	2	KJ376409	1					26-May-2006	Notodonta scitipennis	A			Biodiversity Institute of Ontario		MNBTT-3087	Arthropoda	Insecta	Lepidoptera	Notodontidae	Notodontinae		Notodonta	Notodonta scitipennis		Tony Thomas				MNBTT-3087	A.W.Thomas	26-May-2006	Canada	New Brunswick	York Co	McAdam		45.583	-67.35
TTMNB	TTMNB080-06	MNBTT-080	MNBTT-080	BOLD:AAB8177		657[0n]	2	KJ375691	1					15-May-2000	Notodonta scitipennis				Biodiversity Institute of Ontario		MNBTT-080	Arthropoda	Insecta	Lepidoptera	Notodontidae	Notodontinae		Notodonta	Notodonta scitipennis		Anthony W. Thomas	mothman@nbnet.nb.ca			MNBTT-080	A. W. Thomas	15-May-2000	Canada	New Brunswick	Sunbury County		Acadia Research Forest	46	-66.18
XAG	XAG645-05	2005-ONT-1229		BOLD:AAB8177		658[0n]	2	GU091269	1					07-Aug-2005	Notodonta scitipennis		7926		Biodiversity Institute of Ontario		2005-ONT-1229	Arthropoda	Insecta	Lepidoptera	Notodontidae	Notodontinae		Notodonta	Notodonta scitipennis		Paul Hebert	phebert@uoguelph.ca			2005-ONT-1229	Paul Hebert	07-Aug-2005	Canada	Ontario	Wellington County	Puslinch Township	Concession 11/Hume Rd	43.537	-80.134	320
MECD	MECD404-06	jflandry2976		BOLD:AAB8177	00017470	658[0n]	2	KJ377142	1					28-Jun-2005	Notodonta scitipennis	A			Canadian National Collection of Insects, Arachnids and Nematodes		jflandry2976	Arthropoda	Insecta	Lepidoptera	Notodontidae	Notodontinae		Notodonta	Notodonta scitipennis		Jean-Francois Landry	landryjf@agr.gc.ca			jflandry2976	Jean-Francois Landry	28-Jun-2005	Canada	Quebec	Terrebonne	Ste-Agathe	lac Brule	46.088	-74.279	370
XAG	XAG669-05	2005-ONT-1253		BOLD:AAB8177		658[0n]	2	GU091270	1					08-Aug-2005	Notodonta scitipennis		7926		Biodiversity Institute of Ontario		2005-ONT-1253	Arthropoda	Insecta	Lepidoptera	Notodontidae	Notodontinae		Notodonta	Notodonta scitipennis		Paul Hebert	phebert@uoguelph.ca			2005-ONT-1253	Paul Hebert	08-Aug-2005	Canada	Ontario	Wellington County	Puslinch Township	Concession 11/Hume Rd	43.537	-80.134	320
TTMNB	TTMNB933-06	MNBTT-933	MNBTT-933	BOLD:AAB8177		658[0n]	2	KJ380387	1					22-Jul-2002	Notodonta scitipennis				Biodiversity Institute of Ontario		MNBTT-933	Arthropoda	Insecta	Lepidoptera	Notodontidae	Notodontinae		Notodonta	Notodonta scitipennis		Anthony W. Thomas	mothman@nbnet.nb.ca			MNBTT-933	A. W. Thomas	22-Jul-2002	Canada	New Brunswick	Sunbury County		Acadia Research Forest	46	-66.18
TTMNB	TTMNB934-06	MNBTT-934	MNBTT-934	BOLD:AAB8177		658[0n]	2	KJ377715	1					22-Jul-2002	Notodonta scitipennis				Biodiversity Institute of Ontario		MNBTT-934	Arthropoda	Insecta	Lepidoptera	Notodontidae	Notodontinae		Notodonta	Notodonta scitipennis		Anthony W. Thomas	mothman@nbnet.nb.ca			MNBTT-934	A. W. Thomas	22-Jul-2002	Canada	New Brunswick	Sunbury County		Acadia Research Forest	46	-66.18
TMNBD	TMNBD284-07	MNBTT-3085	MNBTT-3085	BOLD:AAB8177		647[0n]	2	KJ376576	1					14-Jul-2006	Notodonta scitipennis	A			Biodiversity Institute of Ontario		MNBTT-3085	Arthropoda	Insecta	Lepidoptera	Notodontidae	Notodontinae		Notodonta	Notodonta scitipennis		Tony Thomas				MNBTT-3085	A.W.Thomas	14-Jul-2006	Canada	New Brunswick	York Co	McAdam		45.583	-67.35
RDNMF	RDNMF111-08	NOC14197	NOC14197	BOLD:AAF2709		658[0n]	2	KJ377902	2					10-Jul-1999	Notodonta pacifica				Canadian National Collection of Insects, Arachnids and Nematodes		NOC14197	Arthropoda	Insecta	Lepidoptera	Notodontidae	Notodontinae		Notodonta	Notodonta pacifica		J. Donald Lafontaine	Lafontained@agr.gc.ca			NOC14197	J. Troubridge	10-Jul-1999	Canada	British Columbia	Kirby Flats Rd.			50.5333	-121.717
RDNMF	RDNMF110-08	NOC14196	NOC14196	BOLD:AAF2709		609[0n]	4	KJ377368	2					07-Apr-1993	Notodonta pacifica				Canadian National Collection of Insects, Arachnids and Nematodes		NOC14196	Arthropoda	Insecta	Lepidoptera	Notodontidae	Notodontinae		Notodonta	Notodonta pacifica		J. Donald Lafontaine	Lafontained@agr.gc.ca			NOC14196	Troubridge & Gardener	07-Apr-1993	Canada	British Columbia	5km SE of OK falls			49.2833	-119.567
RDNMH	RDNMH156-09	CNCLEP00054373	CNC LEP 00054373	BOLD:AAF2709		658[0n]	2		1					22-Jun-2000	Notodonta pacifica	A	CNC		Canadian National Collection of Insects, Arachnids and Nematodes		CNCLEP00054373	Arthropoda	Insecta	Lepidoptera	Notodontidae	Notodontinae		Notodonta	Notodonta pacifica		J. Donald Lafontaine	Lafontained@agr.gc.ca			CNCLEP00054373	Opler/Buckner	22-Jun-2000	United States	California	Lassen Co.	Plumas N.F., Laufman C.G.
AWCL	AWCL049-09	JLB-0247	JLB-0247	BOLD:AAF2709	875	658[0n]	2		1					03-Jul-2006	Notodonta pacifica	A			Arizona Western College, Yuma		JLB-0247	Arthropoda	Insecta	Lepidoptera	Notodontidae	Notodontinae		Notodonta	Notodonta pacifica						JLB-0247	T. Whittier	03-Jul-2006	United States	Idaho	Bonner
XAK	XAK349-06	2006-ONT-1344	2006-ONT-1344	BOLD:AAB3168		615[0n]	2	KJ378753	1					28-Jul-2006	Nerice bidentata	A			Biodiversity Institute of Ontario		2006-ONT-1344	Arthropoda	Insecta	Lepidoptera	Notodontidae	Notodontinae	Notodontini	Nerice	Nerice bidentata						2006-ONT-1344	J. Dewaard	28-Jul-2006	Canada	Ontario	County of Lennox-Addington	Tamworth	Thompson Hill Rd	44.53	-77
RDLQF	RDLQF808-06	DH011958	DH011958	BOLD:AAB3168		658[1n]	2	KJ378321	1					20-Jul-2006	Nerice bidentata	A	7929		Research Collection of Daniel Handfield	Mixte , humide +	DH011958	Arthropoda	Insecta	Lepidoptera	Notodontidae	Notodontinae	Notodontini	Nerice	Nerice bidentata		Daniel Handfield	daniel.handfield@logibec.com			DH011958	Daniel Handfield	20-Jul-2006	Canada	Quebec	Ste-Christine		Boise Julien Picard	45.651	-72.448
LOCT	LOCT224-05	05-CTATBI-0224		BOLD:AAB3168		619[0n]	2		1					03-Jun-2005	Nerice bidentata		Notodontidae		Biodiversity Institute of Ontario		05-CTATBI-0224	Arthropoda	Insecta	Lepidoptera	Notodontidae	Notodontinae	Notodontini	Nerice	Nerice bidentata						05-CTATBI-0224		03-Jun-2005	United States	Connecticut	Hartford Co.	East Hartford		41.757	-72.653
XAK	XAK443-06	2006-ONT-1438	2006-ONT-1438	BOLD:AAB3168		658[0n]	2	KJ379101	1					01-Jul-2006	Nerice bidentata	A			Biodiversity Institute of Ontario		2006-ONT-1438	Arthropoda	Insecta	Lepidoptera	Notodontidae	Notodontinae	Notodontini	Nerice	Nerice bidentata						2006-ONT-1438	J. Dewaard	01-Jul-2006	Canada	Ontario	County of Lennox-Addington	Tamworth	Thompson Hill Rd	44.53	-77
XAB	XAB589-04	04HBL005589		BOLD:AAB3168		658[0n]	2	GU094115	2					19-Jun-2004	Nerice bidentata		7929		Biodiversity Institute of Ontario		04HBL005589	Arthropoda	Insecta	Lepidoptera	Notodontidae	Notodontinae	Notodontini	Nerice	Nerice bidentata		Paul Hebert	phebert@uoguelph.ca			04HBL005589	Paul Hebert	19-Jun-2004	Canada	Ontario	Wellington County	Puslinch Township	Concession 11/Hume Rd	43.537	-80.134	320
XAK	XAK120-06	2006-ONT-1115	2006-ONT-1115	BOLD:AAB3168		658[0n]	2	KJ378725	1					09-Jun-2006	Nerice bidentata				Biodiversity Institute of Ontario		2006-ONT-1115	Arthropoda	Insecta	Lepidoptera	Notodontidae	Notodontinae	Notodontini	Nerice	Nerice bidentata		Paul Hebert	phebert@uoguelph.ca			2006-ONT-1115	Paul Hebert	09-Jun-2006	Canada	Ontario	Wellington County	Puslinch Township	Concession 11/Hume Rd	43.537	-80.134	320
LPSOC	LPSOC351-08	PPBP-2350	PPBP-2350	BOLD:AAB3168		656[0n]	2	KJ376878	1					21-Jun-2008	Nerice bidentata				Biodiversity Institute of Ontario	night UV Sheet	PPBP-2350	Arthropoda	Insecta	Lepidoptera	Notodontidae	Notodontinae	Notodontini	Nerice	Nerice bidentata						PPBP-2350	J.E.Cossey, N.W.Jeffery, J.R.Straka	21-Jun-2008	Canada	Ontario	Grey County	Fay Jensen Farm	Grass field behind barn	44.38	-80.58	343
LPSOB	LPSOB666-08	PPBP-1665	PPBP-1665	BOLD:AAB3168		644[0n]	2	KJ377919	1					16-Jun-2008	Nerice bidentata				Biodiversity Institute of Ontario	night UV Sheet	PPBP-1665	Arthropoda	Insecta	Lepidoptera	Notodontidae	Notodontinae	Notodontini	Nerice	Nerice bidentata						PPBP-1665	D.Porco, A.V.Borisenko, S.V.Kruskop, M.A.Smith, J.R.Straka	16-Jun-2008	Canada	Ontario	Grey County	Western bank of Beaver Valley	maple/ash deciduous forest	44.4	-80.55	406
XAK	XAK438-06	2006-ONT-1433	2006-ONT-1433	BOLD:AAB3168		658[0n]	2	KJ376264	1					01-Jul-2006	Nerice bidentata	A			Biodiversity Institute of Ontario		2006-ONT-1433	Arthropoda	Insecta	Lepidoptera	Notodontidae	Notodontinae	Notodontini	Nerice	Nerice bidentata						2006-ONT-1433	J. Dewaard	01-Jul-2006	Canada	Ontario	County of Lennox-Addington	Tamworth	Thompson Hill Rd	44.53	-77
XAK	XAK607-07	HLC-16160	HLC-16160	BOLD:AAB3168		573[0n]	2	KJ376641	1					07-Aug-2006	Nerice bidentata	A			Biodiversity Institute of Ontario		HLC-16160	Arthropoda	Insecta	Lepidoptera	Notodontidae	Notodontinae	Notodontini	Nerice	Nerice bidentata		Paul Hebert	phebert@uoguelph.ca			HLC-16160	Paul Hebert	07-Aug-2006	Canada	Ontario	Wellington County	Puslinch Township	Concession 11/Hume Rd	43.537	-80.134	320
XAK	XAK113-06	2006-ONT-1108	2006-ONT-1108	BOLD:AAB3168		658[0n]	2	KJ376816	1					09-Jun-2006	Nerice bidentata				Biodiversity Institute of Ontario		2006-ONT-1108	Arthropoda	Insecta	Lepidoptera	Notodontidae	Notodontinae	Notodontini	Nerice	Nerice bidentata		Paul Hebert	phebert@uoguelph.ca			2006-ONT-1108	Paul Hebert	09-Jun-2006	Canada	Ontario	Wellington County	Puslinch Township	Concession 11/Hume Rd	43.537	-80.134	320
XAJ	XAJ587-06	2006-ONT-0587	2006-ONT-0587	BOLD:AAB3168		658[0n]	2	KJ378070	1					02-Jun-2006	Nerice bidentata				Biodiversity Institute of Ontario		2006-ONT-0587	Arthropoda	Insecta	Lepidoptera	Notodontidae	Notodontinae	Notodontini	Nerice	Nerice bidentata		Paul Hebert	phebert@uoguelph.ca			2006-ONT-0587	Paul Hebert	02-Jun-2006	Canada	Ontario	Wellington County	Puslinch Township	Concession 11/Hume Rd	43.537	-80.134	320
XAJ	XAJ981-06	2006-ONT-0981	2006-ONT-0981	BOLD:AAB3168		658[0n]	2	KJ375050	1					16-Jul-2006	Nerice bidentata				Biodiversity Institute of Ontario		2006-ONT-0981	Arthropoda	Insecta	Lepidoptera	Notodontidae	Notodontinae	Notodontini	Nerice	Nerice bidentata		Paul Hebert	phebert@uoguelph.ca			2006-ONT-0981	Paul Hebert	16-Jul-2006	Canada	Ontario	Wellington County	Puslinch Township	Concession 11/Hume Rd	43.537	-80.134	320
LOCT	LOCT027-05	05-CTATBI-0027		BOLD:AAB3168		658[0n]	2		1					03-Jun-2005	Nerice bidentata		Notodontidae		Biodiversity Institute of Ontario		05-CTATBI-0027	Arthropoda	Insecta	Lepidoptera	Notodontidae	Notodontinae	Notodontini	Nerice	Nerice bidentata						05-CTATBI-0027		03-Jun-2005	United States	Connecticut	Hartford Co.	East Hartford		41.757	-72.653
XAG	XAG582-05	2005-ONT-1166		BOLD:AAB3168		658[0n]	2	GU091267	1					06-Aug-2005	Nerice bidentata		7929		Biodiversity Institute of Ontario		2005-ONT-1166	Arthropoda	Insecta	Lepidoptera	Notodontidae	Notodontinae	Notodontini	Nerice	Nerice bidentata		Paul Hebert	phebert@uoguelph.ca			2005-ONT-1166	Paul Hebert	06-Aug-2005	Canada	Ontario	Wellington County	Puslinch Township	Concession 11/Hume Rd	43.537	-80.134	320
LPSOD	LPSOD320-09	08BBLEP-00098	L#08GRLS-001	BOLD:AAB3168		658[0n]	2	KJ378765	1					28-Jun-2008	Nerice bidentata	A			Biodiversity Institute of Ontario	Night UV sheet	08BBLEP-00098	Arthropoda	Insecta	Lepidoptera	Notodontidae	Notodontinae	Notodontini	Nerice	Nerice bidentata						08BBLEP-00098	J.Cossey,C.Carr,L.Wallace,J.Straka,S.McCubbin,J.Sones,N.Jeffery	28-Jun-2008	Canada	Ontario	Northwestern Ontario	Goulais River	beach on Lake Superior	46.849	-84.372	187
XAB	XAB025-04	04HBL005025		BOLD:AAB3168		658[0n]	2	GU094114	2					31-Jul-2003	Nerice bidentata		7929		Biodiversity Institute of Ontario		04HBL005025	Arthropoda	Insecta	Lepidoptera	Notodontidae	Notodontinae	Notodontini	Nerice	Nerice bidentata		Paul Hebert	phebert@uoguelph.ca			04HBL005025	Paul Hebert	31-Jul-2003	Canada	Ontario	Wellington County	Puslinch Township	Concession 11/Hume Rd	43.537	-80.134	320
XAJ	XAJ688-06	2006-ONT-0688	2006-ONT-0688	BOLD:AAB3168		658[0n]	2	KJ375816	1					07-Jun-2006	Nerice bidentata				Biodiversity Institute of Ontario		2006-ONT-0688	Arthropoda	Insecta	Lepidoptera	Notodontidae	Notodontinae	Notodontini	Nerice	Nerice bidentata		Paul Hebert	phebert@uoguelph.ca			2006-ONT-0688	Paul Hebert	07-Jun-2006	Canada	Ontario	Wellington County	Puslinch Township	Concession 11/Hume Rd	43.537	-80.134	320
XAE	XAE082-04	Moth4082.03		BOLD:AAB3168		658[0n]	2	GU092502	2					15-Apr-2003	Nerice bidentata		7929		Biodiversity Institute of Ontario		Moth4082.03	Arthropoda	Insecta	Lepidoptera	Notodontidae	Notodontinae	Notodontini	Nerice	Nerice bidentata		Paul Hebert	phebert@uoguelph.ca			Moth4082.03	Paul Hebert	15-Apr-2003	Canada	Ontario	Wellington County	Puslinch Township	Concession 11/Hume Rd	43.537	-80.134	320
BBLSX	BBLSX575-09	09BBLEP-02503	L#09OKL-040	BOLD:AAB3168		658[0n]	2	HM427932	1					15-Apr-2009	Nerice bidentata	A			Biodiversity Institute of Ontario	Light trap	09BBLEP-02503	Arthropoda	Insecta	Lepidoptera	Notodontidae	Notodontinae	Notodontini	Nerice	Nerice bidentata						09BBLEP-02503	J.Cossey, J.McCormick, J.Sones	15-Apr-2009	United States	Oklahoma	Marshall Co.	Willis, Oklahoma University Biological Station	Laneway 1km from OUBS	33.881	-96.804	194
BBLSX	BBLSX589-09	09BBLEP-02517	L#09OKL-040	BOLD:AAB3168		658[0n]	2	HM427945	1					15-Apr-2009	Nerice bidentata	A			Biodiversity Institute of Ontario	Light trap	09BBLEP-02517	Arthropoda	Insecta	Lepidoptera	Notodontidae	Notodontinae	Notodontini	Nerice	Nerice bidentata						09BBLEP-02517	J.Cossey, J.McCormick, J.Sones	15-Apr-2009	United States	Oklahoma	Marshall Co.	Willis, Oklahoma University Biological Station	Laneway 1km from OUBS	33.881	-96.804	194
BBLSU	BBLSU045-09	09BBLEP-04414	L#09ARK-049	BOLD:AAB3168		658[0n]	2	GU694728	1					11-May-2009	Nerice bidentata	A			Biodiversity Institute of Ontario	Light trap	09BBLEP-04414	Arthropoda	Insecta	Lepidoptera	Notodontidae	Notodontinae	Notodontini	Nerice	Nerice bidentata						09BBLEP-04414	J.Cossey, J.McCormick, J.Sones	11-May-2009	United States	Arkansas	Prairie Co.	Rest stop off I40		34.8378	-91.4692	67.6
BBLSY	BBLSY087-09	09BBLEP-03014	OK090518-28	BOLD:AAB3168		658[0n]	2	GU690764	1					18-May-2009	Nerice bidentata	A			Biodiversity Institute of Ontario	Mercury vapour sheet	09BBLEP-03014	Arthropoda	Insecta	Lepidoptera	Notodontidae	Notodontinae	Notodontini	Nerice	Nerice bidentata						09BBLEP-03014	A.Borisenko, K.Perez, S.McCubbin	18-May-2009	United States	Oklahoma	Marshall Co.	UOBS, near Lake Texoma	riparian forest	33.884	-96.799	200
BBLSX	BBLSX591-09	09BBLEP-02519	L#09OKL-040	BOLD:AAB3168		658[0n]	2	HM427947	1					15-Apr-2009	Nerice bidentata	A			Biodiversity Institute of Ontario	Light trap	09BBLEP-02519	Arthropoda	Insecta	Lepidoptera	Notodontidae	Notodontinae	Notodontini	Nerice	Nerice bidentata						09BBLEP-02519	J.Cossey, J.McCormick, J.Sones	15-Apr-2009	United States	Oklahoma	Marshall Co.	Willis, Oklahoma University Biological Station	Laneway 1km from OUBS	33.881	-96.804	194
LPSO	LPSO026-08	PPBP-0026	L#PEL-021	BOLD:AAB3168	PPBP-0026	658[0n]	2	KJ377141	1					31-May-2008	Nerice bidentata	A	Point Pelee NP	Vouchered:Registered Collection	Biodiversity Institute of Ontario		PPBP-0026	Arthropoda	Insecta	Lepidoptera	Notodontidae	Notodontinae	Notodontini	Nerice	Nerice bidentata						PPBP-0026	BIObus 2008	31-May-2008	Canada	Ontario	Point Pelee NP			41.94	-82.52	173
LSUSA	LSUSA143-06	06-SUSA-0143	06-SUSA-0143	BOLD:AAB3168		658[0n]	2		1					03-Jun-2006	Nerice bidentata				Biodiversity Institute of Ontario		06-SUSA-0143	Arthropoda	Insecta	Lepidoptera	Notodontidae	Notodontinae	Notodontini	Nerice	Nerice bidentata						06-SUSA-0143	Ian Segebarth	03-Jun-2006	United States	Kentucky	McCracken County	Reidland	Segebarth back yard	37.011	-88.537	141.429
LGSMC	LGSMC940-05	DNA-ATBI-4020		BOLD:AAB3168		658[0n]	2	GU089063	1					22-May-2005	Nerice bidentata		7929		Biodiversity Institute of Ontario		DNA-ATBI-4020	Arthropoda	Insecta	Lepidoptera	Notodontidae	Notodontinae	Notodontini	Nerice	Nerice bidentata						DNA-ATBI-4020	Sholtens	22-May-2005	United States	Tennessee	Blount	Walland, Little River, Foothills Parkwy West	MVST6	35.717	-83.819	304.8
LPOKA	LPOKA206-08	MDOK-0206	MDOK-0206	BOLD:AAB3168		658[0n]	2		1					27-Aug-2008	Nerice bidentata	A			Biodiversity Institute of Ontario		MDOK-0206	Arthropoda	Insecta	Lepidoptera	Notodontidae	Notodontinae	Notodontini	Nerice	Nerice bidentata						MDOK-0206	Mark Dreiling	27-Aug-2008	United States	Oklahoma		Bartlesville	1301 Cherokee Hills Drive	36.735	-95.951	215
LILLA	LILLA063-11	SNS10IL-00083	SNS10IL-00083	BOLD:AAB3168	SNS10IL-00083	658[0n]	2		1					03-May-2010	Nerice bidentata	A	7929 Nerice bidentata		Biodiversity Institute of Ontario		SNS10IL-00083	Arthropoda	Insecta	Lepidoptera	Notodontidae	Notodontinae	Notodontini	Nerice	Nerice bidentata		Steve Scott	scodocs2@aol.com			SNS10IL-00083	Steve Scott	03-May-2010	United States	Illinois	Wayne	Manor East, 2 miles east of Fairfield, IL	Second growth forest, yards	38.226	-88.185	137				GPS WGS84
BBLSX	BBLSX595-09	09BBLEP-02523	L#09OKL-040	BOLD:AAB3168		658[0n]	2	HM427951	1					15-Apr-2009	Nerice bidentata	A			Biodiversity Institute of Ontario	Light trap	09BBLEP-02523	Arthropoda	Insecta	Lepidoptera	Notodontidae	Notodontinae	Notodontini	Nerice	Nerice bidentata						09BBLEP-02523	J.Cossey, J.McCormick, J.Sones	15-Apr-2009	United States	Oklahoma	Marshall Co.	Willis, Oklahoma University Biological Station	Laneway 1km from OUBS	33.881	-96.804	194
LNCC	LNCC741-11	11-NCCC-266	11-NCCC-266	BOLD:AAB3168		658[0n]	2		1					12-Jun-2011	Nerice bidentata				Research Collection of J. B. Sullivan		11-NCCC-266	Arthropoda	Insecta	Lepidoptera	Notodontidae	Notodontinae	Notodontini	Nerice	Nerice bidentata		James B. Sullivan	sullivan14@earthlink.net			11-NCCC-266	J.B.Sullivan	12-Jun-2011	United States	North Carolina	Carteret County	Croatan Natl. For.	Pettiford Creek	34.75	-77.02
LNCB	LNCB555-09	09-NCCC-025	09-NCCC-025	BOLD:AAB3168		658[0n]	2	GU669140	1					21-Jun-2009	Nerice bidentata				Research Collection of J. B. Sullivan		09-NCCC-025	Arthropoda	Insecta	Lepidoptera	Notodontidae	Notodontinae	Notodontini	Nerice	Nerice bidentata		James B. Sullivan	sullivan14@earthlink.net			09-NCCC-025	J.B. Sullivan	21-Jun-2009	United States	North Carolina	Columbus County	Lake Waccamaw	hardwood swamp	34.258	-78.48
LNC	LNC829-06	06-NCCC-829	06-NCCC-829	BOLD:AAB3168		658[0n]	2		1					31-Aug-2005	Nerice bidentata				Biodiversity Institute of Ontario		06-NCCC-829	Arthropoda	Insecta	Lepidoptera	Notodontidae	Notodontinae	Notodontini	Nerice	Nerice bidentata						06-NCCC-829	J. Bolling Sullivan	31-Aug-2005	United States	North Carolina			Swamp Forest E side Sunset Dr Havelock	34.867	-76.94
RDNMH	RDNMH155-09	CNCLEP00054372	CNC LEP 00054372	BOLD:AAF7418		632[0n]	2		1					28-May-1998	Nadata oregonensis	A	CNC		Canadian National Collection of Insects, Arachnids and Nematodes		CNCLEP00054372	Arthropoda	Insecta	Lepidoptera	Notodontidae	Phalerinae		Nadata	Nadata oregonensis		J. Donald Lafontaine	Lafontained@agr.gc.ca			CNCLEP00054372	Opler/Buckner	28-May-1998	United States	California	Montery Co.	Hastings Rsvtn U.C., Carmel Valley
LOPN	LOPN180-06	JCM-OSU-0180	JCM-OSU-0180	BOLD:AAF7418		574[0n]	2		1					27-Jun-1995	Nadata oregonensis	A			Oregon State University	reared from caterpillar	JCM-OSU-0180	Arthropoda	Insecta	Lepidoptera	Notodontidae	Phalerinae		Nadata	Nadata oregonensis		Jeffrey C. Miller	jeffrey.miller@oregonstate.edu			JCM-OSU-0180	Jeffrey C. Miller	27-Jun-1995	United States	Oregon	Benton Co.		Corvallis
RDNMH	RDNMH422-09	CNCLEP00054436	CNCLEP 00054436	BOLD:AAF7418		658[0n]	2	GU679140	1					28-Jun-1998	Nadata oregonensis				Canadian National Collection of Insects, Arachnids and Nematodes		CNCLEP00054436	Arthropoda	Insecta	Lepidoptera	Notodontidae	Phalerinae		Nadata	Nadata oregonensis						CNCLEP00054436	Opler, Buckner	28-Jun-1998	United States	California	Monterey Co.		Hastings Rsvtn UC, Carmel Valley
LOFLA	LOFLA883-06	06-FLOR-0883	06-FLOR-0883	BOLD:AAA2279		658[0n]	2		1					17-Jun-2006	Nadata gibbosa				Biodiversity Institute of Ontario	3 UV traps	06-FLOR-0883	Arthropoda	Insecta	Lepidoptera	Notodontidae	Phalerinae		Nadata	Nadata gibbosa						06-FLOR-0883	P.D.N. Hebert, K. Pickthorn, J. deWaard	17-Jun-2006	United States	Florida	Putnam Co.	Etoniah Creek State Forest	Preservation site	29.739	-81.843	36
LOFLA	LOFLA882-06	06-FLOR-0882	06-FLOR-0882	BOLD:AAA2279		658[0n]	2		1					17-Jun-2006	Nadata gibbosa				Biodiversity Institute of Ontario	3 UV traps	06-FLOR-0882	Arthropoda	Insecta	Lepidoptera	Notodontidae	Phalerinae		Nadata	Nadata gibbosa						06-FLOR-0882	P.D.N. Hebert, K. Pickthorn, J. deWaard	17-Jun-2006	United States	Florida	Putnam Co.	Etoniah Creek State Forest	Preservation site	29.739	-81.843	36
LOFLB	LOFLB009-06	06-FLOR-0949	06-FLOR-0949	BOLD:AAA2279		658[0n]	2		1					17-Jun-2006	Nadata gibbosa				Biodiversity Institute of Ontario	UV/MV sheet coll`n	06-FLOR-0949	Arthropoda	Insecta	Lepidoptera	Notodontidae	Phalerinae		Nadata	Nadata gibbosa						06-FLOR-0949	P.D.N. Hebert, K. Pickthorn, J. deWaard	17-Jun-2006	United States	Florida	Putnam Co.	Etoniah Creek State Forest	Preservation site	29.739	-81.8436	36
LPOKA	LPOKA168-08	MDOK-0168	MDOK-0168	BOLD:AAA2279		658[0n]	2		1					28-Aug-2008	Nadata gibbosa	A			Biodiversity Institute of Ontario		MDOK-0168	Arthropoda	Insecta	Lepidoptera	Notodontidae	Phalerinae		Nadata	Nadata gibbosa						MDOK-0168	Mark Dreiling	28-Aug-2008	United States	Oklahoma		Bartlesville	1301 Cherokee Hills Drive	36.735	-95.951	215
LOCT	LOCT035-05	05-CTATBI-0035		BOLD:AAA2279		658[0n]	2		1					03-Jun-2005	Nadata gibbosa		Notodontidae		Biodiversity Institute of Ontario		05-CTATBI-0035	Arthropoda	Insecta	Lepidoptera	Notodontidae	Phalerinae		Nadata	Nadata gibbosa						05-CTATBI-0035		03-Jun-2005	United States	Connecticut	Hartford Co.	East Hartford		41.757	-72.653
TMNBD	TMNBD264-07	MNBTT-3065	MNBTT-3065	BOLD:AAA2279		646[0n]	2	KJ376622	1					17-Jun-2006	Nadata gibbosa	A			Biodiversity Institute of Ontario		MNBTT-3065	Arthropoda	Insecta	Lepidoptera	Notodontidae	Phalerinae		Nadata	Nadata gibbosa		Tony Thomas				MNBTT-3065	A.W.Thomas	17-Jun-2006	Canada	New Brunswick	York Co	McAdam		45.583	-67.35
XAE	XAE518-04	Moth4518.03		BOLD:AAA2279		589[0n]	2	GU092499	2					15-Apr-2003	Nadata gibbosa		7915		Biodiversity Institute of Ontario		Moth4518.03	Arthropoda	Insecta	Lepidoptera	Notodontidae	Phalerinae		Nadata	Nadata gibbosa		Paul Hebert	phebert@uoguelph.ca			Moth4518.03	Paul Hebert	15-Apr-2003	Canada	Ontario	Wellington County	Puslinch Township	Concession 11/Hume Rd	43.537	-80.134	320
LBCA	LBCA233-05	HLC-20233		BOLD:AAA2279		621[0n]	2	KJ376353	1					25-Jun-2005	Nadata gibbosa				Biodiversity Institute of Ontario	MV/BL	HLC-20233	Arthropoda	Insecta	Lepidoptera	Notodontidae	Phalerinae		Nadata	Nadata gibbosa						HLC-20233	Keith Pickthorn	25-Jun-2005	Canada	British Columbia	Mount Revelstoke National Park		One-Mile Compound at base of Mount Revelstoke	51.0219	-118.207	560
LOPN	LOPN181-06	JCM-OSU-0181	JCM-OSU-0181	BOLD:AAA2279		577[2n]	2		1					04-Aug-1995	Nadata gibbosa	A			Oregon State University	reared from caterpillar	JCM-OSU-0181	Arthropoda	Insecta	Lepidoptera	Notodontidae	Phalerinae		Nadata	Nadata gibbosa		Jeffrey C. Miller	jeffrey.miller@oregonstate.edu			JCM-OSU-0181	Jeffrey C. Miller	04-Aug-1995	United States	Oregon	Benton Co.		Corvallis
LOPN	LOPN222-06	JCM-OSU-0222	JCM-OSU-0222	BOLD:AAA2279		594[0n]	2		1					13-Jul-2005	Nadata gibbosa	A			Oregon State University	adult field-collected	JCM-OSU-0222	Arthropoda	Insecta	Lepidoptera	Notodontidae	Phalerinae		Nadata	Nadata gibbosa		Jeffrey C. Miller	jeffrey.miller@oregonstate.edu			JCM-OSU-0222	Jeffrey C. Miller	13-Jul-2005	United States	Oregon	Lane Co.		HJ Andrews
RDLQ	RDLQ098-05	DH001310		BOLD:AAA2279		588[0n]	4	KJ379726	1					28-Jun-2003	Nadata gibbosa		Notodontidae		Research Collection of Daniel Handfield		DH001310	Arthropoda	Insecta	Lepidoptera	Notodontidae	Phalerinae		Nadata	Nadata gibbosa						DH001310	D. Handfield	28-Jun-2003	Canada	Quebec	Ste. Christine			45.6514	-72.4578
LBCB	LBCB018-05	HLC-20958	HLC-20958	BOLD:AAA2279		631[0n]	2	KJ375400	1					15-Jul-2005	Nadata gibbosa				Biodiversity Institute of Ontario		HLC-20958	Arthropoda	Insecta	Lepidoptera	Notodontidae	Phalerinae		Nadata	Nadata gibbosa						HLC-20958	Keith Pickthorn	15-Jul-2005	Canada	British Columbia	Mount Revelstoke National Park		Monashee Cabin on Mount Revelstoke	51.0101	-118.185	877
PGM	PMG183-03	moth665.01		BOLD:AAA2279		617[0n]		AF549788	1						Nadata gibbosa		7915		Biodiversity Institute of Ontario		moth665.01	Arthropoda	Insecta	Lepidoptera	Notodontidae	Phalerinae		Nadata	Nadata gibbosa		Paul Hebert	phebert@uoguelph.ca			moth665.01	Paul Hebert		Canada	Ontario	Wellington County	Puslinch Township	Concession 11/Hume Rd	43.537	-80.134	320
BBLPC	BBLPC621-09	09BBELE-1621	L#09CB-154	BOLD:AAA2279	09BBELE-1621	614[0n]	2	HM436386	1					25-Jul-2009	Nadata gibbosa	A	Cape Breton Highlands NP	Vouchered:Registered Collection	Biodiversity Institute of Ontario		09BBELE-1621	Arthropoda	Insecta	Lepidoptera	Notodontidae	Phalerinae		Nadata	Nadata gibbosa				BOLD ID Engine		09BBELE-1621	BIObus 2009	25-Jul-2009	Canada	Nova Scotia	Cape Breton Highlands National Park	Skyline Trail		46.737	-60.881	427				GPS
TGM	TMG59-03	moth908.01		BOLD:AAA2279		639[0n]		KJ374912	1					01-Jul-2001	Nadata gibbosa		7915		Biodiversity Institute of Ontario		moth908.01	Arthropoda	Insecta	Lepidoptera	Notodontidae	Phalerinae		Nadata	Nadata gibbosa		Paul Hebert	phebert@uoguelph.ca			moth908.01	Paul Hebert	01-Jul-2001	Canada	Ontario	Wellington County	Puslinch Township	Concession 11/Hume Rd	43.537	-80.134	320
TMNBD	TMNBD266-07	MNBTT-3067	MNBTT-3067	BOLD:AAA2279		648[0n]	2	KJ375446	1					17-Jun-2006	Nadata gibbosa	A			Biodiversity Institute of Ontario		MNBTT-3067	Arthropoda	Insecta	Lepidoptera	Notodontidae	Phalerinae		Nadata	Nadata gibbosa		Tony Thomas				MNBTT-3067	A.W.Thomas	17-Jun-2006	Canada	New Brunswick	York Co	McAdam		45.583	-67.35
RDMAB	RDMAB064-05	UASM57591		BOLD:AAA2279	UASM57591	649[0n]	2	KJ379958	1					01-Jul-2005	Nadata gibbosa	A			Canadian National Collection of Insects, Arachnids and Nematodes	2-3 fresh legs in vial (killed in ethyl acetae) stored in frezer	UASM57591	Arthropoda	Insecta	Lepidoptera	Notodontidae	Phalerinae		Nadata	Nadata gibbosa						UASM57591	G. Anweiler	01-Jul-2005	Canada	Alberta			Edmonton; edge Fulton Ravine	53.545	-113.434
LBCA	LBCA778-05	HLC-20778		BOLD:AAA2279		658[0n]	2	KJ376451	1					12-Jul-2005	Nadata gibbosa				Biodiversity Institute of Ontario	MV/BL/Halogen	HLC-20778	Arthropoda	Insecta	Lepidoptera	Notodontidae	Phalerinae		Nadata	Nadata gibbosa						HLC-20778	Keith Pickthorn	12-Jul-2005	Canada	British Columbia	Mount Revelstoke National Park		One-Mile Compound at base of Mount Revelstoke	51.0219	-118.207	560
LBCA	LBCA232-05	HLC-20232		BOLD:AAA2279		633[0n]	2	KJ377432	1					25-Jun-2005	Nadata gibbosa				Biodiversity Institute of Ontario	MV/BL	HLC-20232	Arthropoda	Insecta	Lepidoptera	Notodontidae	Phalerinae		Nadata	Nadata gibbosa						HLC-20232	Keith Pickthorn	25-Jun-2005	Canada	British Columbia	Mount Revelstoke National Park		One-Mile Compound at base of Mount Revelstoke	51.0219	-118.207	560
LPSOD	LPSOD825-09	08BBLEP-00607	L#08PUK-067	BOLD:AAA2279	08BBLEP-00607	658[0n]	2	KJ375227	1					02-Jul-2008	Nadata gibbosa	A	Pukaskwa NP	Vouchered:Registered Collection	Biodiversity Institute of Ontario		08BBLEP-00607	Arthropoda	Insecta	Lepidoptera	Notodontidae	Phalerinae		Nadata	Nadata gibbosa						08BBLEP-00607	BIObus 2008	02-Jul-2008	Canada	Ontario	Pukaskwa NP	Park road entrance		48.592	-86.289	187
LPSOB	LPSOB428-08	PPBP-1427	L#08BNP-054	BOLD:AAA2279	PPBP-1427	658[0n]	2	KJ375596	1					14-Jun-2008	Nadata gibbosa		Bruce Peninsula NP	Vouchered:Registered Collection	Biodiversity Institute of Ontario		PPBP-1427	Arthropoda	Insecta	Lepidoptera	Notodontidae	Phalerinae		Nadata	Nadata gibbosa						PPBP-1427	BIObus 2008	14-Jun-2008	Canada	Ontario	Bruce Peninsula National Park	Bruce Peninsula	Cyprus Lake Info Booth	45.19	-81.56	223
LPMN	LPMN561-08	08BBLEP-01362	L#08RIDMO-055	BOLD:AAA2279	08BBLEP-01362	658[0n]	2	KJ376869	1					09-Jul-2008	Nadata gibbosa		Riding Mountain NP	Vouchered:Registered Collection	Biodiversity Institute of Ontario		08BBLEP-01362	Arthropoda	Insecta	Lepidoptera	Notodontidae	Phalerinae		Nadata	Nadata gibbosa		Evgeny V. Zakharov	zakharov@uoguelph.ca			08BBLEP-01362	BIObus 2008	09-Jul-2008	Canada	Manitoba	Riding Mountain NP	Whirlpool River		50.66	-99.853	639
LOPN	LOPN182-06	JCM-OSU-0182	JCM-OSU-0182	BOLD:AAA2279		658[0n]	2		1					18-Jul-1995	Nadata gibbosa	A			Oregon State University	reared from caterpillar	JCM-OSU-0182	Arthropoda	Insecta	Lepidoptera	Notodontidae	Phalerinae		Nadata	Nadata gibbosa		Jeffrey C. Miller	jeffrey.miller@oregonstate.edu			JCM-OSU-0182	Jeffrey C. Miller	18-Jul-1995	United States	Oregon	Benton Co.		Corvallis
TMNBD	TMNBD263-07	MNBTT-3064	MNBTT-3064	BOLD:AAA2279		658[0n]	2	KJ380425	1					02-Jun-2006	Nadata gibbosa	A			Biodiversity Institute of Ontario		MNBTT-3064	Arthropoda	Insecta	Lepidoptera	Notodontidae	Phalerinae		Nadata	Nadata gibbosa		Tony Thomas				MNBTT-3064	A.W.Thomas	02-Jun-2006	Canada	New Brunswick	York Co	McAdam		45.583	-67.35
RDLQ	RDLQ097-05	DH001306		BOLD:AAA2279		658[0n]	4	KJ375535	1					22-Jun-2003	Nadata gibbosa		Notodontidae		Research Collection of Daniel Handfield		DH001306	Arthropoda	Insecta	Lepidoptera	Notodontidae	Phalerinae		Nadata	Nadata gibbosa						DH001306	D. Handfield	22-Jun-2003	Canada	Quebec	St. Michel des Saints			47.0025	-73.9019
XAJ	XAJ415-06	2006-ONT-0415	2006-ONT-0415	BOLD:AAA2279		658[0n]	2	KJ376344	1					28-May-2006	Nadata gibbosa				Biodiversity Institute of Ontario		2006-ONT-0415	Arthropoda	Insecta	Lepidoptera	Notodontidae	Phalerinae		Nadata	Nadata gibbosa		Paul Hebert	phebert@uoguelph.ca			2006-ONT-0415	Paul Hebert	28-May-2006	Canada	Ontario	Wellington County	Puslinch Township	Concession 11/Hume Rd	43.537	-80.134	320
RDLQB	RDLQB197-05	DH010283	DH010283	BOLD:AAA2279		658[0n]	2	KJ378013	1					29-Jun-2005	Nadata gibbosa	A	BOX-RECORD-0442		Research Collection of Daniel Handfield	Mercure dans Sabloneux, Tourbiere	DH010283	Arthropoda	Insecta	Lepidoptera	Notodontidae	Phalerinae		Nadata	Nadata gibbosa						DH010283	D.Handfield	29-Jun-2005	Canada	Quebec	St-Michel des Saints		Lac Dussault	47.002	-73.894
LPSOD	LPSOD339-09	08BBLEP-00117	L#08GRLS-001	BOLD:AAA2279		658[0n]	2	KJ376565	1					28-Jun-2008	Nadata gibbosa	A			Biodiversity Institute of Ontario	Night UV sheet	08BBLEP-00117	Arthropoda	Insecta	Lepidoptera	Notodontidae	Phalerinae		Nadata	Nadata gibbosa						08BBLEP-00117	J.Cossey,C.Carr,L.Wallace,J.Straka,S.McCubbin,J.Sones,N.Jeffery	28-Jun-2008	Canada	Ontario	Northwestern Ontario	Goulais River	beach on Lake Superior	46.849	-84.372	187
RWWB	RWWB966-10	RWWA-1965	2233	BOLD:AAA2279		658[0n]	2	JF860769	1					19-Jul-2010	Nadata gibbosa	A			Biodiversity Institute of Ontario		RWWA-1965	Arthropoda	Insecta	Lepidoptera	Notodontidae	Phalerinae		Nadata	Nadata gibbosa		Richard L. Wilson	rw@baycenterfarms.com			RWWA-1965	Richard Wilson	19-Jul-2010	United States	Washington	Bay Center	Edge of Willapa Bay	Wilson Residence	46.6212	-123.949
LOCT	LOCT034-05	05-CTATBI-0034		BOLD:AAA2279		658[0n]	2		1					03-Jun-2005	Nadata gibbosa		Notodontidae		Biodiversity Institute of Ontario		05-CTATBI-0034	Arthropoda	Insecta	Lepidoptera	Notodontidae	Phalerinae		Nadata	Nadata gibbosa						05-CTATBI-0034		03-Jun-2005	United States	Connecticut	Hartford Co.	East Hartford		41.757	-72.653
LBCS	LBCS656-07	UBC-2007-0359	UBC-2007-0359	BOLD:AAA2279	ENT007-003769	658[0n]	2	FJ412794	1					10-Jul-2007	Nadata gibbosa	A			Royal British Columbia Museum	UV light	UBC-2007-0359	Arthropoda	Insecta	Lepidoptera	Notodontidae	Phalerinae		Nadata	Nadata gibbosa						UBC-2007-0359	Li, A.	10-Jul-2007	Canada	British Columbia	Vancouver	Stanley Park	Hollow Tree Area	49.301	-123.128	52
XAB	XAB084-04	04HBL005084		BOLD:AAA2279		658[0n]	2	GU094096	2					11-Jul-2004	Nadata gibbosa		7915		Biodiversity Institute of Ontario		04HBL005084	Arthropoda	Insecta	Lepidoptera	Notodontidae	Phalerinae		Nadata	Nadata gibbosa		Paul Hebert	phebert@uoguelph.ca			04HBL005084	Paul Hebert	11-Jul-2004	Canada	Ontario	Wellington County	Puslinch Township	Concession 11/Hume Rd	43.537	-80.134	320
PHMNB	PHMNB729-05	Moth 422.03SA		BOLD:AAA2279		658[0n]	2	GU438512	1					15-Jul-2003	Nadata gibbosa		7915		Biodiversity Institute of Ontario		Moth 422.03SA	Arthropoda	Insecta	Lepidoptera	Notodontidae	Phalerinae		Nadata	Nadata gibbosa						Moth 422.03SA	P.D.N. Hebert	15-Jul-2003	Canada	New Brunswick	Charlotte Co.		St. Andrew`s	45.0833	-67.0667
LPSOD	LPSOD826-09	08BBLEP-00608	L#08PUK-067	BOLD:AAA2279	08BBLEP-00608	658[0n]	2	KJ379791	1					02-Jul-2008	Nadata gibbosa	A	Pukaskwa NP	Vouchered:Registered Collection	Biodiversity Institute of Ontario		08BBLEP-00608	Arthropoda	Insecta	Lepidoptera	Notodontidae	Phalerinae		Nadata	Nadata gibbosa						08BBLEP-00608	BIObus 2008	02-Jul-2008	Canada	Ontario	Pukaskwa NP	Park road entrance		48.592	-86.289	187
RWWB	RWWB873-10	RWWA-1872	2130	BOLD:AAA2279		658[0n]	2	JF860686	1					06-Jul-2010	Nadata gibbosa	A			Biodiversity Institute of Ontario		RWWA-1872	Arthropoda	Insecta	Lepidoptera	Notodontidae	Phalerinae		Nadata	Nadata gibbosa		Richard L. Wilson	rw@baycenterfarms.com			RWWA-1872	Richard Wilson	06-Jul-2010	United States	Washington	Bay Center	Edge of Willapa Bay	Wilson Residence	46.6212	-123.948
LBCS	LBCS114-07	UBC-2007-0104	UBC-2007-0104	BOLD:AAA2279		658[0n]	2	FJ412798	1					19-Jun-2007	Nadata gibbosa	A			Research Collection of Jeremy deWaard	UV light	UBC-2007-0104	Arthropoda	Insecta	Lepidoptera	Notodontidae	Phalerinae		Nadata	Nadata gibbosa						UBC-2007-0104	Li, A.	19-Jun-2007	Canada	British Columbia	Vancouver	Stanley Park	Hollow Tree Area	49.301	-123.128	52
XAE	XAE257-04	Moth4257.03		BOLD:AAA2279		658[0n]	2	GU092496	2					15-Apr-2003	Nadata gibbosa		7915		Biodiversity Institute of Ontario		Moth4257.03	Arthropoda	Insecta	Lepidoptera	Notodontidae	Phalerinae		Nadata	Nadata gibbosa		Paul Hebert	phebert@uoguelph.ca			Moth4257.03	Paul Hebert	15-Apr-2003	Canada	Ontario	Wellington County	Puslinch Township	Concession 11/Hume Rd	43.537	-80.134	320
LPMN	LPMN560-08	08BBLEP-01361	L#08RIDMO-055	BOLD:AAA2279	08BBLEP-01361	658[0n]	2	KJ377422	1					09-Jul-2008	Nadata gibbosa		Riding Mountain NP	Vouchered:Registered Collection	Biodiversity Institute of Ontario		08BBLEP-01361	Arthropoda	Insecta	Lepidoptera	Notodontidae	Phalerinae		Nadata	Nadata gibbosa		Evgeny V. Zakharov	zakharov@uoguelph.ca			08BBLEP-01361	BIObus 2008	09-Jul-2008	Canada	Manitoba	Riding Mountain NP	Whirlpool River		50.66	-99.853	639
LBCS	LBCS115-07	UBC-2007-0105	UBC-2007-0105	BOLD:AAA2279		658[0n]	2	FJ412797	1					19-Jun-2007	Nadata gibbosa	A			Research Collection of Jeremy deWaard	UV light	UBC-2007-0105	Arthropoda	Insecta	Lepidoptera	Notodontidae	Phalerinae		Nadata	Nadata gibbosa						UBC-2007-0105	Li, A.	19-Jun-2007	Canada	British Columbia	Vancouver	Stanley Park	Hollow Tree Area	49.301	-123.128	52
LPMN	LPMN307-08	08BBLEP-01106	L#08RIDMO-033	BOLD:AAA2279	08BBLEP-01106	658[0n]	2	KJ375311	1					08-Jul-2008	Nadata gibbosa		Riding Mountain NP	Vouchered:Registered Collection	Biodiversity Institute of Ontario		08BBLEP-01106	Arthropoda	Insecta	Lepidoptera	Notodontidae	Phalerinae		Nadata	Nadata gibbosa		Evgeny V. Zakharov	zakharov@uoguelph.ca			08BBLEP-01106	BIObus 2008	08-Jul-2008	Canada	Manitoba	Riding Mountain NP	Wasagaming Campground		50.656	-99.962	635
LBCB	LBCB019-05	HLC-20959	HLC-20959	BOLD:AAA2279		658[0n]	2	KJ376328	1					15-Jul-2005	Nadata gibbosa				Biodiversity Institute of Ontario		HLC-20959	Arthropoda	Insecta	Lepidoptera	Notodontidae	Phalerinae		Nadata	Nadata gibbosa						HLC-20959	Keith Pickthorn	15-Jul-2005	Canada	British Columbia	Mount Revelstoke National Park		Monashee Cabin on Mount Revelstoke	51.0101	-118.185	877
LPSOC	LPSOC220-08	PPBP-2219	PPBP-2219	BOLD:AAA2279		658[0n]	2	KJ376893	1					20-Jun-2008	Nadata gibbosa				Biodiversity Institute of Ontario	night UV sheet	PPBP-2219	Arthropoda	Insecta	Lepidoptera	Notodontidae	Phalerinae		Nadata	Nadata gibbosa						PPBP-2219	J.E.Cossey, N.W.Jeffery, J.R.Straka	20-Jun-2008	Canada	Ontario	Grey County	Fay Jensen Farm	interior of maple/ash hardwood forest	44.379	-80.574	427
TMNBD	TMNBD265-07	MNBTT-3066	MNBTT-3066	BOLD:AAA2279		658[0n]	2	KJ380266	1					17-Jun-2006	Nadata gibbosa	A			Biodiversity Institute of Ontario		MNBTT-3066	Arthropoda	Insecta	Lepidoptera	Notodontidae	Phalerinae		Nadata	Nadata gibbosa		Tony Thomas				MNBTT-3066	A.W.Thomas	17-Jun-2006	Canada	New Brunswick	York Co	McAdam		45.583	-67.35
LALPA	LALPA367-10	AVBC 369-10	AVBC 369-10	BOLD:AAA2279	AVBC 369-10	658[0n]	2	JF852802	1					16-Jul-2010	Nadata gibbosa	A	20mm		Biodiversity Institute of Ontario		AVBC 369-10	Arthropoda	Insecta	Lepidoptera	Notodontidae	Phalerinae		Nadata	Nadata gibbosa		Libby Avis	libbyavis@shaw.ca			AVBC 369-10	R.Avis, L.Avis	16-Jul-2010	Canada	British Columbia	Vancouver Island	Port Alberni		49.3	-124.78	100
LBCS	LBCS657-07	UBC-2007-0360	UBC-2007-0360	BOLD:AAA2279	ENT007-003770	658[0n]	2	FJ412793	1					10-Jul-2007	Nadata gibbosa	A			Royal British Columbia Museum	UV light	UBC-2007-0360	Arthropoda	Insecta	Lepidoptera	Notodontidae	Phalerinae		Nadata	Nadata gibbosa						UBC-2007-0360	Li, A.	10-Jul-2007	Canada	British Columbia	Vancouver	Stanley Park	Hollow Tree Area	49.301	-123.128	52
LBCS	LBCS655-07	UBC-2007-0358	UBC-2007-0358	BOLD:AAA2279	ENT007-003768	658[0n]	2	FJ412795	1					10-Jul-2007	Nadata gibbosa	A			Royal British Columbia Museum	UV light	UBC-2007-0358	Arthropoda	Insecta	Lepidoptera	Notodontidae	Phalerinae		Nadata	Nadata gibbosa						UBC-2007-0358	Li, A.	10-Jul-2007	Canada	British Columbia	Vancouver	Stanley Park	Hollow Tree Area	49.301	-123.128	52
LPSOD	LPSOD431-09	08BBLEP-00210	L#08PUK-043	BOLD:AAA2279	08BBLEP-00210	658[0n]	2	KJ374862	1					30-Jun-2008	Nadata gibbosa	A	Pukaskwa NP	Vouchered:Registered Collection	Biodiversity Institute of Ontario		08BBLEP-00210	Arthropoda	Insecta	Lepidoptera	Notodontidae	Phalerinae		Nadata	Nadata gibbosa						08BBLEP-00210	BIObus 2008	30-Jun-2008	Canada	Ontario	Pukaskwa NP	Park road entrance		48.592	-86.289	187
LBCB	LBCB033-05	HLC-20973	HLC-20973	BOLD:AAA2279		658[0n]	2	KJ378678	1					15-Jul-2005	Nadata gibbosa				Biodiversity Institute of Ontario		HLC-20973	Arthropoda	Insecta	Lepidoptera	Notodontidae	Phalerinae		Nadata	Nadata gibbosa						HLC-20973	Keith Pickthorn	15-Jul-2005	Canada	British Columbia	Mount Revelstoke National Park		Monashee Cabin on Mount Revelstoke	51.0101	-118.185	877
LPMN	LPMN305-08	08BBLEP-01104	L#08RIDMO-033	BOLD:AAA2279	08BBLEP-01104	658[0n]	2	KJ379919	1					08-Jul-2008	Nadata gibbosa		Riding Mountain NP	Vouchered:Registered Collection	Biodiversity Institute of Ontario		08BBLEP-01104	Arthropoda	Insecta	Lepidoptera	Notodontidae	Phalerinae		Nadata	Nadata gibbosa		Evgeny V. Zakharov	zakharov@uoguelph.ca			08BBLEP-01104	BIObus 2008	08-Jul-2008	Canada	Manitoba	Riding Mountain NP	Wasagaming Campground		50.656	-99.962	635
BBLWU	BBLWU040-09	09BBLEP-04198	CO090606-06	BOLD:AAA2279		658[0n]	2	HM428423	1					06-Jun-2009	Nadata gibbosa	A			Biodiversity Institute of Ontario	UV sheet	09BBLEP-04198	Arthropoda	Insecta	Lepidoptera	Notodontidae	Phalerinae		Nadata	Nadata gibbosa						09BBLEP-04198	S.McCubbin, A.Borisenko	06-Jun-2009	United States	Colorado	El Paso Co.	Golden Eagle Ranch, 15 km S Colorado Springs	near pond	38.7065	-104.833	1940
BBLWU	BBLWU042-09	09BBLEP-04200	CO090606-06	BOLD:AAA2279		622[0n]	2	HM428425	1					06-Jun-2009	Nadata gibbosa	A			Biodiversity Institute of Ontario	UV sheet	09BBLEP-04200	Arthropoda	Insecta	Lepidoptera	Notodontidae	Phalerinae		Nadata	Nadata gibbosa						09BBLEP-04200	S.McCubbin, A.Borisenko	06-Jun-2009	United States	Colorado	El Paso Co.	Golden Eagle Ranch, 15 km S Colorado Springs	near pond	38.7065	-104.833	1940
BBLWU	BBLWU041-09	09BBLEP-04199	CO090606-06	BOLD:AAA2279		658[0n]	2	HM428424	1					06-Jun-2009	Nadata gibbosa	A			Biodiversity Institute of Ontario	UV sheet	09BBLEP-04199	Arthropoda	Insecta	Lepidoptera	Notodontidae	Phalerinae		Nadata	Nadata gibbosa						09BBLEP-04199	S.McCubbin, A.Borisenko	06-Jun-2009	United States	Colorado	El Paso Co.	Golden Eagle Ranch, 15 km S Colorado Springs	near pond	38.7065	-104.833	1940
BBLWU	BBLWU039-09	09BBLEP-04197	CO090606-06	BOLD:AAA2279		658[0n]	2	HM428422	1					06-Jun-2009	Nadata gibbosa	A			Biodiversity Institute of Ontario	UV sheet	09BBLEP-04197	Arthropoda	Insecta	Lepidoptera	Notodontidae	Phalerinae		Nadata	Nadata gibbosa						09BBLEP-04197	S.McCubbin, A.Borisenko	06-Jun-2009	United States	Colorado	El Paso Co.	Golden Eagle Ranch, 15 km S Colorado Springs	near pond	38.7065	-104.833	1940
XAE	XAE321-04	Moth4321.03		BOLD:AAA2279		658[0n]	2	GU092498	2					15-Apr-2003	Nadata gibbosa		7915		Biodiversity Institute of Ontario		Moth4321.03	Arthropoda	Insecta	Lepidoptera	Notodontidae	Phalerinae		Nadata	Nadata gibbosa		Paul Hebert	phebert@uoguelph.ca			Moth4321.03	Paul Hebert	15-Apr-2003	Canada	Ontario	Wellington County	Puslinch Township	Concession 11/Hume Rd	43.537	-80.134	320
LBCA	LBCA765-05	HLC-20765		BOLD:AAA2279		658[0n]	2	KJ377161	1					12-Jul-2005	Nadata gibbosa				Biodiversity Institute of Ontario	MV/BL/Halogen	HLC-20765	Arthropoda	Insecta	Lepidoptera	Notodontidae	Phalerinae		Nadata	Nadata gibbosa						HLC-20765	Keith Pickthorn	12-Jul-2005	Canada	British Columbia	Mount Revelstoke National Park		One-Mile Compound at base of Mount Revelstoke	51.0219	-118.207	560
LBCA	LBCA776-05	HLC-20776		BOLD:AAA2279		658[0n]	2	KJ378528	1					12-Jul-2005	Nadata gibbosa				Biodiversity Institute of Ontario	MV/BL/Halogen	HLC-20776	Arthropoda	Insecta	Lepidoptera	Notodontidae	Phalerinae		Nadata	Nadata gibbosa						HLC-20776	Keith Pickthorn	12-Jul-2005	Canada	British Columbia	Mount Revelstoke National Park		One-Mile Compound at base of Mount Revelstoke	51.0219	-118.207	560
LGSMB	LGSMB264-05	DNA-ATBI-1113		BOLD:AAA2279		537[0n]	2	GU089486	1					20-Jul-2004	Nadata gibbosa		7915		Research Collection of Brian Scholtens		DNA-ATBI-1113	Arthropoda	Insecta	Lepidoptera	Notodontidae	Phalerinae		Nadata	Nadata gibbosa						DNA-ATBI-1113	Don Davis	20-Jul-2004	United States	Tennessee	Cocke County	BLBT18	Foothills Pkwy, N 1st Parking lot near N. Cosby, BLBT 18	35.81	-83.24
LGSMB	LGSMB263-05	DNA-ATBI-1112		BOLD:AAA2279		586[1n]	2	GU089487	1					20-Jul-2004	Nadata gibbosa		7915		Research Collection of Brian Scholtens		DNA-ATBI-1112	Arthropoda	Insecta	Lepidoptera	Notodontidae	Phalerinae		Nadata	Nadata gibbosa						DNA-ATBI-1112	Don Davis	20-Jul-2004	United States	Tennessee	Cocke County	BLBT18	Foothills Pkwy, N 1st Parking lot near N. Cosby, BLBT 18	35.81	-83.24
LBCPY	LBCH5986-10	10-JDWBC-5986	10-JDWBC-5986	BOLD:AAA2279	ENT010-003559	623[0n]	2	HQ709083	1					11-Jul-2009	Nadata gibbosa		TRCQ1		Royal British Columbia Museum	UV trap	10-JDWBC-5986	Arthropoda	Insecta	Lepidoptera	Notodontidae	Phalerinae		Nadata	Nadata gibbosa						10-JDWBC-5986	deWaard, J.R.	11-Jul-2009	Canada	British Columbia	nr. Kamloops	Coquihalla Highway	TRCQ1	50.643	-120.485	842
LBCA	LBCA239-05	HLC-20239		BOLD:AAA2279		622[0n]	2	KJ378327	1					25-Jun-2005	Nadata gibbosa				Biodiversity Institute of Ontario	MV/BL	HLC-20239	Arthropoda	Insecta	Lepidoptera	Notodontidae	Phalerinae		Nadata	Nadata gibbosa						HLC-20239	Keith Pickthorn	25-Jun-2005	Canada	British Columbia	Mount Revelstoke National Park		One-Mile Compound at base of Mount Revelstoke	51.0219	-118.207	560
LBCA	LBCA575-05	HLC-20575		BOLD:AAA2279		622[0n]	4	KJ378016	1					10-Jul-2005	Nadata gibbosa				Biodiversity Institute of Ontario	MV/BL	HLC-20575	Arthropoda	Insecta	Lepidoptera	Notodontidae	Phalerinae		Nadata	Nadata gibbosa						HLC-20575	Keith Pickthorn	10-Jul-2005	Canada	British Columbia		South of Golden/Nicholson on Highway 95	Cabin on Birchlands Rd	51.1588	-116.796	834
LBCA	LBCA236-05	HLC-20236		BOLD:AAA2279		636[0n]	2	KJ376281	1					25-Jun-2005	Nadata gibbosa				Biodiversity Institute of Ontario	MV/BL	HLC-20236	Arthropoda	Insecta	Lepidoptera	Notodontidae	Phalerinae		Nadata	Nadata gibbosa						HLC-20236	Keith Pickthorn	25-Jun-2005	Canada	British Columbia	Mount Revelstoke National Park		One-Mile Compound at base of Mount Revelstoke	51.0219	-118.207	560
LBCA	LBCA234-05	HLC-20234		BOLD:AAA2279		636[0n]	2	KJ378105	1					25-Jun-2005	Nadata gibbosa				Biodiversity Institute of Ontario	MV/BL	HLC-20234	Arthropoda	Insecta	Lepidoptera	Notodontidae	Phalerinae		Nadata	Nadata gibbosa						HLC-20234	Keith Pickthorn	25-Jun-2005	Canada	British Columbia	Mount Revelstoke National Park		One-Mile Compound at base of Mount Revelstoke	51.0219	-118.207	560
LBCA	LBCA080-05	HLC-20080		BOLD:AAA2279		651[0n]	2	KJ377325	1					18-Jun-2005	Nadata gibbosa				Biodiversity Institute of Ontario	MV/BL	HLC-20080	Arthropoda	Insecta	Lepidoptera	Notodontidae	Phalerinae		Nadata	Nadata gibbosa						HLC-20080	Keith Pickthorn	18-Jun-2005	Canada	British Columbia	Mount Revelstoke National Park		One-Mile Compound at base of Mount Revelstoke	51.0219	-118.207	560
LBCB	LBCB028-05	HLC-20968	HLC-20968	BOLD:AAA2279		650[0n]	2	KJ379695	1					15-Jul-2005	Nadata gibbosa				Biodiversity Institute of Ontario		HLC-20968	Arthropoda	Insecta	Lepidoptera	Notodontidae	Phalerinae		Nadata	Nadata gibbosa						HLC-20968	Keith Pickthorn	15-Jul-2005	Canada	British Columbia	Mount Revelstoke National Park		Monashee Cabin on Mount Revelstoke	51.0101	-118.185	877
LBCG	LBCG044-08	08-JDWBC-0044	08-JDWBC-0044	BOLD:AAA2279		658[0n]	2	KJ379064	1					05-Jun-2008	Nadata gibbosa				Research Collection of Jeremy deWaard		08-JDWBC-0044	Arthropoda	Insecta	Lepidoptera	Notodontidae	Phalerinae		Nadata	Nadata gibbosa						08-JDWBC-0044	deWaard, J.R.	05-Jun-2008	Canada	British Columbia	Winfield	Beaver Lake Rd.		50.022	-119.325	907
LBCA	LBCA491-05	HLC-20491		BOLD:AAA2279		658[1n]	3	KJ380145	1					03-Jul-2005	Nadata gibbosa				Biodiversity Institute of Ontario	MV/BL	HLC-20491	Arthropoda	Insecta	Lepidoptera	Notodontidae	Phalerinae		Nadata	Nadata gibbosa						HLC-20491	Keith Pickthorn	03-Jul-2005	Canada	British Columbia	Glacier National Park		Abandoned Horse Stables near Beaver River	51.4132	-117.475	846
LBCA	LBCA238-05	HLC-20238		BOLD:AAA2279		658[1n]	2	KJ378988	1					25-Jun-2005	Nadata gibbosa				Biodiversity Institute of Ontario	MV/BL	HLC-20238	Arthropoda	Insecta	Lepidoptera	Notodontidae	Phalerinae		Nadata	Nadata gibbosa						HLC-20238	Keith Pickthorn	25-Jun-2005	Canada	British Columbia	Mount Revelstoke National Park		One-Mile Compound at base of Mount Revelstoke	51.0219	-118.207	560
LBCB	LBCB136-05	HLC-21076	HLC-21076	BOLD:AAA2279		658[0n]	4	KJ380376	1					15-Jul-2005	Nadata gibbosa				Biodiversity Institute of Ontario		HLC-21076	Arthropoda	Insecta	Lepidoptera	Notodontidae	Phalerinae		Nadata	Nadata gibbosa						HLC-21076	Keith Pickthorn	15-Jul-2005	Canada	British Columbia	Mount Revelstoke National Park		One-Mile Compound at base of Mount Revelstoke	51.0219	-118.207	560
BBLOE	BBLOE1981-12	BIOUG01995-B01	L#11BIOBUS-1961	BOLD:AAA2279	BIOUG01995-B01	658[0n]	2							19-Jun-2011	Nadata gibbosa	A	Gentery Creek Park		Biodiversity Institute of Ontario	bucket trap	BIOUG01995-B01	Arthropoda	Insecta	Lepidoptera	Notodontidae	Phalerinae		Nadata	Nadata gibbosa		BOLD ID Engine				BIOUG01995-B01	BioBus 2011	19-Jun-2011	United States	Oklahoma		Gentery Creek Park	by lake Eufala	35.495	-95.67
LBCA	LBCA766-05	HLC-20766		BOLD:AAA2279		658[0n]	2	KJ376129	1					12-Jul-2005	Nadata gibbosa				Biodiversity Institute of Ontario	MV/BL/Halogen	HLC-20766	Arthropoda	Insecta	Lepidoptera	Notodontidae	Phalerinae		Nadata	Nadata gibbosa						HLC-20766	Keith Pickthorn	12-Jul-2005	Canada	British Columbia	Mount Revelstoke National Park		One-Mile Compound at base of Mount Revelstoke	51.0219	-118.207	560
LBCB	LBCB130-05	HLC-21070	HLC-21070	BOLD:AAA2279		658[0n]	4	KJ375522	1					15-Jul-2005	Nadata gibbosa				Biodiversity Institute of Ontario		HLC-21070	Arthropoda	Insecta	Lepidoptera	Notodontidae	Phalerinae		Nadata	Nadata gibbosa						HLC-21070	Keith Pickthorn	15-Jul-2005	Canada	British Columbia	Mount Revelstoke National Park		One-Mile Compound at base of Mount Revelstoke	51.0219	-118.207	560
LBCB	LBCB027-05	HLC-20967	HLC-20967	BOLD:AAA2279		658[0n]	2	KJ377738	1					15-Jul-2005	Nadata gibbosa				Biodiversity Institute of Ontario		HLC-20967	Arthropoda	Insecta	Lepidoptera	Notodontidae	Phalerinae		Nadata	Nadata gibbosa						HLC-20967	Keith Pickthorn	15-Jul-2005	Canada	British Columbia	Mount Revelstoke National Park		Monashee Cabin on Mount Revelstoke	51.0101	-118.185	877
LBCPY	LBCH5852-10	10-JDWBC-5852	10-JDWBC-5852	BOLD:AAA2279	ENT010-003557	658[0n]	2	HM867932	1					10-Jul-2009	Nadata gibbosa		OFMLT		Royal British Columbia Museum	UV trap	10-JDWBC-5852	Arthropoda	Insecta	Lepidoptera	Notodontidae	Phalerinae		Nadata	Nadata gibbosa						10-JDWBC-5852	deWaard, J.R.	10-Jul-2009	Canada	British Columbia	Okanagan Falls	Mahoney Lake West	OFMLT	49.291	-119.591	545
LBCPY	LBCH5929-10	10-JDWBC-5929	10-JDWBC-5929	BOLD:AAA2279	ENT010-003558	658[0n]	2	HM868014	1					10-Jul-2009	Nadata gibbosa		OFIR13		Royal British Columbia Museum	UV trap	10-JDWBC-5929	Arthropoda	Insecta	Lepidoptera	Notodontidae	Phalerinae		Nadata	Nadata gibbosa						10-JDWBC-5929	deWaard, J.R.	10-Jul-2009	Canada	British Columbia	Okanagan Falls	Irrigation Rd. East	OFIR13	49.312	-119.502	743
LBCC	LBCC375-05	HLC-22255	HLC-22255	BOLD:AAA2279		658[0n]	2	KJ377887	1					27-Jul-2005	Nadata gibbosa				Biodiversity Institute of Ontario		HLC-22255	Arthropoda	Insecta	Lepidoptera	Notodontidae	Phalerinae		Nadata	Nadata gibbosa						HLC-22255	Keith Pickthorn	27-Jul-2005	Canada	British Columbia	Mount Revelstoke National Park		One-Mile Compound at base of Mount Revelstoke	51.0219	-118.207	560
LBCB	LBCB029-05	HLC-20969	HLC-20969	BOLD:AAA2279		658[0n]	2	KJ377273	1					15-Jul-2005	Nadata gibbosa				Biodiversity Institute of Ontario		HLC-20969	Arthropoda	Insecta	Lepidoptera	Notodontidae	Phalerinae		Nadata	Nadata gibbosa						HLC-20969	Keith Pickthorn	15-Jul-2005	Canada	British Columbia	Mount Revelstoke National Park		Monashee Cabin on Mount Revelstoke	51.0101	-118.185	877
LBCB	LBCB022-05	HLC-20962	HLC-20962	BOLD:AAA2279		658[0n]	2	KJ377111	1					15-Jul-2005	Nadata gibbosa				Biodiversity Institute of Ontario		HLC-20962	Arthropoda	Insecta	Lepidoptera	Notodontidae	Phalerinae		Nadata	Nadata gibbosa						HLC-20962	Keith Pickthorn	15-Jul-2005	Canada	British Columbia	Mount Revelstoke National Park		Monashee Cabin on Mount Revelstoke	51.0101	-118.185	877
LPAB	LPAB265-08	08BBLEP-02587	L#08WATL-078	BOLD:AAA2279	08BBLEP-02587	658[0n]	2	KJ377210	1					26-Jul-2008	Nadata gibbosa	A	Waterton Lakes NP	Vouchered:Registered Collection	Biodiversity Institute of Ontario		08BBLEP-02587	Arthropoda	Insecta	Lepidoptera	Notodontidae	Phalerinae		Nadata	Nadata gibbosa		Evgeny V. Zakharov	zakharov@uoguelph.ca			08BBLEP-02587	BIObus 2008	26-Jul-2008	Canada	Alberta	Waterton Lakes NP	Blakiston Creek		49.078	-113.882	1312
LBCSC	LBCH2237-10	10-JDWBC-2237	10-JDWBC-2237	BOLD:AAA2279	ENT010-003554	658[0n]	2	HM863987	1					10-Jul-2008	Nadata gibbosa		A2-A400		Royal British Columbia Museum	UV trap	10-JDWBC-2237	Arthropoda	Insecta	Lepidoptera	Notodontidae	Phalerinae		Nadata	Nadata gibbosa						10-JDWBC-2237	deWaard, J.R.	10-Jul-2008	Canada	British Columbia	nr. Sicamous	Sicamous Creek Silvicultural System	A2-A400	50.815	-118.877	1563
LBCDC	LBCH008-10	10-JDWBC-0008	10-JDWBC-0008	BOLD:AAA2279		658[0n]	2	HM862537	1					12-Jul-2009	Nadata gibbosa		B1-T		Canadian Forest Service, Pacific Forestry Centre	UV trap	10-JDWBC-0008	Arthropoda	Insecta	Lepidoptera	Notodontidae	Phalerinae		Nadata	Nadata gibbosa						10-JDWBC-0008	deWaard, J.R.	12-Jul-2009	Canada	British Columbia	nr. Hazelton	Date Creek Silvicultural Systems	B1-T	55.437	-127.801	397
LBCC	LBCC746-05	HLC-22626	HLC-22626	BOLD:AAA2279		658[0n]	2	KJ378576	1					29-Jul-2005	Nadata gibbosa				Biodiversity Institute of Ontario		HLC-22626	Arthropoda	Insecta	Lepidoptera	Notodontidae	Phalerinae		Nadata	Nadata gibbosa						HLC-22626	Keith Pickthorn	29-Jul-2005	Canada	British Columbia	Mount Revelstoke National Park		One-Mile Compound at base of Mount Revelstoke	51.0219	-118.207	560
LBCB	LBCB026-05	HLC-20966	HLC-20966	BOLD:AAA2279		658[0n]	2	KJ376257	1					15-Jul-2005	Nadata gibbosa				Biodiversity Institute of Ontario		HLC-20966	Arthropoda	Insecta	Lepidoptera	Notodontidae	Phalerinae		Nadata	Nadata gibbosa						HLC-20966	Keith Pickthorn	15-Jul-2005	Canada	British Columbia	Mount Revelstoke National Park		Monashee Cabin on Mount Revelstoke	51.0101	-118.185	877
LBCDC	LBCH799-10	10-JDWBC-0799	10-JDWBC-0799	BOLD:AAA2279	ENT010-003551	658[0n]	2	HM870235	1					12-Jul-2009	Nadata gibbosa		B2-T		Royal British Columbia Museum	UV trap	10-JDWBC-0799	Arthropoda	Insecta	Lepidoptera	Notodontidae	Phalerinae		Nadata	Nadata gibbosa						10-JDWBC-0799	deWaard, J.R.	12-Jul-2009	Canada	British Columbia	nr. Hazelton	Date Creek Silvicultural Systems	B2-T	55.459	-127.812	458
LBCA	LBCA043-05	HLC-20043		BOLD:AAA2279		658[0n]	2	KJ374929	1					16-Jun-2005	Nadata gibbosa				Biodiversity Institute of Ontario	MV/BL	HLC-20043	Arthropoda	Insecta	Lepidoptera	Notodontidae	Phalerinae		Nadata	Nadata gibbosa						HLC-20043	Keith Pickthorn	16-Jun-2005	Canada	British Columbia	Glacier National Park		Abandoned Horse Stables near Beaver River	51.4132	-117.475	846
LMH	LMH027-06	PFC-2006-0159	PFC-2006-0159	BOLD:AAA2279		658[0n]	1	KJ377463						28-Jun-2006	Nadata gibbosa	A	submitted as Nadata oregonensis		Canadian Forest Service, Pacific Forestry Centre	Box 1688 F-10	PFC-2006-0159	Arthropoda	Insecta	Lepidoptera	Notodontidae	Phalerinae		Nadata	Nadata gibbosa		Leland M. Humble	lhumble@nrcan.gc.ca			PFC-2006-0159	L Mavin & M Young	28-Jun-2006	Canada	British Columbia			Saanich, Prospect Lake, Echo Dr.	48.515	-123.435	61
LBCA	LBCA764-05	HLC-20764		BOLD:AAA2279		658[0n]	2	KJ378339	1					12-Jul-2005	Nadata gibbosa				Biodiversity Institute of Ontario	MV/BL/Halogen	HLC-20764	Arthropoda	Insecta	Lepidoptera	Notodontidae	Phalerinae		Nadata	Nadata gibbosa						HLC-20764	Keith Pickthorn	12-Jul-2005	Canada	British Columbia	Mount Revelstoke National Park		One-Mile Compound at base of Mount Revelstoke	51.0219	-118.207	560
LBCB	LBCB126-05	HLC-21066	HLC-21066	BOLD:AAA2279		658[0n]	4	KJ375223	1					15-Jul-2005	Nadata gibbosa				Biodiversity Institute of Ontario		HLC-21066	Arthropoda	Insecta	Lepidoptera	Notodontidae	Phalerinae		Nadata	Nadata gibbosa						HLC-21066	Keith Pickthorn	15-Jul-2005	Canada	British Columbia	Mount Revelstoke National Park		One-Mile Compound at base of Mount Revelstoke	51.0219	-118.207	560
LBCA	LBCA772-05	HLC-20772		BOLD:AAA2279		658[0n]	2	KJ379843	1					12-Jul-2005	Nadata gibbosa				Biodiversity Institute of Ontario	MV/BL/Halogen	HLC-20772	Arthropoda	Insecta	Lepidoptera	Notodontidae	Phalerinae		Nadata	Nadata gibbosa						HLC-20772	Keith Pickthorn	12-Jul-2005	Canada	British Columbia	Mount Revelstoke National Park		One-Mile Compound at base of Mount Revelstoke	51.0219	-118.207	560
LBCB	LBCB127-05	HLC-21067	HLC-21067	BOLD:AAA2279		658[0n]	4	KJ378929	1					15-Jul-2005	Nadata gibbosa				Biodiversity Institute of Ontario		HLC-21067	Arthropoda	Insecta	Lepidoptera	Notodontidae	Phalerinae		Nadata	Nadata gibbosa						HLC-21067	Keith Pickthorn	15-Jul-2005	Canada	British Columbia	Mount Revelstoke National Park		One-Mile Compound at base of Mount Revelstoke	51.0219	-118.207	560
LALPA	LALPA149-10	AVBC 149-10	AVBC 149-10	BOLD:AAA2279	AVBC 149-10	658[0n]	2	JF852588	1					20-Jun-2010	Nadata gibbosa	A	22mm		Biodiversity Institute of Ontario		AVBC 149-10	Arthropoda	Insecta	Lepidoptera	Notodontidae	Phalerinae		Nadata	Nadata gibbosa		Libby Avis	libbyavis@shaw.ca			AVBC 149-10	R.Avis, L.Avis	20-Jun-2010	Canada	British Columbia	Vancouver Island	Port Alberni		49.3	-124.78	100
LBCA	LBCA770-05	HLC-20770		BOLD:AAA2279		658[0n]	2	KJ380499	1					12-Jul-2005	Nadata gibbosa				Biodiversity Institute of Ontario	MV/BL/Halogen	HLC-20770	Arthropoda	Insecta	Lepidoptera	Notodontidae	Phalerinae		Nadata	Nadata gibbosa						HLC-20770	Keith Pickthorn	12-Jul-2005	Canada	British Columbia	Mount Revelstoke National Park		One-Mile Compound at base of Mount Revelstoke	51.0219	-118.207	560
LBCB	LBCB030-05	HLC-20970	HLC-20970	BOLD:AAA2279		658[0n]	2	KJ378804	1					15-Jul-2005	Nadata gibbosa				Biodiversity Institute of Ontario		HLC-20970	Arthropoda	Insecta	Lepidoptera	Notodontidae	Phalerinae		Nadata	Nadata gibbosa						HLC-20970	Keith Pickthorn	15-Jul-2005	Canada	British Columbia	Mount Revelstoke National Park		Monashee Cabin on Mount Revelstoke	51.0101	-118.185	877
LBCG	LBCG097-08	08-JDWBC-0097	08-JDWBC-0097	BOLD:AAA2279		658[0n]	2	KJ380091	1					12-Jun-2008	Nadata gibbosa		TRHD2		Research Collection of Jeremy deWaard	UV trap	08-JDWBC-0097	Arthropoda	Insecta	Lepidoptera	Notodontidae	Phalerinae		Nadata	Nadata gibbosa						08-JDWBC-0097	deWaard, J.R.	12-Jun-2008	Canada	British Columbia	Kamloops	KC Park nr. Home Depot	TRHD2	50.666	-120.376	593
LBCA	LBCA769-05	HLC-20769		BOLD:AAA2279		658[0n]	2	KJ379167	1					12-Jul-2005	Nadata gibbosa				Biodiversity Institute of Ontario	MV/BL/Halogen	HLC-20769	Arthropoda	Insecta	Lepidoptera	Notodontidae	Phalerinae		Nadata	Nadata gibbosa						HLC-20769	Keith Pickthorn	12-Jul-2005	Canada	British Columbia	Mount Revelstoke National Park		One-Mile Compound at base of Mount Revelstoke	51.0219	-118.207	560
LBCB	LBCB128-05	HLC-21068	HLC-21068	BOLD:AAA2279		658[0n]	4	KJ377626	1					15-Jul-2005	Nadata gibbosa				Biodiversity Institute of Ontario		HLC-21068	Arthropoda	Insecta	Lepidoptera	Notodontidae	Phalerinae		Nadata	Nadata gibbosa						HLC-21068	Keith Pickthorn	15-Jul-2005	Canada	British Columbia	Mount Revelstoke National Park		One-Mile Compound at base of Mount Revelstoke	51.0219	-118.207	560
LBCB	LBCB125-05	HLC-21065	HLC-21065	BOLD:AAA2279		658[0n]	4	KJ375904	1					15-Jul-2005	Nadata gibbosa				Biodiversity Institute of Ontario		HLC-21065	Arthropoda	Insecta	Lepidoptera	Notodontidae	Phalerinae		Nadata	Nadata gibbosa						HLC-21065	Keith Pickthorn	15-Jul-2005	Canada	British Columbia	Mount Revelstoke National Park		One-Mile Compound at base of Mount Revelstoke	51.0219	-118.207	560
LBCB	LBCB023-05	HLC-20963	HLC-20963	BOLD:AAA2279		658[0n]	2	KJ375752	1					15-Jul-2005	Nadata gibbosa				Biodiversity Institute of Ontario		HLC-20963	Arthropoda	Insecta	Lepidoptera	Notodontidae	Phalerinae		Nadata	Nadata gibbosa						HLC-20963	Keith Pickthorn	15-Jul-2005	Canada	British Columbia	Mount Revelstoke National Park		Monashee Cabin on Mount Revelstoke	51.0101	-118.185	877
LBCA	LBCA774-05	HLC-20774		BOLD:AAA2279		658[0n]	2	KJ379399	1					12-Jul-2005	Nadata gibbosa				Biodiversity Institute of Ontario	MV/BL/Halogen	HLC-20774	Arthropoda	Insecta	Lepidoptera	Notodontidae	Phalerinae		Nadata	Nadata gibbosa						HLC-20774	Keith Pickthorn	12-Jul-2005	Canada	British Columbia	Mount Revelstoke National Park		One-Mile Compound at base of Mount Revelstoke	51.0219	-118.207	560
LBCB	LBCB020-05	HLC-20960	HLC-20960	BOLD:AAA2279		658[0n]	2	KJ380460	1					15-Jul-2005	Nadata gibbosa				Biodiversity Institute of Ontario		HLC-20960	Arthropoda	Insecta	Lepidoptera	Notodontidae	Phalerinae		Nadata	Nadata gibbosa						HLC-20960	Keith Pickthorn	15-Jul-2005	Canada	British Columbia	Mount Revelstoke National Park		Monashee Cabin on Mount Revelstoke	51.0101	-118.185	877
LBCC	LBCC339-05	HLC-22219	HLC-22219	BOLD:AAA2279		658[0n]	2	KJ380020	1					27-Jul-2005	Nadata gibbosa				Biodiversity Institute of Ontario		HLC-22219	Arthropoda	Insecta	Lepidoptera	Notodontidae	Phalerinae		Nadata	Nadata gibbosa						HLC-22219	Keith Pickthorn	27-Jul-2005	Canada	British Columbia	Mount Revelstoke National Park		Monashee Cabin on Mount Revelstoke	51.0101	-118.185	877
LBCC	LBCC373-05	HLC-22253	HLC-22253	BOLD:AAA2279		658[0n]	2	KJ377946	1					27-Jul-2005	Nadata gibbosa				Biodiversity Institute of Ontario		HLC-22253	Arthropoda	Insecta	Lepidoptera	Notodontidae	Phalerinae		Nadata	Nadata gibbosa						HLC-22253	Keith Pickthorn	27-Jul-2005	Canada	British Columbia	Mount Revelstoke National Park		One-Mile Compound at base of Mount Revelstoke	51.0219	-118.207	560
LBCC	LBCC374-05	HLC-22254	HLC-22254	BOLD:AAA2279		658[0n]	2	KJ380567	1					27-Jul-2005	Nadata gibbosa				Biodiversity Institute of Ontario		HLC-22254	Arthropoda	Insecta	Lepidoptera	Notodontidae	Phalerinae		Nadata	Nadata gibbosa						HLC-22254	Keith Pickthorn	27-Jul-2005	Canada	British Columbia	Mount Revelstoke National Park		One-Mile Compound at base of Mount Revelstoke	51.0219	-118.207	560
LALPA	LALPA300-10	AVBC 302-10	AVBC 302-10	BOLD:AAA2279	AVBC 302-10	658[0n]	2	JF852736	1					08-Jul-2010	Nadata gibbosa	A	20mm		Biodiversity Institute of Ontario		AVBC 302-10	Arthropoda	Insecta	Lepidoptera	Notodontidae	Phalerinae		Nadata	Nadata gibbosa		Libby Avis	libbyavis@shaw.ca			AVBC 302-10	R.Avis, L.Avis	08-Jul-2010	Canada	British Columbia	Vancouver Island	Port Alberni		49.3	-124.78	100
LBCB	LBCB129-05	HLC-21069	HLC-21069	BOLD:AAA2279		658[0n]	4	KJ380165	1					15-Jul-2005	Nadata gibbosa				Biodiversity Institute of Ontario		HLC-21069	Arthropoda	Insecta	Lepidoptera	Notodontidae	Phalerinae		Nadata	Nadata gibbosa						HLC-21069	Keith Pickthorn	15-Jul-2005	Canada	British Columbia	Mount Revelstoke National Park		One-Mile Compound at base of Mount Revelstoke	51.0219	-118.207	560
LBCDC	LBCH216-10	10-JDWBC-0216	10-JDWBC-0216	BOLD:AAA2279		658[0n]	2	HM863903	1					12-Jul-2009	Nadata gibbosa		B5-T		University of British Columbia, Beaty Biodiversity Museum, Spencer Entomological Collection	UV trap	10-JDWBC-0216	Arthropoda	Insecta	Lepidoptera	Notodontidae	Phalerinae		Nadata	Nadata gibbosa						10-JDWBC-0216	deWaard, J.R.	12-Jul-2009	Canada	British Columbia	nr. Hazelton	Date Creek Silvicultural Systems	B5-T	55.427	-127.803	447
LBCA	LBCA767-05	HLC-20767		BOLD:AAA2279		658[0n]	2	KJ376808	1					12-Jul-2005	Nadata gibbosa				Biodiversity Institute of Ontario	MV/BL/Halogen	HLC-20767	Arthropoda	Insecta	Lepidoptera	Notodontidae	Phalerinae		Nadata	Nadata gibbosa						HLC-20767	Keith Pickthorn	12-Jul-2005	Canada	British Columbia	Mount Revelstoke National Park		One-Mile Compound at base of Mount Revelstoke	51.0219	-118.207	560
LBCB	LBCB017-05	HLC-20957	HLC-20957	BOLD:AAA2279		658[0n]	2	KJ377695	1					14-Jul-2005	Nadata gibbosa				Biodiversity Institute of Ontario		HLC-20957	Arthropoda	Insecta	Lepidoptera	Notodontidae	Phalerinae		Nadata	Nadata gibbosa						HLC-20957	Keith Pickthorn	14-Jul-2005	Canada	British Columbia	Glacier National Park		Glacier National Park Compound at Rogers Pass	51.3032	-117.519	1347
LBCB	LBCB024-05	HLC-20964	HLC-20964	BOLD:AAA2279		658[0n]	2	KJ380241	1					15-Jul-2005	Nadata gibbosa				Biodiversity Institute of Ontario		HLC-20964	Arthropoda	Insecta	Lepidoptera	Notodontidae	Phalerinae		Nadata	Nadata gibbosa						HLC-20964	Keith Pickthorn	15-Jul-2005	Canada	British Columbia	Mount Revelstoke National Park		Monashee Cabin on Mount Revelstoke	51.0101	-118.185	877
LBCB	LBCB134-05	HLC-21074	HLC-21074	BOLD:AAA2279		658[0n]	4	KJ374978	1					15-Jul-2005	Nadata gibbosa				Biodiversity Institute of Ontario		HLC-21074	Arthropoda	Insecta	Lepidoptera	Notodontidae	Phalerinae		Nadata	Nadata gibbosa						HLC-21074	Keith Pickthorn	15-Jul-2005	Canada	British Columbia	Mount Revelstoke National Park		One-Mile Compound at base of Mount Revelstoke	51.0219	-118.207	560
LBCA	LBCA773-05	HLC-20773		BOLD:AAA2279		658[0n]	2	KJ375290	1					12-Jul-2005	Nadata gibbosa				Biodiversity Institute of Ontario	MV/BL/Halogen	HLC-20773	Arthropoda	Insecta	Lepidoptera	Notodontidae	Phalerinae		Nadata	Nadata gibbosa						HLC-20773	Keith Pickthorn	12-Jul-2005	Canada	British Columbia	Mount Revelstoke National Park		One-Mile Compound at base of Mount Revelstoke	51.0219	-118.207	560
LBCB	LBCB035-05	HLC-20975	HLC-20975	BOLD:AAA2279		658[0n]	2	KJ375141	1					15-Jul-2005	Nadata gibbosa				Biodiversity Institute of Ontario		HLC-20975	Arthropoda	Insecta	Lepidoptera	Notodontidae	Phalerinae		Nadata	Nadata gibbosa						HLC-20975	Keith Pickthorn	15-Jul-2005	Canada	British Columbia	Mount Revelstoke National Park		Monashee Cabin on Mount Revelstoke	51.0101	-118.185	877
LBCA	LBCA235-05	HLC-20235		BOLD:AAA2279		658[0n]	2	KJ376533	1					25-Jun-2005	Nadata gibbosa				Biodiversity Institute of Ontario	MV/BL	HLC-20235	Arthropoda	Insecta	Lepidoptera	Notodontidae	Phalerinae		Nadata	Nadata gibbosa						HLC-20235	Keith Pickthorn	25-Jun-2005	Canada	British Columbia	Mount Revelstoke National Park		One-Mile Compound at base of Mount Revelstoke	51.0219	-118.207	560
LBCA	LBCA775-05	HLC-20775		BOLD:AAA2279		658[0n]	2	KJ374886	1					12-Jul-2005	Nadata gibbosa				Biodiversity Institute of Ontario	MV/BL/Halogen	HLC-20775	Arthropoda	Insecta	Lepidoptera	Notodontidae	Phalerinae		Nadata	Nadata gibbosa						HLC-20775	Keith Pickthorn	12-Jul-2005	Canada	British Columbia	Mount Revelstoke National Park		One-Mile Compound at base of Mount Revelstoke	51.0219	-118.207	560
LBCC	LBCC376-05	HLC-22256	HLC-22256	BOLD:AAA2279		658[0n]	2	KJ375031	1					27-Jul-2005	Nadata gibbosa				Biodiversity Institute of Ontario		HLC-22256	Arthropoda	Insecta	Lepidoptera	Notodontidae	Phalerinae		Nadata	Nadata gibbosa						HLC-22256	Keith Pickthorn	27-Jul-2005	Canada	British Columbia	Mount Revelstoke National Park		One-Mile Compound at base of Mount Revelstoke	51.0219	-118.207	560
LBCB	LBCB124-05	HLC-21064	HLC-21064	BOLD:AAA2279		658[0n]	4	KJ379832	1					15-Jul-2005	Nadata gibbosa				Biodiversity Institute of Ontario		HLC-21064	Arthropoda	Insecta	Lepidoptera	Notodontidae	Phalerinae		Nadata	Nadata gibbosa						HLC-21064	Keith Pickthorn	15-Jul-2005	Canada	British Columbia	Mount Revelstoke National Park		One-Mile Compound at base of Mount Revelstoke	51.0219	-118.207	560
LBCB	LBCB133-05	HLC-21073	HLC-21073	BOLD:AAA2279		658[0n]	4	KJ379807	1					15-Jul-2005	Nadata gibbosa				Biodiversity Institute of Ontario		HLC-21073	Arthropoda	Insecta	Lepidoptera	Notodontidae	Phalerinae		Nadata	Nadata gibbosa						HLC-21073	Keith Pickthorn	15-Jul-2005	Canada	British Columbia	Mount Revelstoke National Park		One-Mile Compound at base of Mount Revelstoke	51.0219	-118.207	560
LBCB	LBCB132-05	HLC-21072	HLC-21072	BOLD:AAA2279		658[0n]	4	KJ379403	1					15-Jul-2005	Nadata gibbosa				Biodiversity Institute of Ontario		HLC-21072	Arthropoda	Insecta	Lepidoptera	Notodontidae	Phalerinae		Nadata	Nadata gibbosa						HLC-21072	Keith Pickthorn	15-Jul-2005	Canada	British Columbia	Mount Revelstoke National Park		One-Mile Compound at base of Mount Revelstoke	51.0219	-118.207	560
LOWCE	LOWCE821-06	CGWC-4581	CGWC-4581	BOLD:AAA2279		658[0n]	2	KJ379729	1						Nadata gibbosa				Biodiversity Institute of Ontario		CGWC-4581	Arthropoda	Insecta	Lepidoptera	Notodontidae	Phalerinae		Nadata	Nadata gibbosa						CGWC-4581			Canada	British Columbia
LBCDC	LBCH217-10	10-JDWBC-0217	10-JDWBC-0217	BOLD:AAA2279	ENT010-003550	658[0n]	2	HM863914	1					12-Jul-2009	Nadata gibbosa		B5-T		Royal British Columbia Museum	UV trap	10-JDWBC-0217	Arthropoda	Insecta	Lepidoptera	Notodontidae	Phalerinae		Nadata	Nadata gibbosa						10-JDWBC-0217	deWaard, J.R.	12-Jul-2009	Canada	British Columbia	nr. Hazelton	Date Creek Silvicultural Systems	B5-T	55.427	-127.803	447
LOWCB	LOWCB118-05	CGWC-1058	CGWC-1058	BOLD:AAA2279		658[0n]	2	KJ375748	1					11-May-1994	Nadata gibbosa				Biodiversity Institute of Ontario		CGWC-1058	Arthropoda	Insecta	Lepidoptera	Notodontidae	Phalerinae		Nadata	Nadata gibbosa						CGWC-1058	Guppy, C.S.	11-May-1994	Canada	British Columbia			Quesnel; Schiste Creek; Hydraulic Rd	52.58	-122.2	792.49
LOWCB	LOWCB117-05	CGWC-1057	CGWC-1057	BOLD:AAA2279		658[0n]	2	KJ379379	1					03-Jun-1994	Nadata gibbosa				Biodiversity Institute of Ontario		CGWC-1057	Arthropoda	Insecta	Lepidoptera	Notodontidae	Phalerinae		Nadata	Nadata gibbosa						CGWC-1057	Guppy, C.S.	03-Jun-1994	Canada	British Columbia			Quesnel; Schiste Creek; Hydraulic Rd	52.58	-122.2	792.49
LOWCE	LOWCE805-06	CGWC-4565	CGWC-4565	BOLD:AAA2279		658[0n]	2	KJ379819	1						Nadata gibbosa				Biodiversity Institute of Ontario		CGWC-4565	Arthropoda	Insecta	Lepidoptera	Notodontidae	Phalerinae		Nadata	Nadata gibbosa						CGWC-4565			Canada	British Columbia
LPSO	LPSO013-08	PPBP-0013	L#PEL-021	BOLD:AAA2279	PPBP-0013	658[0n]	2	KJ378619	1					31-May-2008	Nadata gibbosa	A	Point Pelee NP	Vouchered:Registered Collection	Biodiversity Institute of Ontario		PPBP-0013	Arthropoda	Insecta	Lepidoptera	Notodontidae	Phalerinae		Nadata	Nadata gibbosa						PPBP-0013	BIObus 2008	31-May-2008	Canada	Ontario	Point Pelee NP			41.94	-82.52	173
LBCB	LBCB032-05	HLC-20972	HLC-20972	BOLD:AAA2279		658[0n]	2	KJ376275	1					15-Jul-2005	Nadata gibbosa				Biodiversity Institute of Ontario		HLC-20972	Arthropoda	Insecta	Lepidoptera	Notodontidae	Phalerinae		Nadata	Nadata gibbosa						HLC-20972	Keith Pickthorn	15-Jul-2005	Canada	British Columbia	Mount Revelstoke National Park		Monashee Cabin on Mount Revelstoke	51.0101	-118.185	877
LBCB	LBCB021-05	HLC-20961	HLC-20961	BOLD:AAA2279		658[0n]	2	KJ377365	1					15-Jul-2005	Nadata gibbosa				Biodiversity Institute of Ontario		HLC-20961	Arthropoda	Insecta	Lepidoptera	Notodontidae	Phalerinae		Nadata	Nadata gibbosa						HLC-20961	Keith Pickthorn	15-Jul-2005	Canada	British Columbia	Mount Revelstoke National Park		Monashee Cabin on Mount Revelstoke	51.0101	-118.185	877
LBCB	LBCB131-05	HLC-21071	HLC-21071	BOLD:AAA2279		658[0n]	4	KJ379368	1					15-Jul-2005	Nadata gibbosa				Biodiversity Institute of Ontario		HLC-21071	Arthropoda	Insecta	Lepidoptera	Notodontidae	Phalerinae		Nadata	Nadata gibbosa						HLC-21071	Keith Pickthorn	15-Jul-2005	Canada	British Columbia	Mount Revelstoke National Park		One-Mile Compound at base of Mount Revelstoke	51.0219	-118.207	560
LOT	LOT119-04	04HBL002119		BOLD:AAA2279		609[0n]	2	GU087957	2					20-Jul-2004	Nadata gibbosa	A	7915		Biodiversity Institute of Ontario		04HBL002119	Arthropoda	Insecta	Lepidoptera	Notodontidae	Phalerinae		Nadata	Nadata gibbosa						04HBL002119	P.D.N. Hebert	20-Jul-2004	United States	Tennessee	Sevier County	Gatlinburg	Cobbly Nob	35.7	-83.5
LGSMG	LGSMG734-07	BGS03397	BGS03397	BOLD:AAA2279		658[0n]	2							12-Aug-2006	Nadata gibbosa	A			College of Charleston		BGS03397	Arthropoda	Insecta	Lepidoptera	Notodontidae	Phalerinae		Nadata	Nadata gibbosa		Mark J. Mello	markmello@lloydcenter.org			BGS03397	John Brown	12-Aug-2006	United States	Tennessee	Cocke County	Great Smoky Mountains National Park	Foothills Pkwy, 1.3 mi. N. of 321	35.8086	-83.2382	549
LBCPY	LBCH5082-10	10-JDWBC-5082	10-JDWBC-5082	BOLD:AAA2279	ENT010-003555	658[0n]	2	HM867096	1					24-May-2009	Nadata gibbosa		OFM11		Royal British Columbia Museum	UV trap	10-JDWBC-5082	Arthropoda	Insecta	Lepidoptera	Notodontidae	Phalerinae		Nadata	Nadata gibbosa						10-JDWBC-5082	deWaard, J.R.	24-May-2009	Canada	British Columbia	Okanagan Falls	Mahoney Lake East	OFM11	49.285	-119.586	507
LBCPY	LBCH5144-10	10-JDWBC-5144	10-JDWBC-5144	BOLD:AAA2279	ENT010-003556	658[0n]	2	HM867164	1					24-May-2009	Nadata gibbosa		OFMLT		Royal British Columbia Museum	UV trap	10-JDWBC-5144	Arthropoda	Insecta	Lepidoptera	Notodontidae	Phalerinae		Nadata	Nadata gibbosa						10-JDWBC-5144	deWaard, J.R.	24-May-2009	Canada	British Columbia	Okanagan Falls	Mahoney Lake West	OFMLT	49.291	-119.591	545
XAF	XAF804-05	2005-ONT-453		BOLD:AAA2279		658[0n]	2	GU091854	1					15-Jun-2005	Nadata gibbosa		7915		Biodiversity Institute of Ontario		2005-ONT-453	Arthropoda	Insecta	Lepidoptera	Notodontidae	Phalerinae		Nadata	Nadata gibbosa		Paul Hebert	phebert@uoguelph.ca			2005-ONT-453	Paul Hebert	15-Jun-2005	Canada	Ontario	Wellington County	Puslinch Township	Concession 11/Hume Rd	43.537	-80.134	320
LBCB	LBCB135-05	HLC-21075	HLC-21075	BOLD:AAA2279		658[0n]	4	KJ378971	1					15-Jul-2005	Nadata gibbosa				Biodiversity Institute of Ontario		HLC-21075	Arthropoda	Insecta	Lepidoptera	Notodontidae	Phalerinae		Nadata	Nadata gibbosa						HLC-21075	Keith Pickthorn	15-Jul-2005	Canada	British Columbia	Mount Revelstoke National Park		One-Mile Compound at base of Mount Revelstoke	51.0219	-118.207	560
LBCB	LBCB025-05	HLC-20965	HLC-20965	BOLD:AAA2279		658[0n]	2	KJ379351	1					15-Jul-2005	Nadata gibbosa				Biodiversity Institute of Ontario		HLC-20965	Arthropoda	Insecta	Lepidoptera	Notodontidae	Phalerinae		Nadata	Nadata gibbosa						HLC-20965	Keith Pickthorn	15-Jul-2005	Canada	British Columbia	Mount Revelstoke National Park		Monashee Cabin on Mount Revelstoke	51.0101	-118.185	877
LBCC	LBCC377-05	HLC-22257	HLC-22257	BOLD:AAA2279		658[0n]	2	KJ374935	1					27-Jul-2005	Nadata gibbosa				Biodiversity Institute of Ontario		HLC-22257	Arthropoda	Insecta	Lepidoptera	Notodontidae	Phalerinae		Nadata	Nadata gibbosa						HLC-22257	Keith Pickthorn	27-Jul-2005	Canada	British Columbia	Mount Revelstoke National Park		One-Mile Compound at base of Mount Revelstoke	51.0219	-118.207	560
RDNMH	RDNMH418-09	CNCLEP00054432	CNCLEP 00054432	BOLD:AAA2279		658[0n]	2	GU679142	1					06-Apr-2006	Nadata gibbosa				Canadian National Collection of Insects, Arachnids and Nematodes		CNCLEP00054432	Arthropoda	Insecta	Lepidoptera	Notodontidae	Phalerinae		Nadata	Nadata gibbosa						CNCLEP00054432	B. Kondratieff, L. Myers, R. Younghanz, A. Strong	06-Apr-2006	United States	Oklahoma	Comanche Co.		Ft. Still, West Range, near Ketch Pond
LBCB	LBCB034-05	HLC-20974	HLC-20974	BOLD:AAA2279		658[0n]	2	KJ377393	1					15-Jul-2005	Nadata gibbosa				Biodiversity Institute of Ontario		HLC-20974	Arthropoda	Insecta	Lepidoptera	Notodontidae	Phalerinae		Nadata	Nadata gibbosa						HLC-20974	Keith Pickthorn	15-Jul-2005	Canada	British Columbia	Mount Revelstoke National Park		Monashee Cabin on Mount Revelstoke	51.0101	-118.185	877
LPSOB	LPSOB061-08	PPBP-1060	L#PEL-101	BOLD:AAA2279	PPBP-1060	658[0n]	2	KJ378578	1					08-Jun-2008	Nadata gibbosa	A	Point Pelee NP	Vouchered:Registered Collection	Biodiversity Institute of Ontario		PPBP-1060	Arthropoda	Insecta	Lepidoptera	Notodontidae	Phalerinae		Nadata	Nadata gibbosa						PPBP-1060	BIObus 2008	08-Jun-2008	Canada	Ontario	Point Pelee NP		Staff House Yard	41.96	-82.53	204
LPSO	LPSO326-08	PPBP-0326	L#PEL-037	BOLD:AAA2279	PPBP-0326	658[0n]	2	KJ375794	1					01-Jun-2008	Nadata gibbosa	A	Point Pelee NP	Vouchered:Registered Collection	Biodiversity Institute of Ontario		PPBP-0326	Arthropoda	Insecta	Lepidoptera	Notodontidae	Phalerinae		Nadata	Nadata gibbosa						PPBP-0326	BIObus 2008	01-Jun-2008	Canada	Ontario	Point Pelee NP		Pelee Point, Tip Centre	41.971	-82.535	163
LPSOD	LPSOD526-09	08BBLEP-00305	L#08PUK-043	BOLD:AAA2279	08BBLEP-00305	658[0n]	2	KJ379444	1					30-Jun-2008	Nadata gibbosa	A	Pukaskwa NP	Vouchered:Registered Collection	Biodiversity Institute of Ontario		08BBLEP-00305	Arthropoda	Insecta	Lepidoptera	Notodontidae	Phalerinae		Nadata	Nadata gibbosa						08BBLEP-00305	BIObus 2008	30-Jun-2008	Canada	Ontario	Pukaskwa NP	Park road entrance		48.592	-86.289	187
LALPA	LALPA256-10	AVBC 257-10	AVBC 257-10	BOLD:AAA2279	AVBC 257-10	658[0n]	2	JF852693	1					05-Jul-2010	Nadata gibbosa	A	20mm		Biodiversity Institute of Ontario		AVBC 257-10	Arthropoda	Insecta	Lepidoptera	Notodontidae	Phalerinae		Nadata	Nadata gibbosa		Libby Avis	libbyavis@shaw.ca			AVBC 257-10	R.Avis, L.Avis	05-Jul-2010	Canada	British Columbia	Vancouver Island	Port Alberni		49.3	-124.78	100
XAB	XAB204-04	04HBL005204		BOLD:AAA2279		658[0n]	2	GU094098	2					16-Jul-2004	Nadata gibbosa		7915		Biodiversity Institute of Ontario		04HBL005204	Arthropoda	Insecta	Lepidoptera	Notodontidae	Phalerinae		Nadata	Nadata gibbosa		Paul Hebert	phebert@uoguelph.ca			04HBL005204	Paul Hebert	16-Jul-2004	Canada	Ontario	Wellington County	Puslinch Township	Concession 11/Hume Rd	43.537	-80.134	320
LBCA	LBCA777-05	HLC-20777		BOLD:AAA2279		658[0n]	2	KJ380267	1					12-Jul-2005	Nadata gibbosa				Biodiversity Institute of Ontario	MV/BL/Halogen	HLC-20777	Arthropoda	Insecta	Lepidoptera	Notodontidae	Phalerinae		Nadata	Nadata gibbosa						HLC-20777	Keith Pickthorn	12-Jul-2005	Canada	British Columbia	Mount Revelstoke National Park		One-Mile Compound at base of Mount Revelstoke	51.0219	-118.207	560
LBCA	LBCA240-05	HLC-20240		BOLD:AAA2279		632[0n]	2	KJ378370	1					25-Jun-2005	Nadata gibbosa				Biodiversity Institute of Ontario	MV/BL	HLC-20240	Arthropoda	Insecta	Lepidoptera	Notodontidae	Phalerinae		Nadata	Nadata gibbosa						HLC-20240	Keith Pickthorn	25-Jun-2005	Canada	British Columbia	Mount Revelstoke National Park		One-Mile Compound at base of Mount Revelstoke	51.0219	-118.207	560
LOT	LOT117-04	04HBL002117		BOLD:AAA2279		609[0n]	1	GU087956	2					20-Jul-2004	Nadata gibbosa	A	7915		Biodiversity Institute of Ontario		04HBL002117	Arthropoda	Insecta	Lepidoptera	Notodontidae	Phalerinae		Nadata	Nadata gibbosa						04HBL002117	P.D.N. Hebert	20-Jul-2004	United States	Tennessee	Sevier County	Gatlinburg	Cobbly Nob	35.7	-83.5
LGSMB	LGSMB265-05	DNA-ATBI-1114		BOLD:AAA2279		589[0n]	2	GU089485	1					20-Jul-2004	Nadata gibbosa		7915		Research Collection of Brian Scholtens		DNA-ATBI-1114	Arthropoda	Insecta	Lepidoptera	Notodontidae	Phalerinae		Nadata	Nadata gibbosa						DNA-ATBI-1114	Don Davis	20-Jul-2004	United States	Tennessee	Cocke County	BLBT18	Foothills Pkwy, N 1st Parking lot near N. Cosby, BLBT 18	35.81	-83.24
LOTB	LOTB265-05	05-TN-00265		BOLD:AAA2279		658[0n]	2	GU087456	1					19-May-2005	Nadata gibbosa		7915		Biodiversity Institute of Ontario		05-TN-00265	Arthropoda	Insecta	Lepidoptera	Notodontidae	Phalerinae		Nadata	Nadata gibbosa						05-TN-00265	P.D.N. Hebert	19-May-2005	United States	Tennessee	Sevier County	Gatlinburg	Cobbly Nob	35.46	-83.21	516
LGSMC	LGSMC769-05	DNA-ATBI-2769		BOLD:AAA2279		658[0n]	2	GU089051	1					20-May-2005	Nadata gibbosa		7915		Biodiversity Institute of Ontario		DNA-ATBI-2769	Arthropoda	Insecta	Lepidoptera	Notodontidae	Phalerinae		Nadata	Nadata gibbosa						DNA-ATBI-2769	Brian G. Scholtens	20-May-2005	United States	Tennessee	Cocke	Cosby, Foothills Pkwy, 2.2 mi N Hwy 321	BLBT2	35.8099	-83.2312	548.64
LGSMC	LGSMC768-05	DNA-ATBI-2768		BOLD:AAA2279		658[0n]	1	GU089049	1					20-May-2005	Nadata gibbosa		7915		Biodiversity Institute of Ontario		DNA-ATBI-2768	Arthropoda	Insecta	Lepidoptera	Notodontidae	Phalerinae		Nadata	Nadata gibbosa						DNA-ATBI-2768	Brian G. Scholtens	20-May-2005	United States	Tennessee	Sevier	0.5 mi. S Greenbrier Rngr Stat	BLBT3	35.7255	-83.4062	487.68
LGSMC	LGSMC770-05	DNA-ATBI-2770		BOLD:AAA2279		658[0n]	1	GU089050	1					20-May-2005	Nadata gibbosa		7915		Biodiversity Institute of Ontario		DNA-ATBI-2770	Arthropoda	Insecta	Lepidoptera	Notodontidae	Phalerinae		Nadata	Nadata gibbosa						DNA-ATBI-2770	Brian G. Scholtens	20-May-2005	United States	Tennessee	Cocke	Cosby, Foothills Pkwy, 2.2 mi N Hwy 321	BLBT2	35.8099	-83.2312	548.64
LPSOB	LPSOB060-08	PPBP-1059	L#PEL-101	BOLD:AAA2279	PPBP-1059	658[0n]	2	KJ380048	1					08-Jun-2008	Nadata gibbosa	A	Point Pelee NP	Vouchered:Registered Collection	Biodiversity Institute of Ontario		PPBP-1059	Arthropoda	Insecta	Lepidoptera	Notodontidae	Phalerinae		Nadata	Nadata gibbosa						PPBP-1059	BIObus 2008	08-Jun-2008	Canada	Ontario	Point Pelee NP		Staff House Yard	41.96	-82.53	204
LBCA	LBCA768-05	HLC-20768		BOLD:AAA2279		658[0n]	2	KJ376632	1					12-Jul-2005	Nadata gibbosa				Biodiversity Institute of Ontario	MV/BL/Halogen	HLC-20768	Arthropoda	Insecta	Lepidoptera	Notodontidae	Phalerinae		Nadata	Nadata gibbosa						HLC-20768	Keith Pickthorn	12-Jul-2005	Canada	British Columbia	Mount Revelstoke National Park		One-Mile Compound at base of Mount Revelstoke	51.0219	-118.207	560
PHMNB	PHMNB569-04	04HBL00795		BOLD:AAA2279		658[0n]	2	GU438514	2					03-Jul-2004	Nadata gibbosa	A	7915		Biodiversity Institute of Ontario		04HBL00795	Arthropoda	Insecta	Lepidoptera	Notodontidae	Phalerinae		Nadata	Nadata gibbosa						04HBL00795	P.D.N. Hebert	03-Jul-2004	Canada	New Brunswick	Charlotte Co.		St. Andrews	45.0833	-67.0667
LBCA	LBCA237-05	HLC-20237		BOLD:AAA2279		658[0n]	2	KJ376561	1					25-Jun-2005	Nadata gibbosa				Biodiversity Institute of Ontario	MV/BL	HLC-20237	Arthropoda	Insecta	Lepidoptera	Notodontidae	Phalerinae		Nadata	Nadata gibbosa						HLC-20237	Keith Pickthorn	25-Jun-2005	Canada	British Columbia	Mount Revelstoke National Park		One-Mile Compound at base of Mount Revelstoke	51.0219	-118.207	560
LBCB	LBCB031-05	HLC-20971	HLC-20971	BOLD:AAA2279		658[0n]	2	KJ379756	1					15-Jul-2005	Nadata gibbosa				Biodiversity Institute of Ontario		HLC-20971	Arthropoda	Insecta	Lepidoptera	Notodontidae	Phalerinae		Nadata	Nadata gibbosa						HLC-20971	Keith Pickthorn	15-Jul-2005	Canada	British Columbia	Mount Revelstoke National Park		Monashee Cabin on Mount Revelstoke	51.0101	-118.185	877
LILLA	LILLA333-11	SNS10IL-00436	SNS10IL-00436	BOLD:AAA2279	SNS10IL-00436	658[0n]	2		1					06-Jun-2010	Nadata gibbosa	A	7915 Nadata gibbosa		Biodiversity Institute of Ontario		SNS10IL-00436	Arthropoda	Insecta	Lepidoptera	Notodontidae	Phalerinae		Nadata	Nadata gibbosa		Steve Scott	scodocs2@aol.com			SNS10IL-00436	Steve Scott	06-Jun-2010	United States	Illinois	Wayne	Manor East, 2 miles east of Fairfield, IL	Second growth forest, yards	38.226	-88.185	137				GPS WGS84
LOT	LOT121-04	04HBL002121		BOLD:AAA2279		609[0n]	2	GU087959	2					20-Jul-2004	Nadata gibbosa	A	7915		Biodiversity Institute of Ontario		04HBL002121	Arthropoda	Insecta	Lepidoptera	Notodontidae	Phalerinae		Nadata	Nadata gibbosa						04HBL002121	P.D.N. Hebert	20-Jul-2004	United States	Tennessee	Sevier County	Gatlinburg	Cobbly Nob	35.7	-83.5
LOT	LOT118-04	04HBL002118		BOLD:AAA2279		609[0n]	2	GU087958	2					20-Jul-2004	Nadata gibbosa	A	7915		Biodiversity Institute of Ontario		04HBL002118	Arthropoda	Insecta	Lepidoptera	Notodontidae	Phalerinae		Nadata	Nadata gibbosa						04HBL002118	P.D.N. Hebert	20-Jul-2004	United States	Tennessee	Sevier County	Gatlinburg	Cobbly Nob	35.7	-83.5
LOT	LOT120-04	04HBL002120		BOLD:AAA2279		609[0n]	1	GU087960	2					20-Jul-2004	Nadata gibbosa	A	7915		Biodiversity Institute of Ontario		04HBL002120	Arthropoda	Insecta	Lepidoptera	Notodontidae	Phalerinae		Nadata	Nadata gibbosa						04HBL002120	P.D.N. Hebert	20-Jul-2004	United States	Tennessee	Sevier County	Gatlinburg	Cobbly Nob	35.7	-83.5
XAB	XAB619-04	04HBL005619		BOLD:AAA2279		658[0n]	2	GU094100	2					24-Jun-2004	Nadata gibbosa		7915		Biodiversity Institute of Ontario		04HBL005619	Arthropoda	Insecta	Lepidoptera	Notodontidae	Phalerinae		Nadata	Nadata gibbosa		Paul Hebert	phebert@uoguelph.ca			04HBL005619	Paul Hebert	24-Jun-2004	Canada	Ontario	Wellington County	Puslinch Township	Concession 11/Hume Rd	43.537	-80.134	320
LNC	LNC228-05	05-NCCC-228	05-NCCC-228	BOLD:AAA2279		658[0n]	2		1					13-Mar-2005	Nadata gibbosa				Biodiversity Institute of Ontario		05-NCCC-228	Arthropoda	Insecta	Lepidoptera	Notodontidae	Phalerinae		Nadata	Nadata gibbosa						05-NCCC-228	JB Sullivan	13-Mar-2005	United States	North Carolina	Craven County		Croatan National Forest Rd 169, Little Deep Creek Rd.	34.8577	-76.7952
LPMN	LPMN037-08	08BBLEP-00835	L#08BHPP-003	BOLD:AAA2279		658[0n]	2	KJ374878	1					04-Jul-2008	Nadata gibbosa	A			Biodiversity Institute of Ontario	Night UV sheet	08BBLEP-00835	Arthropoda	Insecta	Lepidoptera	Notodontidae	Phalerinae		Nadata	Nadata gibbosa						08BBLEP-00835	J.Sones,S.McCubbin,J.Straka,N. Jeffery,J.Cossey	04-Jul-2008	Canada	Manitoba		Bird Hill Provincial Park	Meadow	49.999	-96.876	267
LSUSA	LSUSA261-06	06-SUSA-0261	06-SUSA-0261	BOLD:AAA2279		658[0n]	2		1					09-May-2006	Nadata gibbosa				Biodiversity Institute of Ontario		06-SUSA-0261	Arthropoda	Insecta	Lepidoptera	Notodontidae	Phalerinae		Nadata	Nadata gibbosa						06-SUSA-0261	Ian Segebarth	09-May-2006	United States	Kentucky	McCracken County	Reidland	Segebarth back yard	37.011	-88.537	141.429
PHMNB	PHMNB728-05	Moth 421.03SA		BOLD:AAA2279		658[0n]	2	GU438511	1					15-Jul-2003	Nadata gibbosa		7915		Biodiversity Institute of Ontario		Moth 421.03SA	Arthropoda	Insecta	Lepidoptera	Notodontidae	Phalerinae		Nadata	Nadata gibbosa						Moth 421.03SA	P.D.N. Hebert	15-Jul-2003	Canada	New Brunswick	Charlotte Co.		St. Andrew`s	45.0833	-67.0667
UDLEP	UDLEP052-09	v106 BLT	v106 BLT	BOLD:AAA2279	v106 BLT	658[0n]	2		2					13-Jun-2008	Nadata gibbosa	I	caterpillar, collected off Quercus phellos		University of Delaware		v106 BLT	Arthropoda	Insecta	Lepidoptera	Notodontidae	Phalerinae		Nadata	Nadata gibbosa		BOLD ID Engine				v106 BLT	Douglas Tallamy	13-Jun-2008	United States	Maryland	Prince George County	Beltsville	University of Maryland farm Beltsville	39.025	-76.839	35
LOFLA	LOFLA931-06	06-FLOR-0931	06-FLOR-0931	BOLD:AAA2279		658[0n]	2		1					17-Jun-2006	Nadata gibbosa				Biodiversity Institute of Ontario	3 UV traps	06-FLOR-0931	Arthropoda	Insecta	Lepidoptera	Notodontidae	Phalerinae		Nadata	Nadata gibbosa						06-FLOR-0931	P.D.N. Hebert, K. Pickthorn, J. deWaard	17-Jun-2006	United States	Florida	Putnam Co.	Etoniah Creek State Forest	Preservation site	29.739	-81.843	36
XAE	XAE280-04	Moth4280.03		BOLD:AAA2279		658[0n]	2	GU092497	2					15-Apr-2003	Nadata gibbosa		7915		Biodiversity Institute of Ontario		Moth4280.03	Arthropoda	Insecta	Lepidoptera	Notodontidae	Phalerinae		Nadata	Nadata gibbosa		Paul Hebert	phebert@uoguelph.ca			Moth4280.03	Paul Hebert	15-Apr-2003	Canada	Ontario	Wellington County	Puslinch Township	Concession 11/Hume Rd	43.537	-80.134	320
BBLCU	BBLCU309-09	09BBLEP-04796	MI090617-01	BOLD:AAA2279		658[0n]	2	GU694411	1					17-Jun-2009	Nadata gibbosa	A			Biodiversity Institute of Ontario	UV sheet	09BBLEP-04796	Arthropoda	Insecta	Lepidoptera	Notodontidae	Phalerinae		Nadata	Nadata gibbosa						09BBLEP-04796	K.Perez, S.McCubbin, J.Cossey, A.Borisenko	17-Jun-2009	United States	Michigan	Oceana Co.	HWY 31 rest stop, 3 km S Rothbury	mixed forest	43.4851	-86.3603	210
LPMN	LPMN306-08	08BBLEP-01105	L#08RIDMO-033	BOLD:AAA2279	08BBLEP-01105	658[0n]	2	KJ375648	1					08-Jul-2008	Nadata gibbosa		Riding Mountain NP	Vouchered:Registered Collection	Biodiversity Institute of Ontario		08BBLEP-01105	Arthropoda	Insecta	Lepidoptera	Notodontidae	Phalerinae		Nadata	Nadata gibbosa		Evgeny V. Zakharov	zakharov@uoguelph.ca			08BBLEP-01105	BIObus 2008	08-Jul-2008	Canada	Manitoba	Riding Mountain NP	Wasagaming Campground		50.656	-99.962	635
LGSMC	LGSMC767-05	DNA-ATBI-2767		BOLD:AAA2279		658[0n]	2	GU089052	1					20-May-2005	Nadata gibbosa		7915		Biodiversity Institute of Ontario		DNA-ATBI-2767	Arthropoda	Insecta	Lepidoptera	Notodontidae	Phalerinae		Nadata	Nadata gibbosa						DNA-ATBI-2767	Segebarths	20-May-2005	United States	Tennessee	Sevier	Wears Valley, Foothills Pkwy	BLBT13	35.714	-83.6532	441.96
LBCS	LBCS116-07	UBC-2007-0106	UBC-2007-0106	BOLD:AAA2279		658[0n]	2	FJ412796	1					19-Jun-2007	Nadata gibbosa	A			Research Collection of Jeremy deWaard	UV light	UBC-2007-0106	Arthropoda	Insecta	Lepidoptera	Notodontidae	Phalerinae		Nadata	Nadata gibbosa						UBC-2007-0106	Li, A.	19-Jun-2007	Canada	British Columbia	Vancouver	Stanley Park	Hollow Tree Area	49.301	-123.128	52
MNBB	MNBB453-05	05-NBSTA-369		BOLD:AAA2279		658[0n]	2	GU095235	1					04-Aug-2005	Nadata gibbosa		7915		Biodiversity Institute of Ontario		05-NBSTA-369	Arthropoda	Insecta	Lepidoptera	Notodontidae	Phalerinae		Nadata	Nadata gibbosa						05-NBSTA-369	Jim Ballantyne	04-Aug-2005	Canada	New Brunswick	Charlotte Co.		St. Andrews	45.0833	-67.0667
LILLA	LILLA155-11	SNS10IL-00208	SNS10IL-00208	BOLD:AAA2279	SNS10IL-00208	658[0n]	2		1					19-May-2010	Nadata gibbosa	A	7915 Nadata gibbosa		Biodiversity Institute of Ontario		SNS10IL-00208	Arthropoda	Insecta	Lepidoptera	Notodontidae	Phalerinae		Nadata	Nadata gibbosa		Steve Scott	scodocs2@aol.com			SNS10IL-00208	Steve Scott	19-May-2010	United States	Illinois	Wayne	Manor East, 2 miles east of Fairfield, IL	Second growth forest, yards	38.226	-88.185	137				GPS WGS84
LNC	LNC229-05	05-NCCC-229	05-NCCC-229	BOLD:AAA2279		658[0n]	2		1					13-Mar-2005	Nadata gibbosa				Biodiversity Institute of Ontario		05-NCCC-229	Arthropoda	Insecta	Lepidoptera	Notodontidae	Phalerinae		Nadata	Nadata gibbosa						05-NCCC-229	JB Sullivan	13-Mar-2005	United States	North Carolina	Craven County		Croatan National Forest Rd 169, Little Deep Creek Rd.	34.8577	-76.7952
PHMNB	PHMNB437-04	04HBL00663		BOLD:AAA2279		658[0n]	2	GU438513	2					03-Jul-2004	Nadata gibbosa	A	7915		Biodiversity Institute of Ontario		04HBL00663	Arthropoda	Insecta	Lepidoptera	Notodontidae	Phalerinae		Nadata	Nadata gibbosa						04HBL00663	P.D.N. Hebert	03-Jul-2004	Canada	New Brunswick	Charlotte Co.		St. Andrews	45.0833	-67.0667
LPOKB	LPOKB354-09	MDOK-1368	MD051509-11	BOLD:AAA2279		658[0n]	2		1					15-May-2009	Nadata gibbosa	A			Biodiversity Institute of Ontario		MDOK-1368	Arthropoda	Insecta	Lepidoptera	Notodontidae	Phalerinae		Nadata	Nadata gibbosa						MDOK-1368	Mark Dreiling	15-May-2009	United States	Oklahoma		Bartlesville	1301 Cherokee Hills Drive	36.74	-95.95	215
RDLQB	RDLQB196-05	DH010282	DH010282	BOLD:AAA2279		658[0n]	2	KJ377920	1					29-Jun-2005	Nadata gibbosa	A	BOX-RECORD-0442		Research Collection of Daniel Handfield	Mercure dans Sabloneux, Tourbiere	DH010282	Arthropoda	Insecta	Lepidoptera	Notodontidae	Phalerinae		Nadata	Nadata gibbosa						DH010282	D.Handfield	29-Jun-2005	Canada	Quebec	St-Michel des Saints		Lac Dussault	47.002	-73.894
LBCDC	LBCH106-10	10-JDWBC-0106	10-JDWBC-0106	BOLD:AAA2279		658[0n]	2	HM862695	1					12-Jul-2009	Nadata gibbosa		A4-T		University of British Columbia, Beaty Biodiversity Museum, Spencer Entomological Collection	UV trap	10-JDWBC-0106	Arthropoda	Insecta	Lepidoptera	Notodontidae	Phalerinae		Nadata	Nadata gibbosa						10-JDWBC-0106	deWaard, J.R.	12-Jul-2009	Canada	British Columbia	nr. Hazelton	Date Creek Silvicultural Systems	A4-T	55.465	-127.806	406
LOTB	LOTB264-05	05-TN-00264		BOLD:AAA2279		658[0n]	2	GU087457	1					19-May-2005	Nadata gibbosa		7915		Biodiversity Institute of Ontario		05-TN-00264	Arthropoda	Insecta	Lepidoptera	Notodontidae	Phalerinae		Nadata	Nadata gibbosa						05-TN-00264	P.D.N. Hebert	19-May-2005	United States	Tennessee	Sevier County	Gatlinburg	Cobbly Nob	35.46	-83.21	516
LPOKB	LPOKB391-09	MDOK-1483	MD052909-4	BOLD:AAA2279		632[1n]	2		1					29-May-2009	Nadata gibbosa	A			Biodiversity Institute of Ontario		MDOK-1483	Arthropoda	Insecta	Lepidoptera	Notodontidae	Phalerinae		Nadata	Nadata gibbosa						MDOK-1483	Mark Dreiling	29-May-2009	United States	Oklahoma		Bartlesville	1301 Cherokee Hills Drive	36.74	-95.95	215
LOTB	LOTB262-05	05-TN-00262		BOLD:AAA2279		658[0n]	2	GU087458	1					19-May-2005	Nadata gibbosa		7915		Biodiversity Institute of Ontario		05-TN-00262	Arthropoda	Insecta	Lepidoptera	Notodontidae	Phalerinae		Nadata	Nadata gibbosa						05-TN-00262	P.D.N. Hebert	19-May-2005	United States	Tennessee	Sevier County	Gatlinburg	Cobbly Nob	35.46	-83.21	516
XAB	XAB618-04	04HBL005618		BOLD:AAA2279		658[0n]	2	GU094099	2					24-Jun-2004	Nadata gibbosa		7915		Biodiversity Institute of Ontario		04HBL005618	Arthropoda	Insecta	Lepidoptera	Notodontidae	Phalerinae		Nadata	Nadata gibbosa		Paul Hebert	phebert@uoguelph.ca			04HBL005618	Paul Hebert	24-Jun-2004	Canada	Ontario	Wellington County	Puslinch Township	Concession 11/Hume Rd	43.537	-80.134	320
LPMN	LPMN562-08	08BBLEP-01363	L#08RIDMO-055	BOLD:AAA2279	08BBLEP-01363	658[0n]	2	KJ375305	1					09-Jul-2008	Nadata gibbosa		Riding Mountain NP	Vouchered:Registered Collection	Biodiversity Institute of Ontario		08BBLEP-01363	Arthropoda	Insecta	Lepidoptera	Notodontidae	Phalerinae		Nadata	Nadata gibbosa		Evgeny V. Zakharov	zakharov@uoguelph.ca			08BBLEP-01363	BIObus 2008	09-Jul-2008	Canada	Manitoba	Riding Mountain NP	Whirlpool River		50.66	-99.853	639
LOFLA	LOFLA880-06	06-FLOR-0880	06-FLOR-0880	BOLD:AAA2279		658[0n]	2		1					17-Jun-2006	Nadata gibbosa				Biodiversity Institute of Ontario	3 UV traps	06-FLOR-0880	Arthropoda	Insecta	Lepidoptera	Notodontidae	Phalerinae		Nadata	Nadata gibbosa						06-FLOR-0880	P.D.N. Hebert, K. Pickthorn, J. deWaard	17-Jun-2006	United States	Florida	Putnam Co.	Etoniah Creek State Forest	Preservation site	29.739	-81.843	36
LPSOD	LPSOD800-09	08BBLEP-00582	L#08PUK-050	BOLD:AAA2279	08BBLEP-00582	658[0n]	2	KJ379196	1					01-Jul-2008	Nadata gibbosa	A	Pukaskwa NP	Vouchered:Registered Collection	Biodiversity Institute of Ontario		08BBLEP-00582	Arthropoda	Insecta	Lepidoptera	Notodontidae	Phalerinae		Nadata	Nadata gibbosa						08BBLEP-00582	BIObus 2008	01-Jul-2008	Canada	Ontario	Pukaskwa NP	Park road entrance		48.592	-86.289	187
BBLEC	BBLEC411-09	09BBELE-0411	L#09GM-032	BOLD:AAA2279	09BBELE-0411	658[0n]	2	HM414706	1					14-Jul-2009	Nadata gibbosa	A	Gros Morne NP	Vouchered:Registered Collection	Biodiversity Institute of Ontario		09BBELE-0411	Arthropoda	Insecta	Lepidoptera	Notodontidae	Phalerinae		Nadata	Nadata gibbosa				BOLD ID Engine		09BBELE-0411	BIObus 2009	14-Jul-2009	Canada	Newfoundland and Labrador	Gros Morne NP	Berry Hill	Parking Lot	49.624	-57.932	134				GPS
LBCA	LBCA771-05	HLC-20771		BOLD:AAA2279		658[0n]	2	KJ375773	1					12-Jul-2005	Nadata gibbosa				Biodiversity Institute of Ontario	MV/BL/Halogen	HLC-20771	Arthropoda	Insecta	Lepidoptera	Notodontidae	Phalerinae		Nadata	Nadata gibbosa						HLC-20771	Keith Pickthorn	12-Jul-2005	Canada	British Columbia	Mount Revelstoke National Park		One-Mile Compound at base of Mount Revelstoke	51.0219	-118.207	560
TTMNB	TTMNB076-06	MNBTT-076	MNBTT-076	BOLD:AAA2279		658[0n]	2	KJ375423	1					15-May-2000	Nadata gibbosa				Biodiversity Institute of Ontario		MNBTT-076	Arthropoda	Insecta	Lepidoptera	Notodontidae	Phalerinae		Nadata	Nadata gibbosa		Anthony W. Thomas	mothman@nbnet.nb.ca			MNBTT-076	A. W. Thomas	15-May-2000	Canada	New Brunswick	Sunbury County		Acadia Research Forest	46	-66.18
RWWA	RWWA489-09	RWWA-0489	062709-512	BOLD:AAA2279		658[0n]	2	GU802655	1					27-Jun-2009	Nadata gibbosa	A			Biodiversity Institute of Ontario		RWWA-0489	Arthropoda	Insecta	Lepidoptera	Notodontidae	Phalerinae		Nadata	Nadata gibbosa						RWWA-0489	Richard Wilson	27-Jun-2009	United States	Washington	Bay Center	Edge of Willapa Bay	Wilson Residence	46.6212	-123.947
BBLCU	BBLCU310-09	09BBLEP-04797	MI090617-01	BOLD:AAA2279		658[0n]	2	GU694413	1					17-Jun-2009	Nadata gibbosa	A			Biodiversity Institute of Ontario	UV sheet	09BBLEP-04797	Arthropoda	Insecta	Lepidoptera	Notodontidae	Phalerinae		Nadata	Nadata gibbosa						09BBLEP-04797	K.Perez, S.McCubbin, J.Cossey, A.Borisenko	17-Jun-2009	United States	Michigan	Oceana Co.	HWY 31 rest stop, 3 km S Rothbury	mixed forest	43.4851	-86.3603	210
LOTB	LOTB263-05	05-TN-00263		BOLD:AAA2279		658[0n]	2	GU087459	1					19-May-2005	Nadata gibbosa		7915		Biodiversity Institute of Ontario		05-TN-00263	Arthropoda	Insecta	Lepidoptera	Notodontidae	Phalerinae		Nadata	Nadata gibbosa						05-TN-00263	P.D.N. Hebert	19-May-2005	United States	Tennessee	Sevier County	Gatlinburg	Cobbly Nob	35.46	-83.21	516
XAB	XAB106-04	04HBL005106		BOLD:AAA2279		658[1n]	2	GU094097	2					11-Jul-2004	Nadata gibbosa		7915		Biodiversity Institute of Ontario		04HBL005106	Arthropoda	Insecta	Lepidoptera	Notodontidae	Phalerinae		Nadata	Nadata gibbosa		Paul Hebert	phebert@uoguelph.ca			04HBL005106	Paul Hebert	11-Jul-2004	Canada	Ontario	Wellington County	Puslinch Township	Concession 11/Hume Rd	43.537	-80.134	320
LOFLA	LOFLA881-06	06-FLOR-0881	06-FLOR-0881	BOLD:AAA2279		658[0n]	2		1					17-Jun-2006	Nadata gibbosa				Biodiversity Institute of Ontario	3 UV traps	06-FLOR-0881	Arthropoda	Insecta	Lepidoptera	Notodontidae	Phalerinae		Nadata	Nadata gibbosa						06-FLOR-0881	P.D.N. Hebert, K. Pickthorn, J. deWaard	17-Jun-2006	United States	Florida	Putnam Co.	Etoniah Creek State Forest	Preservation site	29.739	-81.843	36
LOFLA	LOFLA879-06	06-FLOR-0879	06-FLOR-0879	BOLD:AAA2279		658[0n]	2		1					17-Jun-2006	Nadata gibbosa				Biodiversity Institute of Ontario	3 UV traps	06-FLOR-0879	Arthropoda	Insecta	Lepidoptera	Notodontidae	Phalerinae		Nadata	Nadata gibbosa						06-FLOR-0879	P.D.N. Hebert, K. Pickthorn, J. deWaard	17-Jun-2006	United States	Florida	Putnam Co.	Etoniah Creek State Forest	Preservation site	29.739	-81.843	36
UDLEP	UDLEP063-09	v124 BLT	v124 BLT	BOLD:AAA2279	v124 BLT	658[0n]	2		2					13-Jun-2008	Nadata gibbosa	I	caterpillar, collected off Quercus phellos		University of Delaware	early instar	v124 BLT	Arthropoda	Insecta	Lepidoptera	Notodontidae	Phalerinae		Nadata	Nadata gibbosa		BOLD ID Engine				v124 BLT	Douglas Tallamy	13-Jun-2008	United States	Maryland	Prince George County	Beltsville	University of Maryland farm Beltsville	39.025	-76.839	35
LGSMC	LGSMC766-05	DNA-ATBI-2766		BOLD:AAA2279		658[0n]	1	GU089053	1					19-May-2005	Nadata gibbosa		7915		Biodiversity Institute of Ontario		DNA-ATBI-2766	Arthropoda	Insecta	Lepidoptera	Notodontidae	Phalerinae		Nadata	Nadata gibbosa						DNA-ATBI-2766	John W Brown	19-May-2005	United States	Tennessee	Cocke	Cosby, Foothills Pkwy, 2.2 mi N Hwy 321	BLBT22	35.8099	-83.2312	548.64
LPSOB	LPSOB062-08	PPBP-1061	L#PEL-101	BOLD:AAA2279	PPBP-1061	658[0n]	2	KJ374944	1					08-Jun-2008	Nadata gibbosa	A	Point Pelee NP	Vouchered:Registered Collection	Biodiversity Institute of Ontario		PPBP-1061	Arthropoda	Insecta	Lepidoptera	Notodontidae	Phalerinae		Nadata	Nadata gibbosa		Evgeny V. Zakharov	zakharov@uoguelph.ca			PPBP-1061	BIObus 2008	08-Jun-2008	Canada	Ontario	Point Pelee NP		Staff House Yard	41.96	-82.53	204
LPSOB	LPSOB288-08	PPBP-1287	L#08BNP-021	BOLD:AAA2279	PPBP-1287	658[0n]	2	KJ379446	1					12-Jun-2008	Nadata gibbosa		Bruce Peninsula NP	Vouchered:Registered Collection	Biodiversity Institute of Ontario		PPBP-1287	Arthropoda	Insecta	Lepidoptera	Notodontidae	Phalerinae		Nadata	Nadata gibbosa		Evgeny V. Zakharov	zakharov@uoguelph.ca			PPBP-1287	BIObus 2008	12-Jun-2008	Canada	Ontario	Bruce Peninsula National Park	Bruce Peninsula	Gate house light	45.23	-81.53	228
LPMN	LPMN033-08	08BBLEP-00831	L#08BHPP-003	BOLD:AAA2279		658[0n]	2	KJ375911	1					04-Jul-2008	Nadata gibbosa	A			Biodiversity Institute of Ontario	Night UV sheet	08BBLEP-00831	Arthropoda	Insecta	Lepidoptera	Notodontidae	Phalerinae		Nadata	Nadata gibbosa		Evgeny V. Zakharov	zakharov@uoguelph.ca			08BBLEP-00831	J.Sones,S.McCubbin,J.Straka,N. Jeffery,J.Cossey	04-Jul-2008	Canada	Manitoba		Bird Hill Provincial Park	Meadow	49.999	-96.876	267
NOCNA	NOCNA029-14	20328-140609-AZ	20328-140609-AZ	BOLD:AAI5844		658[0n]	2		1					14-Jun-2009	Scevesia angustiora	adult			Research Collection of Robert J. Borth		20328-140609-AZ	Arthropoda	Insecta	Lepidoptera	Notodontidae	Heterocampinae		Scevesia	Scevesia angustiora		J. Donald Lafontaine	Lafontained@agr.gc.ca			20328-140609-AZ	Borth/Kons	14-Jun-2009	United States	Arizona	Coches Co		Onion Saddle	31.933	-109.244	2286
RDNMH	RDNMH434-09	CNCLEP00054448	CNCLEP 00054448	BOLD:AAI5844		658[0n]	2	HM432491	1					25-Jul-2007	Scevesia angustiora				Canadian National Collection of Insects, Arachnids and Nematodes		CNCLEP00054448	Arthropoda	Insecta	Lepidoptera	Notodontidae	Heterocampinae		Scevesia	Scevesia angustiora						CNCLEP00054448	C.D. Ferris	25-Jul-2007	United States	Arizona	Cochise Co.		Carr Cyn	31.4397	-110.265	5600
LSUSA	LSUSA047-06	06-SUSA-0047	06-SUSA-0047	BOLD:AAR5121		593[0n]	4		1					05-Aug-2005	Crinodes biedermani				Research Collection of the Segebarth Family		06-SUSA-0047	Arthropoda	Insecta	Lepidoptera	Notodontidae	Dudusinae	Dudusini	Crinodes	Crinodes biedermani						06-SUSA-0047	I.C. and K. Segebarth	05-Aug-2005	United States	Arizona	Cochise County		Miller Canyon Rd.	31.252	-110.163	1712.08
BBLOC	BBLOC256-11	BIOUG01454-F11	L#11BIOBUS-2612	BOLD:AAA7794	BIOUG01454-F11	658[0n]	2							10-Aug-2011	Cargida pyrrha	A	Catalina State Park		Biodiversity Institute of Ontario	night collecting|overcast and humid	BIOUG01454-F11	Arthropoda	Insecta	Lepidoptera	Notodontidae	Dudusinae	Dudusini	Cargida	Cargida pyrrha						BIOUG01454-F11	Biobus 2011	10-Aug-2011	United States	Arizona	Catalina State Park	campground	grass, small trees	32.425	-110.924	828
BBLOC	BBLOC175-11	BIOUG01453-H01	L#11BIOBUS-2640	BOLD:AAA7794	BIOUG01453-H01	658[0n]	2							11-Aug-2011	Cargida pyrrha	A	Catalina State Park		Biodiversity Institute of Ontario	night collecting|overcast and warm	BIOUG01453-H01	Arthropoda	Insecta	Lepidoptera	Notodontidae	Dudusinae	Dudusini	Cargida	Cargida pyrrha						BIOUG01453-H01	Biobus 2011	11-Aug-2011	United States	Arizona	Catalina State Park	campground	grass, small trees	32.425	-110.924	828
BBLOC	BBLOC1645-11	BIOUG01547-A07	L#11BIOBUS-2612	BOLD:AAA7794	BIOUG01547-A07	658[0n]	3							10-Aug-2011	Cargida pyrrha	A	Catalina State Park		Biodiversity Institute of Ontario	night collecting|overcast and humid	BIOUG01547-A07	Arthropoda	Insecta	Lepidoptera	Notodontidae	Dudusinae	Dudusini	Cargida	Cargida pyrrha		BOLD ID Engine				BIOUG01547-A07	Biobus 2011	10-Aug-2011	United States	Arizona	Catalina State Park	campground	grass, small trees	32.425	-110.924	828
BBLOC	BBLOC266-11	BIOUG01454-G09	L#11BIOBUS-2612	BOLD:AAA7794	BIOUG01454-G09	658[0n]	2							10-Aug-2011	Cargida pyrrha	A	Catalina State Park		Biodiversity Institute of Ontario	night collecting|overcast and humid	BIOUG01454-G09	Arthropoda	Insecta	Lepidoptera	Notodontidae	Dudusinae	Dudusini	Cargida	Cargida pyrrha						BIOUG01454-G09	Biobus 2011	10-Aug-2011	United States	Arizona	Catalina State Park	campground	grass, small trees	32.425	-110.924	828
BBLOC	BBLOC216-11	BIOUG01454-C07	L#11BIOBUS-2650	BOLD:AAA7794	BIOUG01454-C07	658[0n]	2							12-Aug-2011	Cargida pyrrha	A	Catalina State Park		Biodiversity Institute of Ontario	night collecting|overcast and warm	BIOUG01454-C07	Arthropoda	Insecta	Lepidoptera	Notodontidae	Dudusinae	Dudusini	Cargida	Cargida pyrrha						BIOUG01454-C07	Biobus 2011	12-Aug-2011	United States	Arizona	Catalina State Park	campground	grass, small trees	32.425	-110.924	828
BBLOC	BBLOC180-11	BIOUG01453-H06	L#11BIOBUS-2650	BOLD:AAA7794	BIOUG01453-H06	658[0n]	2							12-Aug-2011	Cargida pyrrha	A	Catalina State Park		Biodiversity Institute of Ontario	night collecting|overcast and warm	BIOUG01453-H06	Arthropoda	Insecta	Lepidoptera	Notodontidae	Dudusinae	Dudusini	Cargida	Cargida pyrrha						BIOUG01453-H06	Biobus 2011	12-Aug-2011	United States	Arizona	Catalina State Park	campground	grass, small trees	32.425	-110.924	828
DMAZ	DMAZ195-10	DMLEP-0112	DMLEP-0112	BOLD:AAA7794		658[1n]	2	HQ561164	1					10-Jul-2009	Cargida pyrrha	A			Biodiversity Institute of Ontario		DMLEP-0112	Arthropoda	Insecta	Lepidoptera	Notodontidae	Dudusinae	Dudusini	Cargida	Cargida pyrrha		BOLD ID Engine				DMLEP-0112	David Marsden	10-Jul-2009	United States	Arizona	Santa Cruz Co.	Madera Canyon road end
BBLOC	BBLOC254-11	BIOUG01454-F09	L#11BIOBUS-2612	BOLD:AAA7794	BIOUG01454-F09	658[0n]	2							10-Aug-2011	Cargida pyrrha	A	Catalina State Park		Biodiversity Institute of Ontario	night collecting|overcast and humid	BIOUG01454-F09	Arthropoda	Insecta	Lepidoptera	Notodontidae	Dudusinae	Dudusini	Cargida	Cargida pyrrha						BIOUG01454-F09	Biobus 2011	10-Aug-2011	United States	Arizona	Catalina State Park	campground	grass, small trees	32.425	-110.924	828
BBLOC	BBLOC181-11	BIOUG01453-H07	L#11BIOBUS-2650	BOLD:AAA7794	BIOUG01453-H07	658[0n]	2							12-Aug-2011	Cargida pyrrha	A	Catalina State Park		Biodiversity Institute of Ontario	night collecting|overcast and warm	BIOUG01453-H07	Arthropoda	Insecta	Lepidoptera	Notodontidae	Dudusinae	Dudusini	Cargida	Cargida pyrrha						BIOUG01453-H07	Biobus 2011	12-Aug-2011	United States	Arizona	Catalina State Park	campground	grass, small trees	32.425	-110.924	828
BBLOC	BBLOC267-11	BIOUG01454-G10	L#11BIOBUS-2612	BOLD:AAA7794	BIOUG01454-G10	658[0n]	2							10-Aug-2011	Cargida pyrrha	A	Catalina State Park		Biodiversity Institute of Ontario	night collecting|overcast and humid	BIOUG01454-G10	Arthropoda	Insecta	Lepidoptera	Notodontidae	Dudusinae	Dudusini	Cargida	Cargida pyrrha						BIOUG01454-G10	Biobus 2011	10-Aug-2011	United States	Arizona	Catalina State Park	campground	grass, small trees	32.425	-110.924	828
LNOUB	LNOUB1087-10	LNOU-0909	LNOU-0909	BOLD:AAN7155		658[0n]	2	HQ988443	1					17-Jan-2010	Hemiceras metallescens				Institut National de la Recherche Agronomique, Zoologie Forestiere	<Sampling_method>mercury vapour light to sheet</Sampling_method><TAXNOTES> <--Start of TaxNotes attribute fields--><order>Lepidoptera</order><superfamily>Noctuoidea</superfamily><family>Notodontidae</family><subfamily>Hemiceratinae</subfamily><tribe></tribe><subtribe></subtribe></TAXNOTES><--End TaxNotes-->	LNOU-0909	Arthropoda	Insecta	Lepidoptera	Notodontidae	Hemiceratinae		Hemiceras	Hemiceras metallescens		David C. Lees	dclees@gmail.com			LNOU-0909	Carlos Lopez-Vaamonde	17-Jan-2010	French Guiana				Nouragues Research Station	4.09831	-52.6804	300
LNOUD	LNOUD855-12	CLV4426	CLV4426	BOLD:AAN7155		658[0n]	2		1					05-Sep-2010	Hemiceras metallescens	A			Institut National de la Recherche Agronomique, Paris	<Sampling_method>Mercury vapour light to sheet</Sampling method><Nearest_hit>from 7_Feb-April_2012: </Nearest_hit><Candidate_species_information>BOLD:AAN7155</Candidate_species_information><TAXNOTES><Order>Lepidoptera<Superfamily>Noctuoidea<Family>Notodontidae<Subfamily>Hemiceratinae</TAXNOTES>	CLV4426	Arthropoda	Insecta	Lepidoptera	Notodontidae	Hemiceratinae		Hemiceras	Hemiceras metallescens		Olivier Bouteleux	olivier.bouteleux@etu.univ-tours.fr			CLV4426	Carlos Lopez Vaamonde	05-Sep-2010	French Guiana		Nouragues natural reserve		Parare field station	4.038	-52.673	24
LNOUE	LNOUE230-11	NS-RR0230	NS-RR0230	BOLD:AAN7155		658[0n]	2	JN304363	1					29-Jan-2011	Hemiceras metallescens				University of Rouen, ECODIV Laboratory	<Sampling_method>mercury vapour light to sheet</Sampling_method><TAXNOTES> <--Start of TaxNotes attribute fields--><order>Lepidoptera</order><superfamily>Noctuoidea</superfamily><family>Notodontidae</family><subfamily>Hemiceratinae</subfamily><tribe></tribe><subtribe></subtribe></TAXNOTES><--End TaxNotes-->	NS-RR0230	Arthropoda	Insecta	Lepidoptera	Notodontidae	Hemiceratinae		Hemiceras	Hemiceras metallescens		Rodolphe Rougerie	rodolphe.rougerie@mnhn.fr			NS-RR0230	MAS. Smith & R. Rougerie	29-Jan-2011	French Guiana		Nouragues	Inselberg Camp	Heliport - Drop Zone	4.088	-52.681	160
LNOUD	LNOUD936-12	CLV4032	CLV4032	BOLD:AAN7155		658[0n]	2							05-Sep-2010	Hemiceras metallescens	A			Institut National de la Recherche Agronomique, Paris	<Sampling_method>Mercury vapour light to sheet</Sampling method><Nearest_hit>from 7_Feb-April_2012: </Nearest_hit><Candidate_species_information>BOLD:AAN7155</Candidate_species_information><TAXNOTES><Order>Lepidoptera<Superfamily>Noctuoidea<Family>Notodontidae<Subfamily>Hemiceratinae</TAXNOTES>	CLV4032	Arthropoda	Insecta	Lepidoptera	Notodontidae	Hemiceratinae		Hemiceras	Hemiceras metallescens		Olivier Bouteleux	olivier.bouteleux@etu.univ-tours.fr			CLV4032	Carlos Lopez Vaamonde	05-Sep-2010	French Guiana		Nouragues natural reserve		Parare field station	4.038	-52.673	24
LNOUD	LNOUD1961-12	CLV4772	CLV4772	BOLD:AAN7155		658[0n]	2		1					08-Sep-2010	Hemiceras metallescens	A			Institut National de la Recherche Agronomique, Zoologie Forestiere	<Sampling_method>Mercury vapour light to sheet</Sampling method><Nearest_hit>from 7_Feb-April_2012: 0,15%_pdist_Hemiceras_metallescens|LNOUF557-11</Nearest_hit><Candidate_species_information>BOLD:AAN7155</Candidate_species_information><TAXNOTES><Order>Lepidoptera<Superfamily>Noctuoidea<Family>Notodontidae<Subfamily>Hemiceratinae</TAXNOTES>	CLV4772	Arthropoda	Insecta	Lepidoptera	Notodontidae	Hemiceratinae		Hemiceras	Hemiceras metallescens		Olivier Bouteleux	olivier.bouteleux@etu.univ-tours.fr			CLV4772	Carlos Lopez Vaamonde	08-Sep-2010	French Guiana		Nouragues natural reserve		Nouragues Research Station	4.096	-52.683	300
LNOUF	LNOUF557-11	NS-RR1557	NS-RR1557	BOLD:AAN7155		658[0n]	2	JN272592	1					05-Feb-2011	Hemiceras metallescens				University of Rouen, ECODIV Laboratory	<Sampling_method>mercury vapour light to sheet</Sampling_method><TAXNOTES> <--Start of TaxNotes attribute fields--><order>Lepidoptera</order><superfamily>Noctuoidea</superfamily><family>Notodontidae</family><subfamily>Hemiceratinae</subfamily><tribe></tribe><subtribe></subtribe></TAXNOTES><--End TaxNotes-->	NS-RR1557	Arthropoda	Insecta	Lepidoptera	Notodontidae	Hemiceratinae		Hemiceras	Hemiceras metallescens		Rodolphe Rougerie	rodolphe.rougerie@mnhn.fr			NS-RR1557	MAS. Smith & R. Rougerie	05-Feb-2011	French Guiana		Nouragues	Inselberg Camp	Heliport - Drop Zone	4.088	-52.681	160
LNOUD	LNOUD1016-12	CLV4112	CLV4112	BOLD:AAN7155		658[0n]	2		1					05-Sep-2010	Hemiceras metallescens	A			Institut National de la Recherche Agronomique, Paris	<Sampling_method>Mercury vapour light to sheet</Sampling method><Nearest_hit>from 7_Feb-April_2012: 0,46%_pdist_Hemiceras_metallescens|LNOUF557-11</Nearest_hit><Candidate_species_information>BOLD:AAN7155</Candidate_species_information><TAXNOTES><Order>Lepidoptera<Superfamily>Noctuoidea<Family>Notodontidae<Subfamily>Hemiceratinae</TAXNOTES>	CLV4112	Arthropoda	Insecta	Lepidoptera	Notodontidae	Hemiceratinae		Hemiceras	Hemiceras metallescens		Olivier Bouteleux	olivier.bouteleux@etu.univ-tours.fr			CLV4112	Carlos Lopez Vaamonde	05-Sep-2010	French Guiana		Nouragues natural reserve		Parare field station	4.038	-52.673	24
LNOUC	LNOUC820-10	BIOUG00731-F07	BIOUG00731-F07	BOLD:AAN7155	BIOUG00731-F07	658[1n]	2	JN304010	1					07-Sep-2010	Hemiceras metallescens				Institut National de la Recherche Agronomique, Paris	<Sampling_method>mercury vapour light to sheet</Sampling_method><TAXNOTES> <--Start of TaxNotes attribute fields--><order>Lepidoptera</order><superfamily>Noctuoidea</superfamily><family>Notodontidae</family><subfamily>Hemiceratinae</subfamily><tribe></tribe><subtribe></subtribe></TAXNOTES><--End TaxNotes-->	BIOUG00731-F07	Arthropoda	Insecta	Lepidoptera	Notodontidae	Hemiceratinae		Hemiceras	Hemiceras metallescens		David C. Lees	dclees@gmail.com			BIOUG00731-F07	C.Lopez Vaamonde	07-Sep-2010	French Guiana	Cayenne	Nouragues	Inselberg Summit		4.096	-52.683
CMAZA	CMAZA024-09	CMAZ-0024	9083414	BOLD:AAH5614		658[0n]	2	HM430323	1					29-Aug-2009	Pseudhapigia brunnea	A			Biodiversity Institute of Ontario		CMAZ-0024	Arthropoda	Insecta	Lepidoptera	Notodontidae	Heterocampinae		Pseudhapigia	Pseudhapigia brunnea						CMAZ-0024	Charles Melton	29-Aug-2009	United States	Arizona	Cochise Co.	Huachuca Mountains	1.16km West of Hwy 92 on East Miller Canyon Road	31.4271	-110.401	1541
RDNMH	RDNMH176-09	CNCLEP00054393	CNC LEP 00054393	BOLD:AAH5614		633[0n]	2		1					19-Aug-2006	Pseudhapigia brunnea	A	CNC		Canadian National Collection of Insects, Arachnids and Nematodes		CNCLEP00054393	Arthropoda	Insecta	Lepidoptera	Notodontidae	Heterocampinae		Pseudhapigia	Pseudhapigia brunnea		J. Donald Lafontaine	Lafontained@agr.gc.ca			CNCLEP00054393	C.D. Ferris	19-Aug-2006	United States	Arizona	Pima Co.	Brown Canyon		31.7625	-111.539	3880
CMAZA	CMAZA871-12	BIOUG02040-B10	11080539	BOLD:AAH5614	BIOUG02040-B10	658[0n]	2							20-Aug-2011	Pseudhapigia brunnea	A			Biodiversity Institute of Ontario	transition zone from mesquite grassland to Oak-Juniper woodland	BIOUG02040-B10	Arthropoda	Insecta	Lepidoptera	Notodontidae	Heterocampinae		Pseudhapigia	Pseudhapigia brunnea		Paul Hebert	phebert@uoguelph.ca	Digital Morphology; BOLD Barcode Library (September, 2012)		BIOUG02040-B10	Charles Melton	20-Aug-2011	United States	Arizona	Cochise Co.	Miller Canyon, Huachuca Mountains	1.16km West of Hwy 92 on East Miller Canyon Road	31.427	-110.252	1542
JBAZ	JBAZ114-09	JLB-0114	JLB-0114	BOLD:AAX5131		658[0n]	2		1					23-Jul-2005	Lirimiris truncata	A			Research Collection of Jennifer Bundy		JLB-0114	Arthropoda	Insecta	Lepidoptera	Notodontidae	Dicranurinae		Lirimiris	Lirimiris truncata		Jennifer L. Bundy	jennifer.bundy@azwestern.edu			JLB-0114	J.L. Bundy	23-Jul-2005	United States	Arizona	Santa Cruz Co.		Atascosa Highlands Cmpgrd, Pena Blanca			1219.21
MXBLP	MXBLP227-11	ChamLep-0227	O557	BOLD:AAX5131	RN273	658[0n]	2		1					17-Oct-2010	Lirimiris truncata				Universidad Nacional Autonoma de Mexico, Instituto de Biologia		ChamLep-0227	Arthropoda	Insecta	Lepidoptera	Notodontidae	Dicranurinae		Lirimiris	Lirimiris truncata		J. Donald Lafontaine	Lafontained@agr.gc.ca			ChamLep-0227	Irais Medina	17-Oct-2010	Mexico	Jalisco	La Huerta	Costa Sur	Estacion de Biologia Chamela	19.498	-105.044	95
BBLOE	BBLOE2030-12	BIOUG01995-F02	L#11BIOBUS-0737	BOLD:ABX2202	BIOUG01995-F02	658[0n]	2		2					19-May-2011	Nystalea indiana	A	Collier-Seminole State Park		Biodiversity Institute of Ontario	bucket trap	BIOUG01995-F02	Arthropoda	Insecta	Lepidoptera	Notodontidae	Nystaleinae		Nystalea	Nystalea indiana		BOLD ID Engine				BIOUG01995-F02	BioBus 2011	19-May-2011	United States	Florida	Collier County	Collier-Seminole State Park	Camp Grounds	25.993	-81.595	6
LPYPC	LYNYM159-09	MAL-03268	LN-02276	BOLD:ACF5441	LN-02276	658[0n]	2	GU659129	2					21-Aug-2008	Nystalea collaris	A			El Colegio de la Frontera Sur		MAL-03268	Arthropoda	Insecta	Lepidoptera	Notodontidae	Nystaleinae		Nystalea	Nystalea collaris		Blanca Prado	brp_c@yahoo.com			MAL-03268	Estela Dominguez	21-Aug-2008	Mexico	Yucatan			Reserva Kiuic, Oxkutzcab	20.089	-89.55	68
CQR	CQR306-13	CQR-0306	E0664	BOLD:ACF5441	LL-02563	618[0n]	2		1					16-Jul-2012	Nystalea collaris	I	Larval		El Colegio de la Frontera Sur		CQR-0306	Arthropoda	Insecta	Lepidoptera	Notodontidae	Nystaleinae		Nystalea	Nystalea collaris		Reza Zahiri	reza.zahiri@inspection.gc.ca			CQR-0306	Tijl Essens	16-Jul-2012	Mexico	Quintana Roo	Carrillo Puerto		Presidente Juarez	19.366	-88.634
CQR	CQR064-13	CQR-0064	E0129	BOLD:ACF5441	LL-02321	658[0n]	2		1					10-Jul-2012	Nystalea collaris	I	Larval		El Colegio de la Frontera Sur		CQR-0064	Arthropoda	Insecta	Lepidoptera	Notodontidae	Nystaleinae		Nystalea	Nystalea collaris		Reza Zahiri	reza.zahiri@inspection.gc.ca			CQR-0064	Tijl Essens	10-Jul-2012	Mexico	Quintana Roo	Carrillo Puerto		Presidente Juarez	19.241	-88.563
LPMX	LPMX568-08	MLL-01226	DNA-01268	BOLD:ACF5441	DNA-01268	658[0n]	2		1					12-Dec-2006	Nystalea collaris	I	Larval		El Colegio de la Frontera Sur		MLL-01226	Arthropoda	Insecta	Lepidoptera	Notodontidae	Nystaleinae		Nystalea	Nystalea collaris		Blanca Prado	brp_c@yahoo.com			MLL-01226	Rosa Plantaz	12-Dec-2006	Mexico	Campeche	Calakmul		Nuevo Becal	18.591	-89.283	230
LPYPA	LYPAP198-09	MAL-01743	LN-01883	BOLD:ACF5441	LN-01883	658[0n]	2	GU660038	2					08-Aug-2008	Nystalea collaris	A			El Colegio de la Frontera Sur		MAL-01743	Arthropoda	Insecta	Lepidoptera	Notodontidae	Nystaleinae		Nystalea	Nystalea collaris		Blanca Prado	brp_c@yahoo.com			MAL-01743	Estela Dominguez	08-Aug-2008	Mexico	Quintana Roo			Alvaro Obregon Nuevo	18.298	-88.645	50
LPYPC	LYNYM158-09	MAL-03267	LN-02275	BOLD:ACF5441	LN-02275	658[0n]	2	GU659135	2					21-Aug-2008	Nystalea collaris	A			El Colegio de la Frontera Sur		MAL-03267	Arthropoda	Insecta	Lepidoptera	Notodontidae	Nystaleinae		Nystalea	Nystalea collaris		Blanca Prado	brp_c@yahoo.com			MAL-03267	Estela Dominguez	21-Aug-2008	Mexico	Yucatan			Reserva Kiuic, Oxkutzcab	20.089	-89.55	68
CQR	CQR307-13	CQR-0307	E0670	BOLD:ACF5441	LL-02564	618[0n]	2		1					16-Jul-2012	Nystalea collaris	I	Larval		El Colegio de la Frontera Sur		CQR-0307	Arthropoda	Insecta	Lepidoptera	Notodontidae	Nystaleinae		Nystalea	Nystalea collaris		Reza Zahiri	reza.zahiri@inspection.gc.ca			CQR-0307	Tijl Essens	16-Jul-2012	Mexico	Quintana Roo	Carrillo Puerto		Presidente Juarez	19.367	-88.64
LPMX	LPMX438-07	MLL-00438	DNA-00426	BOLD:ACF5441	DNA-00426	658[0n]	2		1					14-Nov-2006	Nystalea collaris	I	Larval		El Colegio de la Frontera Sur	I	MLL-00438	Arthropoda	Insecta	Lepidoptera	Notodontidae	Nystaleinae		Nystalea	Nystalea collaris		Blanca Prado	brp_c@yahoo.com			MLL-00438	Miguel Xijun	14-Nov-2006	Mexico	Campeche	Calakmul		Dos Lagunas Sur	17.87	-89.373	210
LPYPB	LPYPB077-08	MAL-00295	LN-00428	BOLD:ACE6799	LN-00428	658[0n]	2		2					12-Nov-2006	Nystalea collaris	A	Adult		El Colegio de la Frontera Sur		MAL-00295	Arthropoda	Insecta	Lepidoptera	Notodontidae	Nystaleinae		Nystalea	Nystalea collaris		Blanca Prado	brp_c@yahoo.com			MAL-00295	Emigdio May	12-Nov-2006	Mexico	Campeche	Calakmul		Dos Lagunas Sur	17.85	-89.38
RDNML	RDNML291-13	CNCLEP 92267	CNCLEP 92267	BOLD:AAA8098	CNCLEP 92267	658[0n]	2		1					11-Nov-2012	Nystalea eutalanta	adult			Canadian National Collection of Insects, Arachnids and Nematodes		CNCLEP 92267	Arthropoda	Insecta	Lepidoptera	Notodontidae	Nystaleinae		Nystalea	Nystalea eutalanta		J. Donald Lafontaine	Lafontained@agr.gc.ca			CNCLEP 92267	J. Troubridge	11-Nov-2012	United States	Florida	Collier Co.	Fakahatchee Strand		25.98	-81.41
CNCLB	CNCLB1615-14	CNCLEP 00113845		BOLD:AAA8098	CNCLEP00113845	658[0n]	2		1					15-Jan-2012	Nystalea eutalanta			Vouchered:Registered Collection	Canadian National Collection of Insects, Arachnids and Nematodes		CNCLEP 00113845	Arthropoda	Insecta	Lepidoptera	Notodontidae	Nystaleinae		Nystalea	Nystalea eutalanta		J. Donald Lafontaine	Lafontained@agr.gc.ca			CNCLEP 00113845	J.Troubridge	15-Jan-2012	United States	Florida			Collier County, Fackahatchee State Park	25.98	-81.412
CNCLB	CNCLB1683-14	CNCLEP 00113917		BOLD:AAA8098	CNCLEP00113917	658[0n]	2		1					17-Dec-2012	Nystalea eutalanta			Vouchered:Registered Collection	Canadian National Collection of Insects, Arachnids and Nematodes		CNCLEP 00113917	Arthropoda	Insecta	Lepidoptera	Notodontidae	Nystaleinae		Nystalea	Nystalea eutalanta		J. Donald Lafontaine	Lafontained@agr.gc.ca			CNCLEP 00113917	A.Cavosie	17-Dec-2012	Puerto Rico	Mayaguez			Mayaguez	18.2404	-67.0571
RDNML	RDNML292-13	CNCLEP 92268	CNCLEP 92268	BOLD:ACD9122	CNCLEP 92268	658[0n]	2		1					12-Feb-2013	Nystalea eutalanta	adult			Canadian National Collection of Insects, Arachnids and Nematodes		CNCLEP 92268	Arthropoda	Insecta	Lepidoptera	Notodontidae	Nystaleinae		Nystalea	Nystalea eutalanta		J. Donald Lafontaine	Lafontained@agr.gc.ca			CNCLEP 92268	J. Troubridge	12-Feb-2013	United States	Florida	Collier Co.	Fakahatchee Strand		25.98	-81.41
RDNML	RDNML293-13	CNCLEP 92269	CNCLEP 92269	BOLD:ACD9035	CNCLEP 92269	658[0n]	2		1					16-Jan-2013	Rifargia bichorda	adult			Canadian National Collection of Insects, Arachnids and Nematodes		CNCLEP 92269	Arthropoda	Insecta	Lepidoptera	Notodontidae	Heterocampinae		Rifargia	Rifargia bichorda		J. Donald Lafontaine	Lafontained@agr.gc.ca		(Hampson, 1901)	CNCLEP 92269	J. Troubridge	16-Jan-2013	United States	Florida	Munroe Co.	DAGNY JOHNSON SP		25.181	-80.364
RDNMH	RDNMH423-09	CNCLEP00054437	CNCLEP 00054437	BOLD:AAF3512		658[0n]	2	GU679141	1					10-Aug-1996	Notela jaliscana				Canadian National Collection of Insects, Arachnids and Nematodes		CNCLEP00054437	Arthropoda	Insecta	Lepidoptera	Notodontidae	Nystaleinae		Notela	Notela jaliscana						CNCLEP00054437	K. Kesterson	10-Aug-1996	United States	Arizona	Santa Cruz Co.		Sycamore Cyn.
RDNMH	RDNMH162-09	CNCLEP00054379	CNC LEP 00054379	BOLD:AAF3512		658[0n]	2		1					10-Aug-1996	Notela jaliscana	A	CNC		Canadian National Collection of Insects, Arachnids and Nematodes		CNCLEP00054379	Arthropoda	Insecta	Lepidoptera	Notodontidae	Nystaleinae		Notela	Notela jaliscana		J. Donald Lafontaine	Lafontained@agr.gc.ca			CNCLEP00054379	K. Kesterson	10-Aug-1996	United States	Arizona	Santa Cruz Co.	Sycamore Canyon
RDNMH	RDNMH463-09	CNCLEP00054477	CNCLEP 00054477	BOLD:AAF3512	CNCLEP 00054477	658[0n]	2	GU679111	1					11-Aug-1999	Notela jaliscana				Canadian National Collection of Insects, Arachnids and Nematodes		CNCLEP00054477	Arthropoda	Insecta	Lepidoptera	Notodontidae	Nystaleinae		Notela	Notela jaliscana						CNCLEP00054477	E Buckner PA Opler	11-Aug-1999	United States	Arizona	Santa Cruz Co.		Pina Blanca Lake and Coronado Nat Forest
CMAZA	CMAZA930-12	BIOUG02040-G09	11081442	BOLD:AAF3512	BIOUG02040-G09	658[0n]	2							28-Aug-2011	Notela jaliscana	A			Biodiversity Institute of Ontario	transition zone from mesquite grassland to Oak-Juniper woodland	BIOUG02040-G09	Arthropoda	Insecta	Lepidoptera	Notodontidae	Nystaleinae		Notela	Notela jaliscana		Paul Hebert	phebert@uoguelph.ca	Digital Morphology; BOLD Barcode Library (September, 2012)		BIOUG02040-G09	Charles Melton	28-Aug-2011	United States	Arizona	Cochise Co.	Miller Canyon, Huachuca Mountains	1.16km West of Hwy 92 on East Miller Canyon Road	31.427	-110.252	1542
TMNBD	TMNBD346-07	MNBTT-3147	MNBTT-3147	BOLD:AAC2023		658[0n]	2	KJ376709	1					17-Jun-2006	Dasylophia thyatiroides	A			Biodiversity Institute of Ontario		MNBTT-3147	Arthropoda	Insecta	Lepidoptera	Notodontidae	Nystaleinae		Dasylophia	Dasylophia thyatiroides		Tony Thomas				MNBTT-3147	A.W.Thomas	17-Jun-2006	Canada	New Brunswick	York Co	McAdam		45.583	-67.35
TMNBD	TMNBD347-07	MNBTT-3148	MNBTT-3148	BOLD:AAC2023		658[0n]	2	KJ378461	1					17-Jun-2006	Dasylophia thyatiroides	A			Biodiversity Institute of Ontario		MNBTT-3148	Arthropoda	Insecta	Lepidoptera	Notodontidae	Nystaleinae		Dasylophia	Dasylophia thyatiroides		Tony Thomas				MNBTT-3148	A.W.Thomas	17-Jun-2006	Canada	New Brunswick	York Co	McAdam		45.583	-67.35
TTMNB	TTMNB932-06	MNBTT-932	MNBTT-932	BOLD:AAC2023		658[0n]	2	KJ375797	1					27-Jun-2000	Dasylophia thyatiroides				Biodiversity Institute of Ontario		MNBTT-932	Arthropoda	Insecta	Lepidoptera	Notodontidae	Nystaleinae		Dasylophia	Dasylophia thyatiroides		Anthony W. Thomas	mothman@nbnet.nb.ca			MNBTT-932	A. W. Thomas	27-Jun-2000	Canada	New Brunswick	Sunbury County		Acadia Research Forest	46	-66.18
TMNBD	TMNBD349-07	MNBTT-3150	MNBTT-3150	BOLD:AAC2023		643[0n]	2	KJ375552	1					17-Jun-2006	Dasylophia thyatiroides	A			Biodiversity Institute of Ontario		MNBTT-3150	Arthropoda	Insecta	Lepidoptera	Notodontidae	Nystaleinae		Dasylophia	Dasylophia thyatiroides		Tony Thomas				MNBTT-3150	A.W.Thomas	17-Jun-2006	Canada	New Brunswick	York Co	McAdam		45.583	-67.35
LGBIP	LGSMB234-05	DNA-ATBI-1083		BOLD:AAC2023		545[0n]	2		1					20-Jul-2004	Dasylophia thyatiroides				Research Collection of Brian Scholtens		DNA-ATBI-1083	Arthropoda	Insecta	Lepidoptera	Notodontidae	Nystaleinae		Dasylophia	Dasylophia thyatiroides						DNA-ATBI-1083	Don Davis	20-Jul-2004	United States	Tennessee	Cocke County	BLBT18	Foothills Pkwy, N 1st Parking lot near N. Cosby, BLBT 18	35.81	-83.24
TMNBD	TMNBD350-07	MNBTT-3151	MNBTT-3151	BOLD:AAC2023		646[0n]	2	KJ379212	1					14-Jul-2006	Dasylophia thyatiroides	A			Biodiversity Institute of Ontario		MNBTT-3151	Arthropoda	Insecta	Lepidoptera	Notodontidae	Nystaleinae		Dasylophia	Dasylophia thyatiroides		Tony Thomas				MNBTT-3151	A.W.Thomas	14-Jul-2006	Canada	New Brunswick	York Co	McAdam		45.583	-67.35
RDLQF	RDLQF819-06	DH011972	DH011972	BOLD:AAC2023		658[0n]	2	KJ376603	1					24-Jun-2006	Dasylophia thyatiroides	A	7958		Research Collection of Daniel Handfield	Bord de Lac	DH011972	Arthropoda	Insecta	Lepidoptera	Notodontidae	Nystaleinae		Dasylophia	Dasylophia thyatiroides		Daniel Handfield	daniel.handfield@logibec.com			DH011972	Daniel Handfield	24-Jun-2006	Canada	Quebec	Saint-Hermenegilde		Lac Lippe
HKONS	HKONS082-07	1646-COI-07		BOLD:AAC2023	1646-COI-07	655[0n]	2		1					26-May-2005	Dasylophia thyatiroides	A			Research Collection of Hugo Kons, Jr.	mesic hardwood-pine forest.	1646-COI-07	Arthropoda	Insecta	Lepidoptera	Notodontidae	Nystaleinae		Dasylophia	Dasylophia thyatiroides		Hugo L. Kons, Jr.	hkonsjr@yahoo.com			1646-COI-07	Hugo Kons Jr. & Robert J. Borth	26-May-2005	United States	Florida	Gadsden Co.		SW of Hwy 269 X Hwy I10	30.625	-84.852
LSUSA	LSUSA034-06	06-SUSA-0034	06-SUSA-0034	BOLD:AAC2023		658[0n]	2		1					16-Apr-2005	Dasylophia thyatiroides				Biodiversity Institute of Ontario		06-SUSA-0034	Arthropoda	Insecta	Lepidoptera	Notodontidae	Nystaleinae		Dasylophia	Dasylophia thyatiroides						06-SUSA-0034	Craig Segebarth	16-Apr-2005	United States	Kentucky	Hart County		U.G.R.S.P. North side	37.3	-85.883
LGCIP	LGSMC750-05	DNA-ATBI-2750		BOLD:AAC2023		658[0n]	2		1					20-May-2005	Dasylophia thyatiroides				Biodiversity Institute of Ontario		DNA-ATBI-2750	Arthropoda	Insecta	Lepidoptera	Notodontidae	Nystaleinae		Dasylophia	Dasylophia thyatiroides						DNA-ATBI-2750	John Brown	20-May-2005	United States	Tennessee	Cocke	Cosby, Cosby ATBI House	MVST1	35.7513	-83.2059	731.52
TMNBD	TMNBD348-07	MNBTT-3149	MNBTT-3149	BOLD:AAC2023		658[0n]	2	KJ375600	1					02-Jun-2006	Dasylophia thyatiroides	A			Biodiversity Institute of Ontario		MNBTT-3149	Arthropoda	Insecta	Lepidoptera	Notodontidae	Nystaleinae		Dasylophia	Dasylophia thyatiroides		Tony Thomas				MNBTT-3149	A.W.Thomas	02-Jun-2006	Canada	New Brunswick	York Co	McAdam		45.583	-67.35
RDLQF	RDLQF231-06	DH011311	DH011311	BOLD:AAC2023		658[0n]	2	KJ380094	1					05-Jun-2006	Dasylophia thyatiroides	A	7958		Research Collection of Daniel Handfield	Monteregienne typique	DH011311	Arthropoda	Insecta	Lepidoptera	Notodontidae	Nystaleinae		Dasylophia	Dasylophia thyatiroides		Daniel Handfield	daniel.handfield@logibec.com			DH011311	Daniel Handfield	05-Jun-2006	Canada	Quebec	Rougemont		Montagne	45.465	-73.075
LGSMG	LGSMG089-07	BGS03410	BGS03410	BOLD:AAC2023		658[0n]	2							12-Aug-2006	Dasylophia thyatiroides	A			College of Charleston		BGS03410	Arthropoda	Insecta	Lepidoptera	Notodontidae	Nystaleinae		Dasylophia	Dasylophia thyatiroides		Mark J. Mello	markmello@lloydcenter.org			BGS03410	James Adams, Irving Finkelstein	12-Aug-2006	United States	North Carolina	Haywood County	Great Smoky Mountains National Park	0.4 mi. from Big Creek entrance	35.7572	-83.1067	512
RDNMH	RDNMH409-09	CNCLEP00054423	CNCLEP 00054423	BOLD:AAI9618		658[0n]	2	GU679149	1					19-Jul-2007	Dasylophia seriata				Canadian National Collection of Insects, Arachnids and Nematodes		CNCLEP00054423	Arthropoda	Insecta	Lepidoptera	Notodontidae	Nystaleinae		Dasylophia	Dasylophia seriata						CNCLEP00054423	C.D. Ferris	19-Jul-2007	United States	New Mexico	Grant Co.		Cherry Ck. Cyn	33.081	-108.224	6820
RDNMH	RDNMH410-09	CNCLEP00054424	CNCLEP 00054424	BOLD:AAI9618		658[0n]	2	GU679150	1					19-Jul-2007	Dasylophia seriata				Canadian National Collection of Insects, Arachnids and Nematodes		CNCLEP00054424	Arthropoda	Insecta	Lepidoptera	Notodontidae	Nystaleinae		Dasylophia	Dasylophia seriata						CNCLEP00054424	C.D. Ferris	19-Jul-2007	United States	New Mexico	Grant Co.		Cherry Ck. Cyn	33.081	-108.224
LGSMB	LGSMB235-05	DNA-ATBI-1084		BOLD:AAB7663		569[0n]	2	GU089409	1					20-Jul-2004	Dasylophia anguina		7957		Research Collection of Brian Scholtens		DNA-ATBI-1084	Arthropoda	Insecta	Lepidoptera	Notodontidae	Nystaleinae		Dasylophia	Dasylophia anguina						DNA-ATBI-1084	Mike Canfield	20-Jul-2004	United States	North Carolina	Haywood County	BLBT9	Purchase Knob, 1/2 mi from gate toward house, BLBT 9	35.5848	-83.0624	1551
LSEU	LSEU791-06	06-JKA-0791	06-JKA-0791	BOLD:AAB7663		658[0n]	2	KJ379039	1					31-Jul-2006	Dasylophia anguina	A			Biodiversity Institute of Ontario		06-JKA-0791	Arthropoda	Insecta	Lepidoptera	Notodontidae	Nystaleinae		Dasylophia	Dasylophia anguina						06-JKA-0791	J. and E. Adams	31-Jul-2006	United States	Missouri	Clay County		Martha Lafite Thompson Nature Sanctuary	39.14	-94.23
LSUSA	LSUSA145-06	06-SUSA-0145	06-SUSA-0145	BOLD:AAB7663		658[0n]	2	KJ376143	1					03-Jun-2006	Dasylophia anguina				Biodiversity Institute of Ontario		06-SUSA-0145	Arthropoda	Insecta	Lepidoptera	Notodontidae	Nystaleinae		Dasylophia	Dasylophia anguina						06-SUSA-0145	Ian Segebarth	03-Jun-2006	United States	Kentucky	McCracken County	Reidland	Segebarth back yard	37.011	-88.537	141.429
LGSMG	LGSMG746-07	BGS03409	BGS03409	BOLD:AAB7663		658[0n]	2	KJ380619						12-Aug-2006	Dasylophia anguina	A			College of Charleston		BGS03409	Arthropoda	Insecta	Lepidoptera	Notodontidae	Nystaleinae		Dasylophia	Dasylophia anguina		Mark J. Mello	markmello@lloydcenter.org			BGS03409	John Brown	12-Aug-2006	United States	Tennessee	Cocke County	Great Smoky Mountains National Park	Foothills Pkwy, 1.3 mi. N. of 321	35.8086	-83.2382	549
LGSMC	LGSMC749-05	DNA-ATBI-2749		BOLD:AAB7663		658[0n]	2	GU088722	1					20-May-2005	Dasylophia anguina		7957		Biodiversity Institute of Ontario		DNA-ATBI-2749	Arthropoda	Insecta	Lepidoptera	Notodontidae	Nystaleinae		Dasylophia	Dasylophia anguina						DNA-ATBI-2749	Segebarths	20-May-2005	United States	Tennessee	Sevier	Wears Valley, Foothills Pkwy	BLBT13	35.714	-83.6532	441.96
LSUSA	LSUSA262-06	06-SUSA-0262	06-SUSA-0262	BOLD:AAB7663		658[0n]	2	KJ376299	1					11-May-2006	Dasylophia anguina				Biodiversity Institute of Ontario		06-SUSA-0262	Arthropoda	Insecta	Lepidoptera	Notodontidae	Nystaleinae		Dasylophia	Dasylophia anguina						06-SUSA-0262	Ian Segebarth	11-May-2006	United States	Kentucky	McCracken County	Reidland	Segebarth back yard	37.011	-88.537	141.429
LPOKC	LPOKC767-09	MDOK-2844	MD080409-25	BOLD:AAB7663		658[0n]	2	GU801553	1					04-Aug-2009	Dasylophia anguina	A			Biodiversity Institute of Ontario		MDOK-2844	Arthropoda	Insecta	Lepidoptera	Notodontidae	Nystaleinae		Dasylophia	Dasylophia anguina						MDOK-2844	Mark Dreiling	04-Aug-2009	United States	Oklahoma		Bartlesville	1301 Cherokee Hills Drive	36.74	-95.95	215
LGSMG	LGSMG745-07	BGS03408	BGS03408	BOLD:AAB7663		658[0n]	2	KJ379061						12-Aug-2006	Dasylophia anguina	A			College of Charleston		BGS03408	Arthropoda	Insecta	Lepidoptera	Notodontidae	Nystaleinae		Dasylophia	Dasylophia anguina		Mark J. Mello	markmello@lloydcenter.org			BGS03408	John Brown	12-Aug-2006	United States	Tennessee	Cocke County	Great Smoky Mountains National Park	Foothills Pkwy, 1.3 mi. N. of 321	35.8086	-83.2382	549
RDNMH	RDNMH433-09	CNCLEP00054447	CNCLEP 00054447	BOLD:AAB7663	CNCLEP 00054447	658[0n]	2	GU679129	1					20-Jul-2004	Dasylophia anguina				Canadian National Collection of Insects, Arachnids and Nematodes		CNCLEP00054447	Arthropoda	Insecta	Lepidoptera	Notodontidae	Nystaleinae		Dasylophia	Dasylophia anguina						CNCLEP00054447	Kevin Segebarth	20-Jul-2004	United States	North Carolina	Swain Co.		Tow String Rd, 400 yards up in the meadow
LPOKD	LPOKD014-09	MDOK-3093	MD081209-12	BOLD:AAB7663		658[0n]	2	GU802194	1					12-Aug-2009	Dasylophia anguina	A			Biodiversity Institute of Ontario		MDOK-3093	Arthropoda	Insecta	Lepidoptera	Notodontidae	Nystaleinae		Dasylophia	Dasylophia anguina						MDOK-3093	Mark Dreiling	12-Aug-2009	United States	Oklahoma		Bartlesville	1301 Cherokee Hills Drive	36.74	-95.95	215
LPOKE	LPOKE112-10	MDOK-4190	MD080510-19	BOLD:AAB7663	MDOK-4190	658[0n]	2	JN305780	1					05-Aug-2010	Dasylophia anguina	A			Biodiversity Institute of Ontario		MDOK-4190	Arthropoda	Insecta	Lepidoptera	Notodontidae	Nystaleinae		Dasylophia	Dasylophia anguina						MDOK-4190	Mark Dreiling	05-Aug-2010	United States	Oklahoma		Bartlesville	1301 Cherokee Hills Drive	36.74	-95.95	215
LOFLB	LOFLB442-06	06-FLOR-1382	06-FLOR-1382	BOLD:AAB7663		658[0n]	2	KJ380150	1					19-Jun-2006	Dasylophia anguina				Biodiversity Institute of Ontario	UV sheet	06-FLOR-1382	Arthropoda	Insecta	Lepidoptera	Notodontidae	Nystaleinae		Dasylophia	Dasylophia anguina						06-FLOR-1382	P.D.N. Hebert, K. Pickthorn, J.F. Landry, J. deWaard	19-Jun-2006	United States	Florida	Highlands Co.	Archbold Biological Station	Jay cottage	27.171	-81.348	55
LNCC	LNCC1348-11	11-NCCC-873	11-NCCC-873	BOLD:AAB7663		658[0n]	2	KJ379912	1					29-Jun-2011	Dasylophia anguina				Research Collection of J. B. Sullivan		11-NCCC-873	Arthropoda	Insecta	Lepidoptera	Notodontidae	Nystaleinae		Dasylophia	Dasylophia anguina		James B. Sullivan	sullivan14@earthlink.net			11-NCCC-873	J.B.Sullivan	29-Jun-2011	United States	North Carolina	Montgomery Co.		Low Water Bridge Rd.	35.49	-80.006
LGSMG	LGSMG744-07	BGS03407	BGS03407	BOLD:AAB7663		658[0n]	2	KJ379012						12-Aug-2006	Dasylophia anguina	A			College of Charleston		BGS03407	Arthropoda	Insecta	Lepidoptera	Notodontidae	Nystaleinae		Dasylophia	Dasylophia anguina		Mark J. Mello	markmello@lloydcenter.org			BGS03407	James Adams, Irving Finkelstein	12-Aug-2006	United States	North Carolina	Haywood County	Great Smoky Mountains National Park	Purchase, 1.1 rd. mi. from house	35.5792	-83.0696	1402
RDNMH	RDNMH435-09	CNCLEP00054449	CNCLEP 00054449	BOLD:AAB7663	CNCLEP 00054449	658[0n]	2	GU679130	1					08-Aug-2007	Dasylophia anguina				Canadian National Collection of Insects, Arachnids and Nematodes		CNCLEP00054449	Arthropoda	Insecta	Lepidoptera	Notodontidae	Nystaleinae		Dasylophia	Dasylophia anguina						CNCLEP00054449	B. Kondratieff, J. Owens, etc	08-Aug-2007	United States	Colorado	Huerfano Co.		Mt. Shadow Falls Ranch end 312 rd.
LOFLB	LOFLB398-06	06-FLOR-1338	06-FLOR-1338	BOLD:AAB7663		658[0n]	2	KJ379864	1					20-Jun-2006	Dasylophia anguina				Biodiversity Institute of Ontario	UV trap	06-FLOR-1338	Arthropoda	Insecta	Lepidoptera	Notodontidae	Nystaleinae		Dasylophia	Dasylophia anguina						06-FLOR-1338	P.D.N. Hebert, K. Pickthorn, J.F. Landry, J. deWaard	20-Jun-2006	United States	Florida	Highlands Co.	Archbold Biological Station	Jay cottage	27.171	-81.348	55
LOFLB	LOFLB716-06	06-FLOR-1656	06-FLOR-1656	BOLD:AAB7663		658[0n]	2	KJ379648	1					20-Jun-2006	Dasylophia anguina				Biodiversity Institute of Ontario	3 UV traps	06-FLOR-1656	Arthropoda	Insecta	Lepidoptera	Notodontidae	Nystaleinae		Dasylophia	Dasylophia anguina						06-FLOR-1656	K. Pickthorn & J. deWaard	20-Jun-2006	United States	Florida	Highlands Co.	Archbold Biological Station	off Main Dr.	27.183	-81.3514	51
LOFLC	LOFLC328-06	06-FLOR-2208	06-FLOR-2208	BOLD:AAB7663		658[0n]	2	KJ377297	1					22-Jun-2006	Dasylophia anguina				Biodiversity Institute of Ontario	UV trap	06-FLOR-2208	Arthropoda	Insecta	Lepidoptera	Notodontidae	Nystaleinae		Dasylophia	Dasylophia anguina						06-FLOR-2208	K. Pickthorn & J. deWaard	22-Jun-2006	United States	Florida	Highlands Co.	Archbold Biological Station	Jay cottage	27.171	-81.348	55
LOFLB	LOFLB399-06	06-FLOR-1339	06-FLOR-1339	BOLD:AAB7663		658[0n]	2	KJ377598	1					20-Jun-2006	Dasylophia anguina				Biodiversity Institute of Ontario	UV trap	06-FLOR-1339	Arthropoda	Insecta	Lepidoptera	Notodontidae	Nystaleinae		Dasylophia	Dasylophia anguina						06-FLOR-1339	P.D.N. Hebert, K. Pickthorn, J.F. Landry, J. deWaard	20-Jun-2006	United States	Florida	Highlands Co.	Archbold Biological Station	Jay cottage	27.171	-81.348	55
LOFLB	LOFLB490-06	06-FLOR-1430	06-FLOR-1430	BOLD:AAB7663		658[0n]	2	KJ375205	1					21-Jun-2006	Dasylophia anguina				Biodiversity Institute of Ontario	UV sheet	06-FLOR-1430	Arthropoda	Insecta	Lepidoptera	Notodontidae	Nystaleinae		Dasylophia	Dasylophia anguina						06-FLOR-1430	P.D.N. Hebert, K. Pickthorn, J.F. Landry, J. deWaard	21-Jun-2006	United States	Florida	Highlands Co.	Archbold Biological Station	Lake Annie	27.21	-81.349	35
LOFLB	LOFLB444-06	06-FLOR-1384	06-FLOR-1384	BOLD:AAB7663		648[0n]	2	KJ375548	1					19-Jun-2006	Dasylophia anguina				Biodiversity Institute of Ontario	UV sheet	06-FLOR-1384	Arthropoda	Insecta	Lepidoptera	Notodontidae	Nystaleinae		Dasylophia	Dasylophia anguina						06-FLOR-1384	P.D.N. Hebert, K. Pickthorn, J.F. Landry, J. deWaard	19-Jun-2006	United States	Florida	Highlands Co.	Archbold Biological Station	Jay cottage	27.171	-81.348	55
LNAUS	LNAUS3263-13	CCDB-20803-F11		BOLD:ACI1240	USNM ENT 00905203	658[0n]	4		1					11-Aug-1999	Leuculodes lacteolaria	A		Vouchered:Registered Collection	National Museum of Natural History, Smithsonian Institution		CCDB-20803-F11	Arthropoda	Insecta	Lepidoptera	Doidae			Leuculodes	Leuculodes lacteolaria		Douglas C. Ferguson	douglasferguson@boldsystems.org			CCDB-20803-F11	D.C.Ferguson	11-Aug-1999	United States	Arizona	Santa Cruz County		Pena Blanca Lake Recreation Area			1204
LNAUS	LNAUS3256-13	CCDB-20803-F04		BOLD:ACH5042	USNM ENT 00905196	658[0n]	4		1					13-Mar-1976	Doa ampla	A		Vouchered:Registered Collection	National Museum of Natural History, Smithsonian Institution	Emergence Date: 9-Apr-1976	CCDB-20803-F04	Arthropoda	Insecta	Lepidoptera	Doidae			Doa	Doa ampla						CCDB-20803-F04	R.Wielgus	13-Mar-1976	United States	Arizona	Maricopa County		Seven Springs
LNAUS	LNAUS3255-13	CCDB-20803-F03		BOLD:ACH5042	USNM ENT 00905195	658[0n]	4		1					13-Mar-1976	Doa ampla	A		Vouchered:Registered Collection	National Museum of Natural History, Smithsonian Institution	Emergence Date: 9-Apr-1976	CCDB-20803-F03	Arthropoda	Insecta	Lepidoptera	Doidae			Doa	Doa ampla						CCDB-20803-F03	R.Wielgus	13-Mar-1976	United States	Arizona	Maricopa County		Seven Springs
WAGL	WAGL116-15	DLW-000116	DLW-000116	BOLD:ACH5042		658[0n]	2		1					29-Jun-2013	Doa ampla	adult			University of Connecticut		DLW-000116	Arthropoda	Insecta	Lepidoptera	Doidae			Doa	Doa ampla		David L. Wagner	david.wagner@uconn.edu			DLW-000116	E.J. Rand	29-Jun-2013	United States	Arizona	Coconino Co.		Lockett Meadow	35.362	-111.621	2590.8
LNAUS	LNAUS4408-13	CCDB-20814-G04		BOLD:AAA7792	USNM ENT 00906219	658[0n]	4		1					27-Nov-1976	Heterocampa cubana	A		Vouchered:Registered Collection	National Museum of Natural History, Smithsonian Institution		CCDB-20814-G04	Arthropoda	Insecta	Lepidoptera	Notodontidae	Heterocampinae		Heterocampa	Heterocampa cubana						CCDB-20814-G04	D.C.Ferguson	27-Nov-1976	United States	Florida			Big Pine Key
LNAUS	LNAUS4412-13	CCDB-20814-G08		BOLD:AAA7792	USNM ENT 00906223	658[0n]	4		1					16-May-1978	Heterocampa cubana	A		Vouchered:Registered Collection	National Museum of Natural History, Smithsonian Institution		CCDB-20814-G08	Arthropoda	Insecta	Lepidoptera	Notodontidae	Heterocampinae		Heterocampa	Heterocampa cubana						CCDB-20814-G08	D.C.Ferguson	16-May-1978	United States	Florida	Miami-Dade County		Homestead
LNAUS	LNAUS4410-13	CCDB-20814-G06		BOLD:AAA7792	USNM ENT 00906221	658[0n]	4		1					14-May-1978	Heterocampa cubana	A		Vouchered:Registered Collection	National Museum of Natural History, Smithsonian Institution		CCDB-20814-G06	Arthropoda	Insecta	Lepidoptera	Notodontidae	Heterocampinae		Heterocampa	Heterocampa cubana						CCDB-20814-G06	D.C.Ferguson	14-May-1978	United States	Florida	Miami-Dade County		Homestead
LSEU	LSEU312-06	06-JKA-0312	06-JKA-0312	BOLD:AAA9083		658[0n]	2		1					23-Apr-2006	Ellida caniplaga				Biodiversity Institute of Ontario		06-JKA-0312	Arthropoda	Insecta	Lepidoptera	Notodontidae	Phalerinae		Ellida	Ellida caniplaga						06-JKA-0312	James K Adams & Irving Finkelstein	23-Apr-2006	United States	Georgia	Walker County		Taylor s Ridge, Co. Rd, N along ridge line	34.415	-85.105	1300
LSEU	LSEU739-06	06-JKA-0739	06-JKA-0739	BOLD:AAA9083		658[0n]	2		1					28-May-2006	Ellida caniplaga	A			Biodiversity Institute of Ontario		06-JKA-0739	Arthropoda	Insecta	Lepidoptera	Notodontidae	Phalerinae		Ellida	Ellida caniplaga						06-JKA-0739	J. Adams and I. Finkelstein	28-May-2006	United States	Georgia	Rabun County		NW Slopes of Rabun Bald, up trail off Kelsey Mtn. Rd.
LGSMG	LGSMG712-07	BGS03375	BGS03375	BOLD:AAA9083		619[0n]	2							30-Mar-2006	Ellida caniplaga	A			College of Charleston		BGS03375	Arthropoda	Insecta	Lepidoptera	Notodontidae	Phalerinae		Ellida	Ellida caniplaga		Brian G. Scholtens	scholtensb@cofc.edu			BGS03375	Brian G. Scholtens	30-Mar-2006	United States	Tennessee	Cocke County	Great Smoky Mountains National Park	Cosby Ranger Station	35.778	-83.214	533
LGSMC	LGSMC754-05	DNA-ATBI-2754		BOLD:AAA9083		618[0n]	2	GU088754	1					21-May-2005	Ellida caniplaga		7930		Biodiversity Institute of Ontario		DNA-ATBI-2754	Arthropoda	Insecta	Lepidoptera	Notodontidae	Phalerinae		Ellida	Ellida caniplaga						DNA-ATBI-2754	Adams	21-May-2005	United States	Tennessee	Sevier	3100`, Cove Forest pull-off, east side of 441	BLBT20	35.6411	-83.48	944.88
LNCC	LNCC971-11	11-NCCC-496	11-NCCC-496	BOLD:AAA9083		658[0n]	2		1					14-Apr-2011	Ellida caniplaga				Research Collection of J. B. Sullivan		11-NCCC-496	Arthropoda	Insecta	Lepidoptera	Notodontidae	Phalerinae		Ellida	Ellida caniplaga		James B. Sullivan	sullivan14@earthlink.net			11-NCCC-496	J.B.Sullivan	14-Apr-2011	United States	North Carolina	Watauga		Echo Valley Farm	36.233	-81.426
LGSMB	LGSMB236-05	DNA-ATBI-1085		BOLD:AAA9083		581[1n]	2	GU089421	1					20-Jul-2004	Ellida caniplaga		7930		Research Collection of Brian Scholtens		DNA-ATBI-1085	Arthropoda	Insecta	Lepidoptera	Notodontidae	Phalerinae		Ellida	Ellida caniplaga						DNA-ATBI-1085	Kevin Segebarth	20-Jul-2004	United States	North Carolina	Swain County	BLBT15	Bo String Rd., 200 yds up in meadow, BLBT15	35.5413	-83.2982	646
LGSMG	LGSMG739-07	BGS03402	BGS03402	BOLD:AAA9083		658[0n]	2							12-Aug-2006	Ellida caniplaga	A			College of Charleston		BGS03402	Arthropoda	Insecta	Lepidoptera	Notodontidae	Phalerinae		Ellida	Ellida caniplaga		Mark J. Mello	markmello@lloydcenter.org			BGS03402	James Adams, Irving Finkelstein	12-Aug-2006	United States	North Carolina	Haywood County	Great Smoky Mountains National Park	Purchase, at house	35.586	-83.073	1489
LOT	LOT114-04	04HBL002114		BOLD:AAA9083		658[0n]	4	GU087791	2					20-Jul-2004	Ellida caniplaga	A	7930		Biodiversity Institute of Ontario		04HBL002114	Arthropoda	Insecta	Lepidoptera	Notodontidae	Phalerinae		Ellida	Ellida caniplaga						04HBL002114	P.D.N. Hebert	20-Jul-2004	United States	Tennessee	Sevier County	Gatlinburg	Cobbly Nob	35.7	-83.5
LOT	LOT112-04	04HBL002112		BOLD:AAA9083		658[0n]	4	GU087793	2					20-Jul-2004	Ellida caniplaga	A	7930		Biodiversity Institute of Ontario		04HBL002112	Arthropoda	Insecta	Lepidoptera	Notodontidae	Phalerinae		Ellida	Ellida caniplaga						04HBL002112	P.D.N. Hebert	20-Jul-2004	United States	Tennessee	Sevier County	Gatlinburg	Cobbly Nob	35.7	-83.5
LOT	LOT113-04	04HBL002113		BOLD:AAA9083		658[0n]	4	GU087792	2					20-Jul-2004	Ellida caniplaga	A	7930		Biodiversity Institute of Ontario		04HBL002113	Arthropoda	Insecta	Lepidoptera	Notodontidae	Phalerinae		Ellida	Ellida caniplaga						04HBL002113	P.D.N. Hebert	20-Jul-2004	United States	Tennessee	Sevier County	Gatlinburg	Cobbly Nob	35.7	-83.5
LOT	LOT525-04	04HBL002525		BOLD:AAA9083		658[0n]	4	GU087790	2					20-Jul-2004	Ellida caniplaga	A	7930		Biodiversity Institute of Ontario		04HBL002525	Arthropoda	Insecta	Lepidoptera	Notodontidae	Phalerinae		Ellida	Ellida caniplaga						04HBL002525	P.D.N. Hebert	20-Jul-2004	United States	Tennessee	Sevier County	Gatlinburg	Cobbly Nob	35.7	-83.5
LPSO	LPSO153-08	PPBP-0153	L#PEL-001	BOLD:AAA9083	PPBP-0153	658[0n]	2	KJ376107	1					30-May-2008	Ellida caniplaga	A	Point Pelee NP	Vouchered:Registered Collection	Biodiversity Institute of Ontario		PPBP-0153	Arthropoda	Insecta	Lepidoptera	Notodontidae	Phalerinae		Ellida	Ellida caniplaga						PPBP-0153	BIObus 2008	30-May-2008	Canada	Ontario	Point Pelee NP			41.94	-82.52	174
LPSO	LPSO868-08	PPBP-0868	L#PEL-088	BOLD:AAA9083	PPBP-0868	658[0n]	2	KJ376987	1					06-Jun-2008	Ellida caniplaga	A	Point Pelee NP	Vouchered:Registered Collection	Biodiversity Institute of Ontario		PPBP-0868	Arthropoda	Insecta	Lepidoptera	Notodontidae	Phalerinae		Ellida	Ellida caniplaga						PPBP-0868	BIObus 2008	06-Jun-2008	Canada	Ontario	Point Pelee NP			41.93	-82.51	183
LGSMC	LGSMC755-05	DNA-ATBI-2755		BOLD:AAA9083		658[0n]	1	GU088753	1					21-May-2005	Ellida caniplaga		7930		Biodiversity Institute of Ontario		DNA-ATBI-2755	Arthropoda	Insecta	Lepidoptera	Notodontidae	Phalerinae		Ellida	Ellida caniplaga						DNA-ATBI-2755	Adams	21-May-2005	United States	Tennessee	Sevier	3100`, Cove Forest pull-off, east side of 441	BLBT20	35.6411	-83.48	944.88
XAB	XAB112-04	04HBL005112		BOLD:AAA9083		658[1n]	2	GU093852	2					12-Jul-2004	Ellida caniplaga		7930		Biodiversity Institute of Ontario		04HBL005112	Arthropoda	Insecta	Lepidoptera	Notodontidae	Phalerinae		Ellida	Ellida caniplaga		Paul Hebert	phebert@uoguelph.ca			04HBL005112	Paul Hebert	12-Jul-2004	Canada	Ontario	Wellington County	Puslinch Township	Concession 11/Hume Rd	43.537	-80.134	320
MNBB	MNBB073-05	HBL008683		BOLD:AAA9083		658[0n]	2	GU095055	1					22-Jul-2003	Ellida caniplaga	A	7930	whole dried mounted specimen	Biodiversity Institute of Ontario		HBL008683	Arthropoda	Insecta	Lepidoptera	Notodontidae	Phalerinae		Ellida	Ellida caniplaga						HBL008683	P.D.N. Hebert	22-Jul-2003	Canada	New Brunswick	Charlotte Co.	St. Andrews		45.0833	-67.0667
XAF	XAF426-05	HLC-10467		BOLD:AAA9083		658[0n]	2	GU091688	1					12-May-2005	Ellida caniplaga	A	7930		Biodiversity Institute of Ontario		HLC-10467	Arthropoda	Insecta	Lepidoptera	Notodontidae	Phalerinae		Ellida	Ellida caniplaga		Paul Hebert	phebert@uoguelph.ca			HLC-10467	Paul Hebert	12-May-2005	Canada	Ontario	Wellington County	Puslinch Township	Concession 11/Hume Rd	43.537	-80.134	320
XAE	XAE307-04	Moth4307.03		BOLD:AAA9083		658[0n]	2	GU092316	2					15-Apr-2003	Ellida caniplaga		7930		Biodiversity Institute of Ontario		Moth4307.03	Arthropoda	Insecta	Lepidoptera	Notodontidae	Phalerinae		Ellida	Ellida caniplaga		Paul Hebert	phebert@uoguelph.ca			Moth4307.03	Paul Hebert	15-Apr-2003	Canada	Ontario	Wellington County	Puslinch Township	Concession 11/Hume Rd	43.537	-80.134	320
XAB	XAB252-04	04HBL005252		BOLD:AAA9083		658[0n]	2	GU093854	2					08-Jun-2004	Ellida caniplaga		7930		Biodiversity Institute of Ontario		04HBL005252	Arthropoda	Insecta	Lepidoptera	Notodontidae	Phalerinae		Ellida	Ellida caniplaga		Paul Hebert	phebert@uoguelph.ca			04HBL005252	Paul Hebert	08-Jun-2004	Canada	Ontario	Wellington County	Puslinch Township	Concession 11/Hume Rd	43.537	-80.134	320
XAB	XAB323-04	04HBL005323		BOLD:AAA9083		658[0n]	2	GU093850	2					10-Jun-2004	Ellida caniplaga		7930		Biodiversity Institute of Ontario		04HBL005323	Arthropoda	Insecta	Lepidoptera	Notodontidae	Phalerinae		Ellida	Ellida caniplaga		Paul Hebert	phebert@uoguelph.ca			04HBL005323	Paul Hebert	10-Jun-2004	Canada	Ontario	Wellington County	Puslinch Township	Concession 11/Hume Rd	43.537	-80.134	320
XAF	XAF385-05	HLC-10426		BOLD:AAA9083		658[0n]	4	GU091687	1					14-May-2005	Ellida caniplaga	A	7930		Biodiversity Institute of Ontario		HLC-10426	Arthropoda	Insecta	Lepidoptera	Notodontidae	Phalerinae		Ellida	Ellida caniplaga		Paul Hebert	phebert@uoguelph.ca			HLC-10426	Paul Hebert	14-May-2005	Canada	Ontario	Wellington County	Puslinch Township	Concession 11/Hume Rd	43.537	-80.134	320
TGM	TMG64-03	moth358.01		BOLD:AAA9083		639[0n]		KJ379402	1					20-May-2001	Ellida caniplaga		7930		Biodiversity Institute of Ontario		moth358.01	Arthropoda	Insecta	Lepidoptera	Notodontidae	Phalerinae		Ellida	Ellida caniplaga		Paul Hebert	phebert@uoguelph.ca			moth358.01	Paul Hebert	20-May-2001	Canada	Ontario	Wellington County	Puslinch Township	Concession 11/Hume Rd	43.537	-80.134	320
PGM	PMG174-03	moth326.01		BOLD:AAA9083		617[0n]		AF549779	1						Ellida caniplaga		7930		Biodiversity Institute of Ontario		moth326.01	Arthropoda	Insecta	Lepidoptera	Notodontidae	Phalerinae		Ellida	Ellida caniplaga		Paul Hebert	phebert@uoguelph.ca			moth326.01	Paul Hebert		Canada	Ontario	Wellington County	Puslinch Township	Concession 11/Hume Rd	43.537	-80.134	320
XAF	XAF427-05	HLC-10468		BOLD:AAA9083		658[0n]	4	GU091686	1					12-May-2005	Ellida caniplaga	A	7930		Biodiversity Institute of Ontario		HLC-10468	Arthropoda	Insecta	Lepidoptera	Notodontidae	Phalerinae		Ellida	Ellida caniplaga		Paul Hebert	phebert@uoguelph.ca			HLC-10468	Paul Hebert	12-May-2005	Canada	Ontario	Wellington County	Puslinch Township	Concession 11/Hume Rd	43.537	-80.134	320
XAJ	XAJ837-06	2006-ONT-0837	2006-ONT-0837	BOLD:AAA9083		658[0n]	2	KJ377205	1					11-Jul-2006	Ellida caniplaga				Biodiversity Institute of Ontario		2006-ONT-0837	Arthropoda	Insecta	Lepidoptera	Notodontidae	Phalerinae		Ellida	Ellida caniplaga						2006-ONT-0837	J. DeWaard	11-Jul-2006	Canada	Ontario	County of Lennox-Addington	Tamworth	Thompson Hill Rd	44.53	-77
XAE	XAE349-04	Moth4349.03		BOLD:AAA9083		658[0n]	2	GU092317	2					15-Apr-2003	Ellida caniplaga		7930		Biodiversity Institute of Ontario		Moth4349.03	Arthropoda	Insecta	Lepidoptera	Notodontidae	Phalerinae		Ellida	Ellida caniplaga		Paul Hebert	phebert@uoguelph.ca			Moth4349.03	Paul Hebert	15-Apr-2003	Canada	Ontario	Wellington County	Puslinch Township	Concession 11/Hume Rd	43.537	-80.134	320
BBLCU	BBLCU013-09	09BBLEP-04500	MI090618-17	BOLD:AAA9083		658[0n]	2	GU694290	1					18-Jun-2009	Ellida caniplaga	A			Biodiversity Institute of Ontario	MV sheet	09BBLEP-04500	Arthropoda	Insecta	Lepidoptera	Notodontidae	Phalerinae		Ellida	Ellida caniplaga						09BBLEP-04500	A.Borisenko, S.McCubbin	18-Jun-2009	United States	Michigan	Oceana Co.	Manistee National Forest, Pines Point Campground near White River, 7 km NW Hesperia	broadleaf forest near river	43.5328	-86.1123	225
XAB	XAB133-04	04HBL005133		BOLD:AAA9083		658[0n]	2	GU093853	2					13-Jul-2004	Ellida caniplaga		7930		Biodiversity Institute of Ontario		04HBL005133	Arthropoda	Insecta	Lepidoptera	Notodontidae	Phalerinae		Ellida	Ellida caniplaga		Paul Hebert	phebert@uoguelph.ca			04HBL005133	Paul Hebert	13-Jul-2004	Canada	Ontario	Wellington County	Puslinch Township	Concession 11/Hume Rd	43.537	-80.134	320
XAB	XAB043-04	04HBL005043		BOLD:AAA9083		658[0n]	2	GU093851	2					31-Jul-2003	Ellida caniplaga		7930		Biodiversity Institute of Ontario		04HBL005043	Arthropoda	Insecta	Lepidoptera	Notodontidae	Phalerinae		Ellida	Ellida caniplaga		Paul Hebert	phebert@uoguelph.ca			04HBL005043	Paul Hebert	31-Jul-2003	Canada	Ontario	Wellington County	Puslinch Township	Concession 11/Hume Rd	43.537	-80.134	320
LPSOB	LPSOB980-08	PPBP-1979	PPBP-1979	BOLD:AAA9083		658[0n]	2	KJ376043	1					19-Jun-2008	Ellida caniplaga				Biodiversity Institute of Ontario	night UV trap, ETOH	PPBP-1979	Arthropoda	Insecta	Lepidoptera	Notodontidae	Phalerinae		Ellida	Ellida caniplaga						PPBP-1979	J.E.Cossey, N.W.Jeffery, J.R.Straka	19-Jun-2008	Canada	Ontario	Grey County	Fay Jensen Farm	interior of maple/ash hardwood forest	44.379	-80.574	427
LPSOC	LPSOC214-08	PPBP-2213	PPBP-2213	BOLD:AAA9083		658[0n]	2	KJ378903	1					20-Jun-2008	Ellida caniplaga				Biodiversity Institute of Ontario	night UV sheet	PPBP-2213	Arthropoda	Insecta	Lepidoptera	Notodontidae	Phalerinae		Ellida	Ellida caniplaga						PPBP-2213	J.E.Cossey, N.W.Jeffery, J.R.Straka	20-Jun-2008	Canada	Ontario	Grey County	Fay Jensen Farm	interior of maple/ash hardwood forest	44.379	-80.574	427
KPOEC	KPOEC172-08	08OEC-213	08OEC-213	BOLD:AAA9083		658[0n]	2	KJ374828	1					26-May-2008	Ellida caniplaga				Biodiversity Institute of Ontario	Night time UV sheet	08OEC-213	Arthropoda	Insecta	Lepidoptera	Notodontidae	Phalerinae		Ellida	Ellida caniplaga						08OEC-213	J.Cossey, J.Sones, A.Borisenko, K.Perez	26-May-2008	Canada	Ontario	Kawartha	Oliver Ecological Centre, ca. 5 km NE of Bobcayeon	lake front meadow	44.564	-78.505	250
XAJ	XAJ491-06	2006-ONT-0491	2006-ONT-0491	BOLD:AAA9083		658[0n]	2	KJ375209	1					31-May-2006	Ellida caniplaga				Biodiversity Institute of Ontario		2006-ONT-0491	Arthropoda	Insecta	Lepidoptera	Notodontidae	Phalerinae		Ellida	Ellida caniplaga		Paul Hebert	phebert@uoguelph.ca			2006-ONT-0491	Paul Hebert	31-May-2006	Canada	Ontario	Wellington County	Puslinch Township	Concession 11/Hume Rd	43.537	-80.134	320
LPSOC	LPSOC089-08	PPBP-2088	PPBP-2088	BOLD:AAA9083		658[0n]	2	KJ380214	1					20-Jun-2008	Ellida caniplaga				Biodiversity Institute of Ontario	night UV sheet	PPBP-2088	Arthropoda	Insecta	Lepidoptera	Notodontidae	Phalerinae		Ellida	Ellida caniplaga						PPBP-2088	J.E.Cossey, N.W.Jeffery, J.R.Straka	20-Jun-2008	Canada	Ontario	Grey County	Fay Jensen Farm	Grass field behind barn	44.38	-80.58	343
LPSOC	LPSOC083-08	PPBP-2082	PPBP-2082	BOLD:AAA9083		658[0n]	2	KJ379115	1					20-Jun-2008	Ellida caniplaga				Biodiversity Institute of Ontario	night UV sheet	PPBP-2082	Arthropoda	Insecta	Lepidoptera	Notodontidae	Phalerinae		Ellida	Ellida caniplaga						PPBP-2082	J.E.Cossey, N.W.Jeffery, J.R.Straka	20-Jun-2008	Canada	Ontario	Grey County	Fay Jensen Farm	Grass field behind barn	44.38	-80.58	343
LPSOC	LPSOC212-08	PPBP-2211	PPBP-2211	BOLD:AAA9083		658[0n]	2	KJ377458	1					20-Jun-2008	Ellida caniplaga				Biodiversity Institute of Ontario	night UV sheet	PPBP-2211	Arthropoda	Insecta	Lepidoptera	Notodontidae	Phalerinae		Ellida	Ellida caniplaga						PPBP-2211	J.E.Cossey, N.W.Jeffery, J.R.Straka	20-Jun-2008	Canada	Ontario	Grey County	Fay Jensen Farm	interior of maple/ash hardwood forest	44.379	-80.574	427
LPSO	LPSO256-08	PPBP-0256	L#PEL-030	BOLD:AAA9083	PPBP-0256	658[0n]	2	KJ377062	1					01-Jun-2008	Ellida caniplaga	A	Point Pelee NP	Vouchered:Registered Collection	Biodiversity Institute of Ontario		PPBP-0256	Arthropoda	Insecta	Lepidoptera	Notodontidae	Phalerinae		Ellida	Ellida caniplaga						PPBP-0256	BIObus 2008	01-Jun-2008	Canada	Ontario	Point Pelee NP		Visitor`s Centre	41.93	-82.51	183
LPSO	LPSO133-08	PPBP-0133	L#PEL-001	BOLD:AAA9083	PPBP-0133	658[0n]	2	KJ375608	1					30-May-2008	Ellida caniplaga	A	Point Pelee NP	Vouchered:Registered Collection	Biodiversity Institute of Ontario		PPBP-0133	Arthropoda	Insecta	Lepidoptera	Notodontidae	Phalerinae		Ellida	Ellida caniplaga						PPBP-0133	BIObus 2008	30-May-2008	Canada	Ontario	Point Pelee NP			41.94	-82.52	174
LMIS	LMIS012-05	05-ONMIS-0012	05-ONMIS-0012	BOLD:AAA9083		612[1n]	2	KJ374868						21-May-2005	Ellida caniplaga				Biodiversity Institute of Ontario		05-ONMIS-0012	Arthropoda	Insecta	Lepidoptera	Notodontidae	Phalerinae		Ellida	Ellida caniplaga						05-ONMIS-0012		21-May-2005	Canada	Ontario
LPSO	LPSO545-08	PPBP-0545	L#PEL-067	BOLD:AAA9083	PPBP-0545	658[0n]	2	KJ375613	1					04-Jun-2008	Ellida caniplaga	A	Point Pelee NP	Vouchered:Registered Collection	Biodiversity Institute of Ontario		PPBP-0545	Arthropoda	Insecta	Lepidoptera	Notodontidae	Phalerinae		Ellida	Ellida caniplaga						PPBP-0545	BIObus 2008	04-Jun-2008	Canada	Ontario	Point Pelee NP			41.97	-82.536	179
LGSMB	LGSMB254-05	DNA-ATBI-1103		BOLD:AAF7371		535[1n]	2	GU089481	1					20-Jul-2004	Misogada unicolor		7974		Research Collection of Brian Scholtens		DNA-ATBI-1103	Arthropoda	Insecta	Lepidoptera	Notodontidae	Heterocampinae		Misogada	Misogada unicolor						DNA-ATBI-1103	James Adams	20-Jul-2004	United States	Tennessee	Cocke County	MVST6	Cosby Campground house, MVST6	35.7513	-83.2059	732
LGSMC	LGSMC762-05	DNA-ATBI-2762		BOLD:AAF7371		658[0n]	2	GU089032	1					19-May-2005	Misogada unicolor		7974		Biodiversity Institute of Ontario		DNA-ATBI-2762	Arthropoda	Insecta	Lepidoptera	Notodontidae	Heterocampinae		Misogada	Misogada unicolor						DNA-ATBI-2762	Michelle Prysby	19-May-2005	United States	Tennessee	Blount	Great Smoky Mountains Institute at Tremont	TREM	35.64	-83.689	457
LGSMB	LGSMB255-05	DNA-ATBI-1104		BOLD:AAF7371		571[0n]	2	GU089482	1					20-Jul-2004	Misogada unicolor		7974		Research Collection of Brian Scholtens		DNA-ATBI-1104	Arthropoda	Insecta	Lepidoptera	Notodontidae	Heterocampinae		Misogada	Misogada unicolor						DNA-ATBI-1104	Brian G. Scholtens	20-Jul-2004	United States	Tennessee	Blount County	MVST2	Foothills Pkwy at Little River, MVST2	35.7186	-83.8202	305
JBAZ	JBAZ123-09	JLB-0123	JLB-0123	BOLD:AAG5373		658[0n]	2		1					26-Sep-2008	Litodonta wymola	A			Research Collection of Jennifer Bundy		JLB-0123	Arthropoda	Insecta	Lepidoptera	Notodontidae	Heterocampinae		Litodonta	Litodonta wymola		Jennifer L. Bundy	jennifer.bundy@azwestern.edu			JLB-0123	J.L. Bundy	26-Sep-2008	United States	Arizona	Pima Co.	Babaquivari Mts.	Brown Cyn	31.7721	-111.555	1257.01
BBLOC	BBLOC892-11	BIOUG01467-B07	L#11BIOBUS-2640	BOLD:AAG5373	BIOUG01467-B07	658[0n]	2		1					11-Aug-2011	Litodonta wymola	A	Catalina State Park		Biodiversity Institute of Ontario	night collecting|overcast and warm	BIOUG01467-B07	Arthropoda	Insecta	Lepidoptera	Notodontidae	Heterocampinae		Litodonta	Litodonta wymola		J. Donald Lafontaine	Lafontained@agr.gc.ca			BIOUG01467-B07	Biobus 2011	11-Aug-2011	United States	Arizona	Catalina State Park	campground	grass, small trees	32.425	-110.924	828				GPSmap 60Cx
CNCLB	CNCLB1682-14	CNCLEP 00113916		BOLD:ACP4424	CNCLEP00113916	658[0n]	2		1					23-Aug-2008	Litodonta aonides			Vouchered:Registered Collection	Canadian National Collection of Insects, Arachnids and Nematodes		CNCLEP 00113916	Arthropoda	Insecta	Lepidoptera	Notodontidae	Heterocampinae		Litodonta	Litodonta aonides		J. Donald Lafontaine	Lafontained@agr.gc.ca			CNCLEP 00113916	J.Vargo	23-Aug-2008	United States	New Mexico			Eddy County, Juniper Canyon			1114
CNCLB	CNCLB1798-14	CNCLEP 00114091		BOLD:ACP4424	CNCLEP00114091	658[0n]	4		1					24-Aug-2008	Litodonta aonides			Vouchered:Registered Collection	Canadian National Collection of Insects, Arachnids and Nematodes		CNCLEP 00114091	Arthropoda	Insecta	Lepidoptera	Notodontidae	Heterocampinae		Litodonta	Litodonta aonides		J. Donald Lafontaine	Lafontained@agr.gc.ca			CNCLEP 00114091	J.Vargo	24-Aug-2008	United States	Texas			Culberson County, Rest Area near Guadalupe Mountains National Park
LGSMB	LGSMB288-05	DNA-ATBI-1137		BOLD:AAA9644		589[1n]	2	GU089470	1					20-Jul-2004	Macrurocampa marthesia		7975		Research Collection of Brian Scholtens		DNA-ATBI-1137	Arthropoda	Insecta	Lepidoptera	Notodontidae	Heterocampinae		Macrurocampa	Macrurocampa marthesia						DNA-ATBI-1137	Don Davis	20-Jul-2004	United States	Tennessee	Cocke County	BLBT18	Foothills Pkwy, N 1st Parking lot near N. Cosby, BLBT 18	35.81	-83.24
LOT	LOT084-04	04HBL002084		BOLD:AAA9644		609[0n]	2	GU087934	2					20-Jul-2004	Macrurocampa marthesia	A	7975		Biodiversity Institute of Ontario		04HBL002084	Arthropoda	Insecta	Lepidoptera	Notodontidae	Heterocampinae		Macrurocampa	Macrurocampa marthesia						04HBL002084	P.D.N. Hebert	20-Jul-2004	United States	Tennessee	Sevier County	Gatlinburg	Cobbly Nob	35.7	-83.5
LOT	LOT076-04	04HBL002076		BOLD:AAA9644		609[0n]	2	GU087931	2					20-Jul-2004	Macrurocampa marthesia	A	7975		Biodiversity Institute of Ontario		04HBL002076	Arthropoda	Insecta	Lepidoptera	Notodontidae	Heterocampinae		Macrurocampa	Macrurocampa marthesia						04HBL002076	P.D.N. Hebert	20-Jul-2004	United States	Tennessee	Sevier County	Gatlinburg	Cobbly Nob	35.7	-83.5
LGSMG	LGSMG090-07	BGS03411	BGS03411	BOLD:AAA9644		658[0n]	2							14-Aug-2006	Macrurocampa marthesia	A			College of Charleston		BGS03411	Arthropoda	Insecta	Lepidoptera	Notodontidae	Heterocampinae		Macrurocampa	Macrurocampa marthesia		Mark J. Mello	markmello@lloydcenter.org			BGS03411	Mark Mello	14-Aug-2006	United States	Tennessee	Cocke County	Great Smoky Mountains National Park	Cosby Ranger Station	35.778	-83.214	533
LOT	LOT083-04	04HBL002083		BOLD:AAA9644		609[0n]	2	GU087938	2					20-Jul-2004	Macrurocampa marthesia	A	7975		Biodiversity Institute of Ontario		04HBL002083	Arthropoda	Insecta	Lepidoptera	Notodontidae	Heterocampinae		Macrurocampa	Macrurocampa marthesia						04HBL002083	P.D.N. Hebert	20-Jul-2004	United States	Tennessee	Sevier County	Gatlinburg	Cobbly Nob	35.7	-83.5
LOT	LOT082-04	04HBL002082		BOLD:AAA9644		609[0n]	2	GU087936	2					20-Jul-2004	Macrurocampa marthesia	A	7975		Biodiversity Institute of Ontario		04HBL002082	Arthropoda	Insecta	Lepidoptera	Notodontidae	Heterocampinae		Macrurocampa	Macrurocampa marthesia						04HBL002082	P.D.N. Hebert	20-Jul-2004	United States	Tennessee	Sevier County	Gatlinburg	Cobbly Nob	35.7	-83.5
LOT	LOT072-04	04HBL002072		BOLD:AAA9644		609[0n]	2	GU087928	2					20-Jul-2004	Macrurocampa marthesia	A	7975		Biodiversity Institute of Ontario		04HBL002072	Arthropoda	Insecta	Lepidoptera	Notodontidae	Heterocampinae		Macrurocampa	Macrurocampa marthesia						04HBL002072	P.D.N. Hebert	20-Jul-2004	United States	Tennessee	Sevier County	Gatlinburg	Cobbly Nob	35.7	-83.5
RDNMH	RDNMH438-09	CNCLEP00054452	CNCLEP 00054452	BOLD:AAA9644	CNCLEP 00054452	658[0n]	2	GU679126	1					20-Jul-2006	Macrurocampa marthesia				Canadian National Collection of Insects, Arachnids and Nematodes		CNCLEP00054452	Arthropoda	Insecta	Lepidoptera	Notodontidae	Heterocampinae		Macrurocampa	Macrurocampa marthesia						CNCLEP00054452	Richard Brown	20-Jul-2006	United States	Tennessee	Blount Co.		Foots Hills Parkway, 2.1 mi W Hw 321	35.7097	-83.8517
LGSMC	LGSMC751-05	DNA-ATBI-2751		BOLD:AAA9644		658[0n]	2	GU088988	1					21-May-2005	Macrurocampa marthesia		7975		Biodiversity Institute of Ontario		DNA-ATBI-2751	Arthropoda	Insecta	Lepidoptera	Notodontidae	Heterocampinae		Macrurocampa	Macrurocampa marthesia						DNA-ATBI-2751	Wagner	21-May-2005	United States	Tennessee	Sevier	Univ of Tennessee Field Stn	UTENN	35.739	-83.4235	503
TMNBD	TMNBD352-07	MNBTT-3153	MNBTT-3153	BOLD:AAA9644		630[0n]	2	KJ378931	1					14-Jul-2006	Macrurocampa marthesia	A			Biodiversity Institute of Ontario		MNBTT-3153	Arthropoda	Insecta	Lepidoptera	Notodontidae	Heterocampinae		Macrurocampa	Macrurocampa marthesia		Tony Thomas				MNBTT-3153	A.W.Thomas	14-Jul-2006	Canada	New Brunswick	York Co	McAdam		45.583	-67.35
RDLQ	RDLQ771-07	DH007822	DH007822	BOLD:AAA9644		653[0n]	2	KJ378934	1					21-Jul-2004	Macrurocampa marthesia	A	7975		Research Collection of Daniel Handfield	Monteregienne typique	DH007822	Arthropoda	Insecta	Lepidoptera	Notodontidae	Heterocampinae		Macrurocampa	Macrurocampa marthesia						DH007822	Daniel Handfield	21-Jul-2004	Canada	Quebec	Rougemont		Montagne	45.465	-73.075
NAMUM	NAMUM344-08	AM-93-0030	AM-93-0030	BOLD:AAA9644		658[0n]	2	KF492431	1					23-Jul-1993	Macrurocampa marthesia	A	submitted as Heterocampa sp.		University of Maryland		AM-93-0030	Arthropoda	Insecta	Lepidoptera	Notodontidae	Heterocampinae		Macrurocampa	Macrurocampa marthesia		Evgeny V. Zakharov	zakharov@uoguelph.ca			AM-93-0030	Andrew Mitchell	23-Jul-1993	United States	Maryland	Prince Georges Co.	Beltsville	BARC/USDA	39.0367	-76.9235
LOT	LOT078-04	04HBL002078		BOLD:AAA9644		609[0n]	2	GU087930	2					20-Jul-2004	Macrurocampa marthesia	A	7975		Biodiversity Institute of Ontario		04HBL002078	Arthropoda	Insecta	Lepidoptera	Notodontidae	Heterocampinae		Macrurocampa	Macrurocampa marthesia						04HBL002078	P.D.N. Hebert	20-Jul-2004	United States	Tennessee	Sevier County	Gatlinburg	Cobbly Nob	35.7	-83.5
LOT	LOT080-04	04HBL002080		BOLD:AAA9644		609[0n]	2	GU087935	2					20-Jul-2004	Macrurocampa marthesia	A	7975		Biodiversity Institute of Ontario		04HBL002080	Arthropoda	Insecta	Lepidoptera	Notodontidae	Heterocampinae		Macrurocampa	Macrurocampa marthesia						04HBL002080	P.D.N. Hebert	20-Jul-2004	United States	Tennessee	Sevier County	Gatlinburg	Cobbly Nob	35.7	-83.5
LOT	LOT075-04	04HBL002075		BOLD:AAA9644		609[1n]	2	GU087932	2					20-Jul-2004	Macrurocampa marthesia	A	7975		Biodiversity Institute of Ontario		04HBL002075	Arthropoda	Insecta	Lepidoptera	Notodontidae	Heterocampinae		Macrurocampa	Macrurocampa marthesia						04HBL002075	P.D.N. Hebert	20-Jul-2004	United States	Tennessee	Sevier County	Gatlinburg	Cobbly Nob	35.7	-83.5
XAE	XAE441-04	Moth4441.03		BOLD:AAA9644		658[0n]	2	GU092454	2					15-Apr-2003	Macrurocampa marthesia		7975		Biodiversity Institute of Ontario		Moth4441.03	Arthropoda	Insecta	Lepidoptera	Notodontidae	Heterocampinae		Macrurocampa	Macrurocampa marthesia		Paul Hebert	phebert@uoguelph.ca			Moth4441.03	Paul Hebert	15-Apr-2003	Canada	Ontario	Wellington County	Puslinch Township	Concession 11/Hume Rd	43.537	-80.134	320
XAE	XAE425-04	Moth4425.03		BOLD:AAA9644		658[0n]	2	GU092452	2					15-Apr-2003	Macrurocampa marthesia		7975		Biodiversity Institute of Ontario		Moth4425.03	Arthropoda	Insecta	Lepidoptera	Notodontidae	Heterocampinae		Macrurocampa	Macrurocampa marthesia		Paul Hebert	phebert@uoguelph.ca			Moth4425.03	Paul Hebert	15-Apr-2003	Canada	Ontario	Wellington County	Puslinch Township	Concession 11/Hume Rd	43.537	-80.134	320
XAF	XAF570-05	2005-ONT-219		BOLD:AAA9644		658[0n]	2	GU091828	1					07-Jun-2005	Macrurocampa marthesia		7975		Biodiversity Institute of Ontario		2005-ONT-219	Arthropoda	Insecta	Lepidoptera	Notodontidae	Heterocampinae		Macrurocampa	Macrurocampa marthesia		Paul Hebert	phebert@uoguelph.ca			2005-ONT-219	Paul Hebert	07-Jun-2005	Canada	Ontario	Wellington County	Puslinch Township	Concession 11/Hume Rd	43.537	-80.134	320
LOT	LOT079-04	04HBL002079		BOLD:AAA9644		609[0n]	2	GU087933	2					20-Jul-2004	Macrurocampa marthesia	A	7975		Biodiversity Institute of Ontario		04HBL002079	Arthropoda	Insecta	Lepidoptera	Notodontidae	Heterocampinae		Macrurocampa	Macrurocampa marthesia						04HBL002079	P.D.N. Hebert	20-Jul-2004	United States	Tennessee	Sevier County	Gatlinburg	Cobbly Nob	35.7	-83.5
LOT	LOT077-04	04HBL002077		BOLD:AAA9644		609[0n]	2	GU087929	2					20-Jul-2004	Macrurocampa marthesia	A	7975		Biodiversity Institute of Ontario		04HBL002077	Arthropoda	Insecta	Lepidoptera	Notodontidae	Heterocampinae		Macrurocampa	Macrurocampa marthesia						04HBL002077	P.D.N. Hebert	20-Jul-2004	United States	Tennessee	Sevier County	Gatlinburg	Cobbly Nob	35.7	-83.5
LOT	LOT074-04	04HBL002074		BOLD:AAA9644		609[0n]	2	GU087927	2					20-Jul-2004	Macrurocampa marthesia	A	7975		Biodiversity Institute of Ontario		04HBL002074	Arthropoda	Insecta	Lepidoptera	Notodontidae	Heterocampinae		Macrurocampa	Macrurocampa marthesia						04HBL002074	P.D.N. Hebert	20-Jul-2004	United States	Tennessee	Sevier County	Gatlinburg	Cobbly Nob	35.7	-83.5
LGSMB	LGSMB290-05	DNA-ATBI-1139		BOLD:AAA9644		541[1n]	2	GU089472	1					20-Jul-2004	Macrurocampa marthesia		7975		Research Collection of Brian Scholtens		DNA-ATBI-1139	Arthropoda	Insecta	Lepidoptera	Notodontidae	Heterocampinae		Macrurocampa	Macrurocampa marthesia						DNA-ATBI-1139	John Brown	20-Jul-2004	United States	Tennessee	Cocke County	BLBT1	4.9mi from Cosby ATBI house, BLBT1	35.8373	-83.1919	427
LGSMB	LGSMB287-05	DNA-ATBI-1136				597[11n]	2	GU089473	1					20-Jul-2004	Macrurocampa marthesia		7975		Research Collection of Brian Scholtens		DNA-ATBI-1136	Arthropoda	Insecta	Lepidoptera	Notodontidae	Heterocampinae		Macrurocampa	Macrurocampa marthesia						DNA-ATBI-1136	Don Davis	20-Jul-2004	United States	Tennessee	Cocke County	BLBT19	Foothills Pkwy, N side 4.5 mi., 3rd overlook, BLBT 19	35.8373	-83.1919	427
XAE	XAE426-04	Moth4426.03		BOLD:AAA9644		591[0n]	2	GU092453	2					15-Apr-2003	Macrurocampa marthesia		7975		Biodiversity Institute of Ontario		Moth4426.03	Arthropoda	Insecta	Lepidoptera	Notodontidae	Heterocampinae		Macrurocampa	Macrurocampa marthesia		Paul Hebert	phebert@uoguelph.ca			Moth4426.03	Paul Hebert	15-Apr-2003	Canada	Ontario	Wellington County	Puslinch Township	Concession 11/Hume Rd	43.537	-80.134	320
LPOKB	LPOKB380-09	MDOK-1440	MD052609-12	BOLD:AAA9644		656[4n]	2		1					26-May-2009	Macrurocampa marthesia	A			Biodiversity Institute of Ontario		MDOK-1440	Arthropoda	Insecta	Lepidoptera	Notodontidae	Heterocampinae		Macrurocampa	Macrurocampa marthesia						MDOK-1440	Mark Dreiling	26-May-2009	United States	Oklahoma		Bartlesville	1301 Cherokee Hills Drive	36.74	-95.95	215
LPOKB	LPOKB988-09	MDOK-2030	MD061309-22	BOLD:AAA9644		658[0n]	4	GU800081	1					13-Jun-2009	Macrurocampa marthesia	A			Biodiversity Institute of Ontario		MDOK-2030	Arthropoda	Insecta	Lepidoptera	Notodontidae	Heterocampinae		Macrurocampa	Macrurocampa marthesia						MDOK-2030	Mark Dreiling	13-Jun-2009	United States	Oklahoma		Bartlesville	1301 Cherokee Hills Drive	36.74	-95.95	215
LPOKB	LPOKB990-09	MDOK-2032	MD060209-11	BOLD:AAA9644		658[0n]	4	GU800067	1					02-Jun-2009	Macrurocampa marthesia	A			Biodiversity Institute of Ontario		MDOK-2032	Arthropoda	Insecta	Lepidoptera	Notodontidae	Heterocampinae		Macrurocampa	Macrurocampa marthesia						MDOK-2032	Mark Dreiling	02-Jun-2009	United States	Oklahoma		Bartlesville	1301 Cherokee Hills Drive	36.74	-95.95	215
LOFLA	LOFLA743-06	06-FLOR-0743	06-FLOR-0743	BOLD:AAA9644		658[0n]	2		1					15-Jun-2006	Macrurocampa marthesia				Biodiversity Institute of Ontario	UV/MV sheet coll`n	06-FLOR-0743	Arthropoda	Insecta	Lepidoptera	Notodontidae	Heterocampinae		Macrurocampa	Macrurocampa marthesia						06-FLOR-0743	P.D.N. Hebert, K. Pickthorn, J. deWaard	15-Jun-2006	United States	Florida	Putnam Co.	Interlachen	Tahitian Beach Cove Hideaway	29.671	-81.843	60
LNCB	LNCB051-06	06-NCC-1007	06-NCC-1007	BOLD:AAA9644		658[0n]	2		1					09-May-2006	Macrurocampa marthesia				Biodiversity Institute of Ontario		06-NCC-1007	Arthropoda	Insecta	Lepidoptera	Notodontidae	Heterocampinae		Macrurocampa	Macrurocampa marthesia						06-NCC-1007	J. Bolling Sullivan	09-May-2006	United States	North Carolina	Carteret County	Croatan National Forest	Rd. 181	34.768	-76.764
LOT	LOT081-04	04HBL002081		BOLD:AAA9644		609[0n]	2	GU087937	2					20-Jul-2004	Macrurocampa marthesia	A	7975		Biodiversity Institute of Ontario		04HBL002081	Arthropoda	Insecta	Lepidoptera	Notodontidae	Heterocampinae		Macrurocampa	Macrurocampa marthesia						04HBL002081	P.D.N. Hebert	20-Jul-2004	United States	Tennessee	Sevier County	Gatlinburg	Cobbly Nob	35.7	-83.5
LOT	LOT073-04	04HBL002073		BOLD:AAA9644		658[0n]	4	GU087926	2					20-Jul-2004	Macrurocampa marthesia	A	7975		Biodiversity Institute of Ontario		04HBL002073	Arthropoda	Insecta	Lepidoptera	Notodontidae	Heterocampinae		Macrurocampa	Macrurocampa marthesia						04HBL002073	P.D.N. Hebert	20-Jul-2004	United States	Tennessee	Sevier County	Gatlinburg	Cobbly Nob	35.7	-83.5
LOFLA	LOFLA550-06	06-FLOR-0550	06-FLOR-0550	BOLD:AAA9644		658[0n]	2		1					17-Jun-2006	Macrurocampa marthesia				Biodiversity Institute of Ontario	UV/MV sheet coll`n	06-FLOR-0550	Arthropoda	Insecta	Lepidoptera	Notodontidae	Heterocampinae		Macrurocampa	Macrurocampa marthesia						06-FLOR-0550	P.D.N. Hebert, K. Pickthorn, J. deWaard	17-Jun-2006	United States	Florida	Putnam Co.	Etoniah Creek State Forest	Picnic area	29.762	-81.843	19
LOFLB	LOFLB007-06	06-FLOR-0947	06-FLOR-0947	BOLD:AAA9644		658[0n]	2		1					17-Jun-2006	Macrurocampa marthesia				Biodiversity Institute of Ontario	UV/MV sheet coll`n	06-FLOR-0947	Arthropoda	Insecta	Lepidoptera	Notodontidae	Heterocampinae		Macrurocampa	Macrurocampa marthesia						06-FLOR-0947	P.D.N. Hebert, K. Pickthorn, J. deWaard	17-Jun-2006	United States	Florida	Putnam Co.	Etoniah Creek State Forest	Preservation site	29.739	-81.8436	36
LPOKB	LPOKB984-09	MDOK-2026	MD060109-7	BOLD:AAA9644		658[0n]	4	GU800073	1					01-Jun-2009	Macrurocampa marthesia	A			Biodiversity Institute of Ontario		MDOK-2026	Arthropoda	Insecta	Lepidoptera	Notodontidae	Heterocampinae		Macrurocampa	Macrurocampa marthesia						MDOK-2026	Mark Dreiling	01-Jun-2009	United States	Oklahoma		Bartlesville	1301 Cherokee Hills Drive	36.74	-95.95	215
LGSMB	LGSMB289-05	DNA-ATBI-1138		BOLD:AAA9644		583[1n]	2	GU089471	1					20-Jul-2004	Macrurocampa marthesia		7975		Research Collection of Brian Scholtens		DNA-ATBI-1138	Arthropoda	Insecta	Lepidoptera	Notodontidae	Heterocampinae		Macrurocampa	Macrurocampa marthesia						DNA-ATBI-1138	Michael Pogue	20-Jul-2004	United States	North Carolina	Haywood County	BLBT3	Polls Gap, Hemphill Bald Trail, BLBT3	35.5646	-83.1038	1646
LPOKB	LPOKB355-09	MDOK-1369	MD051509-15	BOLD:AAA9644		658[0n]	2		1					15-May-2009	Macrurocampa marthesia	A			Biodiversity Institute of Ontario		MDOK-1369	Arthropoda	Insecta	Lepidoptera	Notodontidae	Heterocampinae		Macrurocampa	Macrurocampa marthesia						MDOK-1369	Mark Dreiling	15-May-2009	United States	Oklahoma		Bartlesville	1301 Cherokee Hills Drive	36.74	-95.95	215
RDNMK	RDNMK348-11	CNCLEP 84257	CNCLEP 84257	BOLD:AAZ7693	CNCLEP 84257	658[0n]	2		1					10-Jul-2010	Macrurocampa dorothea	A			Canadian National Collection of Insects, Arachnids and Nematodes		CNCLEP 84257	Arthropoda	Insecta	Lepidoptera	Notodontidae	Heterocampinae		Macrurocampa	Macrurocampa dorothea		J. Donald Lafontaine	Lafontained@agr.gc.ca			CNCLEP 84257	Eric H. Metzler	10-Jul-2010	United States	New Mexico	Eddy Co.		Carlsbad Caverns NP arroyo habitat	32.064	-104.337	1271
RDNMK	RDNMK350-11	CNCLEP 84259	CNCLEP 84259	BOLD:AAZ7693	CNCLEP 84259	658[0n]	2		1					10-Jul-2010	Macrurocampa dorothea	A			Canadian National Collection of Insects, Arachnids and Nematodes		CNCLEP 84259	Arthropoda	Insecta	Lepidoptera	Notodontidae	Heterocampinae		Macrurocampa	Macrurocampa dorothea		J. Donald Lafontaine	Lafontained@agr.gc.ca			CNCLEP 84259	Eric H. Metzler	10-Jul-2010	United States	New Mexico	Eddy Co.		Carlsbad Caverns NP arroyo habitat	32.06	-104.336	1250
LNAUT	LNAUT1047-14	CCDB-22947-A03		BOLD:ABW6326	USNM ENT 00975488	618[0n]	4		1					17-Jul-1982	Litodonta gigantea	A		Vouchered:Registered Collection	National Museum of Natural History, Smithsonian Institution	3885	CCDB-22947-A03	Arthropoda	Insecta	Lepidoptera	Notodontidae	Heterocampinae		Litodonta	Litodonta gigantea						CCDB-22947-A03	N.McFarland	17-Jul-1982	United States	Arizona	Cochise County		Huachuca Mountains, Ash Canyon Road, 1/2 mile West Highway 92			1554
CMAZA	CMAZA866-12	BIOUG02040-B05	10082887	BOLD:ABW6326	BIOUG02040-B05	658[0n]	2							27-Aug-2010	Litodonta gigantea	A			Biodiversity Institute of Ontario	transition zone from mesquite grassland to Oak-Juniper woodland	BIOUG02040-B05	Arthropoda	Insecta	Lepidoptera	Notodontidae	Heterocampinae		Litodonta	Litodonta gigantea		Paul Hebert	phebert@uoguelph.ca	Digital Morphology; BOLD Barcode Library (October, 2012)		BIOUG02040-B05	Charles Melton	27-Aug-2010	United States	Arizona	Cochise Co.	Miller Canyon, Huachuca Mountains	1.16km West of Hwy 92 on East Miller Canyon Road	31.427	-110.252	1542
LNAUT	LNAUT1050-14	CCDB-22947-A06		BOLD:ACN8310	USNM ENT 00975491	658[0n]	4		1					02-Jun-1973	Litodonta alpina	A		Vouchered:Registered Collection	National Museum of Natural History, Smithsonian Institution		CCDB-22947-A06	Arthropoda	Insecta	Lepidoptera	Notodontidae	Heterocampinae		Litodonta	Litodonta alpina						CCDB-22947-A06	D.C.Ferguson	02-Jun-1973	United States	Texas	Brewster County		Panther Pass, Chisos Mountains			1829
LNAUT	LNAUT1048-14	CCDB-22947-A04		BOLD:ACN8310	USNM ENT 00975489	658[0n]	4		1					04-Jun-1986	Litodonta alpina	A		Vouchered:Registered Collection	National Museum of Natural History, Smithsonian Institution		CCDB-22947-A04	Arthropoda	Insecta	Lepidoptera	Notodontidae	Heterocampinae		Litodonta	Litodonta alpina						CCDB-22947-A04	E.C.Knudson	04-Jun-1986	United States	Texas	Brewster County		Big Bend National Park, Green Gulch			1646
CNCLB	CNCLB2412-14	CNCLEP 00119554		BOLD:ACN8310	CNCLEP 00119554	658[0n]	4		1					14-Apr-2011	Litodonta alpina			Vouchered:Registered Collection	Canadian National Collection of Insects, Arachnids and Nematodes		CNCLEP 00119554	Arthropoda	Insecta	Lepidoptera	Notodontidae	Heterocampinae		Litodonta	Litodonta alpina		Bjorn C. Schmidt	chris.schmidt@inspection.gc.ca			CNCLEP 00119554	B/K	14-Apr-2011	United States	Texas			Brewster County, Big Bend National Park, Chisos Basin
AWCLB	AWCLB557-11	AWC-00322	322	BOLD:AAU7970	322	658[0n]	2	JN290149	1					07-Aug-2004	Heterocampa ruficornis	A			Arizona Western College, Yuma		AWC-00322	Arthropoda	Insecta	Lepidoptera	Notodontidae	Heterocampinae		Heterocampa	Heterocampa ruficornis		BOLD ID Engine				AWC-00322	T Whittier	07-Aug-2004	United States	Arizona	Santa Cruz
CMAZA	CMAZA917-12	BIOUG02040-F08	11080155	BOLD:AAU7970	BIOUG02040-F08	658[0n]	2							17-Aug-2011	Heterocampa ruficornis	A			Biodiversity Institute of Ontario	transition zone from mesquite grassland to Oak-Juniper woodland	BIOUG02040-F08	Arthropoda	Insecta	Lepidoptera	Notodontidae	Heterocampinae		Heterocampa	Heterocampa ruficornis		Paul Hebert	phebert@uoguelph.ca	Digital Morphology; BOLD Barcode Library (October, 2012)		BIOUG02040-F08	Charles Melton	17-Aug-2011	United States	Arizona	Cochise Co.	Miller Canyon, Huachuca Mountains	1.16km West of Hwy 92 on East Miller Canyon Road	31.427	-110.252	1542
XAK	XAK507-07	HLC-16060	HLC-16060	BOLD:AAB1511		658[0n]	2	KJ379637	1					21-Jul-2006	Lochmaeus manteo	A			Biodiversity Institute of Ontario		HLC-16060	Arthropoda	Insecta	Lepidoptera	Notodontidae	Heterocampinae		Lochmaeus	Lochmaeus manteo		Paul Hebert	phebert@uoguelph.ca			HLC-16060	Paul Hebert	21-Jul-2006	Canada	Ontario	Wellington County	Puslinch Township	Concession 11/Hume Rd	43.537	-80.134	320
LPOKB	LPOKB977-09	MDOK-2019	MD060209-17	BOLD:AAB1511		658[0n]	4	GU800094	1					02-Jun-2009	Lochmaeus manteo	A			Biodiversity Institute of Ontario		MDOK-2019	Arthropoda	Insecta	Lepidoptera	Notodontidae	Heterocampinae		Lochmaeus	Lochmaeus manteo						MDOK-2019	Mark Dreiling	02-Jun-2009	United States	Oklahoma		Bartlesville	1301 Cherokee Hills Drive	36.74	-95.95	215
LPOKA	LPOKA209-08	MDOK-0209	MDOK-0209	BOLD:AAB1511		658[0n]	2		1					27-Aug-2008	Lochmaeus manteo	A			Biodiversity Institute of Ontario		MDOK-0209	Arthropoda	Insecta	Lepidoptera	Notodontidae	Heterocampinae		Lochmaeus	Lochmaeus manteo						MDOK-0209	Mark Dreiling	27-Aug-2008	United States	Oklahoma		Bartlesville	1301 Cherokee Hills Drive	36.735	-95.951	215
RDLQB	RDLQB677-05	DH010780	DH010780	BOLD:AAB1511		658[0n]	2	KJ377213	1					20-Jul-2005	Lochmaeus manteo	A	BOX-RECORD-0447		Research Collection of Daniel Handfield	Mercure dans Tourniere seche	DH010780	Arthropoda	Insecta	Lepidoptera	Notodontidae	Heterocampinae		Lochmaeus	Lochmaeus manteo						DH010780	D.Handfield	20-Jul-2005	Canada	Quebec	Val-des-Monts		Lac Barnes	45.65	-75.593
PGM	PMG182-03	HETEROC2.00		BOLD:AAB1511		617[0n]		AF549795	1						Lochmaeus manteo		7998		Biodiversity Institute of Ontario		HETEROC2.00	Arthropoda	Insecta	Lepidoptera	Notodontidae	Heterocampinae		Lochmaeus	Lochmaeus manteo		Paul Hebert	phebert@uoguelph.ca			HETEROC2.00	Paul Hebert		Canada	Ontario	Wellington County	Puslinch Township	Concession 11/Hume Rd	43.537	-80.134	320
XAG	XAG249-05	2005-ONT-833		BOLD:AAB1511		505[2n]	2	GU091211	1					29-Jul-2005	Lochmaeus manteo		7998		Biodiversity Institute of Ontario		2005-ONT-833	Arthropoda	Insecta	Lepidoptera	Notodontidae	Heterocampinae		Lochmaeus	Lochmaeus manteo		Paul Hebert	phebert@uoguelph.ca			2005-ONT-833	Paul Hebert	29-Jul-2005	Canada	Ontario	Wellington County	Puslinch Township	Concession 11/Hume Rd	43.537	-80.134	320
LGSMB	LGSMB252-05	DNA-ATBI-1101		BOLD:AAB1511		573[0n]	2	GU089467	1					20-Jul-2004	Lochmaeus manteo		7998		Research Collection of Brian Scholtens		DNA-ATBI-1101	Arthropoda	Insecta	Lepidoptera	Notodontidae	Heterocampinae		Lochmaeus	Lochmaeus manteo						DNA-ATBI-1101	John Brown	20-Jul-2004	United States	Tennessee	Cocke County	BLBT1	4.9mi from Cosby ATBI house, BLBT1	35.8373	-83.1919	427
LOT	LOT111-04	04HBL002111		BOLD:AAB1511		609[0n]	2	GU087917	2					20-Jul-2004	Lochmaeus manteo	A	7998		Biodiversity Institute of Ontario		04HBL002111	Arthropoda	Insecta	Lepidoptera	Notodontidae	Heterocampinae		Lochmaeus	Lochmaeus manteo						04HBL002111	P.D.N. Hebert	20-Jul-2004	United States	Tennessee	Sevier County	Gatlinburg	Cobbly Nob	35.7	-83.5
BBLOE	BBLOE1479-12	BIOUG01987-G09	L#11BIOBUS-2875	BOLD:AAB1511	BIOUG01987-G09	658[0n]	2							31-Aug-2011	Lochmaeus manteo	A	Gentry Creek		Biodiversity Institute of Ontario	bucket trap|clear and hot	BIOUG01987-G09	Arthropoda	Insecta	Lepidoptera	Notodontidae	Heterocampinae		Lochmaeus	Lochmaeus manteo		BOLD ID Engine				BIOUG01987-G09	Biobus 2011	31-Aug-2011	United States	Oklahoma	Gentry Creek	campground	tall trees, grass	35.494	-95.671	172
TMNBD	TMNBD359-07	MNBTT-3160	MNBTT-3160	BOLD:AAB1511		658[0n]	2	KJ380600	1					05-Sep-2006	Lochmaeus manteo	A	7998		Biodiversity Institute of Ontario		MNBTT-3160	Arthropoda	Insecta	Lepidoptera	Notodontidae	Heterocampinae		Lochmaeus	Lochmaeus manteo		Tony Thomas				MNBTT-3160	A.W.Thomas	05-Sep-2006	Canada	New Brunswick	York Co	McAdam		45.583	-67.35
LSEU	LSEU741-06	06-JKA-0741	06-JKA-0741	BOLD:AAB1511		658[0n]	2		1					08-Jul-2006	Lochmaeus manteo	A			Biodiversity Institute of Ontario		06-JKA-0741	Arthropoda	Insecta	Lepidoptera	Notodontidae	Heterocampinae		Lochmaeus	Lochmaeus manteo						06-JKA-0741	J. Adams and I. Finkelstein	08-Jul-2006	United States	Georgia	Towns County		Curve in rd below Brasstown Bald Parking lot	34.52	-83.48	1097.29
TMNBD	TMNBD358-07	MNBTT-3159	MNBTT-3159	BOLD:AAB1511		656[0n]	2	KJ375263	1					07-Jul-2006	Lochmaeus manteo	A	7998		Biodiversity Institute of Ontario		MNBTT-3159	Arthropoda	Insecta	Lepidoptera	Notodontidae	Heterocampinae		Lochmaeus	Lochmaeus manteo		Tony Thomas				MNBTT-3159	A.W.Thomas	07-Jul-2006	Canada	New Brunswick	York Co	McAdam		45.583	-67.35
BBLEC	BBLEC904-09	09BBELE-0904	L#09KJ-104	BOLD:AAB1511	09BBELE-0904	658[0n]	2	HM436149	1					02-Aug-2009	Lochmaeus manteo	A	Kejimkujik NP	Vouchered:Registered Collection	Biodiversity Institute of Ontario		09BBELE-0904	Arthropoda	Insecta	Lepidoptera	Notodontidae	Heterocampinae		Lochmaeus	Lochmaeus manteo				BOLD ID Engine		09BBELE-0904	BIObus 2009	02-Aug-2009	Canada	Nova Scotia	Kejimkujik NP	Gold Mines Trail		44.383	-65.202	117
LOT	LOT501-04	04HBL002501		BOLD:AAB1511		658[0n]	2	GU087916	2					20-Jul-2004	Lochmaeus manteo	A	7998		Biodiversity Institute of Ontario		04HBL002501	Arthropoda	Insecta	Lepidoptera	Notodontidae	Heterocampinae		Lochmaeus	Lochmaeus manteo						04HBL002501	P.D.N. Hebert	20-Jul-2004	United States	Tennessee	Sevier County	Gatlinburg	Cobbly Nob	35.7	-83.5
XAG	XAG847-05	2005-ONT-1431		BOLD:AAB1511		658[0n]	2	GU091212	1					13-Aug-2005	Lochmaeus manteo		7998		Biodiversity Institute of Ontario		2005-ONT-1431	Arthropoda	Insecta	Lepidoptera	Notodontidae	Heterocampinae		Lochmaeus	Lochmaeus manteo		Paul Hebert	phebert@uoguelph.ca			2005-ONT-1431	Paul Hebert	13-Aug-2005	Canada	Ontario	Wellington County	Puslinch Township	Concession 11/Hume Rd	43.537	-80.134	320
TMNBD	TMNBD353-07	MNBTT-3154	MNBTT-3154	BOLD:AAB1511		657[0n]	2	KJ377479	1					05-Sep-2006	Lochmaeus manteo	A	7998		Biodiversity Institute of Ontario		MNBTT-3154	Arthropoda	Insecta	Lepidoptera	Notodontidae	Heterocampinae		Lochmaeus	Lochmaeus manteo		Tony Thomas				MNBTT-3154	A.W.Thomas	05-Sep-2006	Canada	New Brunswick	York Co	McAdam		45.583	-67.35
JSBIC	JSBIC013-08	HLC-16966	HLC-16966	BOLD:AAB1511		658[0n]	2		1					19-Jul-2004	Lochmaeus manteo	A	GSMNP ATBI BGS02549		Biodiversity Institute of Ontario		HLC-16966	Arthropoda	Insecta	Lepidoptera	Notodontidae	Heterocampinae		Lochmaeus	Lochmaeus manteo		Brian G. Scholtens	scholtensb@cofc.edu			HLC-16966	James Adams	19-Jul-2004	United States	Tennessee	Sevier Co.	Cove Forest pullout	Route 441 TN side	35.825	-83.21	944.891
PHMNB	PHMNB040-03	moth212.02SA		BOLD:AAB1511	moth212.02SA	639[0n]		GU438415	2					20-Jul-2002	Lochmaeus manteo	A	7998		Biodiversity Institute of Ontario		moth212.02SA	Arthropoda	Insecta	Lepidoptera	Notodontidae	Heterocampinae		Lochmaeus	Lochmaeus manteo						moth212.02SA	P.D.N. Hebert	20-Jul-2002	Canada	New Brunswick	Charlotte Co.		St. Andrews	45.0833	-67.0667
MNBB	MNBB234-05	05-NBSTA-150		BOLD:AAB1511		658[0n]	2	GU095216	1					30-Jul-2005	Lochmaeus manteo		7998		Biodiversity Institute of Ontario		05-NBSTA-150	Arthropoda	Insecta	Lepidoptera	Notodontidae	Heterocampinae		Lochmaeus	Lochmaeus manteo						05-NBSTA-150	Jim Ballantyne	30-Jul-2005	Canada	New Brunswick	Charlotte Co.		St. Andrews	45.0833	-67.0667
LGSMB	LGSMB253-05	DNA-ATBI-1102		BOLD:AAB1511		591[0n]	2	GU089468	1					20-Jul-2004	Lochmaeus manteo		7998		Research Collection of Brian Scholtens		DNA-ATBI-1102	Arthropoda	Insecta	Lepidoptera	Notodontidae	Heterocampinae		Lochmaeus	Lochmaeus manteo						DNA-ATBI-1102	Don Davis	20-Jul-2004	United States	Tennessee	Cocke County	BLBT18	Foothills Pkwy, N 1st Parking lot near N. Cosby, BLBT 18	35.81	-83.24
BBLOE	BBLOE1474-12	BIOUG01987-G04	L#11BIOBUS-2875	BOLD:AAB1511	BIOUG01987-G04	658[0n]	2							31-Aug-2011	Lochmaeus manteo	A	Gentry Creek		Biodiversity Institute of Ontario	bucket trap|clear and hot	BIOUG01987-G04	Arthropoda	Insecta	Lepidoptera	Notodontidae	Heterocampinae		Lochmaeus	Lochmaeus manteo		BOLD ID Engine				BIOUG01987-G04	Biobus 2011	31-Aug-2011	United States	Oklahoma	Gentry Creek	campground	tall trees, grass	35.494	-95.671	172
LNCC	LNCC1233-11	11-NCCC-758	11-NCCC-758	BOLD:AAB1511		658[0n]	2		1					10-Apr-2008	Lochmaeus manteo				Research Collection of J. B. Sullivan		11-NCCC-758	Arthropoda	Insecta	Lepidoptera	Notodontidae	Heterocampinae		Lochmaeus	Lochmaeus manteo		James B. Sullivan	sullivan14@earthlink.net			11-NCCC-758	J.B.Sullivan	10-Apr-2008	United States	North Carolina	Carteret Co.		Roosevelt Nat. Area	34.419	-76.495
LNCB	LNCB073-06	06-NCC-1029	06-NCC-1029	BOLD:AAB1511		658[0n]	2		1					09-May-2006	Lochmaeus manteo				Biodiversity Institute of Ontario		06-NCC-1029	Arthropoda	Insecta	Lepidoptera	Notodontidae	Heterocampinae		Lochmaeus	Lochmaeus manteo						06-NCC-1029	J. Bolling Sullivan	09-May-2006	United States	North Carolina	Carteret County	Croatan National Forest	Rd. 181	34.768	-76.764
RDNMH	RDNMH437-09	CNCLEP00054451	CNCLEP 00054451	BOLD:AAB1511	CNCLEP 00054451	658[0n]	2	GU679125	1					20-Jul-2005	Lochmaeus manteo				Canadian National Collection of Insects, Arachnids and Nematodes		CNCLEP00054451	Arthropoda	Insecta	Lepidoptera	Notodontidae	Heterocampinae		Lochmaeus	Lochmaeus manteo						CNCLEP00054451	Richard Brown	20-Jul-2005	United States	Tennessee	Blount Co.		Foots Hills Parkway, 2.1 mi W Hw 321	35.7097	-83.8517
LGSMG	LGSMG097-07	BGS03418	BGS03418	BOLD:AAB1511		658[0n]	2							13-Aug-2006	Lochmaeus manteo	A			College of Charleston		BGS03418	Arthropoda	Insecta	Lepidoptera	Notodontidae	Heterocampinae		Lochmaeus	Lochmaeus manteo		Mark J. Mello	markmello@lloydcenter.org			BGS03418	Mark Mello	13-Aug-2006	United States	Tennessee	Sevier County	Great Smoky Mountains National Park	1 mi. above Chimney s Campground	35.6395	-83.4793	975
LNC	LNC629-06	06-NCCC-629	06-NCCC-629	BOLD:AAB1511		658[0n]	2		1					19-May-2005	Lochmaeus manteo				Biodiversity Institute of Ontario		06-NCCC-629	Arthropoda	Insecta	Lepidoptera	Notodontidae	Heterocampinae		Lochmaeus	Lochmaeus manteo		James B. Sullivan	sullivan14@earthlink.net			06-NCCC-629	J. Boiling Sullivan	19-May-2005	United States	North Carolina	Craven County		Croatan National Forest, Swamp forest, Powerline Junction, W. side Sunset Dr. Havelock	34.52	-76.564
LPOKB	LPOKB1004-09	MDOK-2046	MD061509-2	BOLD:AAB1511		658[0n]	4	GU800057	1					15-Jun-2009	Lochmaeus manteo	A			Biodiversity Institute of Ontario		MDOK-2046	Arthropoda	Insecta	Lepidoptera	Notodontidae	Heterocampinae		Lochmaeus	Lochmaeus manteo						MDOK-2046	Mark Dreiling	15-Jun-2009	United States	Oklahoma		Bartlesville	1301 Cherokee Hills Drive	36.74	-95.95	215
LNCB	LNCB074-06	06-NCC-1030	06-NCC-1030	BOLD:AAB1511		658[0n]	2		1					09-May-2006	Lochmaeus manteo				Biodiversity Institute of Ontario		06-NCC-1030	Arthropoda	Insecta	Lepidoptera	Notodontidae	Heterocampinae		Lochmaeus	Lochmaeus manteo						06-NCC-1030	J. Bolling Sullivan	09-May-2006	United States	North Carolina	Carteret County	Croatan National Forest	Rd. 181	34.768	-76.764
BBLOD	BBLOD1646-11	BIOUG01830-B01	L#11BIOBUS-2881	BOLD:AAB1511	BIOUG01830-B01	658[0n]	2							29-Aug-2011	Lochmaeus manteo	A	Gentry Creek	Vouchered:Registered Collection	Biodiversity Institute of Ontario	night collecting|overcast and hot	BIOUG01830-B01	Arthropoda	Insecta	Lepidoptera	Notodontidae	Heterocampinae		Lochmaeus	Lochmaeus manteo		BOLD ID Engine				BIOUG01830-B01	Biobus 2011	29-Aug-2011	United States	Oklahoma	Gentry Creek	campground	tall trees, grass	35.494	-95.671	172				GPSmap 60Cx
LNC	LNC628-06	06-NCCC-628	06-NCCC-628	BOLD:AAB1511		658[0n]	2		1					19-May-2005	Lochmaeus manteo				Biodiversity Institute of Ontario		06-NCCC-628	Arthropoda	Insecta	Lepidoptera	Notodontidae	Heterocampinae		Lochmaeus	Lochmaeus manteo		James B. Sullivan	sullivan14@earthlink.net			06-NCCC-628	J. Boiling Sullivan	19-May-2005	United States	North Carolina	Craven County		Croatan National Forest, Swamp forest, Powerline Junction, W. side Sunset Dr. Havelock	34.52	-76.564
RDNMH	RDNMH440-09	CNCLEP00054454	CNCLEP 00054454	BOLD:AAB1511	CNCLEP 00054454	658[0n]	2	GU679128	1					02-Jul-2000	Lochmaeus manteo				Canadian National Collection of Insects, Arachnids and Nematodes		CNCLEP00054454	Arthropoda	Insecta	Lepidoptera	Notodontidae	Heterocampinae		Lochmaeus	Lochmaeus manteo						CNCLEP00054454	Opler, Buckner	02-Jul-2000	United States	Colorado	Garfield Co.		South Creek Cyn, 2.2mi W west Glenwood spgs
XAE	XAE623-04	Moth4623.03		BOLD:AAB1511		658[0n]	2	GU092439	2					15-Apr-2003	Lochmaeus manteo		7998		Biodiversity Institute of Ontario		Moth4623.03	Arthropoda	Insecta	Lepidoptera	Notodontidae	Heterocampinae		Lochmaeus	Lochmaeus manteo		Paul Hebert	phebert@uoguelph.ca			Moth4623.03	Paul Hebert	15-Apr-2003	Canada	Ontario	Wellington County	Puslinch Township	Concession 11/Hume Rd	43.537	-80.134	320
BBLOD	BBLOD1643-11	BIOUG01830-A10	L#11BIOBUS-2881	BOLD:AAB1511	BIOUG01830-A10	658[0n]	2							29-Aug-2011	Lochmaeus manteo	A	Gentry Creek	Vouchered:Registered Collection	Biodiversity Institute of Ontario	night collecting|overcast and hot	BIOUG01830-A10	Arthropoda	Insecta	Lepidoptera	Notodontidae	Heterocampinae		Lochmaeus	Lochmaeus manteo		BOLD ID Engine				BIOUG01830-A10	Biobus 2011	29-Aug-2011	United States	Oklahoma	Gentry Creek	campground	tall trees, grass	35.494	-95.671	172				GPSmap 60Cx
BBLOD	BBLOD1645-11	BIOUG01830-A12	L#11BIOBUS-2881	BOLD:AAB1511	BIOUG01830-A12	632[0n]	2							29-Aug-2011	Lochmaeus manteo	A	Gentry Creek	Vouchered:Registered Collection	Biodiversity Institute of Ontario	night collecting|overcast and hot	BIOUG01830-A12	Arthropoda	Insecta	Lepidoptera	Notodontidae	Heterocampinae		Lochmaeus	Lochmaeus manteo		BOLD ID Engine				BIOUG01830-A12	Biobus 2011	29-Aug-2011	United States	Oklahoma	Gentry Creek	campground	tall trees, grass	35.494	-95.671	172				GPSmap 60Cx
LGSMB	LGSMB251-05	DNA-ATBI-1100		BOLD:AAB1511		601[0n]	2	GU089469	1					20-Jul-2004	Lochmaeus manteo		7998		Research Collection of Brian Scholtens		DNA-ATBI-1100	Arthropoda	Insecta	Lepidoptera	Notodontidae	Heterocampinae		Lochmaeus	Lochmaeus manteo						DNA-ATBI-1100	Don Davis	20-Jul-2004	United States	Tennessee	Cocke County	BLBT19	Foothills Pkwy, N side 4.5 mi., 3rd overlook, BLBT 19	35.8373	-83.1919	427
LPOKE	LPOKE569-12	BIOUG02922-C12	MD042012-5	BOLD:AAB1511	BIOUG02922-C12	632[0n]	1		1					20-Apr-2012	Lochmaeus manteo	A		museum voucher	Biodiversity Institute of Ontario		BIOUG02922-C12	Arthropoda	Insecta	Lepidoptera	Notodontidae	Heterocampinae		Lochmaeus	Lochmaeus manteo		J. Donald Lafontaine	Lafontained@agr.gc.ca			BIOUG02922-C12	Mark Dreiling	20-Apr-2012	United States	Oklahoma		Bartlesville	1301 Cherokee Hills Drive	36.74	-95.95	215				GPS
BBLPE	BBLPE589-09	09BBELE-2589	L#09KJ-018	BOLD:AAB1511	09BBELE-2589	658[0n]	2	GU690565	1					29-Jul-2009	Lochmaeus manteo	A	Kejimkujik NP	Vouchered:Registered Collection	Biodiversity Institute of Ontario		09BBELE-2589	Arthropoda	Insecta	Lepidoptera	Notodontidae	Heterocampinae		Lochmaeus	Lochmaeus manteo				BOLD ID Engine		09BBELE-2589	BIObus 2009	29-Jul-2009	Canada	Nova Scotia	Kejimkujik NP	Grafton Lake		44.383	-65.202	103
XAK	XAK115-06	2006-ONT-1110	2006-ONT-1110	BOLD:AAB3762		658[0n]	2	KJ375367	1					09-Jun-2006	Lochmaeus bilineata				Biodiversity Institute of Ontario		2006-ONT-1110	Arthropoda	Insecta	Lepidoptera	Notodontidae	Heterocampinae		Lochmaeus	Lochmaeus bilineata		Paul Hebert	phebert@uoguelph.ca			2006-ONT-1110	Paul Hebert	09-Jun-2006	Canada	Ontario	Wellington County	Puslinch Township	Concession 11/Hume Rd	43.537	-80.134	320
XAK	XAK263-06	2006-ONT-1258	2006-ONT-1258	BOLD:AAB3762		658[0n]	2	KJ378449	1					06-Aug-2006	Lochmaeus bilineata	A			Biodiversity Institute of Ontario		2006-ONT-1258	Arthropoda	Insecta	Lepidoptera	Notodontidae	Heterocampinae		Lochmaeus	Lochmaeus bilineata		Paul Hebert	phebert@uoguelph.ca			2006-ONT-1258	Paul Hebert	06-Aug-2006	Canada	Ontario	Wellington County	Puslinch Township	Concession 11/Hume Rd	43.537	-80.134	320
XAF	XAF820-05	2005-ONT-469		BOLD:AAB3762		658[0n]	2	GU091818	1					21-Jun-2005	Lochmaeus bilineata		7999		Biodiversity Institute of Ontario		2005-ONT-469	Arthropoda	Insecta	Lepidoptera	Notodontidae	Heterocampinae		Lochmaeus	Lochmaeus bilineata		Paul Hebert	phebert@uoguelph.ca			2005-ONT-469	Paul Hebert	21-Jun-2005	Canada	Ontario	Wellington County	Puslinch Township	Concession 11/Hume Rd	43.537	-80.134	320
XAE	XAE394-04	Moth4394.03		BOLD:AAB3762		658[0n]	2	GU092436	2					15-Apr-2003	Lochmaeus bilineata		7999		Biodiversity Institute of Ontario		Moth4394.03	Arthropoda	Insecta	Lepidoptera	Notodontidae	Heterocampinae		Lochmaeus	Lochmaeus bilineata		Paul Hebert	phebert@uoguelph.ca			Moth4394.03	Paul Hebert	15-Apr-2003	Canada	Ontario	Wellington County	Puslinch Township	Concession 11/Hume Rd	43.537	-80.134	320
BBLCU	BBLCU206-09	09BBLEP-04693	MI090618-17	BOLD:AAB3762		658[0n]	2	GU694404	1					18-Jun-2009	Lochmaeus bilineata	A			Biodiversity Institute of Ontario	MV sheet	09BBLEP-04693	Arthropoda	Insecta	Lepidoptera	Notodontidae	Heterocampinae		Lochmaeus	Lochmaeus bilineata						09BBLEP-04693	A.Borisenko, S.McCubbin	18-Jun-2009	United States	Michigan	Oceana Co.	Manistee National Forest, Pines Point Campground near White River, 7 km NW Hesperia	broadleaf forest near river	43.5328	-86.1123	225
BBLCU	BBLCU222-09	09BBLEP-04709	MI090618-17	BOLD:AAB3762		658[0n]	2	GU694372	1					18-Jun-2009	Lochmaeus bilineata	A			Biodiversity Institute of Ontario	MV sheet	09BBLEP-04709	Arthropoda	Insecta	Lepidoptera	Notodontidae	Heterocampinae		Lochmaeus	Lochmaeus bilineata						09BBLEP-04709	A.Borisenko, S.McCubbin	18-Jun-2009	United States	Michigan	Oceana Co.	Manistee National Forest, Pines Point Campground near White River, 7 km NW Hesperia	broadleaf forest near river	43.5328	-86.1123	225
XAK	XAK602-07	HLC-16155	HLC-16155	BOLD:AAB3762		594[0n]	2	KJ374990	1					28-Jul-2006	Lochmaeus bilineata	A			Biodiversity Institute of Ontario		HLC-16155	Arthropoda	Insecta	Lepidoptera	Notodontidae	Heterocampinae		Lochmaeus	Lochmaeus bilineata		Paul Hebert	phebert@uoguelph.ca			HLC-16155	Paul Hebert	28-Jul-2006	Canada	Ontario	Wellington County	Puslinch Township	Concession 11/Hume Rd	43.537	-80.134	320
XAG	XAG110-05	2005-ONT-694		BOLD:AAB3762		658[0n]	2	GU091208	1					24-Jul-2005	Lochmaeus bilineata		7999		Biodiversity Institute of Ontario		2005-ONT-694	Arthropoda	Insecta	Lepidoptera	Notodontidae	Heterocampinae		Lochmaeus	Lochmaeus bilineata		Paul Hebert	phebert@uoguelph.ca			2005-ONT-694	Paul Hebert	24-Jul-2005	Canada	Ontario	Wellington County	Puslinch Township	Concession 11/Hume Rd	43.537	-80.134	320
XAE	XAE584-04	Moth4584.03		BOLD:AAB3762		569[0n]	2	GU092437	2					15-Apr-2003	Lochmaeus bilineata		7999		Biodiversity Institute of Ontario		Moth4584.03	Arthropoda	Insecta	Lepidoptera	Notodontidae	Heterocampinae		Lochmaeus	Lochmaeus bilineata		Paul Hebert	phebert@uoguelph.ca			Moth4584.03	Paul Hebert	15-Apr-2003	Canada	Ontario	Wellington County	Puslinch Township	Concession 11/Hume Rd	43.537	-80.134	320
XAE	XAE627-04	Moth4627.03		BOLD:AAB3762		658[0n]	2	GU092438	2					15-Apr-2003	Lochmaeus bilineata		7999		Biodiversity Institute of Ontario		Moth4627.03	Arthropoda	Insecta	Lepidoptera	Notodontidae	Heterocampinae		Lochmaeus	Lochmaeus bilineata		Paul Hebert	phebert@uoguelph.ca			Moth4627.03	Paul Hebert	15-Apr-2003	Canada	Ontario	Wellington County	Puslinch Township	Concession 11/Hume Rd	43.537	-80.134	320
PHMO	PHMO157-03	moth861.02		BOLD:AAB3762	moth861.02	639[0n]		GU094630	1					27-Jun-2002	Lochmaeus bilineata		7999		Biodiversity Institute of Ontario		moth861.02	Arthropoda	Insecta	Lepidoptera	Notodontidae	Heterocampinae		Lochmaeus	Lochmaeus bilineata		Paul Hebert	phebert@uoguelph.ca			moth861.02	Paul Hebert	27-Jun-2002	Canada	Ontario	Wellington County	Puslinch Township	Concession 11/Hume Rd	43.537	-80.134	320
XAK	XAK603-07	HLC-16156	HLC-16156	BOLD:AAB3762		658[0n]	2	KJ376551	1					28-Jul-2006	Lochmaeus bilineata	A			Biodiversity Institute of Ontario		HLC-16156	Arthropoda	Insecta	Lepidoptera	Notodontidae	Heterocampinae		Lochmaeus	Lochmaeus bilineata		Paul Hebert	phebert@uoguelph.ca			HLC-16156	Paul Hebert	28-Jul-2006	Canada	Ontario	Wellington County	Puslinch Township	Concession 11/Hume Rd	43.537	-80.134	320
XAG	XAG760-05	2005-ONT-1344		BOLD:AAB3762		658[0n]	2	GU091209	1					11-Aug-2005	Lochmaeus bilineata		7999		Biodiversity Institute of Ontario		2005-ONT-1344	Arthropoda	Insecta	Lepidoptera	Notodontidae	Heterocampinae		Lochmaeus	Lochmaeus bilineata		Paul Hebert	phebert@uoguelph.ca			2005-ONT-1344	Paul Hebert	11-Aug-2005	Canada	Ontario	Wellington County	Puslinch Township	Concession 11/Hume Rd	43.537	-80.134	320
XAG	XAG766-05	2005-ONT-1350		BOLD:AAB3762		658[0n]	2	GU091210	1					11-Aug-2005	Lochmaeus bilineata		7999		Biodiversity Institute of Ontario		2005-ONT-1350	Arthropoda	Insecta	Lepidoptera	Notodontidae	Heterocampinae		Lochmaeus	Lochmaeus bilineata		Paul Hebert	phebert@uoguelph.ca			2005-ONT-1350	Paul Hebert	11-Aug-2005	Canada	Ontario	Wellington County	Puslinch Township	Concession 11/Hume Rd	43.537	-80.134	320
XAE	XAE354-04	Moth4354.03		BOLD:AAB3762		658[0n]	2	GU092434	2					15-Apr-2003	Lochmaeus bilineata		7999		Biodiversity Institute of Ontario		Moth4354.03	Arthropoda	Insecta	Lepidoptera	Notodontidae	Heterocampinae		Lochmaeus	Lochmaeus bilineata		Paul Hebert	phebert@uoguelph.ca			Moth4354.03	Paul Hebert	15-Apr-2003	Canada	Ontario	Wellington County	Puslinch Township	Concession 11/Hume Rd	43.537	-80.134	320
XAB	XAB282-04	04HBL005282		BOLD:AAB3762		658[0n]	2	GU094040	2					09-Jun-2004	Lochmaeus bilineata		7999		Biodiversity Institute of Ontario		04HBL005282	Arthropoda	Insecta	Lepidoptera	Notodontidae	Heterocampinae		Lochmaeus	Lochmaeus bilineata		Paul Hebert	phebert@uoguelph.ca			04HBL005282	Paul Hebert	09-Jun-2004	Canada	Ontario	Wellington County	Puslinch Township	Concession 11/Hume Rd	43.537	-80.134	320
XAE	XAE308-04	Moth4308.03		BOLD:AAB3762		658[0n]	2	GU092435	2					15-Apr-2003	Lochmaeus bilineata		7999		Biodiversity Institute of Ontario		Moth4308.03	Arthropoda	Insecta	Lepidoptera	Notodontidae	Heterocampinae		Lochmaeus	Lochmaeus bilineata		Paul Hebert	phebert@uoguelph.ca			Moth4308.03	Paul Hebert	15-Apr-2003	Canada	Ontario	Wellington County	Puslinch Township	Concession 11/Hume Rd	43.537	-80.134	320
XAG	XAG879-05	2005-ONT-1463		BOLD:AAB3762		658[0n]	2	GU091206	1					14-Aug-2005	Lochmaeus bilineata		7999		Biodiversity Institute of Ontario		2005-ONT-1463	Arthropoda	Insecta	Lepidoptera	Notodontidae	Heterocampinae		Lochmaeus	Lochmaeus bilineata		Paul Hebert	phebert@uoguelph.ca			2005-ONT-1463	Paul Hebert	14-Aug-2005	Canada	Ontario	Wellington County	Puslinch Township	Concession 11/Hume Rd	43.537	-80.134	320
XAG	XAG104-05	2005-ONT-688		BOLD:AAB3762		658[0n]	2	GU091207	1					24-Jul-2005	Lochmaeus bilineata		7999		Biodiversity Institute of Ontario		2005-ONT-688	Arthropoda	Insecta	Lepidoptera	Notodontidae	Heterocampinae		Lochmaeus	Lochmaeus bilineata		Paul Hebert	phebert@uoguelph.ca			2005-ONT-688	Paul Hebert	24-Jul-2005	Canada	Ontario	Wellington County	Puslinch Township	Concession 11/Hume Rd	43.537	-80.134	320
LNCNW	LNCB468-07	07-NCNW-0152	07-NCNW-0152	BOLD:AAB3762		658[0n]	2		1					24-Jun-2006	Lochmaeus bilineata	A	7999		Research Collection of J. B. Sullivan	UV Trap	07-NCNW-0152	Arthropoda	Insecta	Lepidoptera	Notodontidae	Heterocampinae		Lochmaeus	Lochmaeus bilineata		James B. Sullivan	sullivan14@earthlink.net			07-NCNW-0152	J.B.Sullivan	24-Jun-2006	United States	North Carolina	Jones County	Haywood landing	Mixed pine, hardwoods	34.818	-77.18
RDNMJ	RDNMJ038-10	CNCLEP 73818	CNCLEP 73818	BOLD:AAB3762	CNCLEP 73818	658[0n]	2	JN274448	1					02-Apr-2010	Lochmaeus bilineata	A			Canadian National Collection of Insects, Arachnids and Nematodes	::taxonomy:Originally submitted as Lochmaeus exsanguis, corrected 2011-10-19 on request by Don Lafontaine and Bob Patterson [EVZ]::endTaxonomy:	CNCLEP 73818	Arthropoda	Insecta	Lepidoptera	Notodontidae	Heterocampinae		Lochmaeus	Lochmaeus bilineata					Originally submitted as Lochmaeus exsanguis, corrected 2011-10-19 on request by Don Lafontaine and Bob Patterson [EVZ]	CNCLEP 73818	J. Troubridge	02-Apr-2010	United States	Florida	DeSoto Co.,	Nocatee		27.101	-81.546
LPOKB	LPOKB393-09	MDOK-1486	MD053009-12	BOLD:ACF1461		658[0n]	2		1					29-May-2009	Lochmaeus bilineata	A			Biodiversity Institute of Ontario		MDOK-1486	Arthropoda	Insecta	Lepidoptera	Notodontidae	Heterocampinae		Lochmaeus	Lochmaeus bilineata						MDOK-1486	Mark Dreiling	29-May-2009	United States	Oklahoma		Bartlesville	1301 Cherokee Hills Drive	36.74	-95.95	215
LILLA	LILLA698-11	SNS10IL-00884	SNS10IL-00884	BOLD:ACF1461	SNS10IL-00884	658[0n]	2		1					23-Jun-2010	Lochmaeus bilineata	A	7999 Lochmaeus bilineata		Biodiversity Institute of Ontario		SNS10IL-00884	Arthropoda	Insecta	Lepidoptera	Notodontidae	Heterocampinae		Lochmaeus	Lochmaeus bilineata		Steve Scott	scodocs2@aol.com			SNS10IL-00884	Steve Scott	23-Jun-2010	United States	Illinois	Wayne	Manor East, 2 miles east of Fairfield, IL	Second growth forest, yards	38.226	-88.185	137				GPS WGS84
LILLA	LILLA077-11	SNS10IL-00102	SNS10IL-00102	BOLD:ACF1461	SNS10IL-00102	658[0n]	2		1					04-May-2010	Lochmaeus bilineata	A	7999 Lochmaeus bilineata		Biodiversity Institute of Ontario		SNS10IL-00102	Arthropoda	Insecta	Lepidoptera	Notodontidae	Heterocampinae		Lochmaeus	Lochmaeus bilineata		Steve Scott	scodocs2@aol.com			SNS10IL-00102	Steve Scott	04-May-2010	United States	Illinois	Wayne	Manor East, 2 miles east of Fairfield, IL	Second growth forest, yards	38.226	-88.185	137				GPS WGS84
RDNMH	RDNMH490-09	CNCLEP00057809	CNCLEP 57809	BOLD:AAB3762		631[0n]	2	GU679086	1					02-Apr-2004	Lochmaeus bilineata				Canadian National Collection of Insects, Arachnids and Nematodes		CNCLEP00057809	Arthropoda	Insecta	Lepidoptera	Notodontidae	Heterocampinae		Lochmaeus	Lochmaeus bilineata						CNCLEP00057809	VA Brou	02-Apr-2004	United States	Louisiana			St. Tammany Parish. 4.2mi NE Abita Springs, sec 24T6S R12E
LGSMB	LGSMB242-05	DNA-ATBI-1091		BOLD:AAB3762		569[0n]	2	GU089466	1					20-Jul-2004	Lochmaeus bilineata		7999		Research Collection of Brian Scholtens		DNA-ATBI-1091	Arthropoda	Insecta	Lepidoptera	Notodontidae	Heterocampinae		Lochmaeus	Lochmaeus bilineata						DNA-ATBI-1091	Mike Nelson	20-Jul-2004	United States	Tennessee	Blount County	BLBT22	Cades Cove, Joe Gregry farm, BLBT22	35.6071	-83.8072	558
BBLOC	BBLOC883-11	BIOUG01467-A10	L#11BIOBUS-2033	BOLD:AAB3762	BIOUG01467-A10	658[0n]	2							01-Jul-2011	Lochmaeus bilineata	A	Toad Suck Park		Biodiversity Institute of Ontario	night sheet|clear sky	BIOUG01467-A10	Arthropoda	Insecta	Lepidoptera	Notodontidae	Heterocampinae		Lochmaeus	Lochmaeus bilineata		BOLD ID Engine				BIOUG01467-A10	Biobus 2011	01-Jul-2011	United States	Arkansas	Toad Suck Park	at campground	transition between park/forest	35.072	-92.545	96				GPSmap 60Cx
LPOKA	LPOKA123-08	MDOK-0123	MDOK-0123	BOLD:AAB3762		658[0n]	2		1					19-Aug-2008	Lochmaeus bilineata	A			Biodiversity Institute of Ontario		MDOK-0123	Arthropoda	Insecta	Lepidoptera	Notodontidae	Heterocampinae		Lochmaeus	Lochmaeus bilineata						MDOK-0123	Mark Dreiling	19-Aug-2008	United States	Oklahoma		Bartlesville	1301 Cherokee Hills Drive	36.735	-95.951	215
LGSMC	LGSMC761-05	DNA-ATBI-2761		BOLD:AAB3762		567[0n]	3	GU088955	1					20-May-2005	Lochmaeus bilineata		7999		Biodiversity Institute of Ontario		DNA-ATBI-2761	Arthropoda	Insecta	Lepidoptera	Notodontidae	Heterocampinae		Lochmaeus	Lochmaeus bilineata						DNA-ATBI-2761	Adams	20-May-2005	United States	Tennessee	Sevier	0.3 mi. above Sugarlands Valley Nature Trailhead, w side of 441	BLBT8	35.6904	-83.5351	441.96
LGSMC	LGSMC758-05	DNA-ATBI-2758		BOLD:AAB3762		658[0n]	2	GU088956	1					20-May-2005	Lochmaeus bilineata		7999		Biodiversity Institute of Ontario		DNA-ATBI-2758	Arthropoda	Insecta	Lepidoptera	Notodontidae	Heterocampinae		Lochmaeus	Lochmaeus bilineata						DNA-ATBI-2758	Segebarths	20-May-2005	United States	Tennessee	Sevier	Wears Valley, Foothills Pkwy	BLBT13	35.714	-83.6532	441.96
BBLOC	BBLOC1044-11	BIOUG01468-G04	L#11BIOBUS-2012	BOLD:AAB3762	BIOUG01468-G04	658[0n]	2							30-Jun-2011	Lochmaeus bilineata	A	Toad Suck Park		Biodiversity Institute of Ontario	night sheet|clear sky	BIOUG01468-G04	Arthropoda	Insecta	Lepidoptera	Notodontidae	Heterocampinae		Lochmaeus	Lochmaeus bilineata		BOLD ID Engine				BIOUG01468-G04	Biobus 2011	30-Jun-2011	United States	Arkansas	Toad Suck Park	at campground	transition between park/forest	35.072	-92.545	96				GPSmap 60Cx
BBLSX	BBLSX045-09	09BBLEP-01973	TX090521-19	BOLD:ACF3472		658[0n]	2	HM427407	1					21-May-2009	Lochmaeus bilineata	A			Biodiversity Institute of Ontario	UV sheet	09BBLEP-01973	Arthropoda	Insecta	Lepidoptera	Notodontidae	Heterocampinae		Lochmaeus	Lochmaeus bilineata						09BBLEP-01973	J.Cossey, K.Perez	21-May-2009	United States	Texas	Comal Co.	Bulverde, 20 km NNE San Antonio	live oak savannah near pond	29.7875	-98.4191	394
BBLOE	BBLOE1475-12	BIOUG01987-G05	L#11BIOBUS-2875	BOLD:ACF3472	BIOUG01987-G05	658[0n]	2							31-Aug-2011	Lochmaeus bilineata	A	Gentry Creek		Biodiversity Institute of Ontario	bucket trap|clear and hot	BIOUG01987-G05	Arthropoda	Insecta	Lepidoptera	Notodontidae	Heterocampinae		Lochmaeus	Lochmaeus bilineata		BOLD ID Engine				BIOUG01987-G05	Biobus 2011	31-Aug-2011	United States	Oklahoma	Gentry Creek	campground	tall trees, grass	35.494	-95.671	172
LPOKE	LPOKE275-11	MDOK-4353	MD052711-4	BOLD:ACF3472	MDOK-4353	658[0n]	2		1					27-May-2011	Lochmaeus bilineata	A			Biodiversity Institute of Ontario		MDOK-4353	Arthropoda	Insecta	Lepidoptera	Notodontidae	Heterocampinae		Lochmaeus	Lochmaeus bilineata		Mark J. Dreiling	mdreiling@sbcglobal.net			MDOK-4353	Mark Dreiling	27-May-2011	United States	Oklahoma		Bartlesville	1301 Cherokee Hills Drive	36.74	-95.95	215
LPOKE	LPOKE277-11	MDOK-4355	MD050711-1	BOLD:ACF3472	MDOK-4355	658[0n]	2		1					07-May-2011	Lochmaeus bilineata	A			Biodiversity Institute of Ontario		MDOK-4355	Arthropoda	Insecta	Lepidoptera	Notodontidae	Heterocampinae		Lochmaeus	Lochmaeus bilineata		Mark J. Dreiling	mdreiling@sbcglobal.net			MDOK-4355	Mark Dreiling	07-May-2011	United States	Oklahoma		Bartlesville	1301 Cherokee Hills Drive	36.74	-95.95	215
BBLSW	BBLSW842-09	09BBLEP-01770	TX090521-18	BOLD:ACF3472		658[0n]	2	HM427207	1					21-May-2009	Lochmaeus bilineata	A			Biodiversity Institute of Ontario	UV sheet	09BBLEP-01770	Arthropoda	Insecta	Lepidoptera	Notodontidae	Heterocampinae		Lochmaeus	Lochmaeus bilineata						09BBLEP-01770	A.Borisenko, S.McCubbin	21-May-2009	United States	Texas	Comal Co.	Bulverde, 20 km NNE San Antonio	live oak savannah pasture	29.7873	-98.4166	333
RDNML	RDNML295-13	CNCLEP 92271	CNCLEP 92271	BOLD:ABX8050	CNCLEP 92271	658[0n]	2		1					10-Nov-2012	Heterocampa zayasi	adult			Canadian National Collection of Insects, Arachnids and Nematodes		CNCLEP 92271	Arthropoda	Insecta	Lepidoptera	Notodontidae	Heterocampinae		Heterocampa	Heterocampa zayasi		J. Donald Lafontaine	Lafontained@agr.gc.ca			CNCLEP 92271	J. Troubridge	10-Nov-2012	United States	Florida	Sarasota Co.	North Port		27.0417	-82.0833
RDNML	RDNML294-13	CNCLEP 92270	CNCLEP 92270	BOLD:ABX8050	CNCLEP 92270	658[0n]	2		1					10-Nov-2012	Heterocampa zayasi	adult			Canadian National Collection of Insects, Arachnids and Nematodes		CNCLEP 92270	Arthropoda	Insecta	Lepidoptera	Notodontidae	Heterocampinae		Heterocampa	Heterocampa zayasi		J. Donald Lafontaine	Lafontained@agr.gc.ca			CNCLEP 92270	J. Troubridge	10-Nov-2012	United States	Florida	Sarasota Co.	North Port		27.0417	-82.0833
LOT	LOT491-04	04HBL002491		BOLD:ACE9227		658[0n]	2	GU088083	2					20-Jul-2004	Schizura ipomoeae	A	8805		Biodiversity Institute of Ontario		04HBL002491	Arthropoda	Insecta	Lepidoptera	Notodontidae	Heterocampinae		Schizura	Schizura ipomoeae						04HBL002491	P.D.N. Hebert	20-Jul-2004	United States	Tennessee	Sevier County	Gatlinburg	Cobbly Nob	35.7	-83.5
LGSMB	LGSMB245-05	DNA-ATBI-1094		BOLD:ACE9227		591[2n]	2	GU089529	1					20-Jul-2004	Schizura ipomoeae		8805		Research Collection of Brian Scholtens		DNA-ATBI-1094	Arthropoda	Insecta	Lepidoptera	Notodontidae	Heterocampinae		Schizura	Schizura ipomoeae						DNA-ATBI-1094	Don Davis	20-Jul-2004	United States	Tennessee	Cocke County	BLBT18	Foothills Pkwy, N 1st Parking lot near N. Cosby, BLBT 18	35.81	-83.24
LGSMB	LGSMB246-05	DNA-ATBI-1095		BOLD:ACE9227		615[0n]	4	GU089526	1					20-Jul-2004	Schizura ipomoeae		8805		Research Collection of Brian Scholtens		DNA-ATBI-1095	Arthropoda	Insecta	Lepidoptera	Notodontidae	Heterocampinae		Schizura	Schizura ipomoeae						DNA-ATBI-1095	Don Davis	20-Jul-2004	United States	Tennessee	Cocke County	BLBT18	Foothills Pkwy, N 1st Parking lot near N. Cosby, BLBT 18	35.81	-83.24
LSEU	LSEU560-06	06-JKA-0560	06-JKA-0560	BOLD:ACE9227		658[0n]	2		1					03-Jul-2006	Schizura ipomoeae	A			Biodiversity Institute of Ontario		06-JKA-0560	Arthropoda	Insecta	Lepidoptera	Notodontidae	Heterocampinae		Schizura	Schizura ipomoeae						06-JKA-0560	J. Adams	03-Jul-2006	United States	Georgia	Bartow County		Pleasant Valley Hunting Club S of Adairsville	34.19	-84.52
MMNA	MMNA108-08	HLC-17670	HLC-17670	BOLD:ACE9227		658[0n]	2		1					17-Jun-2007	Schizura ipomoeae	A			Canadian National Collection of Insects, Arachnids and Nematodes	lights/traps	HLC-17670	Arthropoda	Insecta	Lepidoptera	Notodontidae	Heterocampinae		Schizura	Schizura ipomoeae						HLC-17670	James & Eleaner Adams, I.Finkelstein	17-Jun-2007	United States	North Carolina	Haywood	Appal. Highlands Sci Ctr. Environs		35.5864	-83.0733	1487
LSUSA	LSUSA186-06	06-SUSA-0186	06-SUSA-0186	BOLD:ACE9227		658[0n]	2		1					26-May-2006	Schizura ipomoeae				Biodiversity Institute of Ontario		06-SUSA-0186	Arthropoda	Insecta	Lepidoptera	Notodontidae	Heterocampinae		Schizura	Schizura ipomoeae						06-SUSA-0186	Ian Segebarth	26-May-2006	United States	Kentucky	McCracken County	Reidland	Segebarth back yard	37.011	-88.537	141.429
LSEU	LSEU602-06	06-JKA-0602	06-JKA-0602	BOLD:ACE9227		658[0n]	2		1					02-Jul-2006	Schizura ipomoeae	A			Biodiversity Institute of Ontario		06-JKA-0602	Arthropoda	Insecta	Lepidoptera	Notodontidae	Heterocampinae		Schizura	Schizura ipomoeae						06-JKA-0602	J. Adams and I. Finkelstein	02-Jul-2006	United States	Georgia	Walker County		at lights Taylor s Ridge, N. off Hwy. 136 5 mi W of Villanow	34.42	-85.1	411.485
LOT	LOT099-04	04HBL002099		BOLD:ACE9227		609[0n]	2	GU088086	2					20-Jul-2004	Schizura ipomoeae	A	8805		Biodiversity Institute of Ontario		04HBL002099	Arthropoda	Insecta	Lepidoptera	Notodontidae	Heterocampinae		Schizura	Schizura ipomoeae						04HBL002099	P.D.N. Hebert	20-Jul-2004	United States	Tennessee	Sevier County	Gatlinburg	Cobbly Nob	35.7	-83.5
LGSMG	LGSMG099-07	BGS03420	BGS03420	BOLD:ACE9227		658[0n]	2							12-Aug-2006	Schizura ipomoeae	A			College of Charleston		BGS03420	Arthropoda	Insecta	Lepidoptera	Notodontidae	Heterocampinae		Schizura	Schizura ipomoeae		Mark J. Mello	markmello@lloydcenter.org			BGS03420	James Adams, Irving Finkelstein	12-Aug-2006	United States	North Carolina	Haywood County	Great Smoky Mountains National Park	Purchase, in woods at base of knob	35.5867	-83.0667	1463
LGSMB	LGSMB244-05	DNA-ATBI-1093		BOLD:ACE9227		595[0n]	4	GU089528	1					20-Jul-2004	Schizura ipomoeae		8805		Research Collection of Brian Scholtens		DNA-ATBI-1093	Arthropoda	Insecta	Lepidoptera	Notodontidae	Heterocampinae		Schizura	Schizura ipomoeae						DNA-ATBI-1093	Don Davis	20-Jul-2004	United States	Tennessee	Cocke County	BLBT18	Foothills Pkwy, N 1st Parking lot near N. Cosby, BLBT 18	35.81	-83.24
LOFLB	LOFLB772-06	06-FLOR-1712	06-FLOR-1712	BOLD:ACE9227		658[0n]	2		1					20-Jun-2006	Schizura ipomoeae				Biodiversity Institute of Ontario	3 UV traps	06-FLOR-1712	Arthropoda	Insecta	Lepidoptera	Notodontidae	Heterocampinae		Schizura	Schizura ipomoeae						06-FLOR-1712	K. Pickthorn & J. deWaard	20-Jun-2006	United States	Florida	Highlands Co.	Archbold Biological Station	off Main Dr.	27.183	-81.3514	51
LOFLA	LOFLA903-06	06-FLOR-0903	06-FLOR-0903	BOLD:ACE9227		600[0n]	4		1					17-Jun-2006	Schizura ipomoeae				Biodiversity Institute of Ontario	3 UV traps	06-FLOR-0903	Arthropoda	Insecta	Lepidoptera	Notodontidae	Heterocampinae		Schizura	Schizura ipomoeae						06-FLOR-0903	P.D.N. Hebert, K. Pickthorn, J. deWaard	17-Jun-2006	United States	Florida	Putnam Co.	Etoniah Creek State Forest	Preservation site	29.739	-81.843	36
LNCB	LNCB132-06	06-NCCC-1088	06-NCCC-1088	BOLD:ACE9227		599[0n]	4		1					30-May-2006	Schizura ipomoeae	A			Biodiversity Institute of Ontario		06-NCCC-1088	Arthropoda	Insecta	Lepidoptera	Notodontidae	Heterocampinae		Schizura	Schizura ipomoeae						06-NCCC-1088	J. Bolling Sullivan	30-May-2006	United States	North Carolina	Carteret County	Croatan National Forest	Rd. 181	34.768	-76.764
LOT	LOT538-04	04HBL002538		BOLD:ACE9227		596[0n]		GU088085	2					20-Jul-2004	Schizura ipomoeae	A	8805		Biodiversity Institute of Ontario		04HBL002538	Arthropoda	Insecta	Lepidoptera	Notodontidae	Heterocampinae		Schizura	Schizura ipomoeae						04HBL002538	P.D.N. Hebert	20-Jul-2004	United States	Tennessee	Sevier County	Gatlinburg	Cobbly Nob	35.7	-83.5
LGSMB	LGSMB247-05	DNA-ATBI-1096		BOLD:ACE9227		585[0n]	2	GU089527	1					20-Jul-2004	Schizura ipomoeae		8805		Research Collection of Brian Scholtens		DNA-ATBI-1096	Arthropoda	Insecta	Lepidoptera	Notodontidae	Heterocampinae		Schizura	Schizura ipomoeae						DNA-ATBI-1096	Don Davis	20-Jul-2004	United States	Tennessee	Cocke County	BLBT18	Foothills Pkwy, N 1st Parking lot near N. Cosby, BLBT 18	35.81	-83.24
UDLEP	UDLEP102-09	v750 UPM	v750 UPM	BOLD:ACE9227		612[0n]	2		1					18-Aug-2008	Schizura ipomoeae		caterpillar, collected off Prunus serrulata		University of Delaware		v750 UPM	Arthropoda	Insecta	Lepidoptera	Notodontidae	Heterocampinae		Schizura	Schizura ipomoeae		BOLD ID Engine				v750 UPM	Douglas Tallamy	18-Aug-2008	United States	Maryland	Prince George County	Upper Marlboro	University of Maryland farm Upper Marlboro	38.856	-76.781	24
LOFLB	LOFLB749-06	06-FLOR-1689	06-FLOR-1689	BOLD:ACE9227		658[0n]	2		1					20-Jun-2006	Schizura ipomoeae				Biodiversity Institute of Ontario	3 UV traps	06-FLOR-1689	Arthropoda	Insecta	Lepidoptera	Notodontidae	Heterocampinae		Schizura	Schizura ipomoeae						06-FLOR-1689	K. Pickthorn & J. deWaard	20-Jun-2006	United States	Florida	Highlands Co.	Archbold Biological Station	off Main Dr.	27.183	-81.3514	51
USLEP	USLEP298-10	10BBLEP-00298	L#2010FL-386	BOLD:ACE9227	10BBLEP-00298	658[0n]	6		1					20-Mar-2010	Schizura ipomoeae	A	Myakka River SP		Biodiversity Institute of Ontario	UV Light Trap|Clear cool night	10BBLEP-00298	Arthropoda	Insecta	Lepidoptera	Notodontidae	Heterocampinae		Schizura	Schizura ipomoeae						10BBLEP-00298	Biobus 2010	20-Mar-2010	United States	Florida	Myakka River SP	Fox`s Low Trail	Dry Prairie	27.2756	-82.2661	7
LOT	LOT532-04	04HBL002532		BOLD:ACE9227		515[0n]	2	GU088084	2					20-Jul-2004	Schizura ipomoeae	A	8805		Biodiversity Institute of Ontario		04HBL002532	Arthropoda	Insecta	Lepidoptera	Notodontidae	Heterocampinae		Schizura	Schizura ipomoeae						04HBL002532	P.D.N. Hebert	20-Jul-2004	United States	Tennessee	Sevier County	Gatlinburg	Cobbly Nob	35.7	-83.5
LGSMG	LGSMG098-07	BGS03419	BGS03419	BOLD:ACE9227		658[0n]	2							13-Aug-2006	Schizura ipomoeae	A			College of Charleston		BGS03419	Arthropoda	Insecta	Lepidoptera	Notodontidae	Heterocampinae		Schizura	Schizura ipomoeae		Mark J. Mello	markmello@lloydcenter.org			BGS03419	Mark Mello	13-Aug-2006	United States	Tennessee	Sevier County	Great Smoky Mountains National Park	1 mi. above Chimney s Campground	35.6395	-83.4793	975
UDLEP	UDLEP211-09	v150 MD	v150 MD	BOLD:ACE9227		658[0n]	2	HM385983	2					23-Jun-2008	Schizura ipomoeae		caterpillar, collected off Rosa setigera		University of Delaware		v150 MD	Arthropoda	Insecta	Lepidoptera	Notodontidae	Heterocampinae		Schizura	Schizura ipomoeae		BOLD ID Engine				v150 MD	Douglas Tallamy	23-Jun-2008	United States	Delaware	New Castle County	Middletown	University of Delaware Middletown research site	39.528	-75.697	15
LNC	LNC284-05	05-NCCC-284	05-NCCC-284	BOLD:ACE9227		658[0n]	2		1					19-Jun-2005	Schizura ipomoeae				Biodiversity Institute of Ontario		05-NCCC-284	Arthropoda	Insecta	Lepidoptera	Notodontidae	Heterocampinae		Schizura	Schizura ipomoeae						05-NCCC-284	JB Sullivan	19-Jun-2005	United States	North Carolina	Craven County		Croatan National Forest, Swamp forest, E. side Sunset Dr. Havelock	34.8803	-76.9415
LOFLB	LOFLB433-06	06-FLOR-1373	06-FLOR-1373	BOLD:ACE9227		658[0n]	2		1					19-Jun-2006	Schizura ipomoeae				Biodiversity Institute of Ontario	UV sheet	06-FLOR-1373	Arthropoda	Insecta	Lepidoptera	Notodontidae	Heterocampinae		Schizura	Schizura ipomoeae						06-FLOR-1373	P.D.N. Hebert, K. Pickthorn, J.F. Landry, J. deWaard	19-Jun-2006	United States	Florida	Highlands Co.	Archbold Biological Station	Jay cottage	27.171	-81.348	55
LOT	LOT123-04	04HBL002123		BOLD:ACE9227		609[0n]	2	GU088087	2					20-Jul-2004	Schizura ipomoeae	A	8805		Biodiversity Institute of Ontario		04HBL002123	Arthropoda	Insecta	Lepidoptera	Notodontidae	Heterocampinae		Schizura	Schizura ipomoeae						04HBL002123	P.D.N. Hebert	20-Jul-2004	United States	Tennessee	Sevier County	Gatlinburg	Cobbly Nob	35.7	-83.5
XAK	XAK529-07	HLC-16082	HLC-16082	BOLD:AAA7094		658[0n]	2	KJ375620	1					22-Jul-2006	Schizura ipomoeae	A			Biodiversity Institute of Ontario		HLC-16082	Arthropoda	Insecta	Lepidoptera	Notodontidae	Heterocampinae		Schizura	Schizura ipomoeae		Paul Hebert	phebert@uoguelph.ca			HLC-16082	Paul Hebert	22-Jul-2006	Canada	Ontario	Wellington County	Puslinch Township	Concession 11/Hume Rd	43.537	-80.134	320
AHLEP	AHLEP1008-12	2011.08.17.1B.AB.08.C1	2011.08.17.1B.AB.08.C1	BOLD:AAA7094		658[0n]	2								Schizura ipomoeae				Indiana University of Pennsylvania		2011.08.17.1B.AB.08.C1	Arthropoda	Insecta	Lepidoptera	Notodontidae	Heterocampinae		Schizura	Schizura ipomoeae						2011.08.17.1B.AB.08.C1	Keating, Hervanek, Joa, Beadling		United States	Pennsylvania	Alleghney National Forest
RDLQB	RDLQB189-05	DH010275	DH010275	BOLD:AAA7094		658[3n]	2	KJ379623	1					29-Jun-2005	Schizura ipomoeae	A	BOX-RECORD-0442		Research Collection of Daniel Handfield	Mercure dans Sabloneux, Tourbiere	DH010275	Arthropoda	Insecta	Lepidoptera	Notodontidae	Heterocampinae		Schizura	Schizura ipomoeae						DH010275	D.Handfield	29-Jun-2005	Canada	Quebec	St-Michel des Saints		Lac Dussault	47.002	-73.894
RDLQB	RDLQB192-05	DH010278	DH010278	BOLD:AAA7094		571[0n]	4	KJ375815	1					29-Jun-2005	Schizura ipomoeae	A	BOX-RECORD-0442		Research Collection of Daniel Handfield	Mercure dans Sabloneux, Tourbiere	DH010278	Arthropoda	Insecta	Lepidoptera	Notodontidae	Heterocampinae		Schizura	Schizura ipomoeae						DH010278	D.Handfield	29-Jun-2005	Canada	Quebec	St-Michel des Saints		Lac Dussault	47.002	-73.894
ALLEP	ALLEP433-13	BIOUG07481-E05	L#12AGP-3737	BOLD:AAA7094		658[0n]	2		1					22-Jul-2012	Schizura ipomoeae		OxtongueUncut	Museum voucher, Whole specimen in ethanol	Research Collection of M. Alex Smith	http://www.gigapan.com/galleries/8368/gigapans/116084 AGPLepidoptera-336|UnCut|0	BIOUG07481-E05	Arthropoda	Insecta	Lepidoptera	Notodontidae	Heterocampinae		Schizura	Schizura ipomoeae		J. Donald Lafontaine	Lafontained@agr.gc.ca			BIOUG07481-E05		22-Jul-2012	Canada	Ontario	Algonquin Park	Shaw Woods, South JFK	UnCut	45.4595	-78.7963	490
PHMO	PHMO125-03	moth738.02		BOLD:AAA7094	moth738.02	639[0n]		GU094730	1					23-Jun-2002	Schizura ipomoeae		8805		Biodiversity Institute of Ontario		moth738.02	Arthropoda	Insecta	Lepidoptera	Notodontidae	Heterocampinae		Schizura	Schizura ipomoeae		Paul Hebert	phebert@uoguelph.ca			moth738.02	Paul Hebert	23-Jun-2002	Canada	Ontario	Wellington County	Puslinch Township	Concession 11/Hume Rd	43.537	-80.134	320
RWWC	RWWC271-11	RWWA-2248	2743	BOLD:AAA7094	RWWA-2248	658[0n]	2		2					25-Jun-2011	Schizura ipomoeae	A			Biodiversity Institute of Ontario		RWWA-2248	Arthropoda	Insecta	Lepidoptera	Notodontidae	Heterocampinae		Schizura	Schizura ipomoeae		Richard L. Wilson	rw@baycenterfarms.com			RWWA-2248	Richard Wilson	25-Jun-2011	United States	Washington	Bay Center	Edge of Willapa Bay	Wilson Residence	46.621	-123.947
RWWC	RWWC987-12	RWWA-3602		BOLD:AAA7094	RWWA-3602	658[0n]	2		1					22-Jul-2012	Schizura ipomoeae	A		museum voucher	Biodiversity Institute of Ontario		RWWA-3602	Arthropoda	Insecta	Lepidoptera	Notodontidae	Heterocampinae		Schizura	Schizura ipomoeae		Dick Wilson	bcfarms@baycenterfarms.com			RWWA-3602	Richard Wilson	22-Jul-2012	United States	Washington	Bay Center	Edge of Willapa Bay	Wilson Residence	46.621	-123.947
RWWC	RWWC605-11	RWWA-2582	3083	BOLD:AAA7094	RWWA-2582	658[0n]	2		1					20-Aug-2011	Schizura ipomoeae	A			Biodiversity Institute of Ontario		RWWA-2582	Arthropoda	Insecta	Lepidoptera	Notodontidae	Heterocampinae		Schizura	Schizura ipomoeae		Richard L. Wilson	rw@baycenterfarms.com			RWWA-2582	Richard Wilson	20-Aug-2011	United States	Washington	Bay Center	Edge of Willapa Bay	Wilson Residence	46.621	-123.947
RWWA	RWWA235-09	RWWA-0235	060909-236	BOLD:AAA7094		658[0n]	2	GU802534	1					09-Jun-2009	Schizura ipomoeae	A			Biodiversity Institute of Ontario		RWWA-0235	Arthropoda	Insecta	Lepidoptera	Notodontidae	Heterocampinae		Schizura	Schizura ipomoeae						RWWA-0235	Richard Wilson	09-Jun-2009	United States	Washington	Bay Center	Edge of Willapa Bay	Wilson Residence	46.6212	-123.947
RWWC	RWWC366-11	RWWA-2343	2840	BOLD:AAA7094	RWWA-2343	658[0n]	2		1					14-Jul-2011	Schizura ipomoeae	A			Biodiversity Institute of Ontario		RWWA-2343	Arthropoda	Insecta	Lepidoptera	Notodontidae	Heterocampinae		Schizura	Schizura ipomoeae		BOLD ID Engine				RWWA-2343	Richard Wilson	14-Jul-2011	United States	Washington	Bay Center	Edge of Willapa Bay	Wilson Residence	46.621	-123.947
RWWC	RWWC408-11	RWWA-2385	2882	BOLD:AAA7094	RWWA-2385	658[0n]	2		1					20-Jul-2011	Schizura ipomoeae	A	cf. S. ipomoeae		Biodiversity Institute of Ontario		RWWA-2385	Arthropoda	Insecta	Lepidoptera	Notodontidae	Heterocampinae		Schizura	Schizura ipomoeae		BOLD ID Engine				RWWA-2385	Richard Wilson	20-Jul-2011	United States	Washington	Bay Center	Edge of Willapa Bay	Wilson Residence	46.621	-123.947
RWWC	RWWC939-12	RWWA-3490		BOLD:AAA7094	RWWA-3490	658[0n]	2		1					23-Jun-2012	Schizura ipomoeae	A			Biodiversity Institute of Ontario		RWWA-3490	Arthropoda	Insecta	Lepidoptera	Notodontidae	Heterocampinae		Schizura	Schizura ipomoeae		Dick Wilson	bcfarms@baycenterfarms.com			RWWA-3490	Richard Wilson	23-Jun-2012	United States	Washington	Bay Center	Edge of Willapa Bay	Wilson Residence	46.621	-123.947
LHLEP	LHLEP067-06	UBC-2006-0271	UBC-2006-0271	BOLD:AAA7094		658[0n]	2	KJ377470	1					27-Jun-2006	Schizura ipomoeae	A	Schizura ?ipomoeae		Canadian Forest Service, Pacific Forestry Centre		UBC-2006-0271	Arthropoda	Insecta	Lepidoptera	Notodontidae	Heterocampinae		Schizura	Schizura ipomoeae						UBC-2006-0271	A. Li, J. Derhousoff	27-Jun-2006	Canada	British Columbia		Pitt Meadows		49.269	-122.64	3
LMH	LMH030-06	PFC-2006-0135	PFC-2006-0135	BOLD:AAA7094		658[0n]	1	KJ376093						28-Jun-2006	Schizura ipomoeae	A	unknown A		Canadian Forest Service, Pacific Forestry Centre	Box 1688 G-01	PFC-2006-0135	Arthropoda	Insecta	Lepidoptera	Notodontidae	Heterocampinae		Schizura	Schizura ipomoeae		Leland M. Humble	lhumble@nrcan.gc.ca			PFC-2006-0135	L Mavin & M Young	28-Jun-2006	Canada	British Columbia			Saanich, Pacific Forestry Centre	48.515	-123.435	61
LHLEP	LHLEP154-06	UBC-2006-1513	UBC-2006-1513	BOLD:AAA7094		658[0n]	2	KJ375185	1					01-Aug-2006	Schizura ipomoeae	A	Schizura		Canadian Forest Service, Pacific Forestry Centre		UBC-2006-1513	Arthropoda	Insecta	Lepidoptera	Notodontidae	Heterocampinae		Schizura	Schizura ipomoeae						UBC-2006-1513	A. Li, J. Derhousoff	01-Aug-2006	Canada	British Columbia		Maple Ridge	UBC Research Forest	49.266	-122.573	158
LBCB	LBCB179-05	HLC-21119	HLC-21119	BOLD:AAA7094		658[0n]	4	KJ377158	1					15-Jul-2005	Schizura ipomoeae				Biodiversity Institute of Ontario		HLC-21119	Arthropoda	Insecta	Lepidoptera	Notodontidae	Heterocampinae		Schizura	Schizura ipomoeae						HLC-21119	Keith Pickthorn	15-Jul-2005	Canada	British Columbia	Mount Revelstoke National Park		One-Mile Compound at base of Mount Revelstoke	51.0219	-118.207	560
LBCC	LBCC344-05	HLC-22224	HLC-22224	BOLD:AAA7094		658[0n]	2	KJ378091	1					27-Jul-2005	Schizura ipomoeae				Biodiversity Institute of Ontario		HLC-22224	Arthropoda	Insecta	Lepidoptera	Notodontidae	Heterocampinae		Schizura	Schizura ipomoeae						HLC-22224	Keith Pickthorn	27-Jul-2005	Canada	British Columbia	Mount Revelstoke National Park		Monashee Cabin on Mount Revelstoke	51.0101	-118.185	877
LBCA	LBCA793-05	HLC-20793		BOLD:AAA7094		658[0n]	2	KJ377900	1					12-Jul-2005	Schizura ipomoeae				Biodiversity Institute of Ontario	MV/BL/Halogen	HLC-20793	Arthropoda	Insecta	Lepidoptera	Notodontidae	Heterocampinae		Schizura	Schizura ipomoeae						HLC-20793	Keith Pickthorn	12-Jul-2005	Canada	British Columbia	Mount Revelstoke National Park		One-Mile Compound at base of Mount Revelstoke	51.0219	-118.207	560
LBCA	LBCA795-05	HLC-20795		BOLD:AAA7094		658[0n]	2	KJ378917	1					12-Jul-2005	Schizura ipomoeae				Biodiversity Institute of Ontario	MV/BL/Halogen	HLC-20795	Arthropoda	Insecta	Lepidoptera	Notodontidae	Heterocampinae		Schizura	Schizura ipomoeae						HLC-20795	Keith Pickthorn	12-Jul-2005	Canada	British Columbia	Mount Revelstoke National Park		One-Mile Compound at base of Mount Revelstoke	51.0219	-118.207	560
LALPA	LALPA336-10	AVBC 338-10	AVBC 338-10	BOLD:AAA7094	AVBC 338-10	658[0n]	2	JF852771	1					14-Jul-2010	Schizura ipomoeae	A	23mm		Biodiversity Institute of Ontario		AVBC 338-10	Arthropoda	Insecta	Lepidoptera	Notodontidae	Heterocampinae		Schizura	Schizura ipomoeae		Libby Avis	libbyavis@shaw.ca			AVBC 338-10	R.Avis, L.Avis	14-Jul-2010	Canada	British Columbia	Vancouver Island	Port Alberni		49.3	-124.78	100
LALPA	LALPA475-10	AVBC 477-10	AVBC 477-10	BOLD:AAA7094	AVBC 477-10	658[0n]	2	JF852909	1					29-Jul-2010	Schizura ipomoeae	A	25mm		Biodiversity Institute of Ontario		AVBC 477-10	Arthropoda	Insecta	Lepidoptera	Notodontidae	Heterocampinae		Schizura	Schizura ipomoeae		Libby Avis	libbyavis@shaw.ca			AVBC 477-10	R.Avis, L.Avis	29-Jul-2010	Canada	British Columbia	Vancouver Island	Port Alberni		49.3	-124.78	100
LBCC	LBCC422-05	HLC-22302	HLC-22302	BOLD:AAA7094		658[0n]	3	KJ378351	1					27-Jul-2005	Schizura ipomoeae				Biodiversity Institute of Ontario		HLC-22302	Arthropoda	Insecta	Lepidoptera	Notodontidae	Heterocampinae		Schizura	Schizura ipomoeae						HLC-22302	Keith Pickthorn	27-Jul-2005	Canada	British Columbia	Mount Revelstoke National Park		One-Mile Compound at base of Mount Revelstoke	51.0219	-118.207	560
LBCC	LBCC420-05	HLC-22300	HLC-22300	BOLD:AAA7094		658[0n]	3	KJ377172	1					27-Jul-2005	Schizura ipomoeae				Biodiversity Institute of Ontario		HLC-22300	Arthropoda	Insecta	Lepidoptera	Notodontidae	Heterocampinae		Schizura	Schizura ipomoeae						HLC-22300	Keith Pickthorn	27-Jul-2005	Canada	British Columbia	Mount Revelstoke National Park		One-Mile Compound at base of Mount Revelstoke	51.0219	-118.207	560
LBCS	LBCS260-07	UBC-2007-0768	UBC-2007-0768	BOLD:AAA7094	ENT007-003771	658[0n]	2	FJ412947	1					31-Jul-2007	Schizura ipomoeae	A			Royal British Columbia Museum	UV light	UBC-2007-0768	Arthropoda	Insecta	Lepidoptera	Notodontidae	Heterocampinae		Schizura	Schizura ipomoeae						UBC-2007-0768	Li, A.	31-Jul-2007	Canada	British Columbia	Vancouver	Stanley Park	Hollow Tree Area	49.301	-123.128	52
LBCA	LBCA791-05	HLC-20791		BOLD:AAA7094		658[0n]	2	KJ375570	1					12-Jul-2005	Schizura ipomoeae				Biodiversity Institute of Ontario	MV/BL/Halogen	HLC-20791	Arthropoda	Insecta	Lepidoptera	Notodontidae	Heterocampinae		Schizura	Schizura ipomoeae						HLC-20791	Keith Pickthorn	12-Jul-2005	Canada	British Columbia	Mount Revelstoke National Park		One-Mile Compound at base of Mount Revelstoke	51.0219	-118.207	560
LHLEP	LHLEP153-06	UBC-2006-0741	UBC-2006-0741	BOLD:AAA7094		658[0n]	2	KJ380601	1					11-Jul-2006	Schizura ipomoeae	A	Schizura		Canadian Forest Service, Pacific Forestry Centre		UBC-2006-0741	Arthropoda	Insecta	Lepidoptera	Notodontidae	Heterocampinae		Schizura	Schizura ipomoeae						UBC-2006-0741	A. Li, J. Derhousoff	11-Jul-2006	Canada	British Columbia		Maple Ridge	UBC Research Forest	49.266	-122.573	158
LBCC	LBCC419-05	HLC-22299	HLC-22299	BOLD:AAA7094		658[0n]	3	KJ377075	1					27-Jul-2005	Schizura ipomoeae				Biodiversity Institute of Ontario		HLC-22299	Arthropoda	Insecta	Lepidoptera	Notodontidae	Heterocampinae		Schizura	Schizura ipomoeae						HLC-22299	Keith Pickthorn	27-Jul-2005	Canada	British Columbia	Mount Revelstoke National Park		One-Mile Compound at base of Mount Revelstoke	51.0219	-118.207	560
LALPA	LALPA366-10	AVBC 368-10	AVBC 368-10	BOLD:AAA7094	AVBC 368-10	658[0n]	2	JF852801	1					16-Jul-2010	Schizura ipomoeae	A	22mm		Biodiversity Institute of Ontario		AVBC 368-10	Arthropoda	Insecta	Lepidoptera	Notodontidae	Heterocampinae		Schizura	Schizura ipomoeae		Libby Avis	libbyavis@shaw.ca			AVBC 368-10	R.Avis, L.Avis	16-Jul-2010	Canada	British Columbia	Vancouver Island	Port Alberni		49.3	-124.78	100
TMNBD	TMNBD213-07	MNBTT-3014	MNBTT-3014	BOLD:AAA7094		658[0n]	2	KJ378932	1					20-Jul-2006	Schizura ipomoeae	A			Biodiversity Institute of Ontario		MNBTT-3014	Arthropoda	Insecta	Lepidoptera	Notodontidae	Heterocampinae		Schizura	Schizura ipomoeae		Tony Thomas				MNBTT-3014	A.W.Thomas	20-Jul-2006	Canada	New Brunswick	York Co	McAdam		45.583	-67.35
LBCA	LBCA792-05	HLC-20792		BOLD:AAA7094		600[0n]	4	KJ378218	1					12-Jul-2005	Schizura ipomoeae				Biodiversity Institute of Ontario	MV/BL/Halogen	HLC-20792	Arthropoda	Insecta	Lepidoptera	Notodontidae	Heterocampinae		Schizura	Schizura ipomoeae						HLC-20792	Keith Pickthorn	12-Jul-2005	Canada	British Columbia	Mount Revelstoke National Park		One-Mile Compound at base of Mount Revelstoke	51.0219	-118.207	560
RDLQB	RDLQB191-05	DH010277	DH010277	BOLD:AAA7094		593[0n]	4	KJ376492	1					29-Jun-2005	Schizura ipomoeae	A	BOX-RECORD-0442		Research Collection of Daniel Handfield	Mercure dans Sabloneux, Tourbiere	DH010277	Arthropoda	Insecta	Lepidoptera	Notodontidae	Heterocampinae		Schizura	Schizura ipomoeae						DH010277	D.Handfield	29-Jun-2005	Canada	Quebec	St-Michel des Saints		Lac Dussault	47.002	-73.894
TMNBD	TMNBD216-07	MNBTT-3017	MNBTT-3017	BOLD:AAA7094		658[0n]	2	KJ376832	1					07-Jul-2006	Schizura ipomoeae	A			Biodiversity Institute of Ontario		MNBTT-3017	Arthropoda	Insecta	Lepidoptera	Notodontidae	Heterocampinae		Schizura	Schizura ipomoeae		Tony Thomas				MNBTT-3017	A.W.Thomas	07-Jul-2006	Canada	New Brunswick	York Co	McAdam		45.583	-67.35
TMNBD	TMNBD217-07	MNBTT-3018	MNBTT-3018	BOLD:AAA7094		658[0n]	2	KJ376290	1					07-Jul-2006	Schizura ipomoeae	A			Biodiversity Institute of Ontario		MNBTT-3018	Arthropoda	Insecta	Lepidoptera	Notodontidae	Heterocampinae		Schizura	Schizura ipomoeae		Tony Thomas				MNBTT-3018	A.W.Thomas	07-Jul-2006	Canada	New Brunswick	York Co	McAdam		45.583	-67.35
LOCT	LOCT030-05	05-CTATBI-0030		BOLD:AAA7094		658[0n]	2		1					03-Jun-2005	Schizura ipomoeae		Notodontidae		Biodiversity Institute of Ontario		05-CTATBI-0030	Arthropoda	Insecta	Lepidoptera	Notodontidae	Heterocampinae		Schizura	Schizura ipomoeae						05-CTATBI-0030		03-Jun-2005	United States	Connecticut	Hartford Co.	East Hartford		41.757	-72.653
TMNBD	TMNBD214-07	MNBTT-3015	MNBTT-3015	BOLD:AAA7094		658[0n]	2	KJ376937	1					28-Jul-2006	Schizura ipomoeae	A			Biodiversity Institute of Ontario		MNBTT-3015	Arthropoda	Insecta	Lepidoptera	Notodontidae	Heterocampinae		Schizura	Schizura ipomoeae		Tony Thomas				MNBTT-3015	A.W.Thomas	28-Jul-2006	Canada	New Brunswick	York Co	McAdam		45.583	-67.35
LOCT	LOCT031-05	05-CTATBI-0031		BOLD:AAA7094		658[0n]	2		1					03-Jun-2005	Schizura ipomoeae		Notodontidae		Biodiversity Institute of Ontario		05-CTATBI-0031	Arthropoda	Insecta	Lepidoptera	Notodontidae	Heterocampinae		Schizura	Schizura ipomoeae						05-CTATBI-0031		03-Jun-2005	United States	Connecticut	Hartford Co.	East Hartford		41.757	-72.653
TTMNB	TTMNB938-06	MNBTT-938	MNBTT-938	BOLD:AAA7094		658[0n]	2	KJ377843	1					16-Jul-2002	Schizura ipomoeae				Biodiversity Institute of Ontario		MNBTT-938	Arthropoda	Insecta	Lepidoptera	Notodontidae	Heterocampinae		Schizura	Schizura ipomoeae		Anthony W. Thomas	mothman@nbnet.nb.ca			MNBTT-938	A. W. Thomas	16-Jul-2002	Canada	New Brunswick	Sunbury County		Acadia Research Forest	46	-66.18
RDLQB	RDLQB190-05	DH010276	DH010276	BOLD:AAA7094		584[2n]	4	KJ376011	1					29-Jun-2005	Schizura ipomoeae	A	BOX-RECORD-0442		Research Collection of Daniel Handfield	Mercure dans Sabloneux, Tourbiere	DH010276	Arthropoda	Insecta	Lepidoptera	Notodontidae	Heterocampinae		Schizura	Schizura ipomoeae						DH010276	D.Handfield	29-Jun-2005	Canada	Quebec	St-Michel des Saints		Lac Dussault	47.002	-73.894
TMNBD	TMNBD215-07	MNBTT-3016	MNBTT-3016	BOLD:AAA7094		630[0n]	2	KJ379792	1					07-Jul-2006	Schizura ipomoeae	A			Biodiversity Institute of Ontario		MNBTT-3016	Arthropoda	Insecta	Lepidoptera	Notodontidae	Heterocampinae		Schizura	Schizura ipomoeae		Tony Thomas				MNBTT-3016	A.W.Thomas	07-Jul-2006	Canada	New Brunswick	York Co	McAdam		45.583	-67.35
RWWC	RWWC1159-13	BIOUG07834-D05	3962	BOLD:AAA7094	BIOUG07834-D05	601[0n]	1		2					04-Jul-2013	Schizura ipomoeae			museum voucher	Biodiversity Institute of Ontario		BIOUG07834-D05	Arthropoda	Insecta	Lepidoptera	Notodontidae	Heterocampinae		Schizura	Schizura ipomoeae		Dick Wilson	bcfarms@baycenterfarms.com			BIOUG07834-D05	Richard Wilson	04-Jul-2013	United States	Washington	Bay Center	Edge of Willapa Bay	Wilson Residence	46.6212	-123.947
LOFLC	LOFLC129-06	06-FLOR-2009	06-FLOR-2009	BOLD:ACE9227		658[0n]	2		1					20-Jun-2006	Schizura ipomoeae				Biodiversity Institute of Ontario	3 UV traps	06-FLOR-2009	Arthropoda	Insecta	Lepidoptera	Notodontidae	Heterocampinae		Schizura	Schizura ipomoeae						06-FLOR-2009	K. Pickthorn & J. deWaard	20-Jun-2006	United States	Florida	Highlands Co.	Archbold Biological Station	off Main Dr.	27.183	-81.3514	51
CNCLB	CNCLB1446-14	CNCLEP 00113654		BOLD:ACN4632	CNCLEP00113654	658[0n]	2		1					31-Jul-2008	Schizura biedermani			Vouchered:Registered Collection	Canadian National Collection of Insects, Arachnids and Nematodes		CNCLEP 00113654	Arthropoda	Insecta	Lepidoptera	Notodontidae	Heterocampinae		Schizura	Schizura biedermani		J. Donald Lafontaine	Lafontained@agr.gc.ca			CNCLEP 00113654	L.G.Crabo	31-Jul-2008	United States	Arizona			Santa Cruz County, Pena Blanca	31.383	-111.092	1200
NOCNA	NOCNA021-14	20320-100609-TX	20320-100609-TX	BOLD:ACN4632		658[0n]	2		1					10-Jun-2009	Schizura biedermani	adult			Research Collection of Robert J. Borth		20320-100609-TX	Arthropoda	Insecta	Lepidoptera	Notodontidae	Heterocampinae		Schizura	Schizura biedermani		Hugo L. Kons, Jr.	hkonsjr@yahoo.com			20320-100609-TX	Borth/Kons	10-Jun-2009	United States	Texas	Jeff Davis Co		Limpia Canyon on hwy 17	30.677	-103.795	1374
NOCNA	NOCNA022-14	20321-100609-TX	20321-100609-TX	BOLD:ACN4632		658[0n]	2		1					10-Jun-2009	Schizura biedermani	adult			Research Collection of Robert J. Borth		20321-100609-TX	Arthropoda	Insecta	Lepidoptera	Notodontidae	Heterocampinae		Schizura	Schizura biedermani		Hugo L. Kons, Jr.	hkonsjr@yahoo.com			20321-100609-TX	Borth/Kons	10-Jun-2009	United States	Texas	Jeff Davis Co		Limpia Canyon on hwy 17	30.677	-103.795	1374
RWWA	RWWA772-09	RWWA-0808	072109-895	BOLD:AAB7833		658[0n]	6	GU803403	1					21-Jul-2009	Oligocentria pallida	A			Biodiversity Institute of Ontario		RWWA-0808	Arthropoda	Insecta	Lepidoptera	Notodontidae	Heterocampinae		Oligocentria	Oligocentria pallida						RWWA-0808	Richard Wilson	21-Jul-2009	United States	Washington	Bay Center	Edge of Willapa Bay	Wilson Residence	46.6212	-123.947
[truncated: 1,961 more rows]
[truncated: 9 more columns]

## Sheet: Euteliidae
Project Code	Process ID	Sample ID	Field ID	BIN	Catalog Num	COI-5P Seq. Length	COI-5P Trace Count	COI-5P Accession	Image Count	Barcode Compliant	Contamination	Stop Codon	Flagged Record	Collection Date	Identification	Life Stage	Extra Info	Voucher Type	Institution	Notes	Sample ID	Phylum	Class	Order	Family	Subfamily	Tribe	Genus	Species	Subspecies	Identifier	Identifier Email	Identification Method	Taxonomy Notes	Sample ID	Collectors	Collection Date	Country/Ocean	State/Province	Region	Sector	Exact Site	Lat	Lon	Elev	Depth	Elevation Precision	Depth Precision	GPS Source
[truncated: 377 more rows]
[truncated: 8 more columns]

[truncated: 6 more sheets: Nolidae, Erebidae, Erebidae-Arctiinae, Noctuidae1, Noctuidae2, Noctuidae3]
