# Supplementary material for: Probing planetary biodiversity with DNA barcodes: The Noctuoidea of North America
Source: PLoS One. 2017 Jun 1;12(6):e0178548. doi: 10.1371/journal.pone.0178548 (PMC5453547; doi:10.1371/journal.pone.0178548)
Supplement: S2 Dataset — (XLS) [file pone.0178548.s002.xls]

## Sheet: Notodontidae+Doidae
Project Code	Process ID	Sample ID	Field ID	BIN	Catalog Num	COI-5P Seq. Length	COI-5P Trace Count	COI-5P Accession	Image Count	Barcode Compliant	Contamination	Stop Codon	Flagged Record	Collection Date	Identification	Life Stage	Extra Info	Voucher Type	Institution	Notes	Sample ID	Phylum	Class	Order	Family	Subfamily	Tribe	Genus	Species	Subspecies	Identifier	Identifier Email	Identification Method	Taxonomy Notes	Sample ID	Collectors	Collection Date	Country/Ocean	State/Province	Region	Sector	Exact Site	Lat	Lon	Elev	Depth	Elevation Precision	Depth Precision	GPS Source
PGM	PMG171-03	moth232.01		BOLD:AAA5417		617[0n]		AF549781	1						Clostera albosigma		7895		Biodiversity Institute of Ontario		moth232.01	Arthropoda	Insecta	Lepidoptera	Notodontidae	Pygaerinae		Clostera	Clostera albosigma		Paul Hebert	phebert@uoguelph.ca			moth232.01	Paul Hebert		Canada	Ontario	Wellington County	Puslinch Township	Concession 11/Hume Rd	43.537	-80.134	320
PGM	PMG172-03	moth284.01		BOLD:AAA4924		617[0n]		AF549782	1						Clostera apicalis		7901		Biodiversity Institute of Ontario		moth284.01	Arthropoda	Insecta	Lepidoptera	Notodontidae	Pygaerinae		Clostera	Clostera apicalis		Paul Hebert	phebert@uoguelph.ca			moth284.01	Paul Hebert		Canada	Ontario	Wellington County	Puslinch Township	Concession 11/Hume Rd	43.537	-80.134	320
PGM	PMG173-03	DATA1.00		BOLD:ACH9674		617[0n]		AF549792	1						Datana ministra		7902		Biodiversity Institute of Ontario		DATA1.00	Arthropoda	Insecta	Lepidoptera	Notodontidae	Phalerinae		Datana	Datana ministra		Paul Hebert	phebert@uoguelph.ca			DATA1.00	Paul Hebert		Canada	Ontario	Wellington County	Puslinch Township	Concession 11/Hume Rd	43.537	-80.134	320
PGM	PMG174-03	moth326.01		BOLD:AAA9083		617[0n]		AF549779	1						Ellida caniplaga		7930		Biodiversity Institute of Ontario		moth326.01	Arthropoda	Insecta	Lepidoptera	Notodontidae	Phalerinae		Ellida	Ellida caniplaga		Paul Hebert	phebert@uoguelph.ca			moth326.01	Paul Hebert		Canada	Ontario	Wellington County	Puslinch Township	Concession 11/Hume Rd	43.537	-80.134	320
PGM	PMG175-03	moth576.01		BOLD:ACF2678		617[0n]		AF549785	1						Furcula borealis		7936		Biodiversity Institute of Ontario		moth576.01	Arthropoda	Insecta	Lepidoptera	Notodontidae	Notodontinae	Dicranurini	Furcula	Furcula borealis		Paul Hebert	phebert@uoguelph.ca			moth576.01	Paul Hebert		Canada	Ontario	Wellington County	Puslinch Township	Concession 11/Hume Rd	43.537	-80.134	320
PGM	PMG176-03	FURC2.00	FURC2.00	BOLD:AAA8926		617[0n]		AF549786	1						Furcula occidentalis		7937		Biodiversity Institute of Ontario		FURC2.00	Arthropoda	Insecta	Lepidoptera	Notodontidae	Notodontinae	Dicranurini	Furcula	Furcula occidentalis		Paul Hebert	phebert@uoguelph.ca			FURC2.00	Paul Hebert		Canada	Ontario	Wellington County	Puslinch Township	Concession 11/Hume Rd	43.537	-80.134	320
PGM	PMG177-03	FURC1.00		BOLD:ACF2674		617[0n]		AF549787	1						Furcula modesta		7941		Biodiversity Institute of Ontario		FURC1.00	Arthropoda	Insecta	Lepidoptera	Notodontidae	Notodontinae	Dicranurini	Furcula	Furcula modesta		Paul Hebert	phebert@uoguelph.ca			FURC1.00	Paul Hebert		Canada	Ontario	Wellington County	Puslinch Township	Concession 11/Hume Rd	43.537	-80.134	320
PGM	PMG178-03	moth156.01		BOLD:AAB5830		617[0n]		AF549780	1						Gluphisia lintneri		7934		Biodiversity Institute of Ontario		moth156.01	Arthropoda	Insecta	Lepidoptera	Notodontidae	Notodontinae	Dicranurini	Gluphisia	Gluphisia lintneri		Paul Hebert	phebert@uoguelph.ca			moth156.01	Paul Hebert		Canada	Ontario	Wellington County	Puslinch Township	Concession 11/Hume Rd	43.537	-80.134	320
PGM	PMG179-03	moth286.01		BOLD:AAA3773		617[0n]		AF549778	1						Heterocampa guttivitta		7994		Biodiversity Institute of Ontario		moth286.01	Arthropoda	Insecta	Lepidoptera	Notodontidae	Heterocampinae		Heterocampa	Heterocampa guttivitta		Paul Hebert	phebert@uoguelph.ca			moth286.01	Paul Hebert		Canada	Ontario	Wellington County	Puslinch Township	Concession 11/Hume Rd	43.537	-80.134	320
PGM	PMG180-03	moth782.01		BOLD:AAA3773		617[1n]		AF549784	1						Heterocampa guttivitta		7994		Biodiversity Institute of Ontario		moth782.01	Arthropoda	Insecta	Lepidoptera	Notodontidae	Heterocampinae		Heterocampa	Heterocampa guttivitta		Paul Hebert	phebert@uoguelph.ca			moth782.01	Paul Hebert		Canada	Ontario	Wellington County	Puslinch Township	Concession 11/Hume Rd	43.537	-80.134	320
PGM	PMG181-03	HETEROC1.00		BOLD:AAB3178		617[0n]		AF549793	1						Heterocampa umbrata		7990		Biodiversity Institute of Ontario		HETEROC1.00	Arthropoda	Insecta	Lepidoptera	Notodontidae	Heterocampinae		Heterocampa	Heterocampa umbrata		Paul Hebert	phebert@uoguelph.ca			HETEROC1.00	Paul Hebert		Canada	Ontario	Wellington County	Puslinch Township	Concession 11/Hume Rd	43.537	-80.134	320
PGM	PMG182-03	HETEROC2.00		BOLD:AAB1511		617[0n]		AF549795	1						Lochmaeus manteo		7998		Biodiversity Institute of Ontario		HETEROC2.00	Arthropoda	Insecta	Lepidoptera	Notodontidae	Heterocampinae		Lochmaeus	Lochmaeus manteo		Paul Hebert	phebert@uoguelph.ca			HETEROC2.00	Paul Hebert		Canada	Ontario	Wellington County	Puslinch Township	Concession 11/Hume Rd	43.537	-80.134	320
PGM	PMG183-03	moth665.01		BOLD:AAA2279		617[0n]		AF549788	1						Nadata gibbosa		7915		Biodiversity Institute of Ontario		moth665.01	Arthropoda	Insecta	Lepidoptera	Notodontidae	Phalerinae		Nadata	Nadata gibbosa		Paul Hebert	phebert@uoguelph.ca			moth665.01	Paul Hebert		Canada	Ontario	Wellington County	Puslinch Township	Concession 11/Hume Rd	43.537	-80.134	320
PGM	PMG184-03	moth206.01		BOLD:AAB4660		617[0n]		AF549783	1						Notodonta torva		7928		Biodiversity Institute of Ontario		moth206.01	Arthropoda	Insecta	Lepidoptera	Notodontidae	Notodontinae	Notodontini	Notodonta	Notodonta torva		Paul Hebert	phebert@uoguelph.ca			moth206.01	Paul Hebert		Canada	Ontario	Wellington County	Puslinch Township	Concession 11/Hume Rd	43.537	-80.134	320
PGM	PMG185-03	moth749.01		BOLD:AAB3986		617[0n]		AF549789	1						Odontosia elegans		7924		Biodiversity Institute of Ontario		moth749.01	Arthropoda	Insecta	Lepidoptera	Notodontidae	Notodontinae	Notodontini	Odontosia	Odontosia elegans		Paul Hebert	phebert@uoguelph.ca			moth749.01	Paul Hebert		Canada	Ontario	Wellington County	Puslinch Township	Concession 11/Hume Rd	43.537	-80.134	320
PGM	PMG186-03	moth1110.01		BOLD:ABZ5648		617[0n]		AF549791	1						Peridea basitriens		7919		Biodiversity Institute of Ontario		moth1110.01	Arthropoda	Insecta	Lepidoptera	Notodontidae	Phalerinae		Peridea	Peridea basitriens		Paul Hebert	phebert@uoguelph.ca			moth1110.01	Paul Hebert		Canada	Ontario	Wellington County	Puslinch Township	Concession 11/Hume Rd	43.537	-80.134	320
PGM	PMG187-03	moth979.01		BOLD:AAA3482		617[0n]		AF549777	1						Pheosia rimosa		7922		Biodiversity Institute of Ontario		moth979.01	Arthropoda	Insecta	Lepidoptera	Notodontidae	Notodontinae	Notodontini	Pheosia	Pheosia rimosa		Paul Hebert	phebert@uoguelph.ca			moth979.01	Paul Hebert		Canada	Ontario	Wellington County	Puslinch Township	Concession 11/Hume Rd	43.537	-80.134	320
PGM	PMG188-03	moth603.01		BOLD:AAC4502		617[0n]		AF549794	1						Schizura badia		8006		Biodiversity Institute of Ontario		moth603.01	Arthropoda	Insecta	Lepidoptera	Notodontidae	Heterocampinae		Schizura	Schizura badia		Paul Hebert	phebert@uoguelph.ca			moth603.01	Paul Hebert		Canada	Ontario	Wellington County	Puslinch Township	Concession 11/Hume Rd	43.537	-80.134	320
PGM	PMG189-03	moth609.01		BOLD:AAA3873		617[0n]		AF549790	1						Schizura unicornis		8007		Biodiversity Institute of Ontario		moth609.01	Arthropoda	Insecta	Lepidoptera	Notodontidae	Heterocampinae		Schizura	Schizura unicornis		Paul Hebert	phebert@uoguelph.ca			moth609.01	Paul Hebert		Canada	Ontario	Wellington County	Puslinch Township	Concession 11/Hume Rd	43.537	-80.134	320
PGM	PMG190-03	moth1151.01		BOLD:AAA7013		617[0n]		AF549796	1						Symmerista leucitys		7953		Biodiversity Institute of Ontario		moth1151.01	Arthropoda	Insecta	Lepidoptera	Notodontidae	Nystaleinae		Symmerista	Symmerista leucitys		Paul Hebert	phebert@uoguelph.ca			moth1151.01	Paul Hebert		Canada	Ontario	Wellington County	Puslinch Township	Concession 11/Hume Rd	43.537	-80.134	320
TGM	TMG59-03	moth908.01		BOLD:AAA2279		639[0n]		KJ374912	1					2001-07-01	Nadata gibbosa		7915		Biodiversity Institute of Ontario		moth908.01	Arthropoda	Insecta	Lepidoptera	Notodontidae	Phalerinae		Nadata	Nadata gibbosa		Paul Hebert	phebert@uoguelph.ca			moth908.01	Paul Hebert	2001-07-01	Canada	Ontario	Wellington County	Puslinch Township	Concession 11/Hume Rd	43.537	-80.134	320
TGM	TMG69-03	moth468.01		BOLD:AAA3773		639[0n]		KJ379315	1					2001-05-28	Heterocampa guttivitta		7994		Biodiversity Institute of Ontario		moth468.01	Arthropoda	Insecta	Lepidoptera	Notodontidae	Heterocampinae		Heterocampa	Heterocampa guttivitta		Paul Hebert	phebert@uoguelph.ca			moth468.01	Paul Hebert	2001-05-28	Canada	Ontario	Wellington County	Puslinch Township	Concession 11/Hume Rd	43.537	-80.134	320
TGM	TMG54-03	CLOS2.00		BOLD:AAA5417		639[0n]		KJ378522	1					2000-08-08	Clostera albosigma		7895		Biodiversity Institute of Ontario		CLOS2.00	Arthropoda	Insecta	Lepidoptera	Notodontidae	Pygaerinae		Clostera	Clostera albosigma		Paul Hebert	phebert@uoguelph.ca			CLOS2.00	Paul Hebert	2000-08-08	Canada	Ontario	Wellington County	Puslinch Township	Concession 11/Hume Rd	43.537	-80.134	320
TGM	TMG55-03	moth246.01		BOLD:AAA5417		639[0n]		KJ378839	1					2001-05-11	Clostera albosigma		7895		Biodiversity Institute of Ontario		moth246.01	Arthropoda	Insecta	Lepidoptera	Notodontidae	Pygaerinae		Clostera	Clostera albosigma		Paul Hebert	phebert@uoguelph.ca			moth246.01	Paul Hebert	2001-05-11	Canada	Ontario	Wellington County	Puslinch Township	Concession 11/Hume Rd	43.537	-80.134	320
TGM	TMG56-03	moth297.01		BOLD:AAA4924		639[0n]		KJ380602	1					2001-05-15	Clostera apicalis		7901		Biodiversity Institute of Ontario		moth297.01	Arthropoda	Insecta	Lepidoptera	Notodontidae	Pygaerinae		Clostera	Clostera apicalis		Paul Hebert	phebert@uoguelph.ca			moth297.01	Paul Hebert	2001-05-15	Canada	Ontario	Wellington County	Puslinch Township	Concession 11/Hume Rd	43.537	-80.134	320
TGM	TMG57-03	CLOS1.00		BOLD:AAA4924		639[0n]		KJ377734	1					2000-08-08	Clostera apicalis		7901		Biodiversity Institute of Ontario		CLOS1.00	Arthropoda	Insecta	Lepidoptera	Notodontidae	Pygaerinae		Clostera	Clostera apicalis		Paul Hebert	phebert@uoguelph.ca			CLOS1.00	Paul Hebert	2000-08-08	Canada	Ontario	Wellington County	Puslinch Township	Concession 11/Hume Rd	43.537	-80.134	320
TGM	TMG60-03	PERI1.00		BOLD:ABZ5648		639[0n]		KJ377751	1					2000-08-08	Peridea basitriens		7919		Biodiversity Institute of Ontario		PERI1.00	Arthropoda	Insecta	Lepidoptera	Notodontidae	Phalerinae		Peridea	Peridea basitriens		Paul Hebert	phebert@uoguelph.ca			PERI1.00	Paul Hebert	2000-08-08	Canada	Ontario	Wellington County	Puslinch Township	Concession 11/Hume Rd	43.537	-80.134	320
TGM	TMG61-03	moth222.01		BOLD:ABZ5199		639[0n]		KJ375871	1					2001-05-10	Pheosia rimosa		7922		Biodiversity Institute of Ontario		moth222.01	Arthropoda	Insecta	Lepidoptera	Notodontidae	Notodontinae	Notodontini	Pheosia	Pheosia rimosa		Paul Hebert	phebert@uoguelph.ca			moth222.01	Paul Hebert	2001-05-10	Canada	Ontario	Wellington County	Puslinch Township	Concession 11/Hume Rd	43.537	-80.134	320
TGM	TMG62-03	moth670.01		BOLD:AAB3986		639[0n]		KJ376280	1					2001-06-16	Odontosia elegans		7924		Biodiversity Institute of Ontario		moth670.01	Arthropoda	Insecta	Lepidoptera	Notodontidae	Notodontinae	Notodontini	Odontosia	Odontosia elegans		Paul Hebert	phebert@uoguelph.ca			moth670.01	Paul Hebert	2001-06-16	Canada	Ontario	Wellington County	Puslinch Township	Concession 11/Hume Rd	43.537	-80.134	320
TGM	TMG63-03	moth236.01		BOLD:AAB4660		639[0n]		KJ377429	1					2001-05-11	Notodonta torva		7928		Biodiversity Institute of Ontario		moth236.01	Arthropoda	Insecta	Lepidoptera	Notodontidae	Notodontinae	Notodontini	Notodonta	Notodonta torva		Paul Hebert	phebert@uoguelph.ca			moth236.01	Paul Hebert	2001-05-11	Canada	Ontario	Wellington County	Puslinch Township	Concession 11/Hume Rd	43.537	-80.134	320
TGM	TMG64-03	moth358.01		BOLD:AAA9083		639[0n]		KJ379402	1					2001-05-20	Ellida caniplaga		7930		Biodiversity Institute of Ontario		moth358.01	Arthropoda	Insecta	Lepidoptera	Notodontidae	Phalerinae		Ellida	Ellida caniplaga		Paul Hebert	phebert@uoguelph.ca			moth358.01	Paul Hebert	2001-05-20	Canada	Ontario	Wellington County	Puslinch Township	Concession 11/Hume Rd	43.537	-80.134	320
TGM	TMG65-03	moth111.02		BOLD:AAB5830		639[0n]		KJ376599	1					2002-04-18	Gluphisia lintneri		7934		Biodiversity Institute of Ontario		moth111.02	Arthropoda	Insecta	Lepidoptera	Notodontidae	Notodontinae	Dicranurini	Gluphisia	Gluphisia lintneri		Paul Hebert	phebert@uoguelph.ca			moth111.02	Paul Hebert	2002-04-18	Canada	Ontario	Wellington County	Puslinch Township	Concession 11/Hume Rd	43.537	-80.134	320
TGM	TMG66-03	FURC3.00		BOLD:ACF2678		639[0n]		KJ375770	1					2000-08-08	Furcula borealis		7936		Biodiversity Institute of Ontario		FURC3.00	Arthropoda	Insecta	Lepidoptera	Notodontidae	Notodontinae	Dicranurini	Furcula	Furcula borealis		Paul Hebert	phebert@uoguelph.ca			FURC3.00	Paul Hebert	2000-08-08	Canada	Ontario	Wellington County	Puslinch Township	Concession 11/Hume Rd	43.537	-80.134	320
TGM	TMG67-03	moth1183.01		BOLD:AAA7013		639[0n]		KJ376505	1					2001-07-23	Symmerista leucitys		7953		Biodiversity Institute of Ontario		moth1183.01	Arthropoda	Insecta	Lepidoptera	Notodontidae	Nystaleinae		Symmerista	Symmerista leucitys		Paul Hebert	phebert@uoguelph.ca			moth1183.01	Paul Hebert	2001-07-23	Canada	Ontario	Wellington County	Puslinch Township	Concession 11/Hume Rd	43.537	-80.134	320
TGM	TMG70-03	moth323.01		BOLD:AAA3873		617[0n]		KJ377123	1					2001-06-11	Schizura unicornis		8007		Biodiversity Institute of Ontario		moth323.01	Arthropoda	Insecta	Lepidoptera	Notodontidae	Heterocampinae		Schizura	Schizura unicornis		Paul Hebert	phebert@uoguelph.ca			moth323.01	Paul Hebert	2001-06-11	Canada	Ontario	Wellington County	Puslinch Township	Concession 11/Hume Rd	43.537	-80.134	320
TGM	TMG58-03	moth972.01		BOLD:ACH9674		639[0n]		KJ376970	1					2001-07-08	Datana ministra		7902		Biodiversity Institute of Ontario		moth972.01	Arthropoda	Insecta	Lepidoptera	Notodontidae	Phalerinae		Datana	Datana ministra		Paul Hebert	phebert@uoguelph.ca			moth972.01	Paul Hebert	2001-07-08	Canada	Ontario	Wellington County	Puslinch Township	Concession 11/Hume Rd	43.537	-80.134	320
TGM	TMG68-03	moth140.01		BOLD:AAA3773		639[0n]		KJ375439	1					2001-05-03	Heterocampa guttivitta		7994		Biodiversity Institute of Ontario		moth140.01	Arthropoda	Insecta	Lepidoptera	Notodontidae	Heterocampinae		Heterocampa	Heterocampa guttivitta		Paul Hebert	phebert@uoguelph.ca			moth140.01	Paul Hebert	2001-05-03	Canada	Ontario	Wellington County	Puslinch Township	Concession 11/Hume Rd	43.537	-80.134	320
PHMO	PHMO023-03	moth72.02		BOLD:AAB5830		639[0n]		GU094571	1					2002-04-17	Gluphisia lintneri		7934		Biodiversity Institute of Ontario		moth72.02	Arthropoda	Insecta	Lepidoptera	Notodontidae	Notodontinae	Dicranurini	Gluphisia	Gluphisia lintneri		Paul Hebert	phebert@uoguelph.ca			moth72.02	Paul Hebert	2002-04-17	Canada	Ontario	Wellington County	Puslinch Township	Concession 11/Hume Rd	43.537	-80.134	320
PHMO	PHMO074-03	moth374.01		BOLD:AAA2247		639[2n]		GU094572	1					2001-05-21	Gluphisia septentrionis		7931		Biodiversity Institute of Ontario		moth374.01	Arthropoda	Insecta	Lepidoptera	Notodontidae	Notodontinae	Dicranurini	Gluphisia	Gluphisia septentrionis		Paul Hebert	phebert@uoguelph.ca			moth374.01	Paul Hebert	2001-05-21	Canada	Ontario	Wellington County	Puslinch Township	Concession 11/Hume Rd	43.537	-80.134	320
PHMO	PHMO055-03	moth360.01		BOLD:AAA2247	moth360.01	617[0n]		GU094573	1					2001-05-20	Gluphisia septentrionis		7931		Biodiversity Institute of Ontario		moth360.01	Arthropoda	Insecta	Lepidoptera	Notodontidae	Notodontinae	Dicranurini	Gluphisia	Gluphisia septentrionis		Paul Hebert	phebert@uoguelph.ca			moth360.01	Paul Hebert	2001-05-20	Canada	Ontario	Wellington County	Puslinch Township	Concession 11/Hume Rd	43.537	-80.134	320
PHMO	PHMO125-03	moth738.02		BOLD:AAA7094	moth738.02	639[0n]		GU094730	1					2002-06-23	Schizura ipomoeae		8805		Biodiversity Institute of Ontario		moth738.02	Arthropoda	Insecta	Lepidoptera	Notodontidae	Heterocampinae		Schizura	Schizura ipomoeae		Paul Hebert	phebert@uoguelph.ca			moth738.02	Paul Hebert	2002-06-23	Canada	Ontario	Wellington County	Puslinch Township	Concession 11/Hume Rd	43.537	-80.134	320
PHMO	PHMO129-03	moth758.02		BOLD:ACH9674	moth758.02	639[0n]		GU094488	1					2002-06-24	Datana ministra		7902		Biodiversity Institute of Ontario		moth758.02	Arthropoda	Insecta	Lepidoptera	Notodontidae	Phalerinae		Datana	Datana ministra		Paul Hebert	phebert@uoguelph.ca			moth758.02	Paul Hebert	2002-06-24	Canada	Ontario	Wellington County	Puslinch Township	Concession 11/Hume Rd	43.537	-80.134	320
PHMO	PHMO157-03	moth861.02		BOLD:AAB3762	moth861.02	639[0n]		GU094630	1					2002-06-27	Lochmaeus bilineata		7999		Biodiversity Institute of Ontario		moth861.02	Arthropoda	Insecta	Lepidoptera	Notodontidae	Heterocampinae		Lochmaeus	Lochmaeus bilineata		Paul Hebert	phebert@uoguelph.ca			moth861.02	Paul Hebert	2002-06-27	Canada	Ontario	Wellington County	Puslinch Township	Concession 11/Hume Rd	43.537	-80.134	320
PHMO	PHMO172-03	moth907.01		BOLD:ACH9674	moth907.01	639[0n]		GU094489	1					2001-07-12	Datana ministra		7902		Biodiversity Institute of Ontario		moth907.01	Arthropoda	Insecta	Lepidoptera	Notodontidae	Phalerinae		Datana	Datana ministra		Paul Hebert	phebert@uoguelph.ca			moth907.01	Paul Hebert	2001-07-12	Canada	Ontario	Wellington County	Puslinch Township	Concession 11/Hume Rd	43.537	-80.134	320
PHMO	PHMO197-03	moth1011.02		BOLD:AAB0904	moth1011.02	639[0n]		GU094731	1					2002-07-01	Schizura leptinoides		8011		Biodiversity Institute of Ontario		moth1011.02	Arthropoda	Insecta	Lepidoptera	Notodontidae	Heterocampinae		Schizura	Schizura leptinoides		Paul Hebert	phebert@uoguelph.ca			moth1011.02	Paul Hebert	2002-07-01	Canada	Ontario	Wellington County	Puslinch Township	Concession 11/Hume Rd	43.537	-80.134	320
PHMO	PHMO198-03	moth1015.02		BOLD:AAB0904	moth1015.02	639[0n]		GU094732	1					2002-07-01	Schizura leptinoides		8011		Biodiversity Institute of Ontario		moth1015.02	Arthropoda	Insecta	Lepidoptera	Notodontidae	Heterocampinae		Schizura	Schizura leptinoides		Paul Hebert	phebert@uoguelph.ca			moth1015.02	Paul Hebert	2002-07-01	Canada	Ontario	Wellington County	Puslinch Township	Concession 11/Hume Rd	43.537	-80.134	320
PHMO	PHMO217-03	moth1100.02		BOLD:AAA7013	moth1100.02	639[0n]		GU094758	1					2002-07-03	Symmerista leucitys		7953		Biodiversity Institute of Ontario		moth1100.02	Arthropoda	Insecta	Lepidoptera	Notodontidae	Nystaleinae		Symmerista	Symmerista leucitys		Paul Hebert	phebert@uoguelph.ca			moth1100.02	Paul Hebert	2002-07-03	Canada	Ontario	Wellington County	Puslinch Township	Concession 11/Hume Rd	43.537	-80.134	320
PHMO	PHMO219-03	moth1120.01		BOLD:AAA8725	moth1120.01	639[0n]		GU094667	1					2001-07-17	Oligocentria lignicolor		8017		Biodiversity Institute of Ontario		moth1120.01	Arthropoda	Insecta	Lepidoptera	Notodontidae	Heterocampinae		Oligocentria	Oligocentria lignicolor		Paul Hebert	phebert@uoguelph.ca			moth1120.01	Paul Hebert	2001-07-17	Canada	Ontario	Wellington County	Puslinch Township	Concession 11/Hume Rd	43.537	-80.134	320
PHMO	PHMO225-03	moth1149.01		BOLD:ACF2678	moth1149.01	639[0n]		GU094570	1					2001-07-19	Furcula borealis		7936		Biodiversity Institute of Ontario		moth1149.01	Arthropoda	Insecta	Lepidoptera	Notodontidae	Notodontinae	Dicranurini	Furcula	Furcula borealis		Paul Hebert	phebert@uoguelph.ca			moth1149.01	Paul Hebert	2001-07-19	Canada	Ontario	Wellington County	Puslinch Township	Concession 11/Hume Rd	43.537	-80.134	320
PHMO	PHMO371-03	moth874.02		BOLD:AAA7013	moth874.02	639[0n]		GU094757	1					2002-06-28	Symmerista leucitys		7953		Biodiversity Institute of Ontario		moth874.02	Arthropoda	Insecta	Lepidoptera	Notodontidae	Nystaleinae		Symmerista	Symmerista leucitys		Paul Hebert	phebert@uoguelph.ca			moth874.02	Paul Hebert	2002-06-28	Canada	Ontario	Wellington County	Puslinch Township	Concession 11/Hume Rd	43.537	-80.134	320
PHMO	PHMO372-03	moth1058.02		BOLD:AAB0601	moth1058.02	639[1n]		GU094583	1					2002-07-02	Heterocampa biundata		7995		Biodiversity Institute of Ontario		moth1058.02	Arthropoda	Insecta	Lepidoptera	Notodontidae	Heterocampinae		Heterocampa	Heterocampa biundata		Paul Hebert	phebert@uoguelph.ca			moth1058.02	Paul Hebert	2002-07-02	Canada	Ontario	Wellington County	Puslinch Township	Concession 11/Hume Rd	43.537	-80.134	320
PHMO	PHMO376-03	moth1322.02		BOLD:AAB0601	moth1322.02	639[0n]		GU094584	1					2002-07-10	Heterocampa biundata		7995		Biodiversity Institute of Ontario		moth1322.02	Arthropoda	Insecta	Lepidoptera	Notodontidae	Heterocampinae		Heterocampa	Heterocampa biundata		Paul Hebert	phebert@uoguelph.ca			moth1322.02	Paul Hebert	2002-07-10	Canada	Ontario	Wellington County	Puslinch Township	Concession 11/Hume Rd	43.537	-80.134	320
PHMNB	PHMNB010-03	moth130.02SA		BOLD:ACH9674	moth130.02SA	639[0n]		GU438169	2					2002-07-19	Datana ministra	A	7902		Biodiversity Institute of Ontario		moth130.02SA	Arthropoda	Insecta	Lepidoptera	Notodontidae	Phalerinae		Datana	Datana ministra						moth130.02SA	P.D.N. Hebert	2002-07-19	Canada	New Brunswick	Charlotte Co.		St. Andrews	45.0833	-67.0667
PHMNB	PHMNB012-03	moth135.02SA		BOLD:ACH9674	moth135.02SA	639[0n]		GU438170	2					2002-07-19	Datana ministra	A	7902		Biodiversity Institute of Ontario		moth135.02SA	Arthropoda	Insecta	Lepidoptera	Notodontidae	Phalerinae		Datana	Datana ministra						moth135.02SA	P.D.N. Hebert	2002-07-19	Canada	New Brunswick	Charlotte Co.		St. Andrews	45.0833	-67.0667
PHMNB	PHMNB014-03	moth137.02SA		BOLD:AAB3986	moth137.02SA	639[0n]		GU438532	2					2002-07-19	Odontosia elegans	A	7924		Biodiversity Institute of Ontario		moth137.02SA	Arthropoda	Insecta	Lepidoptera	Notodontidae	Notodontinae	Notodontini	Odontosia	Odontosia elegans						moth137.02SA	P.D.N. Hebert	2002-07-19	Canada	New Brunswick	Charlotte Co.		St. Andrews	45.0833	-67.0667
PHMNB	PHMNB018-03	moth148.02SA		BOLD:AAB3178	moth148.02SA	639[0n]		GU438298	2					2002-07-19	Heterocampa umbrata	A	7990		Biodiversity Institute of Ontario		moth148.02SA	Arthropoda	Insecta	Lepidoptera	Notodontidae	Heterocampinae		Heterocampa	Heterocampa umbrata						moth148.02SA	P.D.N. Hebert	2002-07-19	Canada	New Brunswick	Charlotte Co.		St. Andrews	45.0833	-67.0667
PHMNB	PHMNB022-03	moth159.02SA		BOLD:AAA2247	moth159.02SA	639[0n]		GU438253	2					2002-07-19	Gluphisia septentrionis	A	7931		Biodiversity Institute of Ontario		moth159.02SA	Arthropoda	Insecta	Lepidoptera	Notodontidae	Notodontinae	Dicranurini	Gluphisia	Gluphisia septentrionis						moth159.02SA	P.D.N. Hebert	2002-07-19	Canada	New Brunswick	Charlotte Co.		St. Andrews	45.0833	-67.0667
PHMNB	PHMNB037-03	moth207.02SA		BOLD:AAB0601	moth207.02SA	639[0n]		GU438284	2					2002-07-20	Heterocampa biundata	A	7995		Biodiversity Institute of Ontario		moth207.02SA	Arthropoda	Insecta	Lepidoptera	Notodontidae	Heterocampinae		Heterocampa	Heterocampa biundata						moth207.02SA	P.D.N. Hebert	2002-07-20	Canada	New Brunswick	Charlotte Co.		St. Andrews	45.0833	-67.0667
PHMNB	PHMNB039-03	moth211.02SA		BOLD:AAB8177	moth211.02SA	639[0n]		GU438523	2					2002-07-20	Notodonta scitipennis	A	7926		Biodiversity Institute of Ontario		moth211.02SA	Arthropoda	Insecta	Lepidoptera	Notodontidae	Notodontinae	Notodontini	Notodonta	Notodonta scitipennis						moth211.02SA	P.D.N. Hebert	2002-07-20	Canada	New Brunswick	Charlotte Co.		St. Andrews	45.0833	-67.0667
PHMNB	PHMNB040-03	moth212.02SA		BOLD:AAB1511	moth212.02SA	639[0n]		GU438415	2					2002-07-20	Lochmaeus manteo	A	7998		Biodiversity Institute of Ontario		moth212.02SA	Arthropoda	Insecta	Lepidoptera	Notodontidae	Heterocampinae		Lochmaeus	Lochmaeus manteo						moth212.02SA	P.D.N. Hebert	2002-07-20	Canada	New Brunswick	Charlotte Co.		St. Andrews	45.0833	-67.0667
PHMNB	PHMNB049-03	moth235.02SA		BOLD:AAA2247	moth235.02SA	639[0n]		GU438256	2					2002-07-20	Gluphisia septentrionis	A	7931		Biodiversity Institute of Ontario		moth235.02SA	Arthropoda	Insecta	Lepidoptera	Notodontidae	Notodontinae	Dicranurini	Gluphisia	Gluphisia septentrionis						moth235.02SA	P.D.N. Hebert	2002-07-20	Canada	New Brunswick	Charlotte Co.		St. Andrews	45.0833	-67.0667
PHMNB	PHMNB050-03	moth236.02SA	moth236.02SA	BOLD:AAA8926	moth236.02SA	639[0n]		GU438250	2					2002-07-20	Furcula occidentalis	A	7939		Biodiversity Institute of Ontario		moth236.02SA	Arthropoda	Insecta	Lepidoptera	Notodontidae	Notodontinae	Dicranurini	Furcula	Furcula occidentalis						moth236.02SA	P.D.N. Hebert	2002-07-20	Canada	New Brunswick	Charlotte Co.		St. Andrews	45.0833	-67.0667
PHMNB	PHMNB060-03	moth38.02SA		BOLD:AAA8308	moth38.02SA	639[0n]		GU438535	2					2002-07-18	Oligocentria semirufescens	A	8012		Biodiversity Institute of Ontario		moth38.02SA	Arthropoda	Insecta	Lepidoptera	Notodontidae	Heterocampinae		Oligocentria	Oligocentria semirufescens						moth38.02SA	P.D.N. Hebert	2002-07-18	Canada	New Brunswick	Charlotte Co.		St. Andrews	45.0833	-67.0667
PHMNB	PHMNB063-03	moth44.02SA		BOLD:ACH9674	moth44.02SA	639[0n]		GU438167	1					2002-07-18	Datana ministra	A	7902		Biodiversity Institute of Ontario		moth44.02SA	Arthropoda	Insecta	Lepidoptera	Notodontidae	Phalerinae		Datana	Datana ministra						moth44.02SA	P.D.N. Hebert	2002-07-18	Canada	New Brunswick	Charlotte Co.		St. Andrews	45.0833	-67.0667
PHMNB	PHMNB067-03	moth55.02SA		BOLD:ACH9674	moth55.02SA	639[0n]		GU438168	2					2002-07-18	Datana ministra	A	7902		Biodiversity Institute of Ontario		moth55.02SA	Arthropoda	Insecta	Lepidoptera	Notodontidae	Phalerinae		Datana	Datana ministra						moth55.02SA	P.D.N. Hebert	2002-07-18	Canada	New Brunswick	Charlotte Co.		St. Andrews	45.0833	-67.0667
LGSM	LGSM028-04	DNA-ATBI-0028		BOLD:AAA7026		658[0n]	2	GU090097	1					2004-07-20	Peridea ferruginea		7921				DNA-ATBI-0028	Arthropoda	Insecta	Lepidoptera	Notodontidae	Phalerinae		Peridea	Peridea ferruginea						DNA-ATBI-0028	Michael Pogue	2004-07-20	United States	North Carolina	Haywood	BLBT3	Polls Gap, Hemphill Bald Trail	35.5646	-83.1038	1646
LGSM	LGSM029-04	DNA-ATBI-0029		BOLD:ABZ5648		658[0n]	2	GU090096	1					2004-07-20	Peridea basitriens		7919				DNA-ATBI-0029	Arthropoda	Insecta	Lepidoptera	Notodontidae	Phalerinae		Peridea	Peridea basitriens						DNA-ATBI-0029	Michael Pogue	2004-07-20	United States	North Carolina	Haywood	BLBT3	Polls Gap, Hemphill Bald Trail	35.5646	-83.1038	1646
LGSM	LGSM030-04	DNA-ATBI-0030		BOLD:ABZ5648		656[0n]	2	GU090095	1					2004-07-20	Peridea basitriens		7919				DNA-ATBI-0030	Arthropoda	Insecta	Lepidoptera	Notodontidae	Phalerinae		Peridea	Peridea basitriens						DNA-ATBI-0030	Michael Pogue	2004-07-20	United States	North Carolina	Haywood	BLBT4	Flat Creek Trail beyond waterfall	35.5502	-83.1713	549
LOT	LOT059-04	04HBL002059		BOLD:AAA7653		609[0n]	2	GU087761	2					2004-07-20	Datana contracta	A	7906		Biodiversity Institute of Ontario		04HBL002059	Arthropoda	Insecta	Lepidoptera	Notodontidae	Phalerinae		Datana	Datana contracta						04HBL002059	P.D.N. Hebert	2004-07-20	United States	Tennessee	Sevier County	Gatlinburg	Cobbly Nob	35.7	-83.5
LOT	LOT060-04	04HBL002060		BOLD:AAA7653		609[0n]	2	GU087760	2					2004-07-20	Datana contracta	A	7906		Biodiversity Institute of Ontario		04HBL002060	Arthropoda	Insecta	Lepidoptera	Notodontidae	Phalerinae		Datana	Datana contracta						04HBL002060	P.D.N. Hebert	2004-07-20	United States	Tennessee	Sevier County	Gatlinburg	Cobbly Nob	35.7	-83.5
LTAIP	LOT061-04	04HBL002061		BOLD:AAA7653		609[0n]	1		2					2004-07-20	Datana drexelii	A			Biodiversity Institute of Ontario		04HBL002061	Arthropoda	Insecta	Lepidoptera	Notodontidae	Phalerinae		Datana	Datana drexelii						04HBL002061	P.D.N. Hebert	2004-07-20	United States	Tennessee	Sevier County	Gatlinburg	Cobbly Nob	35.7	-83.5
LOT	LOT062-04	04HBL002062		BOLD:ACH9674		609[0n]	1	GU087765	2					2004-07-20	Datana ministra	A	7902		Biodiversity Institute of Ontario		04HBL002062	Arthropoda	Insecta	Lepidoptera	Notodontidae	Phalerinae		Datana	Datana ministra						04HBL002062	P.D.N. Hebert	2004-07-20	United States	Tennessee	Sevier County	Gatlinburg	Cobbly Nob	35.7	-83.5
LOT	LOT063-04	04HBL002063		BOLD:ACH9674		609[0n]	1	GU087764	2					2004-07-20	Datana ministra	A	7902		Biodiversity Institute of Ontario		04HBL002063	Arthropoda	Insecta	Lepidoptera	Notodontidae	Phalerinae		Datana	Datana ministra						04HBL002063	P.D.N. Hebert	2004-07-20	United States	Tennessee	Sevier County	Gatlinburg	Cobbly Nob	35.7	-83.5
LOT	LOT064-04	04HBL002064		BOLD:AAA7653		609[0n]	1	GU087759	2					2004-07-20	Datana contracta	A	7906		Biodiversity Institute of Ontario		04HBL002064	Arthropoda	Insecta	Lepidoptera	Notodontidae	Phalerinae		Datana	Datana contracta						04HBL002064	P.D.N. Hebert	2004-07-20	United States	Tennessee	Sevier County	Gatlinburg	Cobbly Nob	35.7	-83.5
LOT	LOT065-04	04HBL002065		BOLD:ACH9674		609[0n]	1	GU087763	2					2004-07-20	Datana ministra	A	7902		Biodiversity Institute of Ontario		04HBL002065	Arthropoda	Insecta	Lepidoptera	Notodontidae	Phalerinae		Datana	Datana ministra						04HBL002065	P.D.N. Hebert	2004-07-20	United States	Tennessee	Sevier County	Gatlinburg	Cobbly Nob	35.7	-83.5
LOT	LOT066-04	04HBL002066		BOLD:AAB2020		609[0n]	1	GU088022	2					2004-07-20	Peridea angulosa	A	7920		Biodiversity Institute of Ontario		04HBL002066	Arthropoda	Insecta	Lepidoptera	Notodontidae	Phalerinae		Peridea	Peridea angulosa						04HBL002066	P.D.N. Hebert	2004-07-20	United States	Tennessee	Sevier County	Gatlinburg	Cobbly Nob	35.7	-83.5
LOT	LOT067-04	04HBL002067		BOLD:AAB2020		609[0n]	1	GU088023	2					2004-07-20	Peridea angulosa	A	7920		Biodiversity Institute of Ontario		04HBL002067	Arthropoda	Insecta	Lepidoptera	Notodontidae	Phalerinae		Peridea	Peridea angulosa						04HBL002067	P.D.N. Hebert	2004-07-20	United States	Tennessee	Sevier County	Gatlinburg	Cobbly Nob	35.7	-83.5
LOT	LOT068-04	04HBL002068		BOLD:AAB2020		609[0n]	1	GU088024	2					2004-07-20	Peridea angulosa	A	7920		Biodiversity Institute of Ontario		04HBL002068	Arthropoda	Insecta	Lepidoptera	Notodontidae	Phalerinae		Peridea	Peridea angulosa						04HBL002068	P.D.N. Hebert	2004-07-20	United States	Tennessee	Sevier County	Gatlinburg	Cobbly Nob	35.7	-83.5
LOT	LOT069-04	04HBL002069		BOLD:AAB2020		609[0n]	2	GU088025	2					2004-07-20	Peridea angulosa	A	7920		Biodiversity Institute of Ontario		04HBL002069	Arthropoda	Insecta	Lepidoptera	Notodontidae	Phalerinae		Peridea	Peridea angulosa						04HBL002069	P.D.N. Hebert	2004-07-20	United States	Tennessee	Sevier County	Gatlinburg	Cobbly Nob	35.7	-83.5
LOT	LOT070-04	04HBL002070		BOLD:AAB2020		609[0n]	2	GU088027	2					2004-07-20	Peridea angulosa	A	7920		Biodiversity Institute of Ontario		04HBL002070	Arthropoda	Insecta	Lepidoptera	Notodontidae	Phalerinae		Peridea	Peridea angulosa						04HBL002070	P.D.N. Hebert	2004-07-20	United States	Tennessee	Sevier County	Gatlinburg	Cobbly Nob	35.7	-83.5
LOT	LOT071-04	04HBL002071		BOLD:AAB2020		609[0n]	2	GU088026	2					2004-07-20	Peridea angulosa	A	7920		Biodiversity Institute of Ontario		04HBL002071	Arthropoda	Insecta	Lepidoptera	Notodontidae	Phalerinae		Peridea	Peridea angulosa						04HBL002071	P.D.N. Hebert	2004-07-20	United States	Tennessee	Sevier County	Gatlinburg	Cobbly Nob	35.7	-83.5
LOT	LOT072-04	04HBL002072		BOLD:AAA9644		609[0n]	2	GU087928	2					2004-07-20	Macrurocampa marthesia	A	7975		Biodiversity Institute of Ontario		04HBL002072	Arthropoda	Insecta	Lepidoptera	Notodontidae	Heterocampinae		Macrurocampa	Macrurocampa marthesia						04HBL002072	P.D.N. Hebert	2004-07-20	United States	Tennessee	Sevier County	Gatlinburg	Cobbly Nob	35.7	-83.5
LOT	LOT073-04	04HBL002073		BOLD:AAA9644		658[0n]	4	GU087926	2					2004-07-20	Macrurocampa marthesia	A	7975		Biodiversity Institute of Ontario		04HBL002073	Arthropoda	Insecta	Lepidoptera	Notodontidae	Heterocampinae		Macrurocampa	Macrurocampa marthesia						04HBL002073	P.D.N. Hebert	2004-07-20	United States	Tennessee	Sevier County	Gatlinburg	Cobbly Nob	35.7	-83.5
LOT	LOT074-04	04HBL002074		BOLD:AAA9644		609[0n]	2	GU087927	2					2004-07-20	Macrurocampa marthesia	A	7975		Biodiversity Institute of Ontario		04HBL002074	Arthropoda	Insecta	Lepidoptera	Notodontidae	Heterocampinae		Macrurocampa	Macrurocampa marthesia						04HBL002074	P.D.N. Hebert	2004-07-20	United States	Tennessee	Sevier County	Gatlinburg	Cobbly Nob	35.7	-83.5
LOT	LOT075-04	04HBL002075		BOLD:AAA9644		609[1n]	2	GU087932	2					2004-07-20	Macrurocampa marthesia	A	7975		Biodiversity Institute of Ontario		04HBL002075	Arthropoda	Insecta	Lepidoptera	Notodontidae	Heterocampinae		Macrurocampa	Macrurocampa marthesia						04HBL002075	P.D.N. Hebert	2004-07-20	United States	Tennessee	Sevier County	Gatlinburg	Cobbly Nob	35.7	-83.5
LOT	LOT076-04	04HBL002076		BOLD:AAA9644		609[0n]	2	GU087931	2					2004-07-20	Macrurocampa marthesia	A	7975		Biodiversity Institute of Ontario		04HBL002076	Arthropoda	Insecta	Lepidoptera	Notodontidae	Heterocampinae		Macrurocampa	Macrurocampa marthesia						04HBL002076	P.D.N. Hebert	2004-07-20	United States	Tennessee	Sevier County	Gatlinburg	Cobbly Nob	35.7	-83.5
LOT	LOT077-04	04HBL002077		BOLD:AAA9644		609[0n]	2	GU087929	2					2004-07-20	Macrurocampa marthesia	A	7975		Biodiversity Institute of Ontario		04HBL002077	Arthropoda	Insecta	Lepidoptera	Notodontidae	Heterocampinae		Macrurocampa	Macrurocampa marthesia						04HBL002077	P.D.N. Hebert	2004-07-20	United States	Tennessee	Sevier County	Gatlinburg	Cobbly Nob	35.7	-83.5
LOT	LOT078-04	04HBL002078		BOLD:AAA9644		609[0n]	2	GU087930	2					2004-07-20	Macrurocampa marthesia	A	7975		Biodiversity Institute of Ontario		04HBL002078	Arthropoda	Insecta	Lepidoptera	Notodontidae	Heterocampinae		Macrurocampa	Macrurocampa marthesia						04HBL002078	P.D.N. Hebert	2004-07-20	United States	Tennessee	Sevier County	Gatlinburg	Cobbly Nob	35.7	-83.5
LOT	LOT079-04	04HBL002079		BOLD:AAA9644		609[0n]	2	GU087933	2					2004-07-20	Macrurocampa marthesia	A	7975		Biodiversity Institute of Ontario		04HBL002079	Arthropoda	Insecta	Lepidoptera	Notodontidae	Heterocampinae		Macrurocampa	Macrurocampa marthesia						04HBL002079	P.D.N. Hebert	2004-07-20	United States	Tennessee	Sevier County	Gatlinburg	Cobbly Nob	35.7	-83.5
LOT	LOT080-04	04HBL002080		BOLD:AAA9644		609[0n]	2	GU087935	2					2004-07-20	Macrurocampa marthesia	A	7975		Biodiversity Institute of Ontario		04HBL002080	Arthropoda	Insecta	Lepidoptera	Notodontidae	Heterocampinae		Macrurocampa	Macrurocampa marthesia						04HBL002080	P.D.N. Hebert	2004-07-20	United States	Tennessee	Sevier County	Gatlinburg	Cobbly Nob	35.7	-83.5
LOT	LOT081-04	04HBL002081		BOLD:AAA9644		609[0n]	2	GU087937	2					2004-07-20	Macrurocampa marthesia	A	7975		Biodiversity Institute of Ontario		04HBL002081	Arthropoda	Insecta	Lepidoptera	Notodontidae	Heterocampinae		Macrurocampa	Macrurocampa marthesia						04HBL002081	P.D.N. Hebert	2004-07-20	United States	Tennessee	Sevier County	Gatlinburg	Cobbly Nob	35.7	-83.5
LOT	LOT082-04	04HBL002082		BOLD:AAA9644		609[0n]	2	GU087936	2					2004-07-20	Macrurocampa marthesia	A	7975		Biodiversity Institute of Ontario		04HBL002082	Arthropoda	Insecta	Lepidoptera	Notodontidae	Heterocampinae		Macrurocampa	Macrurocampa marthesia						04HBL002082	P.D.N. Hebert	2004-07-20	United States	Tennessee	Sevier County	Gatlinburg	Cobbly Nob	35.7	-83.5
LOT	LOT083-04	04HBL002083		BOLD:AAA9644		609[0n]	2	GU087938	2					2004-07-20	Macrurocampa marthesia	A	7975		Biodiversity Institute of Ontario		04HBL002083	Arthropoda	Insecta	Lepidoptera	Notodontidae	Heterocampinae		Macrurocampa	Macrurocampa marthesia						04HBL002083	P.D.N. Hebert	2004-07-20	United States	Tennessee	Sevier County	Gatlinburg	Cobbly Nob	35.7	-83.5
LOT	LOT084-04	04HBL002084		BOLD:AAA9644		609[0n]	2	GU087934	2					2004-07-20	Macrurocampa marthesia	A	7975		Biodiversity Institute of Ontario		04HBL002084	Arthropoda	Insecta	Lepidoptera	Notodontidae	Heterocampinae		Macrurocampa	Macrurocampa marthesia						04HBL002084	P.D.N. Hebert	2004-07-20	United States	Tennessee	Sevier County	Gatlinburg	Cobbly Nob	35.7	-83.5
LOT	LOT085-04	04HBL002085		BOLD:AAB0486		609[0n]	2	GU087847	2					2004-07-20	Heterocampa obliqua	A	7983		Biodiversity Institute of Ontario		04HBL002085	Arthropoda	Insecta	Lepidoptera	Notodontidae	Heterocampinae		Heterocampa	Heterocampa obliqua						04HBL002085	P.D.N. Hebert	2004-07-20	United States	Tennessee	Sevier County	Gatlinburg	Cobbly Nob	35.7	-83.5
LOT	LOT086-04	04HBL002086		BOLD:AAB0486		609[0n]	2	GU087846	2					2004-07-20	Heterocampa obliqua	A	7983		Biodiversity Institute of Ontario		04HBL002086	Arthropoda	Insecta	Lepidoptera	Notodontidae	Heterocampinae		Heterocampa	Heterocampa obliqua						04HBL002086	P.D.N. Hebert	2004-07-20	United States	Tennessee	Sevier County	Gatlinburg	Cobbly Nob	35.7	-83.5
LOT	LOT087-04	04HBL002087		BOLD:AAB0486		609[0n]	2	GU087848	2					2004-07-20	Heterocampa obliqua	A	7983		Biodiversity Institute of Ontario		04HBL002087	Arthropoda	Insecta	Lepidoptera	Notodontidae	Heterocampinae		Heterocampa	Heterocampa obliqua						04HBL002087	P.D.N. Hebert	2004-07-20	United States	Tennessee	Sevier County	Gatlinburg	Cobbly Nob	35.7	-83.5
LOT	LOT088-04	04HBL002088		BOLD:AAA3873		609[0n]	2	GU088089	2					2004-07-20	Schizura unicornis	A	8007		Biodiversity Institute of Ontario		04HBL002088	Arthropoda	Insecta	Lepidoptera	Notodontidae	Heterocampinae		Schizura	Schizura unicornis						04HBL002088	P.D.N. Hebert	2004-07-20	United States	Tennessee	Sevier County	Gatlinburg	Cobbly Nob	35.7	-83.5
LOT	LOT089-04	04HBL002089		BOLD:AAA8725		609[0n]	2	GU087971	2					2004-07-20	Oligocentria lignicolor	A	8017		Biodiversity Institute of Ontario		04HBL002089	Arthropoda	Insecta	Lepidoptera	Notodontidae	Heterocampinae		Oligocentria	Oligocentria lignicolor						04HBL002089	P.D.N. Hebert	2004-07-20	United States	Tennessee	Sevier County	Gatlinburg	Cobbly Nob	35.7	-83.5
LOT	LOT090-04	04HBL002090		BOLD:AAA8725		609[1n]	2	GU087969	2					2004-07-20	Oligocentria lignicolor	A	8017		Biodiversity Institute of Ontario		04HBL002090	Arthropoda	Insecta	Lepidoptera	Notodontidae	Heterocampinae		Oligocentria	Oligocentria lignicolor						04HBL002090	P.D.N. Hebert	2004-07-20	United States	Tennessee	Sevier County	Gatlinburg	Cobbly Nob	35.7	-83.5
LOT	LOT091-04	04HBL002091		BOLD:AAA8725		658[0n]	4	GU087970	2					2004-07-20	Oligocentria lignicolor	A	8017		Biodiversity Institute of Ontario		04HBL002091	Arthropoda	Insecta	Lepidoptera	Notodontidae	Heterocampinae		Oligocentria	Oligocentria lignicolor						04HBL002091	P.D.N. Hebert	2004-07-20	United States	Tennessee	Sevier County	Gatlinburg	Cobbly Nob	35.7	-83.5
LOT	LOT092-04	04HBL002092		BOLD:AAA8725		658[0n]	4	GU087973	2					2004-07-20	Oligocentria lignicolor	A	8017		Biodiversity Institute of Ontario		04HBL002092	Arthropoda	Insecta	Lepidoptera	Notodontidae	Heterocampinae		Oligocentria	Oligocentria lignicolor						04HBL002092	P.D.N. Hebert	2004-07-20	United States	Tennessee	Sevier County	Gatlinburg	Cobbly Nob	35.7	-83.5
LOT	LOT093-04	04HBL002093		BOLD:AAA8725		609[0n]	2	GU087975	2					2004-07-20	Oligocentria lignicolor	A	8017		Biodiversity Institute of Ontario		04HBL002093	Arthropoda	Insecta	Lepidoptera	Notodontidae	Heterocampinae		Oligocentria	Oligocentria lignicolor						04HBL002093	P.D.N. Hebert	2004-07-20	United States	Tennessee	Sevier County	Gatlinburg	Cobbly Nob	35.7	-83.5
LOT	LOT094-04	04HBL002094		BOLD:AAA8725		609[0n]	1	GU087974	2					2004-07-20	Oligocentria lignicolor	A	8017		Biodiversity Institute of Ontario		04HBL002094	Arthropoda	Insecta	Lepidoptera	Notodontidae	Heterocampinae		Oligocentria	Oligocentria lignicolor						04HBL002094	P.D.N. Hebert	2004-07-20	United States	Tennessee	Sevier County	Gatlinburg	Cobbly Nob	35.7	-83.5
LOT	LOT095-04	04HBL002095		BOLD:AAA8725		609[0n]	2	GU087972	2					2004-07-20	Oligocentria lignicolor	A	8017		Biodiversity Institute of Ontario		04HBL002095	Arthropoda	Insecta	Lepidoptera	Notodontidae	Heterocampinae		Oligocentria	Oligocentria lignicolor						04HBL002095	P.D.N. Hebert	2004-07-20	United States	Tennessee	Sevier County	Gatlinburg	Cobbly Nob	35.7	-83.5
LOT	LOT096-04	04HBL002096		BOLD:AAA8725		609[0n]	2	GU087977	2					2004-07-20	Oligocentria lignicolor	A	8017		Biodiversity Institute of Ontario		04HBL002096	Arthropoda	Insecta	Lepidoptera	Notodontidae	Heterocampinae		Oligocentria	Oligocentria lignicolor						04HBL002096	P.D.N. Hebert	2004-07-20	United States	Tennessee	Sevier County	Gatlinburg	Cobbly Nob	35.7	-83.5
LOT	LOT097-04	04HBL002097		BOLD:AAA8725		609[0n]	2	GU087976	2					2004-07-20	Oligocentria lignicolor	A	8017		Biodiversity Institute of Ontario		04HBL002097	Arthropoda	Insecta	Lepidoptera	Notodontidae	Heterocampinae		Oligocentria	Oligocentria lignicolor						04HBL002097	P.D.N. Hebert	2004-07-20	United States	Tennessee	Sevier County	Gatlinburg	Cobbly Nob	35.7	-83.5
LOT	LOT098-04	04HBL002098		BOLD:AAA8308		609[0n]	2	GU087978	2					2004-07-20	Oligocentria semirufescens	A	8012		Biodiversity Institute of Ontario		04HBL002098	Arthropoda	Insecta	Lepidoptera	Notodontidae	Heterocampinae		Oligocentria	Oligocentria semirufescens						04HBL002098	P.D.N. Hebert	2004-07-20	United States	Tennessee	Sevier County	Gatlinburg	Cobbly Nob	35.7	-83.5
LOT	LOT099-04	04HBL002099		BOLD:ACE9227		609[0n]	2	GU088086	2					2004-07-20	Schizura ipomoeae	A	8805		Biodiversity Institute of Ontario		04HBL002099	Arthropoda	Insecta	Lepidoptera	Notodontidae	Heterocampinae		Schizura	Schizura ipomoeae						04HBL002099	P.D.N. Hebert	2004-07-20	United States	Tennessee	Sevier County	Gatlinburg	Cobbly Nob	35.7	-83.5
LOT	LOT100-04	04HBL002100		BOLD:AAA3773		609[0n]	2	GU087835	2					2004-07-20	Heterocampa guttivitta	A	7994		Biodiversity Institute of Ontario		04HBL002100	Arthropoda	Insecta	Lepidoptera	Notodontidae	Heterocampinae		Heterocampa	Heterocampa guttivitta						04HBL002100	P.D.N. Hebert	2004-07-20	United States	Tennessee	Sevier County	Gatlinburg	Cobbly Nob	35.7	-83.5
LOT	LOT101-04	04HBL002101		BOLD:AAA3773		609[0n]	2	GU087834	2					2004-07-20	Heterocampa guttivitta	A	7994		Biodiversity Institute of Ontario		04HBL002101	Arthropoda	Insecta	Lepidoptera	Notodontidae	Heterocampinae		Heterocampa	Heterocampa guttivitta						04HBL002101	P.D.N. Hebert	2004-07-20	United States	Tennessee	Sevier County	Gatlinburg	Cobbly Nob	35.7	-83.5
LOT	LOT102-04	04HBL002102		BOLD:AAA3773		609[0n]	2	GU087833	2					2004-07-20	Heterocampa guttivitta	A	7994		Biodiversity Institute of Ontario		04HBL002102	Arthropoda	Insecta	Lepidoptera	Notodontidae	Heterocampinae		Heterocampa	Heterocampa guttivitta						04HBL002102	P.D.N. Hebert	2004-07-20	United States	Tennessee	Sevier County	Gatlinburg	Cobbly Nob	35.7	-83.5
LOT	LOT103-04	04HBL002103		BOLD:AAA3773		609[0n]	2	GU087838	2					2004-07-20	Heterocampa guttivitta	A	7994		Biodiversity Institute of Ontario		04HBL002103	Arthropoda	Insecta	Lepidoptera	Notodontidae	Heterocampinae		Heterocampa	Heterocampa guttivitta						04HBL002103	P.D.N. Hebert	2004-07-20	United States	Tennessee	Sevier County	Gatlinburg	Cobbly Nob	35.7	-83.5
LOT	LOT104-04	04HBL002104		BOLD:AAA3773		609[0n]	2	GU087839	2					2004-07-20	Heterocampa guttivitta	A	7994		Biodiversity Institute of Ontario		04HBL002104	Arthropoda	Insecta	Lepidoptera	Notodontidae	Heterocampinae		Heterocampa	Heterocampa guttivitta						04HBL002104	P.D.N. Hebert	2004-07-20	United States	Tennessee	Sevier County	Gatlinburg	Cobbly Nob	35.7	-83.5
LOT	LOT105-04	04HBL002105		BOLD:AAA3773		609[0n]	2	GU087837	2					2004-07-20	Heterocampa guttivitta	A	7994		Biodiversity Institute of Ontario		04HBL002105	Arthropoda	Insecta	Lepidoptera	Notodontidae	Heterocampinae		Heterocampa	Heterocampa guttivitta						04HBL002105	P.D.N. Hebert	2004-07-20	United States	Tennessee	Sevier County	Gatlinburg	Cobbly Nob	35.7	-83.5
LOT	LOT106-04	04HBL002106		BOLD:AAA3773		609[0n]	2	GU087836	2					2004-07-20	Heterocampa guttivitta	A	7994		Biodiversity Institute of Ontario		04HBL002106	Arthropoda	Insecta	Lepidoptera	Notodontidae	Heterocampinae		Heterocampa	Heterocampa guttivitta						04HBL002106	P.D.N. Hebert	2004-07-20	United States	Tennessee	Sevier County	Gatlinburg	Cobbly Nob	35.7	-83.5
LOT	LOT107-04	04HBL002107		BOLD:AAA3773		609[0n]	2	GU087841	2					2004-07-20	Heterocampa guttivitta	A	7994		Biodiversity Institute of Ontario		04HBL002107	Arthropoda	Insecta	Lepidoptera	Notodontidae	Heterocampinae		Heterocampa	Heterocampa guttivitta						04HBL002107	P.D.N. Hebert	2004-07-20	United States	Tennessee	Sevier County	Gatlinburg	Cobbly Nob	35.7	-83.5
LOT	LOT108-04	04HBL002108		BOLD:AAA3773		609[0n]	2	GU087843	2					2004-07-20	Heterocampa guttivitta	A	7994		Biodiversity Institute of Ontario		04HBL002108	Arthropoda	Insecta	Lepidoptera	Notodontidae	Heterocampinae		Heterocampa	Heterocampa guttivitta						04HBL002108	P.D.N. Hebert	2004-07-20	United States	Tennessee	Sevier County	Gatlinburg	Cobbly Nob	35.7	-83.5
LOT	LOT109-04	04HBL002109		BOLD:AAA3773		609[1n]	2	GU087842	2					2004-07-20	Heterocampa guttivitta	A	7994		Biodiversity Institute of Ontario		04HBL002109	Arthropoda	Insecta	Lepidoptera	Notodontidae	Heterocampinae		Heterocampa	Heterocampa guttivitta						04HBL002109	P.D.N. Hebert	2004-07-20	United States	Tennessee	Sevier County	Gatlinburg	Cobbly Nob	35.7	-83.5
LOT	LOT110-04	04HBL002110		BOLD:AAA3773		609[0n]	2	GU087840	2					2004-07-20	Heterocampa guttivitta	A	7994		Biodiversity Institute of Ontario		04HBL002110	Arthropoda	Insecta	Lepidoptera	Notodontidae	Heterocampinae		Heterocampa	Heterocampa guttivitta						04HBL002110	P.D.N. Hebert	2004-07-20	United States	Tennessee	Sevier County	Gatlinburg	Cobbly Nob	35.7	-83.5
LOT	LOT111-04	04HBL002111		BOLD:AAB1511		609[0n]	2	GU087917	2					2004-07-20	Lochmaeus manteo	A	7998		Biodiversity Institute of Ontario		04HBL002111	Arthropoda	Insecta	Lepidoptera	Notodontidae	Heterocampinae		Lochmaeus	Lochmaeus manteo						04HBL002111	P.D.N. Hebert	2004-07-20	United States	Tennessee	Sevier County	Gatlinburg	Cobbly Nob	35.7	-83.5
LOT	LOT112-04	04HBL002112		BOLD:AAA9083		658[0n]	4	GU087793	2					2004-07-20	Ellida caniplaga	A	7930		Biodiversity Institute of Ontario		04HBL002112	Arthropoda	Insecta	Lepidoptera	Notodontidae	Phalerinae		Ellida	Ellida caniplaga						04HBL002112	P.D.N. Hebert	2004-07-20	United States	Tennessee	Sevier County	Gatlinburg	Cobbly Nob	35.7	-83.5
LOT	LOT113-04	04HBL002113		BOLD:AAA9083		658[0n]	4	GU087792	2					2004-07-20	Ellida caniplaga	A	7930		Biodiversity Institute of Ontario		04HBL002113	Arthropoda	Insecta	Lepidoptera	Notodontidae	Phalerinae		Ellida	Ellida caniplaga						04HBL002113	P.D.N. Hebert	2004-07-20	United States	Tennessee	Sevier County	Gatlinburg	Cobbly Nob	35.7	-83.5
LOT	LOT114-04	04HBL002114		BOLD:AAA9083		658[0n]	4	GU087791	2					2004-07-20	Ellida caniplaga	A	7930		Biodiversity Institute of Ontario		04HBL002114	Arthropoda	Insecta	Lepidoptera	Notodontidae	Phalerinae		Ellida	Ellida caniplaga						04HBL002114	P.D.N. Hebert	2004-07-20	United States	Tennessee	Sevier County	Gatlinburg	Cobbly Nob	35.7	-83.5
LOT	LOT115-04	04HBL002115		BOLD:AAB4103		609[0n]	2	GU087870	2					2004-07-20	Hyperaeschra georgica	A	7917		Biodiversity Institute of Ontario		04HBL002115	Arthropoda	Insecta	Lepidoptera	Notodontidae	Notodontinae	Notodontini	Hyperaeschra	Hyperaeschra georgica						04HBL002115	P.D.N. Hebert	2004-07-20	United States	Tennessee	Sevier County	Gatlinburg	Cobbly Nob	35.7	-83.5
LOT	LOT116-04	04HBL002116		BOLD:AAB4103		609[0n]	2	GU087869	2					2004-07-20	Hyperaeschra georgica	A	7917		Biodiversity Institute of Ontario		04HBL002116	Arthropoda	Insecta	Lepidoptera	Notodontidae	Notodontinae	Notodontini	Hyperaeschra	Hyperaeschra georgica						04HBL002116	P.D.N. Hebert	2004-07-20	United States	Tennessee	Sevier County	Gatlinburg	Cobbly Nob	35.7	-83.5
LOT	LOT117-04	04HBL002117		BOLD:AAA2279		609[0n]	1	GU087956	2					2004-07-20	Nadata gibbosa	A	7915		Biodiversity Institute of Ontario		04HBL002117	Arthropoda	Insecta	Lepidoptera	Notodontidae	Phalerinae		Nadata	Nadata gibbosa						04HBL002117	P.D.N. Hebert	2004-07-20	United States	Tennessee	Sevier County	Gatlinburg	Cobbly Nob	35.7	-83.5
LOT	LOT118-04	04HBL002118		BOLD:AAA2279		609[0n]	2	GU087958	2					2004-07-20	Nadata gibbosa	A	7915		Biodiversity Institute of Ontario		04HBL002118	Arthropoda	Insecta	Lepidoptera	Notodontidae	Phalerinae		Nadata	Nadata gibbosa						04HBL002118	P.D.N. Hebert	2004-07-20	United States	Tennessee	Sevier County	Gatlinburg	Cobbly Nob	35.7	-83.5
LOT	LOT119-04	04HBL002119		BOLD:AAA2279		609[0n]	2	GU087957	2					2004-07-20	Nadata gibbosa	A	7915		Biodiversity Institute of Ontario		04HBL002119	Arthropoda	Insecta	Lepidoptera	Notodontidae	Phalerinae		Nadata	Nadata gibbosa						04HBL002119	P.D.N. Hebert	2004-07-20	United States	Tennessee	Sevier County	Gatlinburg	Cobbly Nob	35.7	-83.5
LOT	LOT120-04	04HBL002120		BOLD:AAA2279		609[0n]	1	GU087960	2					2004-07-20	Nadata gibbosa	A	7915		Biodiversity Institute of Ontario		04HBL002120	Arthropoda	Insecta	Lepidoptera	Notodontidae	Phalerinae		Nadata	Nadata gibbosa						04HBL002120	P.D.N. Hebert	2004-07-20	United States	Tennessee	Sevier County	Gatlinburg	Cobbly Nob	35.7	-83.5
LOT	LOT121-04	04HBL002121		BOLD:AAA2279		609[0n]	2	GU087959	2					2004-07-20	Nadata gibbosa	A	7915		Biodiversity Institute of Ontario		04HBL002121	Arthropoda	Insecta	Lepidoptera	Notodontidae	Phalerinae		Nadata	Nadata gibbosa						04HBL002121	P.D.N. Hebert	2004-07-20	United States	Tennessee	Sevier County	Gatlinburg	Cobbly Nob	35.7	-83.5
LOT	LOT122-04	04HBL002122		BOLD:AAB2020		609[0n]	2	GU088028	2					2004-07-20	Peridea angulosa	A	7920		Biodiversity Institute of Ontario		04HBL002122	Arthropoda	Insecta	Lepidoptera	Notodontidae	Phalerinae		Peridea	Peridea angulosa						04HBL002122	P.D.N. Hebert	2004-07-20	United States	Tennessee	Sevier County	Gatlinburg	Cobbly Nob	35.7	-83.5
LOT	LOT123-04	04HBL002123		BOLD:ACE9227		609[0n]	2	GU088087	2					2004-07-20	Schizura ipomoeae	A	8805		Biodiversity Institute of Ontario		04HBL002123	Arthropoda	Insecta	Lepidoptera	Notodontidae	Heterocampinae		Schizura	Schizura ipomoeae						04HBL002123	P.D.N. Hebert	2004-07-20	United States	Tennessee	Sevier County	Gatlinburg	Cobbly Nob	35.7	-83.5
LCH	LCH206-04	04HBL003206	04HBL00#0158	BOLD:AAA3482	04HBL003206	658[0n]	2	GU097039	2					2004-08-04	Pheosia rimosa		6226SF		Biodiversity Institute of Ontario		04HBL003206	Arthropoda	Insecta	Lepidoptera	Notodontidae	Notodontinae	Notodontini	Pheosia	Pheosia rimosa						04HBL003206	P.D.N. Hebert	2004-08-04	Canada	Manitoba	Churchill	22 km E Churchill, Churchill Northern Studies Centre		58.73	-93.82
LCH	LCH207-04	04HBL003207	04HBL00#0158	BOLD:AAA3482	04HBL003207	658[0n]	2	GU097038	2					2004-08-04	Pheosia rimosa		6226SF		Biodiversity Institute of Ontario		04HBL003207	Arthropoda	Insecta	Lepidoptera	Notodontidae	Notodontinae	Notodontini	Pheosia	Pheosia rimosa						04HBL003207	P.D.N. Hebert	2004-08-04	Canada	Manitoba	Churchill	22 km E Churchill, Churchill Northern Studies Centre		58.73	-93.82
LCH	LCH208-04	04HBL003208	04HBL00#0158	BOLD:AAA3482	04HBL003208	658[0n]	2	GU097041	2					2004-08-04	Pheosia rimosa		6226SF		Biodiversity Institute of Ontario		04HBL003208	Arthropoda	Insecta	Lepidoptera	Notodontidae	Notodontinae	Notodontini	Pheosia	Pheosia rimosa						04HBL003208	P.D.N. Hebert	2004-08-04	Canada	Manitoba	Churchill	22 km E Churchill, Churchill Northern Studies Centre		58.73	-93.82
LCH	LCH209-04	04HBL003209	04HBL00#0158	BOLD:AAA3482	04HBL003209	658[0n]	2	GU097040	2					2004-08-04	Pheosia rimosa		6226SF		Biodiversity Institute of Ontario		04HBL003209	Arthropoda	Insecta	Lepidoptera	Notodontidae	Notodontinae	Notodontini	Pheosia	Pheosia rimosa						04HBL003209	P.D.N. Hebert	2004-08-04	Canada	Manitoba	Churchill	22 km E Churchill, Churchill Northern Studies Centre		58.73	-93.82
LCH	LCH210-04	04HBL003210	04HBL00#0158	BOLD:AAA3482	04HBL003210	658[0n]	2	GU097044	2					2004-08-04	Pheosia rimosa		6226SF		Biodiversity Institute of Ontario		04HBL003210	Arthropoda	Insecta	Lepidoptera	Notodontidae	Notodontinae	Notodontini	Pheosia	Pheosia rimosa						04HBL003210	P.D.N. Hebert	2004-08-04	Canada	Manitoba	Churchill	22 km E Churchill, Churchill Northern Studies Centre		58.73	-93.82
LCH	LCH211-04	04HBL003211	04HBL00#0158	BOLD:AAA3482	04HBL003211	658[0n]	2	GU097043	2					2004-08-04	Pheosia rimosa		6226SF		Biodiversity Institute of Ontario		04HBL003211	Arthropoda	Insecta	Lepidoptera	Notodontidae	Notodontinae	Notodontini	Pheosia	Pheosia rimosa						04HBL003211	P.D.N. Hebert	2004-08-04	Canada	Manitoba	Churchill	22 km E Churchill, Churchill Northern Studies Centre		58.73	-93.82
LCH	LCH212-04	04HBL003212	04HBL00#0158	BOLD:AAA3482	04HBL003212	658[0n]	2	GU097042	2					2004-08-04	Pheosia rimosa		6226SF		Biodiversity Institute of Ontario		04HBL003212	Arthropoda	Insecta	Lepidoptera	Notodontidae	Notodontinae	Notodontini	Pheosia	Pheosia rimosa						04HBL003212	P.D.N. Hebert	2004-08-04	Canada	Manitoba	Churchill	22 km E Churchill, Churchill Northern Studies Centre		58.73	-93.82
LCH	LCH213-04	04HBL003213	04HBL00#0158	BOLD:AAA3482	04HBL003213	658[0n]	2	GU097045	2					2004-08-04	Pheosia rimosa		6226SF		Biodiversity Institute of Ontario		04HBL003213	Arthropoda	Insecta	Lepidoptera	Notodontidae	Notodontinae	Notodontini	Pheosia	Pheosia rimosa						04HBL003213	P.D.N. Hebert	2004-08-04	Canada	Manitoba	Churchill	22 km E Churchill, Churchill Northern Studies Centre		58.73	-93.82
LCH	LCH214-04	04HBL003214	04HBL00#0158	BOLD:AAA3482	04HBL003214	658[0n]	2	GU097046	2					2004-08-04	Pheosia rimosa		6226SF		Biodiversity Institute of Ontario		04HBL003214	Arthropoda	Insecta	Lepidoptera	Notodontidae	Notodontinae	Notodontini	Pheosia	Pheosia rimosa						04HBL003214	P.D.N. Hebert	2004-08-04	Canada	Manitoba	Churchill	22 km E Churchill, Churchill Northern Studies Centre		58.73	-93.82
LCH	LCH215-04	04HBL003215	04HBL00#0158	BOLD:AAB0492	04HBL003215	658[0n]	2	GU096725	2					2004-08-04	Clostera brucei		6226SF		Biodiversity Institute of Ontario		04HBL003215	Arthropoda	Insecta	Lepidoptera	Notodontidae	Pygaerinae		Clostera	Clostera brucei						04HBL003215	P.D.N. Hebert	2004-08-04	Canada	Manitoba	Churchill	22 km E Churchill, Churchill Northern Studies Centre		58.73	-93.82
LCH	LCH216-04	04HBL003216	04HBL00#0158	BOLD:AAB0492	04HBL003216	658[0n]	2	GU096724	2					2004-08-04	Clostera brucei		6252		Biodiversity Institute of Ontario		04HBL003216	Arthropoda	Insecta	Lepidoptera	Notodontidae	Pygaerinae		Clostera	Clostera brucei						04HBL003216	P.D.N. Hebert	2004-08-04	Canada	Manitoba	Churchill	22 km E Churchill, Churchill Northern Studies Centre		58.73	-93.82
LCH	LCH217-04	04HBL003217	04HBL00#0158	BOLD:AAA8926	04HBL003217	658[0n]	2	GU096923	2					2004-08-04	Furcula occidentalis		7188		Biodiversity Institute of Ontario		04HBL003217	Arthropoda	Insecta	Lepidoptera	Notodontidae	Notodontinae	Dicranurini	Furcula	Furcula occidentalis						04HBL003217	P.D.N. Hebert	2004-08-04	Canada	Manitoba	Churchill	22 km E Churchill, Churchill Northern Studies Centre		58.73	-93.82
LCH	LCH580-04	04HBL003580	04HBL00#0039	BOLD:AAA3482	04HBL003580	658[0n]	2	GU097037	2					2002-08-15	Pheosia rimosa				Biodiversity Institute of Ontario		04HBL003580	Arthropoda	Insecta	Lepidoptera	Notodontidae	Notodontinae	Notodontini	Pheosia	Pheosia rimosa						04HBL003580	P.D.N. Hebert	2002-08-15	Canada	Manitoba	Churchill	22 km E Churchill, Churchill Northern Studies Centre		58.73	-93.82
LCH	LCH581-04	04HBL003581	04HBL00#0039	BOLD:AAB0492	04HBL003581	658[0n]	2	GU096723	2					2002-08-15	Clostera brucei				Biodiversity Institute of Ontario		04HBL003581	Arthropoda	Insecta	Lepidoptera	Notodontidae	Pygaerinae		Clostera	Clostera brucei						04HBL003581	P.D.N. Hebert	2002-08-15	Canada	Manitoba	Churchill	22 km E Churchill, Churchill Northern Studies Centre		58.73	-93.82
LOT	LOT491-04	04HBL002491		BOLD:ACE9227		658[0n]	2	GU088083	2					2004-07-20	Schizura ipomoeae	A	8805		Biodiversity Institute of Ontario		04HBL002491	Arthropoda	Insecta	Lepidoptera	Notodontidae	Heterocampinae		Schizura	Schizura ipomoeae						04HBL002491	P.D.N. Hebert	2004-07-20	United States	Tennessee	Sevier County	Gatlinburg	Cobbly Nob	35.7	-83.5
LTAIP	LOT493-04	04HBL002493		BOLD:AAA7653		658[2n]	2		2					2004-07-20	Datana drexelii	A			Biodiversity Institute of Ontario		04HBL002493	Arthropoda	Insecta	Lepidoptera	Notodontidae	Phalerinae		Datana	Datana drexelii						04HBL002493	P.D.N. Hebert	2004-07-20	United States	Tennessee	Sevier County	Gatlinburg	Cobbly Nob	35.7	-83.5
LOT	LOT497-04	04HBL002497		BOLD:AAB0904		658[0n]	4	GU088088	2					2004-07-20	Schizura leptinoides	A	8011		Biodiversity Institute of Ontario		04HBL002497	Arthropoda	Insecta	Lepidoptera	Notodontidae	Heterocampinae		Schizura	Schizura leptinoides						04HBL002497	P.D.N. Hebert	2004-07-20	United States	Tennessee	Sevier County	Gatlinburg	Cobbly Nob	35.7	-83.5
LOT	LOT501-04	04HBL002501		BOLD:AAB1511		658[0n]	2	GU087916	2					2004-07-20	Lochmaeus manteo	A	7998		Biodiversity Institute of Ontario		04HBL002501	Arthropoda	Insecta	Lepidoptera	Notodontidae	Heterocampinae		Lochmaeus	Lochmaeus manteo						04HBL002501	P.D.N. Hebert	2004-07-20	United States	Tennessee	Sevier County	Gatlinburg	Cobbly Nob	35.7	-83.5
LTAIP	LOT508-04	04HBL002508		BOLD:AAA7653		658[0n]	2		2					2004-07-20	Datana drexelii	A			Biodiversity Institute of Ontario		04HBL002508	Arthropoda	Insecta	Lepidoptera	Notodontidae	Phalerinae		Datana	Datana drexelii						04HBL002508	P.D.N. Hebert	2004-07-20	United States	Tennessee	Sevier County	Gatlinburg	Cobbly Nob	35.7	-83.5
LOT	LOT525-04	04HBL002525		BOLD:AAA9083		658[0n]	4	GU087790	2					2004-07-20	Ellida caniplaga	A	7930		Biodiversity Institute of Ontario		04HBL002525	Arthropoda	Insecta	Lepidoptera	Notodontidae	Phalerinae		Ellida	Ellida caniplaga						04HBL002525	P.D.N. Hebert	2004-07-20	United States	Tennessee	Sevier County	Gatlinburg	Cobbly Nob	35.7	-83.5
LOT	LOT527-04	04HBL002527		BOLD:AAB0486		658[0n]	4	GU087844	2					2004-07-20	Heterocampa obliqua	A	7983		Biodiversity Institute of Ontario		04HBL002527	Arthropoda	Insecta	Lepidoptera	Notodontidae	Heterocampinae		Heterocampa	Heterocampa obliqua						04HBL002527	P.D.N. Hebert	2004-07-20	United States	Tennessee	Sevier County	Gatlinburg	Cobbly Nob	35.7	-83.5
LOT	LOT528-04	04HBL002528		BOLD:AAB0486		658[0n]	2	GU087845	2					2004-07-20	Heterocampa obliqua	A	7983		Biodiversity Institute of Ontario		04HBL002528	Arthropoda	Insecta	Lepidoptera	Notodontidae	Heterocampinae		Heterocampa	Heterocampa obliqua						04HBL002528	P.D.N. Hebert	2004-07-20	United States	Tennessee	Sevier County	Gatlinburg	Cobbly Nob	35.7	-83.5
LOT	LOT532-04	04HBL002532		BOLD:ACE9227		515[0n]	2	GU088084	2					2004-07-20	Schizura ipomoeae	A	8805		Biodiversity Institute of Ontario		04HBL002532	Arthropoda	Insecta	Lepidoptera	Notodontidae	Heterocampinae		Schizura	Schizura ipomoeae						04HBL002532	P.D.N. Hebert	2004-07-20	United States	Tennessee	Sevier County	Gatlinburg	Cobbly Nob	35.7	-83.5
LOT	LOT533-04	04HBL002533		BOLD:ACH9674		616[2n]		GU087762	2					2004-07-20	Datana ministra	A	7902		Biodiversity Institute of Ontario		04HBL002533	Arthropoda	Insecta	Lepidoptera	Notodontidae	Phalerinae		Datana	Datana ministra						04HBL002533	P.D.N. Hebert	2004-07-20	United States	Tennessee	Sevier County	Gatlinburg	Cobbly Nob	35.7	-83.5
LOT	LOT538-04	04HBL002538		BOLD:ACE9227		596[0n]		GU088085	2					2004-07-20	Schizura ipomoeae	A	8805		Biodiversity Institute of Ontario		04HBL002538	Arthropoda	Insecta	Lepidoptera	Notodontidae	Heterocampinae		Schizura	Schizura ipomoeae						04HBL002538	P.D.N. Hebert	2004-07-20	United States	Tennessee	Sevier County	Gatlinburg	Cobbly Nob	35.7	-83.5
LOT	LOT549-04	04HBL002549		BOLD:AAB3178		658[0n]	2	GU087849	2					2004-07-20	Heterocampa umbrata	A	7990		Biodiversity Institute of Ontario		04HBL002549	Arthropoda	Insecta	Lepidoptera	Notodontidae	Heterocampinae		Heterocampa	Heterocampa umbrata						04HBL002549	P.D.N. Hebert	2004-07-20	United States	Tennessee	Sevier County	Gatlinburg	Cobbly Nob	35.7	-83.5
LOT	LOT555-04	04HBL002555		BOLD:AAA8725		603[0n]	2	GU087968	2					2004-07-20	Oligocentria lignicolor	A	8017		Biodiversity Institute of Ontario		04HBL002555	Arthropoda	Insecta	Lepidoptera	Notodontidae	Heterocampinae		Oligocentria	Oligocentria lignicolor						04HBL002555	P.D.N. Hebert	2004-07-20	United States	Tennessee	Sevier County	Gatlinburg	Cobbly Nob	35.7	-83.5
XAB	XAB007-04	04HBL005007		BOLD:AAA4924		606[0n]	4	GU093809	2					2003-07-30	Clostera apicalis		7901		Biodiversity Institute of Ontario		04HBL005007	Arthropoda	Insecta	Lepidoptera	Notodontidae	Pygaerinae		Clostera	Clostera apicalis		Paul Hebert	phebert@uoguelph.ca			04HBL005007	Paul Hebert	2003-07-30	Canada	Ontario	Wellington County	Puslinch Township	Concession 11/Hume Rd	43.537	-80.134	320
XAB	XAB015-04	04HBL005015		BOLD:AAA3482		658[0n]	2	GU094245	2					2003-07-31	Pheosia rimosa		7922		Biodiversity Institute of Ontario		04HBL005015	Arthropoda	Insecta	Lepidoptera	Notodontidae	Notodontinae	Notodontini	Pheosia	Pheosia rimosa		Paul Hebert	phebert@uoguelph.ca			04HBL005015	Paul Hebert	2003-07-31	Canada	Ontario	Wellington County	Puslinch Township	Concession 11/Hume Rd	43.537	-80.134	320
XAB	XAB017-04	04HBL005017		BOLD:AAA3482		658[0n]	2	GU094246	2					2003-07-31	Pheosia rimosa		7922		Biodiversity Institute of Ontario		04HBL005017	Arthropoda	Insecta	Lepidoptera	Notodontidae	Notodontinae	Notodontini	Pheosia	Pheosia rimosa		Paul Hebert	phebert@uoguelph.ca			04HBL005017	Paul Hebert	2003-07-31	Canada	Ontario	Wellington County	Puslinch Township	Concession 11/Hume Rd	43.537	-80.134	320
XAB	XAB025-04	04HBL005025		BOLD:AAB3168		658[0n]	2	GU094114	2					2003-07-31	Nerice bidentata		7929		Biodiversity Institute of Ontario		04HBL005025	Arthropoda	Insecta	Lepidoptera	Notodontidae	Notodontinae	Notodontini	Nerice	Nerice bidentata		Paul Hebert	phebert@uoguelph.ca			04HBL005025	Paul Hebert	2003-07-31	Canada	Ontario	Wellington County	Puslinch Township	Concession 11/Hume Rd	43.537	-80.134	320
XAB	XAB036-04	04HBL005036		BOLD:ACF2674		617[0n]	2	GU093908	2					2003-07-31	Furcula modesta		7941		Biodiversity Institute of Ontario		04HBL005036	Arthropoda	Insecta	Lepidoptera	Notodontidae	Notodontinae	Dicranurini	Furcula	Furcula modesta		Paul Hebert	phebert@uoguelph.ca			04HBL005036	Paul Hebert	2003-07-31	Canada	Ontario	Wellington County	Puslinch Township	Concession 11/Hume Rd	43.537	-80.134	320
XAB	XAB039-04	04HBL005039		BOLD:ABZ5199		574[0n]	4	GU094244	2					2003-07-31	Pheosia rimosa		7922		Biodiversity Institute of Ontario		04HBL005039	Arthropoda	Insecta	Lepidoptera	Notodontidae	Notodontinae	Notodontini	Pheosia	Pheosia rimosa		Paul Hebert	phebert@uoguelph.ca			04HBL005039	Paul Hebert	2003-07-31	Canada	Ontario	Wellington County	Puslinch Township	Concession 11/Hume Rd	43.537	-80.134	320
XAB	XAB043-04	04HBL005043		BOLD:AAA9083		658[0n]	2	GU093851	2					2003-07-31	Ellida caniplaga		7930		Biodiversity Institute of Ontario		04HBL005043	Arthropoda	Insecta	Lepidoptera	Notodontidae	Phalerinae		Ellida	Ellida caniplaga		Paul Hebert	phebert@uoguelph.ca			04HBL005043	Paul Hebert	2003-07-31	Canada	Ontario	Wellington County	Puslinch Township	Concession 11/Hume Rd	43.537	-80.134	320
XAB	XAB046-04	04HBL005046		BOLD:AAB8177		587[0n]	2	GU094117	2					2003-07-31	Notodonta scitipennis		7926		Biodiversity Institute of Ontario		04HBL005046	Arthropoda	Insecta	Lepidoptera	Notodontidae	Notodontinae	Notodontini	Notodonta	Notodonta scitipennis		Paul Hebert	phebert@uoguelph.ca			04HBL005046	Paul Hebert	2003-07-31	Canada	Ontario	Wellington County	Puslinch Township	Concession 11/Hume Rd	43.537	-80.134	320
XAB	XAB084-04	04HBL005084		BOLD:AAA2279		658[0n]	2	GU094096	2					2004-07-11	Nadata gibbosa		7915		Biodiversity Institute of Ontario		04HBL005084	Arthropoda	Insecta	Lepidoptera	Notodontidae	Phalerinae		Nadata	Nadata gibbosa		Paul Hebert	phebert@uoguelph.ca			04HBL005084	Paul Hebert	2004-07-11	Canada	Ontario	Wellington County	Puslinch Township	Concession 11/Hume Rd	43.537	-80.134	320
XAB	XAB106-04	04HBL005106		BOLD:AAA2279		658[1n]	2	GU094097	2					2004-07-11	Nadata gibbosa		7915		Biodiversity Institute of Ontario		04HBL005106	Arthropoda	Insecta	Lepidoptera	Notodontidae	Phalerinae		Nadata	Nadata gibbosa		Paul Hebert	phebert@uoguelph.ca			04HBL005106	Paul Hebert	2004-07-11	Canada	Ontario	Wellington County	Puslinch Township	Concession 11/Hume Rd	43.537	-80.134	320
XAB	XAB112-04	04HBL005112		BOLD:AAA9083		658[1n]	2	GU093852	2					2004-07-12	Ellida caniplaga		7930		Biodiversity Institute of Ontario		04HBL005112	Arthropoda	Insecta	Lepidoptera	Notodontidae	Phalerinae		Ellida	Ellida caniplaga		Paul Hebert	phebert@uoguelph.ca			04HBL005112	Paul Hebert	2004-07-12	Canada	Ontario	Wellington County	Puslinch Township	Concession 11/Hume Rd	43.537	-80.134	320
XAB	XAB118-04	04HBL005118		BOLD:AAA3873		658[0n]	2	GU094295	2					2004-07-12	Schizura unicornis		8007		Biodiversity Institute of Ontario		04HBL005118	Arthropoda	Insecta	Lepidoptera	Notodontidae	Heterocampinae		Schizura	Schizura unicornis		Paul Hebert	phebert@uoguelph.ca			04HBL005118	Paul Hebert	2004-07-12	Canada	Ontario	Wellington County	Puslinch Township	Concession 11/Hume Rd	43.537	-80.134	320
XAB	XAB133-04	04HBL005133		BOLD:AAA9083		658[0n]	2	GU093853	2					2004-07-13	Ellida caniplaga		7930		Biodiversity Institute of Ontario		04HBL005133	Arthropoda	Insecta	Lepidoptera	Notodontidae	Phalerinae		Ellida	Ellida caniplaga		Paul Hebert	phebert@uoguelph.ca			04HBL005133	Paul Hebert	2004-07-13	Canada	Ontario	Wellington County	Puslinch Township	Concession 11/Hume Rd	43.537	-80.134	320
XAB	XAB143-04	04HBL005143		BOLD:AAB0601		658[0n]	2	GU093930	2					2004-07-13	Heterocampa biundata		7995		Biodiversity Institute of Ontario		04HBL005143	Arthropoda	Insecta	Lepidoptera	Notodontidae	Heterocampinae		Heterocampa	Heterocampa biundata		Paul Hebert	phebert@uoguelph.ca			04HBL005143	Paul Hebert	2004-07-13	Canada	Ontario	Wellington County	Puslinch Township	Concession 11/Hume Rd	43.537	-80.134	320
XAB	XAB169-04	04HBL005169		BOLD:AAA8308		555[1n]	1	GU094122	2					2004-07-14	Oligocentria semirufescens		8012		Biodiversity Institute of Ontario		04HBL005169	Arthropoda	Insecta	Lepidoptera	Notodontidae	Heterocampinae		Oligocentria	Oligocentria semirufescens		Paul Hebert	phebert@uoguelph.ca			04HBL005169	Paul Hebert	2004-07-14	Canada	Ontario	Wellington County	Puslinch Township	Concession 11/Hume Rd	43.537	-80.134	320
XAB	XAB170-04	04HBL005170		BOLD:AAB0904		538[0n]	1	GU094294	2					2004-07-14	Schizura leptinoides		8011		Biodiversity Institute of Ontario		04HBL005170	Arthropoda	Insecta	Lepidoptera	Notodontidae	Heterocampinae		Schizura	Schizura leptinoides		Paul Hebert	phebert@uoguelph.ca			04HBL005170	Paul Hebert	2004-07-14	Canada	Ontario	Wellington County	Puslinch Township	Concession 11/Hume Rd	43.537	-80.134	320
XAB	XAB204-04	04HBL005204		BOLD:AAA2279		658[0n]	2	GU094098	2					2004-07-16	Nadata gibbosa		7915		Biodiversity Institute of Ontario		04HBL005204	Arthropoda	Insecta	Lepidoptera	Notodontidae	Phalerinae		Nadata	Nadata gibbosa		Paul Hebert	phebert@uoguelph.ca			04HBL005204	Paul Hebert	2004-07-16	Canada	Ontario	Wellington County	Puslinch Township	Concession 11/Hume Rd	43.537	-80.134	320
XAB	XAB221-04	04HBL005221		BOLD:AAA5417		658[0n]	2	GU093805	2					2004-06-06	Clostera albosigma		7895		Biodiversity Institute of Ontario		04HBL005221	Arthropoda	Insecta	Lepidoptera	Notodontidae	Pygaerinae		Clostera	Clostera albosigma		Paul Hebert	phebert@uoguelph.ca			04HBL005221	Paul Hebert	2004-06-06	Canada	Ontario	Wellington County	Puslinch Township	Concession 11/Hume Rd	43.537	-80.134	320
XAB	XAB252-04	04HBL005252		BOLD:AAA9083		658[0n]	2	GU093854	2					2004-06-08	Ellida caniplaga		7930		Biodiversity Institute of Ontario		04HBL005252	Arthropoda	Insecta	Lepidoptera	Notodontidae	Phalerinae		Ellida	Ellida caniplaga		Paul Hebert	phebert@uoguelph.ca			04HBL005252	Paul Hebert	2004-06-08	Canada	Ontario	Wellington County	Puslinch Township	Concession 11/Hume Rd	43.537	-80.134	320
XAB	XAB255-04	04HBL005255		BOLD:AAA2247		658[0n]	2	GU093912	2					2004-06-08	Gluphisia septentrionis		7931		Biodiversity Institute of Ontario		04HBL005255	Arthropoda	Insecta	Lepidoptera	Notodontidae	Notodontinae	Dicranurini	Gluphisia	Gluphisia septentrionis		Paul Hebert	phebert@uoguelph.ca			04HBL005255	Paul Hebert	2004-06-08	Canada	Ontario	Wellington County	Puslinch Township	Concession 11/Hume Rd	43.537	-80.134	320
XAB	XAB273-04	04HBL005273		BOLD:AAA3482		658[0n]	2	GU094248	2					2004-06-09	Pheosia rimosa		7922		Biodiversity Institute of Ontario		04HBL005273	Arthropoda	Insecta	Lepidoptera	Notodontidae	Notodontinae	Notodontini	Pheosia	Pheosia rimosa		Paul Hebert	phebert@uoguelph.ca			04HBL005273	Paul Hebert	2004-06-09	Canada	Ontario	Wellington County	Puslinch Township	Concession 11/Hume Rd	43.537	-80.134	320
XAB	XAB282-04	04HBL005282		BOLD:AAB3762		658[0n]	2	GU094040	2					2004-06-09	Lochmaeus bilineata		7999		Biodiversity Institute of Ontario		04HBL005282	Arthropoda	Insecta	Lepidoptera	Notodontidae	Heterocampinae		Lochmaeus	Lochmaeus bilineata		Paul Hebert	phebert@uoguelph.ca			04HBL005282	Paul Hebert	2004-06-09	Canada	Ontario	Wellington County	Puslinch Township	Concession 11/Hume Rd	43.537	-80.134	320
XAB	XAB283-04	04HBL005283		BOLD:AAA5417		658[0n]	2	GU093808	2					2004-06-09	Clostera albosigma		7895		Biodiversity Institute of Ontario		04HBL005283	Arthropoda	Insecta	Lepidoptera	Notodontidae	Pygaerinae		Clostera	Clostera albosigma		Paul Hebert	phebert@uoguelph.ca			04HBL005283	Paul Hebert	2004-06-09	Canada	Ontario	Wellington County	Puslinch Township	Concession 11/Hume Rd	43.537	-80.134	320
XAB	XAB284-04	04HBL005284		BOLD:AAA3873		658[0n]	2	GU094297	2					2004-06-09	Schizura unicornis		8007		Biodiversity Institute of Ontario		04HBL005284	Arthropoda	Insecta	Lepidoptera	Notodontidae	Heterocampinae		Schizura	Schizura unicornis		Paul Hebert	phebert@uoguelph.ca			04HBL005284	Paul Hebert	2004-06-09	Canada	Ontario	Wellington County	Puslinch Township	Concession 11/Hume Rd	43.537	-80.134	320
XAB	XAB323-04	04HBL005323		BOLD:AAA9083		658[0n]	2	GU093850	2					2004-06-10	Ellida caniplaga		7930		Biodiversity Institute of Ontario		04HBL005323	Arthropoda	Insecta	Lepidoptera	Notodontidae	Phalerinae		Ellida	Ellida caniplaga		Paul Hebert	phebert@uoguelph.ca			04HBL005323	Paul Hebert	2004-06-10	Canada	Ontario	Wellington County	Puslinch Township	Concession 11/Hume Rd	43.537	-80.134	320
XAB	XAB330-04	04HBL005330		BOLD:AAA2247		658[0n]	2	GU093910	2					2004-06-10	Gluphisia septentrionis		7931		Biodiversity Institute of Ontario		04HBL005330	Arthropoda	Insecta	Lepidoptera	Notodontidae	Notodontinae	Dicranurini	Gluphisia	Gluphisia septentrionis		Paul Hebert	phebert@uoguelph.ca			04HBL005330	Paul Hebert	2004-06-10	Canada	Ontario	Wellington County	Puslinch Township	Concession 11/Hume Rd	43.537	-80.134	320
XAB	XAB361-04	04HBL005361		BOLD:AAA3773		658[0n]	2	GU093935	2					2004-06-12	Heterocampa guttivitta		7994		Biodiversity Institute of Ontario		04HBL005361	Arthropoda	Insecta	Lepidoptera	Notodontidae	Heterocampinae		Heterocampa	Heterocampa guttivitta		Paul Hebert	phebert@uoguelph.ca			04HBL005361	Paul Hebert	2004-06-12	Canada	Ontario	Wellington County	Puslinch Township	Concession 11/Hume Rd	43.537	-80.134	320
XAB	XAB364-04	04HBL005364		BOLD:ACF2678		658[0n]	2	GU093907	2					2004-06-12	Furcula borealis		7936		Biodiversity Institute of Ontario		04HBL005364	Arthropoda	Insecta	Lepidoptera	Notodontidae	Notodontinae	Dicranurini	Furcula	Furcula borealis		Paul Hebert	phebert@uoguelph.ca			04HBL005364	Paul Hebert	2004-06-12	Canada	Ontario	Wellington County	Puslinch Township	Concession 11/Hume Rd	43.537	-80.134	320
XAB	XAB367-04	04HBL005367		BOLD:AAA3773		658[0n]	2	GU093936	2					2004-06-12	Heterocampa guttivitta		7994		Biodiversity Institute of Ontario		04HBL005367	Arthropoda	Insecta	Lepidoptera	Notodontidae	Heterocampinae		Heterocampa	Heterocampa guttivitta		Paul Hebert	phebert@uoguelph.ca			04HBL005367	Paul Hebert	2004-06-12	Canada	Ontario	Wellington County	Puslinch Township	Concession 11/Hume Rd	43.537	-80.134	320
XABIP	XAB380-04	04HBL005380		BOLD:ABY6578		658[0n]	2	KJ377053	2					2004-06-12	Clostera strigosa				Biodiversity Institute of Ontario		04HBL005380	Arthropoda	Insecta	Lepidoptera	Notodontidae	Pygaerinae		Clostera	Clostera strigosa		Paul Hebert	phebert@uoguelph.ca			04HBL005380	Paul Hebert	2004-06-12	Canada	Ontario	Wellington County	Puslinch Township	Concession 11/Hume Rd	43.537	-80.134	320
XAB	XAB393-04	04HBL005393		BOLD:AAA3773		658[0n]	2	GU093934	2					2004-06-14	Heterocampa guttivitta		7994		Biodiversity Institute of Ontario		04HBL005393	Arthropoda	Insecta	Lepidoptera	Notodontidae	Heterocampinae		Heterocampa	Heterocampa guttivitta		Paul Hebert	phebert@uoguelph.ca			04HBL005393	Paul Hebert	2004-06-14	Canada	Ontario	Wellington County	Puslinch Township	Concession 11/Hume Rd	43.537	-80.134	320
XAB	XAB394-04	04HBL005394		BOLD:AAA3773		658[0n]	2	GU093937	2					2004-06-14	Heterocampa guttivitta		7994		Biodiversity Institute of Ontario		04HBL005394	Arthropoda	Insecta	Lepidoptera	Notodontidae	Heterocampinae		Heterocampa	Heterocampa guttivitta		Paul Hebert	phebert@uoguelph.ca			04HBL005394	Paul Hebert	2004-06-14	Canada	Ontario	Wellington County	Puslinch Township	Concession 11/Hume Rd	43.537	-80.134	320
XAB	XAB395-04	04HBL005395		BOLD:AAA3773		658[0n]	2	GU093933	2					2004-06-14	Heterocampa guttivitta		7994		Biodiversity Institute of Ontario		04HBL005395	Arthropoda	Insecta	Lepidoptera	Notodontidae	Heterocampinae		Heterocampa	Heterocampa guttivitta		Paul Hebert	phebert@uoguelph.ca			04HBL005395	Paul Hebert	2004-06-14	Canada	Ontario	Wellington County	Puslinch Township	Concession 11/Hume Rd	43.537	-80.134	320
XAB	XAB396-04	04HBL005396		BOLD:AAA3773		658[0n]	2	GU093932	2					2004-06-14	Heterocampa guttivitta		7994		Biodiversity Institute of Ontario		04HBL005396	Arthropoda	Insecta	Lepidoptera	Notodontidae	Heterocampinae		Heterocampa	Heterocampa guttivitta		Paul Hebert	phebert@uoguelph.ca			04HBL005396	Paul Hebert	2004-06-14	Canada	Ontario	Wellington County	Puslinch Township	Concession 11/Hume Rd	43.537	-80.134	320
XAB	XAB467-04	04HBL005467		BOLD:AAA8308		578[0n]	2	GU094123	2					2003-07-22	Oligocentria semirufescens		8012		Biodiversity Institute of Ontario		04HBL005467	Arthropoda	Insecta	Lepidoptera	Notodontidae	Heterocampinae		Oligocentria	Oligocentria semirufescens		Paul Hebert	phebert@uoguelph.ca			04HBL005467	Paul Hebert	2003-07-22	Canada	Ontario	Wellington County	Puslinch Township	Concession 11/Hume Rd	43.537	-80.134	320
XAB	XAB468-04	04HBL005468		BOLD:AAA8725		558[1n]	2	GU094121	2					2003-07-23	Oligocentria lignicolor		8017		Biodiversity Institute of Ontario		04HBL005468	Arthropoda	Insecta	Lepidoptera	Notodontidae	Heterocampinae		Oligocentria	Oligocentria lignicolor		Paul Hebert	phebert@uoguelph.ca			04HBL005468	Paul Hebert	2003-07-23	Canada	Ontario	Wellington County	Puslinch Township	Concession 11/Hume Rd	43.537	-80.134	320
XAB	XAB508-04	04HBL005508		BOLD:AAB0601		658[0n]	2	GU093931	2					2003-07-02	Heterocampa biundata		7995		Biodiversity Institute of Ontario		04HBL005508	Arthropoda	Insecta	Lepidoptera	Notodontidae	Heterocampinae		Heterocampa	Heterocampa biundata		Paul Hebert	phebert@uoguelph.ca			04HBL005508	Paul Hebert	2003-07-02	Canada	Ontario	Wellington County	Puslinch Township	Concession 11/Hume Rd	43.537	-80.134	320
TRMO	XAB509-04	04HBL005509	04HBL005509	BOLD:AAA3773		658[0n]	2	KJ377793	2					2003-07-02	Heterocampa guttivitta						04HBL005509	Arthropoda	Insecta	Lepidoptera	Notodontidae	Heterocampinae		Heterocampa	Heterocampa guttivitta		Paul Hebert	phebert@uoguelph.ca			04HBL005509	Paul Hebert	2003-07-02	Canada	Ontario	Wellington County	Puslinch Township	Concession 11/Hume Rd	43.537	-80.134	320
XAB	XAB547-04	04HBL005547		BOLD:AAA3773		658[0n]	2	GU093939	2					2004-06-17	Heterocampa guttivitta		7994		Biodiversity Institute of Ontario		04HBL005547	Arthropoda	Insecta	Lepidoptera	Notodontidae	Heterocampinae		Heterocampa	Heterocampa guttivitta		Paul Hebert	phebert@uoguelph.ca			04HBL005547	Paul Hebert	2004-06-17	Canada	Ontario	Wellington County	Puslinch Township	Concession 11/Hume Rd	43.537	-80.134	320
XAB	XAB549-04	04HBL005549		BOLD:ABZ5199		658[0n]	2	GU094247	2					2004-06-17	Pheosia rimosa		7922		Biodiversity Institute of Ontario		04HBL005549	Arthropoda	Insecta	Lepidoptera	Notodontidae	Notodontinae	Notodontini	Pheosia	Pheosia rimosa		Paul Hebert	phebert@uoguelph.ca			04HBL005549	Paul Hebert	2004-06-17	Canada	Ontario	Wellington County	Puslinch Township	Concession 11/Hume Rd	43.537	-80.134	320
XAB	XAB555-04	04HBL005555		BOLD:AAA3773		658[0n]	2	GU093938	2					2004-06-17	Heterocampa guttivitta		7994		Biodiversity Institute of Ontario		04HBL005555	Arthropoda	Insecta	Lepidoptera	Notodontidae	Heterocampinae		Heterocampa	Heterocampa guttivitta		Paul Hebert	phebert@uoguelph.ca			04HBL005555	Paul Hebert	2004-06-17	Canada	Ontario	Wellington County	Puslinch Township	Concession 11/Hume Rd	43.537	-80.134	320
XAB	XAB556-04	04HBL005556		BOLD:AAA3773		658[0n]	2	GU093940	2					2004-06-17	Heterocampa guttivitta		7994		Biodiversity Institute of Ontario		04HBL005556	Arthropoda	Insecta	Lepidoptera	Notodontidae	Heterocampinae		Heterocampa	Heterocampa guttivitta		Paul Hebert	phebert@uoguelph.ca			04HBL005556	Paul Hebert	2004-06-17	Canada	Ontario	Wellington County	Puslinch Township	Concession 11/Hume Rd	43.537	-80.134	320
XAB	XAB559-04	04HBL005559		BOLD:AAA3873		658[0n]	2	GU094296	2					2004-06-17	Schizura unicornis		8007		Biodiversity Institute of Ontario		04HBL005559	Arthropoda	Insecta	Lepidoptera	Notodontidae	Heterocampinae		Schizura	Schizura unicornis		Paul Hebert	phebert@uoguelph.ca			04HBL005559	Paul Hebert	2004-06-17	Canada	Ontario	Wellington County	Puslinch Township	Concession 11/Hume Rd	43.537	-80.134	320
XAB	XAB589-04	04HBL005589		BOLD:AAB3168		658[0n]	2	GU094115	2					2004-06-19	Nerice bidentata		7929		Biodiversity Institute of Ontario		04HBL005589	Arthropoda	Insecta	Lepidoptera	Notodontidae	Notodontinae	Notodontini	Nerice	Nerice bidentata		Paul Hebert	phebert@uoguelph.ca			04HBL005589	Paul Hebert	2004-06-19	Canada	Ontario	Wellington County	Puslinch Township	Concession 11/Hume Rd	43.537	-80.134	320
XAB	XAB594-04	04HBL005594		BOLD:AAA5417		658[0n]	2	GU093806	2					2004-06-19	Clostera albosigma		7895		Biodiversity Institute of Ontario		04HBL005594	Arthropoda	Insecta	Lepidoptera	Notodontidae	Pygaerinae		Clostera	Clostera albosigma		Paul Hebert	phebert@uoguelph.ca			04HBL005594	Paul Hebert	2004-06-19	Canada	Ontario	Wellington County	Puslinch Township	Concession 11/Hume Rd	43.537	-80.134	320
XAB	XAB597-04	04HBL005597		BOLD:AAC4502		658[0n]	2	GU094293	2					2004-06-19	Schizura badia		8006		Biodiversity Institute of Ontario		04HBL005597	Arthropoda	Insecta	Lepidoptera	Notodontidae	Heterocampinae		Schizura	Schizura badia		Paul Hebert	phebert@uoguelph.ca			04HBL005597	Paul Hebert	2004-06-19	Canada	Ontario	Wellington County	Puslinch Township	Concession 11/Hume Rd	43.537	-80.134	320
XAB	XAB605-04	04HBL005605		BOLD:AAA2247		658[0n]	2	GU093911	2					2004-06-20	Gluphisia septentrionis		7931		Biodiversity Institute of Ontario		04HBL005605	Arthropoda	Insecta	Lepidoptera	Notodontidae	Notodontinae	Dicranurini	Gluphisia	Gluphisia septentrionis		Paul Hebert	phebert@uoguelph.ca			04HBL005605	Paul Hebert	2004-06-20	Canada	Ontario	Wellington County	Puslinch Township	Concession 11/Hume Rd	43.537	-80.134	320
XAB	XAB618-04	04HBL005618		BOLD:AAA2279		658[0n]	2	GU094099	2					2004-06-24	Nadata gibbosa		7915		Biodiversity Institute of Ontario		04HBL005618	Arthropoda	Insecta	Lepidoptera	Notodontidae	Phalerinae		Nadata	Nadata gibbosa		Paul Hebert	phebert@uoguelph.ca			04HBL005618	Paul Hebert	2004-06-24	Canada	Ontario	Wellington County	Puslinch Township	Concession 11/Hume Rd	43.537	-80.134	320
XAB	XAB619-04	04HBL005619		BOLD:AAA2279		658[0n]	2	GU094100	2					2004-06-24	Nadata gibbosa		7915		Biodiversity Institute of Ontario		04HBL005619	Arthropoda	Insecta	Lepidoptera	Notodontidae	Phalerinae		Nadata	Nadata gibbosa		Paul Hebert	phebert@uoguelph.ca			04HBL005619	Paul Hebert	2004-06-24	Canada	Ontario	Wellington County	Puslinch Township	Concession 11/Hume Rd	43.537	-80.134	320
XAB	XAB634-04	04HBL005634		BOLD:AAA5417		658[0n]	2	GU093807	2					2004-06-24	Clostera albosigma		7895		Biodiversity Institute of Ontario		04HBL005634	Arthropoda	Insecta	Lepidoptera	Notodontidae	Pygaerinae		Clostera	Clostera albosigma		Paul Hebert	phebert@uoguelph.ca			04HBL005634	Paul Hebert	2004-06-24	Canada	Ontario	Wellington County	Puslinch Township	Concession 11/Hume Rd	43.537	-80.134	320
XAE	XAE065-04	Moth4065.03		BOLD:AAA5417		658[0n]	2	GU092279	2					2003-04-15	Clostera albosigma		7895		Biodiversity Institute of Ontario		Moth4065.03	Arthropoda	Insecta	Lepidoptera	Notodontidae	Pygaerinae		Clostera	Clostera albosigma		Paul Hebert	phebert@uoguelph.ca			Moth4065.03	Paul Hebert	2003-04-15	Canada	Ontario	Wellington County	Puslinch Township	Concession 11/Hume Rd	43.537	-80.134	320
XAE	XAE082-04	Moth4082.03		BOLD:AAB3168		658[0n]	2	GU092502	2					2003-04-15	Nerice bidentata		7929		Biodiversity Institute of Ontario		Moth4082.03	Arthropoda	Insecta	Lepidoptera	Notodontidae	Notodontinae	Notodontini	Nerice	Nerice bidentata		Paul Hebert	phebert@uoguelph.ca			Moth4082.03	Paul Hebert	2003-04-15	Canada	Ontario	Wellington County	Puslinch Township	Concession 11/Hume Rd	43.537	-80.134	320
XAE	XAE087-04	Moth4087.03		BOLD:ACF2674		658[0n]	2	GU092367	2					2003-04-15	Furcula modesta		7941		Biodiversity Institute of Ontario		Moth4087.03	Arthropoda	Insecta	Lepidoptera	Notodontidae	Notodontinae	Dicranurini	Furcula	Furcula modesta		Paul Hebert	phebert@uoguelph.ca			Moth4087.03	Paul Hebert	2003-04-15	Canada	Ontario	Wellington County	Puslinch Township	Concession 11/Hume Rd	43.537	-80.134	320
XAE	XAE088-04	Moth4088.03		BOLD:ACF2674		658[0n]	2	GU092368	2					2003-04-15	Furcula modesta		7941		Biodiversity Institute of Ontario		Moth4088.03	Arthropoda	Insecta	Lepidoptera	Notodontidae	Notodontinae	Dicranurini	Furcula	Furcula modesta		Paul Hebert	phebert@uoguelph.ca			Moth4088.03	Paul Hebert	2003-04-15	Canada	Ontario	Wellington County	Puslinch Township	Concession 11/Hume Rd	43.537	-80.134	320
XAE	XAE109-04	Moth4109.03		BOLD:ACF2678		658[0n]	2	GU092364	2					2003-04-15	Furcula borealis		7936		Biodiversity Institute of Ontario		Moth4109.03	Arthropoda	Insecta	Lepidoptera	Notodontidae	Notodontinae	Dicranurini	Furcula	Furcula borealis		Paul Hebert	phebert@uoguelph.ca			Moth4109.03	Paul Hebert	2003-04-15	Canada	Ontario	Wellington County	Puslinch Township	Concession 11/Hume Rd	43.537	-80.134	320
XAE	XAE116-04	Moth4116.03		BOLD:AAA4924		658[0n]	4	GU092281	2					2003-04-15	Clostera apicalis		7901		Biodiversity Institute of Ontario		Moth4116.03	Arthropoda	Insecta	Lepidoptera	Notodontidae	Pygaerinae		Clostera	Clostera apicalis		Paul Hebert	phebert@uoguelph.ca			Moth4116.03	Paul Hebert	2003-04-15	Canada	Ontario	Wellington County	Puslinch Township	Concession 11/Hume Rd	43.537	-80.134	320
XAE	XAE130-04	Moth4130.03		BOLD:AAB5830		658[0n]	4	GU092371	2					2003-04-15	Gluphisia lintneri		7934		Biodiversity Institute of Ontario		Moth4130.03	Arthropoda	Insecta	Lepidoptera	Notodontidae	Notodontinae	Dicranurini	Gluphisia	Gluphisia lintneri		Paul Hebert	phebert@uoguelph.ca			Moth4130.03	Paul Hebert	2003-04-15	Canada	Ontario	Wellington County	Puslinch Township	Concession 11/Hume Rd	43.537	-80.134	320
XAE	XAE131-04	Moth4131.03		BOLD:AAB5830		658[0n]	4	GU092372	2					2003-04-15	Gluphisia lintneri		7934		Biodiversity Institute of Ontario		Moth4131.03	Arthropoda	Insecta	Lepidoptera	Notodontidae	Notodontinae	Dicranurini	Gluphisia	Gluphisia lintneri		Paul Hebert	phebert@uoguelph.ca			Moth4131.03	Paul Hebert	2003-04-15	Canada	Ontario	Wellington County	Puslinch Township	Concession 11/Hume Rd	43.537	-80.134	320
XAE	XAE163-04	Moth4163.03		BOLD:AAA3773		658[0n]	4	GU092385	2					2003-04-15	Heterocampa guttivitta		7994		Biodiversity Institute of Ontario		Moth4163.03	Arthropoda	Insecta	Lepidoptera	Notodontidae	Heterocampinae		Heterocampa	Heterocampa guttivitta		Paul Hebert	phebert@uoguelph.ca			Moth4163.03	Paul Hebert	2003-04-15	Canada	Ontario	Wellington County	Puslinch Township	Concession 11/Hume Rd	43.537	-80.134	320
XAE	XAE172-04	Moth4172.03		BOLD:AAB4660		602[1n]	6	GU092505	2					2003-04-15	Notodonta torva		7928		Biodiversity Institute of Ontario		Moth4172.03	Arthropoda	Insecta	Lepidoptera	Notodontidae	Notodontinae	Notodontini	Notodonta	Notodonta torva		Paul Hebert	phebert@uoguelph.ca			Moth4172.03	Paul Hebert	2003-04-15	Canada	Ontario	Wellington County	Puslinch Township	Concession 11/Hume Rd	43.537	-80.134	320
XAE	XAE173-04	Moth4173.03		BOLD:AAA4924		658[0n]	2	GU092282	2					2003-04-15	Clostera apicalis		7901		Biodiversity Institute of Ontario		Moth4173.03	Arthropoda	Insecta	Lepidoptera	Notodontidae	Pygaerinae		Clostera	Clostera apicalis		Paul Hebert	phebert@uoguelph.ca			Moth4173.03	Paul Hebert	2003-04-15	Canada	Ontario	Wellington County	Puslinch Township	Concession 11/Hume Rd	43.537	-80.134	320
XAE	XAE221-04	Moth4221.03		BOLD:AAA3773		658[0n]	2	GU092387	2					2003-04-15	Heterocampa guttivitta		7994		Biodiversity Institute of Ontario		Moth4221.03	Arthropoda	Insecta	Lepidoptera	Notodontidae	Heterocampinae		Heterocampa	Heterocampa guttivitta		Paul Hebert	phebert@uoguelph.ca			Moth4221.03	Paul Hebert	2003-04-15	Canada	Ontario	Wellington County	Puslinch Township	Concession 11/Hume Rd	43.537	-80.134	320
XAE	XAE222-04	Moth4222.03		BOLD:AAA3773		658[0n]	2	GU092386	2					2003-04-15	Heterocampa guttivitta		7994		Biodiversity Institute of Ontario		Moth4222.03	Arthropoda	Insecta	Lepidoptera	Notodontidae	Heterocampinae		Heterocampa	Heterocampa guttivitta		Paul Hebert	phebert@uoguelph.ca			Moth4222.03	Paul Hebert	2003-04-15	Canada	Ontario	Wellington County	Puslinch Township	Concession 11/Hume Rd	43.537	-80.134	320
XAE	XAE239-04	Moth4239.03	Moth4239.03	BOLD:AAA3773		658[0n]	4	GU092388	2					2003-04-15	Heterocampa guttivitta		7994		Biodiversity Institute of Ontario		Moth4239.03	Arthropoda	Insecta	Lepidoptera	Notodontidae	Heterocampinae		Heterocampa	Heterocampa guttivitta		Paul Hebert	phebert@uoguelph.ca			Moth4239.03	Paul Hebert	2003-04-15	Canada	Ontario	Wellington County	Puslinch Township	Concession 11/Hume Rd	43.537	-80.134	320
XAE	XAE240-04	Moth4240.03		BOLD:AAA3773		658[0n]	2	GU092389	2					2003-04-15	Heterocampa guttivitta		7994		Biodiversity Institute of Ontario		Moth4240.03	Arthropoda	Insecta	Lepidoptera	Notodontidae	Heterocampinae		Heterocampa	Heterocampa guttivitta		Paul Hebert	phebert@uoguelph.ca			Moth4240.03	Paul Hebert	2003-04-15	Canada	Ontario	Wellington County	Puslinch Township	Concession 11/Hume Rd	43.537	-80.134	320
XAE	XAE241-04	Moth4241.03		BOLD:AAA3773		658[0n]	2	GU092390	2					2003-04-15	Heterocampa guttivitta		7994		Biodiversity Institute of Ontario		Moth4241.03	Arthropoda	Insecta	Lepidoptera	Notodontidae	Heterocampinae		Heterocampa	Heterocampa guttivitta		Paul Hebert	phebert@uoguelph.ca			Moth4241.03	Paul Hebert	2003-04-15	Canada	Ontario	Wellington County	Puslinch Township	Concession 11/Hume Rd	43.537	-80.134	320
XAE	XAE252-04	Moth4252.03		BOLD:ACF2674		658[0n]	2	GU092369	2					2003-04-15	Furcula modesta		7941		Biodiversity Institute of Ontario		Moth4252.03	Arthropoda	Insecta	Lepidoptera	Notodontidae	Notodontinae	Dicranurini	Furcula	Furcula modesta		Paul Hebert	phebert@uoguelph.ca			Moth4252.03	Paul Hebert	2003-04-15	Canada	Ontario	Wellington County	Puslinch Township	Concession 11/Hume Rd	43.537	-80.134	320
XAEIP	XAE253-04	Moth4253.03	Moth4253.03	BOLD:AAB0477		658[0n]	2	KJ380111	2					2003-04-15	Furcula cinerea				Biodiversity Institute of Ontario		Moth4253.03	Arthropoda	Insecta	Lepidoptera	Notodontidae	Notodontinae	Dicranurini	Furcula	Furcula cinerea		Paul Hebert	phebert@uoguelph.ca			Moth4253.03	Paul Hebert	2003-04-15	Canada	Ontario	Wellington County	Puslinch Township	Concession 11/Hume Rd	43.537	-80.134	320
XAE	XAE257-04	Moth4257.03		BOLD:AAA2279		658[0n]	2	GU092496	2					2003-04-15	Nadata gibbosa		7915		Biodiversity Institute of Ontario		Moth4257.03	Arthropoda	Insecta	Lepidoptera	Notodontidae	Phalerinae		Nadata	Nadata gibbosa		Paul Hebert	phebert@uoguelph.ca			Moth4257.03	Paul Hebert	2003-04-15	Canada	Ontario	Wellington County	Puslinch Township	Concession 11/Hume Rd	43.537	-80.134	320
XAE	XAE280-04	Moth4280.03		BOLD:AAA2279		658[0n]	2	GU092497	2					2003-04-15	Nadata gibbosa		7915		Biodiversity Institute of Ontario		Moth4280.03	Arthropoda	Insecta	Lepidoptera	Notodontidae	Phalerinae		Nadata	Nadata gibbosa		Paul Hebert	phebert@uoguelph.ca			Moth4280.03	Paul Hebert	2003-04-15	Canada	Ontario	Wellington County	Puslinch Township	Concession 11/Hume Rd	43.537	-80.134	320
XAE	XAE291-04	Moth4291.03		BOLD:AAA3873		658[0n]	2	GU092619	2					2003-04-15	Schizura unicornis		8007		Biodiversity Institute of Ontario		Moth4291.03	Arthropoda	Insecta	Lepidoptera	Notodontidae	Heterocampinae		Schizura	Schizura unicornis		Paul Hebert	phebert@uoguelph.ca			Moth4291.03	Paul Hebert	2003-04-15	Canada	Ontario	Wellington County	Puslinch Township	Concession 11/Hume Rd	43.537	-80.134	320
XAE	XAE296-04	Moth4296.03		BOLD:AAA4924		658[0n]	2	GU092283	2					2003-04-15	Clostera apicalis		7901		Biodiversity Institute of Ontario		Moth4296.03	Arthropoda	Insecta	Lepidoptera	Notodontidae	Pygaerinae		Clostera	Clostera apicalis		Paul Hebert	phebert@uoguelph.ca			Moth4296.03	Paul Hebert	2003-04-15	Canada	Ontario	Wellington County	Puslinch Township	Concession 11/Hume Rd	43.537	-80.134	320
XAE	XAE307-04	Moth4307.03		BOLD:AAA9083		658[0n]	2	GU092316	2					2003-04-15	Ellida caniplaga		7930		Biodiversity Institute of Ontario		Moth4307.03	Arthropoda	Insecta	Lepidoptera	Notodontidae	Phalerinae		Ellida	Ellida caniplaga		Paul Hebert	phebert@uoguelph.ca			Moth4307.03	Paul Hebert	2003-04-15	Canada	Ontario	Wellington County	Puslinch Township	Concession 11/Hume Rd	43.537	-80.134	320
XAE	XAE308-04	Moth4308.03		BOLD:AAB3762		658[0n]	2	GU092435	2					2003-04-15	Lochmaeus bilineata		7999		Biodiversity Institute of Ontario		Moth4308.03	Arthropoda	Insecta	Lepidoptera	Notodontidae	Heterocampinae		Lochmaeus	Lochmaeus bilineata		Paul Hebert	phebert@uoguelph.ca			Moth4308.03	Paul Hebert	2003-04-15	Canada	Ontario	Wellington County	Puslinch Township	Concession 11/Hume Rd	43.537	-80.134	320
XAE	XAE313-04	Moth4313.03		BOLD:AAB4660		658[0n]	2	GU092506	2					2003-04-15	Notodonta torva		7928		Biodiversity Institute of Ontario		Moth4313.03	Arthropoda	Insecta	Lepidoptera	Notodontidae	Notodontinae	Notodontini	Notodonta	Notodonta torva		Paul Hebert	phebert@uoguelph.ca			Moth4313.03	Paul Hebert	2003-04-15	Canada	Ontario	Wellington County	Puslinch Township	Concession 11/Hume Rd	43.537	-80.134	320
XAE	XAE321-04	Moth4321.03		BOLD:AAA2279		658[0n]	2	GU092498	2					2003-04-15	Nadata gibbosa		7915		Biodiversity Institute of Ontario		Moth4321.03	Arthropoda	Insecta	Lepidoptera	Notodontidae	Phalerinae		Nadata	Nadata gibbosa		Paul Hebert	phebert@uoguelph.ca			Moth4321.03	Paul Hebert	2003-04-15	Canada	Ontario	Wellington County	Puslinch Township	Concession 11/Hume Rd	43.537	-80.134	320
XAE	XAE337-04	Moth4337.03		BOLD:AAA3873		658[0n]	2	GU092620	2					2003-04-15	Schizura unicornis		8007		Biodiversity Institute of Ontario		Moth4337.03	Arthropoda	Insecta	Lepidoptera	Notodontidae	Heterocampinae		Schizura	Schizura unicornis		Paul Hebert	phebert@uoguelph.ca			Moth4337.03	Paul Hebert	2003-04-15	Canada	Ontario	Wellington County	Puslinch Township	Concession 11/Hume Rd	43.537	-80.134	320
XAE	XAE349-04	Moth4349.03		BOLD:AAA9083		658[0n]	2	GU092317	2					2003-04-15	Ellida caniplaga		7930		Biodiversity Institute of Ontario		Moth4349.03	Arthropoda	Insecta	Lepidoptera	Notodontidae	Phalerinae		Ellida	Ellida caniplaga		Paul Hebert	phebert@uoguelph.ca			Moth4349.03	Paul Hebert	2003-04-15	Canada	Ontario	Wellington County	Puslinch Township	Concession 11/Hume Rd	43.537	-80.134	320
XAE	XAE354-04	Moth4354.03		BOLD:AAB3762		658[0n]	2	GU092434	2					2003-04-15	Lochmaeus bilineata		7999		Biodiversity Institute of Ontario		Moth4354.03	Arthropoda	Insecta	Lepidoptera	Notodontidae	Heterocampinae		Lochmaeus	Lochmaeus bilineata		Paul Hebert	phebert@uoguelph.ca			Moth4354.03	Paul Hebert	2003-04-15	Canada	Ontario	Wellington County	Puslinch Township	Concession 11/Hume Rd	43.537	-80.134	320
XAE	XAE357-04	Moth4357.03		BOLD:AAA8725		658[0n]	2	GU092509	2					2003-04-15	Oligocentria lignicolor		8017		Biodiversity Institute of Ontario		Moth4357.03	Arthropoda	Insecta	Lepidoptera	Notodontidae	Heterocampinae		Oligocentria	Oligocentria lignicolor		Paul Hebert	phebert@uoguelph.ca			Moth4357.03	Paul Hebert	2003-04-15	Canada	Ontario	Wellington County	Puslinch Township	Concession 11/Hume Rd	43.537	-80.134	320
XAE	XAE368-04	Moth4368.03		BOLD:AAA7026		658[0n]	2	GU092555	2					2003-04-15	Peridea ferruginea		7921		Biodiversity Institute of Ontario		Moth4368.03	Arthropoda	Insecta	Lepidoptera	Notodontidae	Phalerinae		Peridea	Peridea ferruginea		Paul Hebert	phebert@uoguelph.ca			Moth4368.03	Paul Hebert	2003-04-15	Canada	Ontario	Wellington County	Puslinch Township	Concession 11/Hume Rd	43.537	-80.134	320
XAE	XAE394-04	Moth4394.03		BOLD:AAB3762		658[0n]	2	GU092436	2					2003-04-15	Lochmaeus bilineata		7999		Biodiversity Institute of Ontario		Moth4394.03	Arthropoda	Insecta	Lepidoptera	Notodontidae	Heterocampinae		Lochmaeus	Lochmaeus bilineata		Paul Hebert	phebert@uoguelph.ca			Moth4394.03	Paul Hebert	2003-04-15	Canada	Ontario	Wellington County	Puslinch Township	Concession 11/Hume Rd	43.537	-80.134	320
XAE	XAE397-04	Moth4397.03		BOLD:AAA3773		567[0n]	4	GU092391	2					2003-04-15	Heterocampa guttivitta		7994		Biodiversity Institute of Ontario		Moth4397.03	Arthropoda	Insecta	Lepidoptera	Notodontidae	Heterocampinae		Heterocampa	Heterocampa guttivitta		Paul Hebert	phebert@uoguelph.ca			Moth4397.03	Paul Hebert	2003-04-15	Canada	Ontario	Wellington County	Puslinch Township	Concession 11/Hume Rd	43.537	-80.134	320
XAE	XAE411-04	Moth4411.03		BOLD:ACH9674		658[0n]	2	GU092301	2					2003-04-15	Datana ministra		7902		Biodiversity Institute of Ontario		Moth4411.03	Arthropoda	Insecta	Lepidoptera	Notodontidae	Phalerinae		Datana	Datana ministra		Paul Hebert	phebert@uoguelph.ca			Moth4411.03	Paul Hebert	2003-04-15	Canada	Ontario	Wellington County	Puslinch Township	Concession 11/Hume Rd	43.537	-80.134	320
XAE	XAE413-04	Moth4413.03		BOLD:AAB0601		658[0n]	2	GU092383	2					2003-04-15	Heterocampa biundata		7995		Biodiversity Institute of Ontario		Moth4413.03	Arthropoda	Insecta	Lepidoptera	Notodontidae	Heterocampinae		Heterocampa	Heterocampa biundata		Paul Hebert	phebert@uoguelph.ca			Moth4413.03	Paul Hebert	2003-04-15	Canada	Ontario	Wellington County	Puslinch Township	Concession 11/Hume Rd	43.537	-80.134	320
XAE	XAE414-04	Moth4414.03		BOLD:AAA7013		658[0n]	2	GU092661	2					2003-04-15	Symmerista leucitys		7953		Biodiversity Institute of Ontario		Moth4414.03	Arthropoda	Insecta	Lepidoptera	Notodontidae	Nystaleinae		Symmerista	Symmerista leucitys		Paul Hebert	phebert@uoguelph.ca			Moth4414.03	Paul Hebert	2003-04-15	Canada	Ontario	Wellington County	Puslinch Township	Concession 11/Hume Rd	43.537	-80.134	320
XAE	XAE415-04	Moth4415.03		BOLD:ABZ5648		658[0n]	2	GU092553	2					2003-04-15	Peridea basitriens		7919		Biodiversity Institute of Ontario		Moth4415.03	Arthropoda	Insecta	Lepidoptera	Notodontidae	Phalerinae		Peridea	Peridea basitriens		Paul Hebert	phebert@uoguelph.ca			Moth4415.03	Paul Hebert	2003-04-15	Canada	Ontario	Wellington County	Puslinch Township	Concession 11/Hume Rd	43.537	-80.134	320
XAE	XAE425-04	Moth4425.03		BOLD:AAA9644		658[0n]	2	GU092452	2					2003-04-15	Macrurocampa marthesia		7975		Biodiversity Institute of Ontario		Moth4425.03	Arthropoda	Insecta	Lepidoptera	Notodontidae	Heterocampinae		Macrurocampa	Macrurocampa marthesia		Paul Hebert	phebert@uoguelph.ca			Moth4425.03	Paul Hebert	2003-04-15	Canada	Ontario	Wellington County	Puslinch Township	Concession 11/Hume Rd	43.537	-80.134	320
XAE	XAE426-04	Moth4426.03		BOLD:AAA9644		591[0n]	2	GU092453	2					2003-04-15	Macrurocampa marthesia		7975		Biodiversity Institute of Ontario		Moth4426.03	Arthropoda	Insecta	Lepidoptera	Notodontidae	Heterocampinae		Macrurocampa	Macrurocampa marthesia		Paul Hebert	phebert@uoguelph.ca			Moth4426.03	Paul Hebert	2003-04-15	Canada	Ontario	Wellington County	Puslinch Township	Concession 11/Hume Rd	43.537	-80.134	320
XAE	XAE434-04	Moth4434.03		BOLD:AAA2247		613[1n]	2	GU092373	2					2003-04-15	Gluphisia septentrionis		7931		Biodiversity Institute of Ontario		Moth4434.03	Arthropoda	Insecta	Lepidoptera	Notodontidae	Notodontinae	Dicranurini	Gluphisia	Gluphisia septentrionis		Paul Hebert	phebert@uoguelph.ca			Moth4434.03	Paul Hebert	2003-04-15	Canada	Ontario	Wellington County	Puslinch Township	Concession 11/Hume Rd	43.537	-80.134	320
XAE	XAE440-04	Moth4440.03		BOLD:AAA2247		658[0n]	2	GU092374	2					2003-04-15	Gluphisia septentrionis		7931		Biodiversity Institute of Ontario		Moth4440.03	Arthropoda	Insecta	Lepidoptera	Notodontidae	Notodontinae	Dicranurini	Gluphisia	Gluphisia septentrionis		Paul Hebert	phebert@uoguelph.ca			Moth4440.03	Paul Hebert	2003-04-15	Canada	Ontario	Wellington County	Puslinch Township	Concession 11/Hume Rd	43.537	-80.134	320
XAE	XAE441-04	Moth4441.03		BOLD:AAA9644		658[0n]	2	GU092454	2					2003-04-15	Macrurocampa marthesia		7975		Biodiversity Institute of Ontario		Moth4441.03	Arthropoda	Insecta	Lepidoptera	Notodontidae	Heterocampinae		Macrurocampa	Macrurocampa marthesia		Paul Hebert	phebert@uoguelph.ca			Moth4441.03	Paul Hebert	2003-04-15	Canada	Ontario	Wellington County	Puslinch Township	Concession 11/Hume Rd	43.537	-80.134	320
XAE	XAE442-04	Moth4442.03		BOLD:AAA7026		591[0n]	2	GU092557	2					2003-04-15	Peridea ferruginea		7921		Biodiversity Institute of Ontario		Moth4442.03	Arthropoda	Insecta	Lepidoptera	Notodontidae	Phalerinae		Peridea	Peridea ferruginea		Paul Hebert	phebert@uoguelph.ca			Moth4442.03	Paul Hebert	2003-04-15	Canada	Ontario	Wellington County	Puslinch Township	Concession 11/Hume Rd	43.537	-80.134	320
XAE	XAE447-04	Moth4447.03		BOLD:AAA7026		658[0n]	2	GU092556	2					2003-04-15	Peridea ferruginea		7921		Biodiversity Institute of Ontario		Moth4447.03	Arthropoda	Insecta	Lepidoptera	Notodontidae	Phalerinae		Peridea	Peridea ferruginea		Paul Hebert	phebert@uoguelph.ca			Moth4447.03	Paul Hebert	2003-04-15	Canada	Ontario	Wellington County	Puslinch Township	Concession 11/Hume Rd	43.537	-80.134	320
XAE	XAE457-04	Moth4457.03		BOLD:AAA7026		658[0n]	2	GU092558	2					2003-04-15	Peridea ferruginea		7921		Biodiversity Institute of Ontario		Moth4457.03	Arthropoda	Insecta	Lepidoptera	Notodontidae	Phalerinae		Peridea	Peridea ferruginea		Paul Hebert	phebert@uoguelph.ca			Moth4457.03	Paul Hebert	2003-04-15	Canada	Ontario	Wellington County	Puslinch Township	Concession 11/Hume Rd	43.537	-80.134	320
XAE	XAE463-04	Moth4463.03		BOLD:AAA7026		658[0n]	2	GU092559	2					2003-04-15	Peridea ferruginea		7921		Biodiversity Institute of Ontario		Moth4463.03	Arthropoda	Insecta	Lepidoptera	Notodontidae	Phalerinae		Peridea	Peridea ferruginea		Paul Hebert	phebert@uoguelph.ca			Moth4463.03	Paul Hebert	2003-04-15	Canada	Ontario	Wellington County	Puslinch Township	Concession 11/Hume Rd	43.537	-80.134	320
XAE	XAE466-04	Moth4466.03		BOLD:AAA7013		658[0n]	2	GU092662	2					2003-04-15	Symmerista leucitys		7953		Biodiversity Institute of Ontario		Moth4466.03	Arthropoda	Insecta	Lepidoptera	Notodontidae	Nystaleinae		Symmerista	Symmerista leucitys		Paul Hebert	phebert@uoguelph.ca			Moth4466.03	Paul Hebert	2003-04-15	Canada	Ontario	Wellington County	Puslinch Township	Concession 11/Hume Rd	43.537	-80.134	320
XAE	XAE471-04	Moth4471.03		BOLD:ACF2674		574[0n]	4	GU092370	2					2003-04-15	Furcula modesta		7941		Biodiversity Institute of Ontario		Moth4471.03	Arthropoda	Insecta	Lepidoptera	Notodontidae	Notodontinae	Dicranurini	Furcula	Furcula modesta		Paul Hebert	phebert@uoguelph.ca			Moth4471.03	Paul Hebert	2003-04-15	Canada	Ontario	Wellington County	Puslinch Township	Concession 11/Hume Rd	43.537	-80.134	320
XAE	XAE474-04	Moth4474.03		BOLD:AAA3873		658[0n]	2	GU092621	2					2003-04-15	Schizura unicornis		8007		Biodiversity Institute of Ontario		Moth4474.03	Arthropoda	Insecta	Lepidoptera	Notodontidae	Heterocampinae		Schizura	Schizura unicornis		Paul Hebert	phebert@uoguelph.ca			Moth4474.03	Paul Hebert	2003-04-15	Canada	Ontario	Wellington County	Puslinch Township	Concession 11/Hume Rd	43.537	-80.134	320
XAE	XAE513-04	Moth4513.03		BOLD:AAB3986		658[2n]	2	GU092508	2					2003-04-15	Odontosia elegans		7924		Biodiversity Institute of Ontario		Moth4513.03	Arthropoda	Insecta	Lepidoptera	Notodontidae	Notodontinae	Notodontini	Odontosia	Odontosia elegans		Paul Hebert	phebert@uoguelph.ca			Moth4513.03	Paul Hebert	2003-04-15	Canada	Ontario	Wellington County	Puslinch Township	Concession 11/Hume Rd	43.537	-80.134	320
XAE	XAE518-04	Moth4518.03		BOLD:AAA2279		589[0n]	2	GU092499	2					2003-04-15	Nadata gibbosa		7915		Biodiversity Institute of Ontario		Moth4518.03	Arthropoda	Insecta	Lepidoptera	Notodontidae	Phalerinae		Nadata	Nadata gibbosa		Paul Hebert	phebert@uoguelph.ca			Moth4518.03	Paul Hebert	2003-04-15	Canada	Ontario	Wellington County	Puslinch Township	Concession 11/Hume Rd	43.537	-80.134	320
XAE	XAE522-04	Moth4522.03		BOLD:AAA3773		658[4n]	2	GU092392	2					2003-04-15	Heterocampa guttivitta		7994		Biodiversity Institute of Ontario		Moth4522.03	Arthropoda	Insecta	Lepidoptera	Notodontidae	Heterocampinae		Heterocampa	Heterocampa guttivitta		Paul Hebert	phebert@uoguelph.ca			Moth4522.03	Paul Hebert	2003-04-15	Canada	Ontario	Wellington County	Puslinch Township	Concession 11/Hume Rd	43.537	-80.134	320
XAE	XAE568-04	Moth4568.03		BOLD:AAA3873		597[0n]	2	GU092622	2					2003-04-15	Schizura unicornis		8007		Biodiversity Institute of Ontario		Moth4568.03	Arthropoda	Insecta	Lepidoptera	Notodontidae	Heterocampinae		Schizura	Schizura unicornis		Paul Hebert	phebert@uoguelph.ca			Moth4568.03	Paul Hebert	2003-04-15	Canada	Ontario	Wellington County	Puslinch Township	Concession 11/Hume Rd	43.537	-80.134	320
XAE	XAE584-04	Moth4584.03		BOLD:AAB3762		569[0n]	2	GU092437	2					2003-04-15	Lochmaeus bilineata		7999		Biodiversity Institute of Ontario		Moth4584.03	Arthropoda	Insecta	Lepidoptera	Notodontidae	Heterocampinae		Lochmaeus	Lochmaeus bilineata		Paul Hebert	phebert@uoguelph.ca			Moth4584.03	Paul Hebert	2003-04-15	Canada	Ontario	Wellington County	Puslinch Township	Concession 11/Hume Rd	43.537	-80.134	320
XAE	XAE586-04	Moth4586.03		BOLD:ACF2678		576[0n]	2	GU092365	2					2003-04-15	Furcula borealis		7936		Biodiversity Institute of Ontario		Moth4586.03	Arthropoda	Insecta	Lepidoptera	Notodontidae	Notodontinae	Dicranurini	Furcula	Furcula borealis		Paul Hebert	phebert@uoguelph.ca			Moth4586.03	Paul Hebert	2003-04-15	Canada	Ontario	Wellington County	Puslinch Township	Concession 11/Hume Rd	43.537	-80.134	320
XAE	XAE599-04	Moth4599.03		BOLD:AAB0601		658[0n]	2	GU092384	2					2003-04-15	Heterocampa biundata		7995		Biodiversity Institute of Ontario		Moth4599.03	Arthropoda	Insecta	Lepidoptera	Notodontidae	Heterocampinae		Heterocampa	Heterocampa biundata		Paul Hebert	phebert@uoguelph.ca			Moth4599.03	Paul Hebert	2003-04-15	Canada	Ontario	Wellington County	Puslinch Township	Concession 11/Hume Rd	43.537	-80.134	320
XAE	XAE600-04	Moth4600.03		BOLD:AAA5417		562[0n]	2	GU092280	2					2003-04-15	Clostera albosigma		7895		Biodiversity Institute of Ontario		Moth4600.03	Arthropoda	Insecta	Lepidoptera	Notodontidae	Pygaerinae		Clostera	Clostera albosigma		Paul Hebert	phebert@uoguelph.ca			Moth4600.03	Paul Hebert	2003-04-15	Canada	Ontario	Wellington County	Puslinch Township	Concession 11/Hume Rd	43.537	-80.134	320
XAE	XAE617-04	Moth4617.03		BOLD:ABZ5648		616[0n]	2	GU092554	2					2003-04-15	Peridea basitriens		7919		Biodiversity Institute of Ontario		Moth4617.03	Arthropoda	Insecta	Lepidoptera	Notodontidae	Phalerinae		Peridea	Peridea basitriens		Paul Hebert	phebert@uoguelph.ca			Moth4617.03	Paul Hebert	2003-04-15	Canada	Ontario	Wellington County	Puslinch Township	Concession 11/Hume Rd	43.537	-80.134	320
XAE	XAE623-04	Moth4623.03		BOLD:AAB1511		658[0n]	2	GU092439	2					2003-04-15	Lochmaeus manteo		7998		Biodiversity Institute of Ontario		Moth4623.03	Arthropoda	Insecta	Lepidoptera	Notodontidae	Heterocampinae		Lochmaeus	Lochmaeus manteo		Paul Hebert	phebert@uoguelph.ca			Moth4623.03	Paul Hebert	2003-04-15	Canada	Ontario	Wellington County	Puslinch Township	Concession 11/Hume Rd	43.537	-80.134	320
XAE	XAE624-04	Moth4624.03		BOLD:ACF2678		658[0n]	2	GU092366	2					2003-04-15	Furcula borealis		7936		Biodiversity Institute of Ontario		Moth4624.03	Arthropoda	Insecta	Lepidoptera	Notodontidae	Notodontinae	Dicranurini	Furcula	Furcula borealis		Paul Hebert	phebert@uoguelph.ca			Moth4624.03	Paul Hebert	2003-04-15	Canada	Ontario	Wellington County	Puslinch Township	Concession 11/Hume Rd	43.537	-80.134	320
XAE	XAE627-04	Moth4627.03		BOLD:AAB3762		658[0n]	2	GU092438	2					2003-04-15	Lochmaeus bilineata		7999		Biodiversity Institute of Ontario		Moth4627.03	Arthropoda	Insecta	Lepidoptera	Notodontidae	Heterocampinae		Lochmaeus	Lochmaeus bilineata		Paul Hebert	phebert@uoguelph.ca			Moth4627.03	Paul Hebert	2003-04-15	Canada	Ontario	Wellington County	Puslinch Township	Concession 11/Hume Rd	43.537	-80.134	320
XAE	XAE629-04	Moth4629.03		BOLD:AAA3482		612[0n]	2	GU092581	2					2003-04-15	Pheosia rimosa		7922		Biodiversity Institute of Ontario		Moth4629.03	Arthropoda	Insecta	Lepidoptera	Notodontidae	Notodontinae	Notodontini	Pheosia	Pheosia rimosa		Paul Hebert	phebert@uoguelph.ca			Moth4629.03	Paul Hebert	2003-04-15	Canada	Ontario	Wellington County	Puslinch Township	Concession 11/Hume Rd	43.537	-80.134	320
PHMNB	PHMNB095-04	04HBL007560		BOLD:AAA7026		658[0n]	2	GU438567	2					2002-07-18	Peridea ferruginea	A	7921		Biodiversity Institute of Ontario		04HBL007560	Arthropoda	Insecta	Lepidoptera	Notodontidae	Phalerinae		Peridea	Peridea ferruginea						04HBL007560	P.D.N. Hebert	2002-07-18	Canada	New Brunswick	Charlotte Co.		St. Andrews	45.0833	-67.0667
PHMNB	PHMNB183-04	04HBL007648		BOLD:AAA3482		541[0n]	5	GU438584	2					2002-07-19	Pheosia rimosa	A	7922		Biodiversity Institute of Ontario		04HBL007648	Arthropoda	Insecta	Lepidoptera	Notodontidae	Notodontinae	Notodontini	Pheosia	Pheosia rimosa						04HBL007648	P.D.N. Hebert	2002-07-19	Canada	New Brunswick	Charlotte Co.		St. Andrews	45.0833	-67.0667
PHMNB	PHMNB242-04	04HBL007707		BOLD:AAA2247		563[0n]	3	GU438252	2					2002-07-20	Gluphisia septentrionis	A	7931		Biodiversity Institute of Ontario		04HBL007707	Arthropoda	Insecta	Lepidoptera	Notodontidae	Notodontinae	Dicranurini	Gluphisia	Gluphisia septentrionis						04HBL007707	P.D.N. Hebert	2002-07-20	Canada	New Brunswick	Charlotte Co.		St. Andrews	45.0833	-67.0667
PHMNB	PHMNB323-04	04HBL00549		BOLD:AAA3773		658[0n]	2	GU438285	2					2004-07-03	Heterocampa guttivitta	A	7994		Biodiversity Institute of Ontario		04HBL00549	Arthropoda	Insecta	Lepidoptera	Notodontidae	Heterocampinae		Heterocampa	Heterocampa guttivitta						04HBL00549	P.D.N. Hebert	2004-07-03	Canada	New Brunswick	Charlotte Co.		St. Andrews	45.0833	-67.0667
PHMNB	PHMNB359-04	04HBL00585		BOLD:AAA3773		658[0n]	2	GU438286	2					2004-07-03	Heterocampa guttivitta	A	7994		Biodiversity Institute of Ontario		04HBL00585	Arthropoda	Insecta	Lepidoptera	Notodontidae	Heterocampinae		Heterocampa	Heterocampa guttivitta						04HBL00585	P.D.N. Hebert	2004-07-03	Canada	New Brunswick	Charlotte Co.		St. Andrews	45.0833	-67.0667
PHMNB	PHMNB426-04	04HBL00652		BOLD:AAA3773		658[0n]	2	GU438287	1					2004-07-03	Heterocampa guttivitta	A	7994		Biodiversity Institute of Ontario		04HBL00652	Arthropoda	Insecta	Lepidoptera	Notodontidae	Heterocampinae		Heterocampa	Heterocampa guttivitta						04HBL00652	P.D.N. Hebert	2004-07-03	Canada	New Brunswick	Charlotte Co.		St. Andrews	45.0833	-67.0667
PHMNB	PHMNB437-04	04HBL00663		BOLD:AAA2279		658[0n]	2	GU438513	2					2004-07-03	Nadata gibbosa	A	7915		Biodiversity Institute of Ontario		04HBL00663	Arthropoda	Insecta	Lepidoptera	Notodontidae	Phalerinae		Nadata	Nadata gibbosa						04HBL00663	P.D.N. Hebert	2004-07-03	Canada	New Brunswick	Charlotte Co.		St. Andrews	45.0833	-67.0667
PHMNB	PHMNB439-04	04HBL00665		BOLD:AAA3773		658[0n]	2	GU438288	2					2004-07-03	Heterocampa guttivitta	A	7994		Biodiversity Institute of Ontario		04HBL00665	Arthropoda	Insecta	Lepidoptera	Notodontidae	Heterocampinae		Heterocampa	Heterocampa guttivitta						04HBL00665	P.D.N. Hebert	2004-07-03	Canada	New Brunswick	Charlotte Co.		St. Andrews	45.0833	-67.0667
PHMNB	PHMNB440-04	04HBL00666		BOLD:AAA3773		658[0n]	2	GU438289	2					2004-07-03	Heterocampa guttivitta	A	7994		Biodiversity Institute of Ontario		04HBL00666	Arthropoda	Insecta	Lepidoptera	Notodontidae	Heterocampinae		Heterocampa	Heterocampa guttivitta						04HBL00666	P.D.N. Hebert	2004-07-03	Canada	New Brunswick	Charlotte Co.		St. Andrews	45.0833	-67.0667
PHMNB	PHMNB442-04	04HBL00668		BOLD:AAA3773		658[0n]	2	GU438290	2					2004-07-03	Heterocampa guttivitta	A	7994		Biodiversity Institute of Ontario		04HBL00668	Arthropoda	Insecta	Lepidoptera	Notodontidae	Heterocampinae		Heterocampa	Heterocampa guttivitta						04HBL00668	P.D.N. Hebert	2004-07-03	Canada	New Brunswick	Charlotte Co.		St. Andrews	45.0833	-67.0667
PHMNB	PHMNB456-04	04HBL00682		BOLD:AAA3773		658[0n]	2	GU438291	2					2004-07-03	Heterocampa guttivitta	A	7994		Biodiversity Institute of Ontario		04HBL00682	Arthropoda	Insecta	Lepidoptera	Notodontidae	Heterocampinae		Heterocampa	Heterocampa guttivitta						04HBL00682	P.D.N. Hebert	2004-07-03	Canada	New Brunswick	Charlotte Co.		St. Andrews	45.0833	-67.0667
PHMNB	PHMNB496-04	04HBL00722		BOLD:AAA4924		658[0n]	2	GU438149	2					2004-07-03	Clostera apicalis	A	7901		Biodiversity Institute of Ontario		04HBL00722	Arthropoda	Insecta	Lepidoptera	Notodontidae	Pygaerinae		Clostera	Clostera apicalis						04HBL00722	P.D.N. Hebert	2004-07-03	Canada	New Brunswick	Charlotte Co.		St. Andrews	45.0833	-67.0667
PHMNB	PHMNB526-04	04HBL00752		BOLD:AAA3773		658[0n]	2	GU438292	2					2004-07-03	Heterocampa guttivitta	A	7994		Biodiversity Institute of Ontario		04HBL00752	Arthropoda	Insecta	Lepidoptera	Notodontidae	Heterocampinae		Heterocampa	Heterocampa guttivitta						04HBL00752	P.D.N. Hebert	2004-07-03	Canada	New Brunswick	Charlotte Co.		St. Andrews	45.0833	-67.0667
PHMNB	PHMNB569-04	04HBL00795		BOLD:AAA2279		658[0n]	2	GU438514	2					2004-07-03	Nadata gibbosa	A	7915		Biodiversity Institute of Ontario		04HBL00795	Arthropoda	Insecta	Lepidoptera	Notodontidae	Phalerinae		Nadata	Nadata gibbosa						04HBL00795	P.D.N. Hebert	2004-07-03	Canada	New Brunswick	Charlotte Co.		St. Andrews	45.0833	-67.0667
PHMNB	PHMNB570-04	04HBL00796		BOLD:AAA3773		658[0n]	2	GU438293	2					2004-07-03	Heterocampa guttivitta	A	7994		Biodiversity Institute of Ontario		04HBL00796	Arthropoda	Insecta	Lepidoptera	Notodontidae	Heterocampinae		Heterocampa	Heterocampa guttivitta						04HBL00796	P.D.N. Hebert	2004-07-03	Canada	New Brunswick	Charlotte Co.		St. Andrews	45.0833	-67.0667
PHMNB	PHMNB571-04	04HBL00797		BOLD:AAA2247		658[0n]	2	GU438254	2					2004-07-03	Gluphisia septentrionis	A	7931		Biodiversity Institute of Ontario		04HBL00797	Arthropoda	Insecta	Lepidoptera	Notodontidae	Notodontinae	Dicranurini	Gluphisia	Gluphisia septentrionis						04HBL00797	P.D.N. Hebert	2004-07-03	Canada	New Brunswick	Charlotte Co.		St. Andrews	45.0833	-67.0667
PHMNB	PHMNB572-04	04HBL00798		BOLD:AAA3773		658[0n]	2	GU438294	2					2004-07-03	Heterocampa guttivitta	A	7994		Biodiversity Institute of Ontario		04HBL00798	Arthropoda	Insecta	Lepidoptera	Notodontidae	Heterocampinae		Heterocampa	Heterocampa guttivitta						04HBL00798	P.D.N. Hebert	2004-07-03	Canada	New Brunswick	Charlotte Co.		St. Andrews	45.0833	-67.0667
PHMNB	PHMNB573-04	04HBL00799		BOLD:AAA2247		658[0n]	2	GU438255	2					2004-07-03	Gluphisia septentrionis	A	7931		Biodiversity Institute of Ontario		04HBL00799	Arthropoda	Insecta	Lepidoptera	Notodontidae	Notodontinae	Dicranurini	Gluphisia	Gluphisia septentrionis						04HBL00799	P.D.N. Hebert	2004-07-03	Canada	New Brunswick	Charlotte Co.		St. Andrews	45.0833	-67.0667
PHMNB	PHMNB574-04	04HBL00800		BOLD:AAA3873		658[0n]	2	GU438632	2					2004-07-03	Schizura unicornis	A	8007		Biodiversity Institute of Ontario		04HBL00800	Arthropoda	Insecta	Lepidoptera	Notodontidae	Heterocampinae		Schizura	Schizura unicornis						04HBL00800	P.D.N. Hebert	2004-07-03	Canada	New Brunswick	Charlotte Co.		St. Andrews	45.0833	-67.0667
PHMNB	PHMNB575-04	04HBL00801		BOLD:AAA3873		658[0n]	2	GU438633	2					2004-07-03	Schizura unicornis	A	8007		Biodiversity Institute of Ontario		04HBL00801	Arthropoda	Insecta	Lepidoptera	Notodontidae	Heterocampinae		Schizura	Schizura unicornis						04HBL00801	P.D.N. Hebert	2004-07-03	Canada	New Brunswick	Charlotte Co.		St. Andrews	45.0833	-67.0667
PHMNB	PHMNB576-04	04HBL00802		BOLD:AAA5417		658[0n]	2	GU438148	2					2004-07-03	Clostera albosigma	A	7895		Biodiversity Institute of Ontario		04HBL00802	Arthropoda	Insecta	Lepidoptera	Notodontidae	Pygaerinae		Clostera	Clostera albosigma						04HBL00802	P.D.N. Hebert	2004-07-03	Canada	New Brunswick	Charlotte Co.		St. Andrews	45.0833	-67.0667
PHMNB	PHMNB577-04	04HBL00803		BOLD:AAA3773		658[0n]	2	GU438295	2					2004-07-03	Heterocampa guttivitta	A	7994		Biodiversity Institute of Ontario		04HBL00803	Arthropoda	Insecta	Lepidoptera	Notodontidae	Heterocampinae		Heterocampa	Heterocampa guttivitta						04HBL00803	P.D.N. Hebert	2004-07-03	Canada	New Brunswick	Charlotte Co.		St. Andrews	45.0833	-67.0667
PHMNB	PHMNB627-04	04HBL00853		BOLD:AAA3773		658[0n]	2	GU438296	2					2004-07-03	Heterocampa guttivitta	A	7994		Biodiversity Institute of Ontario		04HBL00853	Arthropoda	Insecta	Lepidoptera	Notodontidae	Heterocampinae		Heterocampa	Heterocampa guttivitta						04HBL00853	P.D.N. Hebert	2004-07-03	Canada	New Brunswick	Charlotte Co.		St. Andrews	45.0833	-67.0667
PHMNB	PHMNB668-04	04HBL00894		BOLD:AAB3178		658[0n]	2	GU438297	2					2004-07-03	Heterocampa umbrata	A	7990		Biodiversity Institute of Ontario		04HBL00894	Arthropoda	Insecta	Lepidoptera	Notodontidae	Heterocampinae		Heterocampa	Heterocampa umbrata						04HBL00894	P.D.N. Hebert	2004-07-03	Canada	New Brunswick	Charlotte Co.		St. Andrews	45.0833	-67.0667
LGSMB	LGSMB233-05	DNA-ATBI-1082		BOLD:AAA8725		658[0n]	3	GU089489	1					2004-07-20	Oligocentria lignicolor		8017		Research Collection of Brian Scholtens		DNA-ATBI-1082	Arthropoda	Insecta	Lepidoptera	Notodontidae	Heterocampinae		Oligocentria	Oligocentria lignicolor						DNA-ATBI-1082	James Hayden	2004-07-20	United States	North Carolina	Haywood County	BLST5	Purchase Knob house, BLST5	35.59	-83.07
LGBIP	LGSMB234-05	DNA-ATBI-1083		BOLD:AAC2023		545[0n]	2		1					2004-07-20	Dasylophia thyatiroides				Research Collection of Brian Scholtens		DNA-ATBI-1083	Arthropoda	Insecta	Lepidoptera	Notodontidae	Nystaleinae		Dasylophia	Dasylophia thyatiroides						DNA-ATBI-1083	Don Davis	2004-07-20	United States	Tennessee	Cocke County	BLBT18	Foothills Pkwy, N 1st Parking lot near N. Cosby, BLBT 18	35.81	-83.24
LGSMB	LGSMB235-05	DNA-ATBI-1084		BOLD:AAB7663		569[0n]	2	GU089409	1					2004-07-20	Dasylophia anguina		7957		Research Collection of Brian Scholtens		DNA-ATBI-1084	Arthropoda	Insecta	Lepidoptera	Notodontidae	Nystaleinae		Dasylophia	Dasylophia anguina						DNA-ATBI-1084	Mike Canfield	2004-07-20	United States	North Carolina	Haywood County	BLBT9	Purchase Knob, 1/2 mi from gate toward house, BLBT 9	35.5848	-83.0624	1551
LGSMB	LGSMB236-05	DNA-ATBI-1085		BOLD:AAA9083		581[1n]	2	GU089421	1					2004-07-20	Ellida caniplaga		7930		Research Collection of Brian Scholtens		DNA-ATBI-1085	Arthropoda	Insecta	Lepidoptera	Notodontidae	Phalerinae		Ellida	Ellida caniplaga						DNA-ATBI-1085	Kevin Segebarth	2004-07-20	United States	North Carolina	Swain County	BLBT15	Bo String Rd., 200 yds up in meadow, BLBT15	35.5413	-83.2982	646
LGSMB	LGSMB237-05	DNA-ATBI-1086		BOLD:AAB0904		597[0n]	2	GU089532	1					2004-07-20	Schizura leptinoides		8011		Research Collection of Brian Scholtens		DNA-ATBI-1086	Arthropoda	Insecta	Lepidoptera	Notodontidae	Heterocampinae		Schizura	Schizura leptinoides						DNA-ATBI-1086	Don Davis	2004-07-20	United States	Tennessee	Cocke County	BLBT18	Foothills Pkwy, N 1st Parking lot near N. Cosby, BLBT 18	35.81	-83.24
LGSMB	LGSMB238-05	DNA-ATBI-1087		BOLD:AAB0904		658[0n]	3	GU089531	1					2004-07-20	Schizura leptinoides		8011		Research Collection of Brian Scholtens		DNA-ATBI-1087	Arthropoda	Insecta	Lepidoptera	Notodontidae	Heterocampinae		Schizura	Schizura leptinoides						DNA-ATBI-1087	Don Davis	2004-07-20	United States	Tennessee	Cocke County	BLBT19	Foothills Pkwy, N side 4.5 mi., 3rd overlook, BLBT 19	35.8373	-83.1919	427
LGSMB	LGSMB239-05	DNA-ATBI-1088		BOLD:AAA8308		596[0n]	2	GU089490	1					2004-07-20	Oligocentria semirufescens		8012		Research Collection of Brian Scholtens		DNA-ATBI-1088	Arthropoda	Insecta	Lepidoptera	Notodontidae	Heterocampinae		Oligocentria	Oligocentria semirufescens						DNA-ATBI-1088	Mike Nelson	2004-07-20	United States	Tennessee	Blount County	MVST4	Cades Cove, ATBI house, MVST4	35.5859	-83.8451	530
LGSMB	LGSMB240-05	DNA-ATBI-1089		BOLD:AAE3774		578[0n]	2	GU089524	1					2004-07-20	Schizura concinna		8010		Research Collection of Brian Scholtens		DNA-ATBI-1089	Arthropoda	Insecta	Lepidoptera	Notodontidae	Heterocampinae		Schizura	Schizura concinna						DNA-ATBI-1089	Mike Nelson	2004-07-20	United States	Tennessee	Blount County	BLBT20	Cades Cove, just inside Parson Br. Rd. gate, BLBT 20	35.563	-83.8484	585
LGSMB	LGSMB241-05	DNA-ATBI-1090		BOLD:AAE3774		584[0n]	2	GU089525	1					2004-07-20	Schizura concinna		8010		Research Collection of Brian Scholtens		DNA-ATBI-1090	Arthropoda	Insecta	Lepidoptera	Notodontidae	Heterocampinae		Schizura	Schizura concinna						DNA-ATBI-1090	P.D.N. Hebert	2004-07-20	United States	Tennessee	Sevier County	BLST2	Greenbrier picnic shelter, BLST2	35.71	-83.38
LGSMB	LGSMB242-05	DNA-ATBI-1091		BOLD:AAB3762		569[0n]	2	GU089466	1					2004-07-20	Lochmaeus bilineata		7999		Research Collection of Brian Scholtens		DNA-ATBI-1091	Arthropoda	Insecta	Lepidoptera	Notodontidae	Heterocampinae		Lochmaeus	Lochmaeus bilineata						DNA-ATBI-1091	Mike Nelson	2004-07-20	United States	Tennessee	Blount County	BLBT22	Cades Cove, Joe Gregry farm, BLBT22	35.6071	-83.8072	558
LGSMB	LGSMB243-05	DNA-ATBI-1092		BOLD:AAB0904		586[0n]	2	GU089530	1					2004-07-20	Schizura leptinoides		8011		Research Collection of Brian Scholtens		DNA-ATBI-1092	Arthropoda	Insecta	Lepidoptera	Notodontidae	Heterocampinae		Schizura	Schizura leptinoides						DNA-ATBI-1092	Kevin Segebarth	2004-07-20	United States	North Carolina	Swain County	BLBT16	Bo String Rd., 300 yds up in meadow, BLBT16	35.5413	-83.2982	646
LGSMB	LGSMB244-05	DNA-ATBI-1093		BOLD:ACE9227		595[0n]	4	GU089528	1					2004-07-20	Schizura ipomoeae		8805		Research Collection of Brian Scholtens		DNA-ATBI-1093	Arthropoda	Insecta	Lepidoptera	Notodontidae	Heterocampinae		Schizura	Schizura ipomoeae						DNA-ATBI-1093	Don Davis	2004-07-20	United States	Tennessee	Cocke County	BLBT18	Foothills Pkwy, N 1st Parking lot near N. Cosby, BLBT 18	35.81	-83.24
LGSMB	LGSMB245-05	DNA-ATBI-1094		BOLD:ACE9227		591[2n]	2	GU089529	1					2004-07-20	Schizura ipomoeae		8805		Research Collection of Brian Scholtens		DNA-ATBI-1094	Arthropoda	Insecta	Lepidoptera	Notodontidae	Heterocampinae		Schizura	Schizura ipomoeae						DNA-ATBI-1094	Don Davis	2004-07-20	United States	Tennessee	Cocke County	BLBT18	Foothills Pkwy, N 1st Parking lot near N. Cosby, BLBT 18	35.81	-83.24
LGSMB	LGSMB246-05	DNA-ATBI-1095		BOLD:ACE9227		615[0n]	4	GU089526	1					2004-07-20	Schizura ipomoeae		8805		Research Collection of Brian Scholtens		DNA-ATBI-1095	Arthropoda	Insecta	Lepidoptera	Notodontidae	Heterocampinae		Schizura	Schizura ipomoeae						DNA-ATBI-1095	Don Davis	2004-07-20	United States	Tennessee	Cocke County	BLBT18	Foothills Pkwy, N 1st Parking lot near N. Cosby, BLBT 18	35.81	-83.24
LGSMB	LGSMB247-05	DNA-ATBI-1096		BOLD:ACE9227		585[0n]	2	GU089527	1					2004-07-20	Schizura ipomoeae		8805		Research Collection of Brian Scholtens		DNA-ATBI-1096	Arthropoda	Insecta	Lepidoptera	Notodontidae	Heterocampinae		Schizura	Schizura ipomoeae						DNA-ATBI-1096	Don Davis	2004-07-20	United States	Tennessee	Cocke County	BLBT18	Foothills Pkwy, N 1st Parking lot near N. Cosby, BLBT 18	35.81	-83.24
LGSMB	LGSMB248-05	DNA-ATBI-1097		BOLD:AAA7013	LGSMB248-05	537[0n]	2	GU089544	1					2004-07-20	Symmerista leucitys		7953		Research Collection of Brian Scholtens		DNA-ATBI-1097	Arthropoda	Insecta	Lepidoptera	Notodontidae	Nystaleinae		Symmerista	Symmerista leucitys						DNA-ATBI-1097	Mike Canfield	2004-07-20	United States	North Carolina	Haywood County	BLBT9	Purchase Knob, 1/2 mi from gate toward house, BLBT 9	35.5848	-83.0624	1551
LGSMB	LGSMB249-05	DNA-ATBI-1098		BOLD:AAA7013	LGSMB249-05	572[0n]	2	GU089545	1					2004-07-20	Symmerista leucitys		7953		Research Collection of Brian Scholtens		DNA-ATBI-1098	Arthropoda	Insecta	Lepidoptera	Notodontidae	Nystaleinae		Symmerista	Symmerista leucitys						DNA-ATBI-1098	Brian G. Scholtens	2004-07-20	United States	Tennessee	Cocke County	BLBT23	Cosby Septic Area, BLBT 23	35.763	-83.213
LGSMB	LGSMB250-05	DNA-ATBI-1099		BOLD:AAA7013	LGSMB250-05	566[0n]	2	GU089546	1					2004-07-20	Symmerista leucitys		7953		Research Collection of Brian Scholtens		DNA-ATBI-1099	Arthropoda	Insecta	Lepidoptera	Notodontidae	Nystaleinae		Symmerista	Symmerista leucitys						DNA-ATBI-1099	James Adams	2004-07-20	United States	Tennessee	Sevier County	BLBT28	Cove forest pullout, Rt. 441, BLBT 28	35.6411	-83.48	945
LGSMB	LGSMB251-05	DNA-ATBI-1100		BOLD:AAB1511		601[0n]	2	GU089469	1					2004-07-20	Lochmaeus manteo		7998		Research Collection of Brian Scholtens		DNA-ATBI-1100	Arthropoda	Insecta	Lepidoptera	Notodontidae	Heterocampinae		Lochmaeus	Lochmaeus manteo						DNA-ATBI-1100	Don Davis	2004-07-20	United States	Tennessee	Cocke County	BLBT19	Foothills Pkwy, N side 4.5 mi., 3rd overlook, BLBT 19	35.8373	-83.1919	427
LGSMB	LGSMB252-05	DNA-ATBI-1101		BOLD:AAB1511		573[0n]	2	GU089467	1					2004-07-20	Lochmaeus manteo		7998		Research Collection of Brian Scholtens		DNA-ATBI-1101	Arthropoda	Insecta	Lepidoptera	Notodontidae	Heterocampinae		Lochmaeus	Lochmaeus manteo						DNA-ATBI-1101	John Brown	2004-07-20	United States	Tennessee	Cocke County	BLBT1	4.9mi from Cosby ATBI house, BLBT1	35.8373	-83.1919	427
LGSMB	LGSMB253-05	DNA-ATBI-1102		BOLD:AAB1511		591[0n]	2	GU089468	1					2004-07-20	Lochmaeus manteo		7998		Research Collection of Brian Scholtens		DNA-ATBI-1102	Arthropoda	Insecta	Lepidoptera	Notodontidae	Heterocampinae		Lochmaeus	Lochmaeus manteo						DNA-ATBI-1102	Don Davis	2004-07-20	United States	Tennessee	Cocke County	BLBT18	Foothills Pkwy, N 1st Parking lot near N. Cosby, BLBT 18	35.81	-83.24
LGSMB	LGSMB254-05	DNA-ATBI-1103		BOLD:AAF7371		535[1n]	2	GU089481	1					2004-07-20	Misogada unicolor		7974		Research Collection of Brian Scholtens		DNA-ATBI-1103	Arthropoda	Insecta	Lepidoptera	Notodontidae	Heterocampinae		Misogada	Misogada unicolor						DNA-ATBI-1103	James Adams	2004-07-20	United States	Tennessee	Cocke County	MVST6	Cosby Campground house, MVST6	35.7513	-83.2059	732
LGSMB	LGSMB255-05	DNA-ATBI-1104		BOLD:AAF7371		571[0n]	2	GU089482	1					2004-07-20	Misogada unicolor		7974		Research Collection of Brian Scholtens		DNA-ATBI-1104	Arthropoda	Insecta	Lepidoptera	Notodontidae	Heterocampinae		Misogada	Misogada unicolor						DNA-ATBI-1104	Brian G. Scholtens	2004-07-20	United States	Tennessee	Blount County	MVST2	Foothills Pkwy at Little River, MVST2	35.7186	-83.8202	305
LGSMB	LGSMB257-05	DNA-ATBI-1106		BOLD:ABZ5648		561[0n]	2	GU089507	1					2004-07-20	Peridea basitriens		7919		Research Collection of Brian Scholtens		DNA-ATBI-1106	Arthropoda	Insecta	Lepidoptera	Notodontidae	Phalerinae		Peridea	Peridea basitriens						DNA-ATBI-1106	James Adams	2004-07-20	United States	Tennessee	Sevier County	BLBT28	Cove forest pullout, Rt. 441, BLBT 28	35.6411	-83.48	945
LGSMB	LGSMB258-05	DNA-ATBI-1107		BOLD:AAB2020		575[0n]	2	GU089503	1					2004-07-20	Peridea angulosa		7920		Research Collection of Brian Scholtens		DNA-ATBI-1107	Arthropoda	Insecta	Lepidoptera	Notodontidae	Phalerinae		Peridea	Peridea angulosa						DNA-ATBI-1107	John Brown	2004-07-20	United States	Tennessee	Cocke County	BLBT1	4.9mi from Cosby ATBI house, BLBT1	35.8373	-83.1919	427
LGSMB	LGSMB259-05	DNA-ATBI-1108		BOLD:AAB2020		588[0n]	2	GU089504	1					2004-07-20	Peridea angulosa		7920		Research Collection of Brian Scholtens		DNA-ATBI-1108	Arthropoda	Insecta	Lepidoptera	Notodontidae	Phalerinae		Peridea	Peridea angulosa						DNA-ATBI-1108	Don Davis	2004-07-20	United States	Tennessee	Cocke County	BLBT19	Foothills Pkwy, N side 4.5 mi., 3rd overlook, BLBT 19	35.8373	-83.1919	427
LGSMB	LGSMB260-05	DNA-ATBI-1109		BOLD:AAB2020		597[0n]	2	GU089505	1					2004-07-20	Peridea angulosa		7920		Research Collection of Brian Scholtens		DNA-ATBI-1109	Arthropoda	Insecta	Lepidoptera	Notodontidae	Phalerinae		Peridea	Peridea angulosa						DNA-ATBI-1109	Don Davis	2004-07-20	United States	Tennessee	Cocke County	BLBT18	Foothills Pkwy, N 1st Parking lot near N. Cosby, BLBT 18	35.81	-83.24
LGSMB	LGSMB261-05	DNA-ATBI-1110		BOLD:AAA7026		598[1n]	2	GU089508	1					2004-07-20	Peridea ferruginea		7921		Research Collection of Brian Scholtens		DNA-ATBI-1110	Arthropoda	Insecta	Lepidoptera	Notodontidae	Phalerinae		Peridea	Peridea ferruginea						DNA-ATBI-1110	James Adams	2004-07-20	United States	North Carolina	Swain County	BLBT25	Clingman`s Dome, Noland Divide Trailhead, BLBT25	35.5904	-83.4695	1811
LGSMB	LGSMB262-05	DNA-ATBI-1111		BOLD:AAA7026		559[0n]	2	GU089509	1					2004-07-20	Peridea ferruginea		7921		Research Collection of Brian Scholtens		DNA-ATBI-1111	Arthropoda	Insecta	Lepidoptera	Notodontidae	Phalerinae		Peridea	Peridea ferruginea						DNA-ATBI-1111	Michael Pogue	2004-07-20	United States	North Carolina	Haywood County	BLBT3	Polls Gap, Hemphill Bald Trail, BLBT3	35.5646	-83.1038	1646
LGSMB	LGSMB263-05	DNA-ATBI-1112		BOLD:AAA2279		586[1n]	2	GU089487	1					2004-07-20	Nadata gibbosa		7915		Research Collection of Brian Scholtens		DNA-ATBI-1112	Arthropoda	Insecta	Lepidoptera	Notodontidae	Phalerinae		Nadata	Nadata gibbosa						DNA-ATBI-1112	Don Davis	2004-07-20	United States	Tennessee	Cocke County	BLBT18	Foothills Pkwy, N 1st Parking lot near N. Cosby, BLBT 18	35.81	-83.24
LGSMB	LGSMB264-05	DNA-ATBI-1113		BOLD:AAA2279		537[0n]	2	GU089486	1					2004-07-20	Nadata gibbosa		7915		Research Collection of Brian Scholtens		DNA-ATBI-1113	Arthropoda	Insecta	Lepidoptera	Notodontidae	Phalerinae		Nadata	Nadata gibbosa						DNA-ATBI-1113	Don Davis	2004-07-20	United States	Tennessee	Cocke County	BLBT18	Foothills Pkwy, N 1st Parking lot near N. Cosby, BLBT 18	35.81	-83.24
LGSMB	LGSMB265-05	DNA-ATBI-1114		BOLD:AAA2279		589[0n]	2	GU089485	1					2004-07-20	Nadata gibbosa		7915		Research Collection of Brian Scholtens		DNA-ATBI-1114	Arthropoda	Insecta	Lepidoptera	Notodontidae	Phalerinae		Nadata	Nadata gibbosa						DNA-ATBI-1114	Don Davis	2004-07-20	United States	Tennessee	Cocke County	BLBT18	Foothills Pkwy, N 1st Parking lot near N. Cosby, BLBT 18	35.81	-83.24
LGBIP	LGSMB266-05	DNA-ATBI-1115		BOLD:ACH9674		536[0n]	2		1					2004-07-20	Datana angusii				Research Collection of Brian Scholtens		DNA-ATBI-1115	Arthropoda	Insecta	Lepidoptera	Notodontidae	Phalerinae		Datana	Datana angusii						DNA-ATBI-1115	Mike Nelson	2004-07-20	United States	Tennessee	Blount County	BLBT22	Cades Cove, Joe Gregry farm, BLBT22	35.6071	-83.8072	558
LGSMB	LGSMB268-05	DNA-ATBI-1117		BOLD:AAA7653		543[2n]	2	GU089410	1					2004-07-20	Datana contracta		7906		Research Collection of Brian Scholtens		DNA-ATBI-1117	Arthropoda	Insecta	Lepidoptera	Notodontidae	Phalerinae		Datana	Datana contracta						DNA-ATBI-1117	Don Davis	2004-07-20	United States	Tennessee	Cocke County	BLBT18	Foothills Pkwy, N 1st Parking lot near N. Cosby, BLBT 18	35.81	-83.24
LGSMB	LGSMB269-05	DNA-ATBI-1118		BOLD:AAA7653		580[0n]	2	GU089411	1					2004-07-20	Datana integerrima		7907		Research Collection of Brian Scholtens		DNA-ATBI-1118	Arthropoda	Insecta	Lepidoptera	Notodontidae	Phalerinae		Datana	Datana integerrima						DNA-ATBI-1118	Don Davis	2004-07-20	United States	Tennessee	Cocke County	BLBT19	Foothills Pkwy, N side 4.5 mi., 3rd overlook, BLBT 19	35.8373	-83.1919	427
LGSMB	LGSMB270-05	DNA-ATBI-1119		BOLD:AAA7653		557[1n]	2	GU089412	1					2004-07-20	Datana integerrima		7907		Research Collection of Brian Scholtens		DNA-ATBI-1119	Arthropoda	Insecta	Lepidoptera	Notodontidae	Phalerinae		Datana	Datana integerrima						DNA-ATBI-1119	Don Davis	2004-07-20	United States	Tennessee	Cocke County	BLBT18	Foothills Pkwy, N 1st Parking lot near N. Cosby, BLBT 18	35.81	-83.24
LGBIP	LGSMB271-05	DNA-ATBI-1120		BOLD:AAA7653		569[0n]	2		1					2004-07-20	Datana drexelii				Research Collection of Brian Scholtens		DNA-ATBI-1120	Arthropoda	Insecta	Lepidoptera	Notodontidae	Phalerinae		Datana	Datana drexelii						DNA-ATBI-1120	Don Davis	2004-07-20	United States	Tennessee	Cocke County	BLBT19	Foothills Pkwy, N side 4.5 mi., 3rd overlook, BLBT 19	35.8373	-83.1919	427
LGBIP	LGSMB272-05	DNA-ATBI-1121		BOLD:AAA7653		536[0n]	2		1					2004-07-21	Datana drexelii				Research Collection of Brian Scholtens		DNA-ATBI-1121	Arthropoda	Insecta	Lepidoptera	Notodontidae	Phalerinae		Datana	Datana drexelii						DNA-ATBI-1121	Brian G. Scholtens	2004-07-21	United States	Tennessee	Sevier County	BLBT30	Cherokee Orchard Rd., 1/4 mi up from Twin Creeks, BLBT30	35.6882	-83.499	594
LGSMB	LGSMB273-05	DNA-ATBI-1122		BOLD:ACH9674		584[0n]	2	GU089414	1					2004-07-20	Datana ministra		7902		Research Collection of Brian Scholtens		DNA-ATBI-1122	Arthropoda	Insecta	Lepidoptera	Notodontidae	Phalerinae		Datana	Datana ministra						DNA-ATBI-1122	James Adams	2004-07-20	United States	Tennessee	Cocke County	MVST6	Cosby Campground house, MVST6	35.7513	-83.2059	732
LGSMB	LGSMB274-05	DNA-ATBI-1123		BOLD:ACH9674		561[1n]	2	GU089413	1					2004-07-20	Datana ministra		7902		Research Collection of Brian Scholtens		DNA-ATBI-1123	Arthropoda	Insecta	Lepidoptera	Notodontidae	Phalerinae		Datana	Datana ministra						DNA-ATBI-1123	Mike Nelson	2004-07-20	United States	Tennessee	Blount County	BLBT21	Cades Cove, Forge Creek Rd., Grassy opening w/ creek, BLBT21	35.5844	-83.8399	536
LGSMB	LGSMB275-05	DNA-ATBI-1124		BOLD:AAB4103		568[1n]	2	GU089459	1					2004-07-20	Hyperaeschra georgica		7917		Research Collection of Brian Scholtens		DNA-ATBI-1124	Arthropoda	Insecta	Lepidoptera	Notodontidae	Notodontinae	Notodontini	Hyperaeschra	Hyperaeschra georgica						DNA-ATBI-1124	Don Davis	2004-07-20	United States	Tennessee	Cocke County	BLBT19	Foothills Pkwy, N side 4.5 mi., 3rd overlook, BLBT 19	35.8373	-83.1919	427
LGSMB	LGSMB276-05	DNA-ATBI-1125		BOLD:AAB4103		570[0n]	3	GU089458	1					2004-07-20	Hyperaeschra georgica		7917		Research Collection of Brian Scholtens		DNA-ATBI-1125	Arthropoda	Insecta	Lepidoptera	Notodontidae	Notodontinae	Notodontini	Hyperaeschra	Hyperaeschra georgica						DNA-ATBI-1125	Don Davis	2004-07-20	United States	Tennessee	Cocke County	BLBT19	Foothills Pkwy, N side 4.5 mi., 3rd overlook, BLBT 19	35.8373	-83.1919	427
LGSMB	LGSMB277-05	DNA-ATBI-1126		BOLD:AAB3178		658[0n]	4	GU089457	1					2005-07-20	Heterocampa umbrata		7990		Research Collection of Brian Scholtens		DNA-ATBI-1126	Arthropoda	Insecta	Lepidoptera	Notodontidae	Heterocampinae		Heterocampa	Heterocampa umbrata						DNA-ATBI-1126	Brian G. Scholtens	2005-07-20	United States	Tennessee				35.6	-83.4
LGSMB	LGSMB279-05	DNA-ATBI-1128		BOLD:AAA3773		589[10n]	2	GU089452	1					2004-07-20	Heterocampa guttivitta		7994		Research Collection of Brian Scholtens		DNA-ATBI-1128	Arthropoda	Insecta	Lepidoptera	Notodontidae	Heterocampinae		Heterocampa	Heterocampa guttivitta						DNA-ATBI-1128	John Brown	2004-07-20	United States	Tennessee	Cocke County	BLBT1	4.9mi from Cosby ATBI house, BLBT1	35.8373	-83.1919	427
LGSMB	LGSMB280-05	DNA-ATBI-1129		BOLD:AAA3773		596[6n]	2	GU089449	1					2004-07-20	Heterocampa guttivitta		7994		Research Collection of Brian Scholtens		DNA-ATBI-1129	Arthropoda	Insecta	Lepidoptera	Notodontidae	Heterocampinae		Heterocampa	Heterocampa guttivitta						DNA-ATBI-1129	John Brown	2004-07-20	United States	Tennessee	Cocke County	BLBT1	4.9mi from Cosby ATBI house, BLBT1	35.8373	-83.1919	427
LGSMB	LGSMB281-05	DNA-ATBI-1130				598[13n]	2	GU089450	1					2004-07-20	Heterocampa guttivitta		7994		Research Collection of Brian Scholtens		DNA-ATBI-1130	Arthropoda	Insecta	Lepidoptera	Notodontidae	Heterocampinae		Heterocampa	Heterocampa guttivitta						DNA-ATBI-1130	Don Davis	2004-07-20	United States	Tennessee	Cocke County	BLBT19	Foothills Pkwy, N side 4.5 mi., 3rd overlook, BLBT 19	35.8373	-83.1919	427
LGSMB	LGSMB282-05	DNA-ATBI-1131		BOLD:AAA3773		577[0n]	2	GU089451	1					2004-07-20	Heterocampa guttivitta		7994		Research Collection of Brian Scholtens		DNA-ATBI-1131	Arthropoda	Insecta	Lepidoptera	Notodontidae	Heterocampinae		Heterocampa	Heterocampa guttivitta						DNA-ATBI-1131	Don Davis	2004-07-20	United States	Tennessee	Cocke County	BLBT19	Foothills Pkwy, N side 4.5 mi., 3rd overlook, BLBT 19	35.8373	-83.1919	427
LGSMB	LGSMB283-05	DNA-ATBI-1132		BOLD:AAA6576		578[0n]	2	GU089456	1					2004-07-20	Heterocampa subrotata		7985		Research Collection of Brian Scholtens		DNA-ATBI-1132	Arthropoda	Insecta	Lepidoptera	Notodontidae	Heterocampinae		Heterocampa	Heterocampa subrotata						DNA-ATBI-1132	Brian G. Scholtens	2004-07-20	United States	Tennessee	Blount County	MVST2	Foothills Pkwy at Little River, MVST2	35.7186	-83.8202	305
LGSMB	LGSMB284-05	DNA-ATBI-1133		BOLD:AAB0486		586[2n]	2	GU089455	1					2004-07-20	Heterocampa obliqua		7983		Research Collection of Brian Scholtens		DNA-ATBI-1133	Arthropoda	Insecta	Lepidoptera	Notodontidae	Heterocampinae		Heterocampa	Heterocampa obliqua						DNA-ATBI-1133	Don Davis	2004-07-20	United States	Tennessee	Cocke County	BLBT18	Foothills Pkwy, N 1st Parking lot near N. Cosby, BLBT 18	35.81	-83.24
LGSMB	LGSMB285-05	DNA-ATBI-1134		BOLD:AAB0486		568[0n]	2	GU089454	1					2004-07-20	Heterocampa obliqua		7983		Research Collection of Brian Scholtens		DNA-ATBI-1134	Arthropoda	Insecta	Lepidoptera	Notodontidae	Heterocampinae		Heterocampa	Heterocampa obliqua						DNA-ATBI-1134	John Brown	2004-07-20	United States	Tennessee	Cocke County	BLBT1	4.9mi from Cosby ATBI house, BLBT1	35.8373	-83.1919	427
LGSMB	LGSMB286-05	DNA-ATBI-1135		BOLD:AAB0486		658[0n]	2	GU089453	1					2004-07-20	Heterocampa obliqua		7983		Research Collection of Brian Scholtens		DNA-ATBI-1135	Arthropoda	Insecta	Lepidoptera	Notodontidae	Heterocampinae		Heterocampa	Heterocampa obliqua						DNA-ATBI-1135	Don Davis	2004-07-20	United States	Tennessee	Cocke County	BLBT18	Foothills Pkwy, N 1st Parking lot near N. Cosby, BLBT 18	35.81	-83.24
LGSMB	LGSMB287-05	DNA-ATBI-1136				597[11n]	2	GU089473	1					2004-07-20	Macrurocampa marthesia		7975		Research Collection of Brian Scholtens		DNA-ATBI-1136	Arthropoda	Insecta	Lepidoptera	Notodontidae	Heterocampinae		Macrurocampa	Macrurocampa marthesia						DNA-ATBI-1136	Don Davis	2004-07-20	United States	Tennessee	Cocke County	BLBT19	Foothills Pkwy, N side 4.5 mi., 3rd overlook, BLBT 19	35.8373	-83.1919	427
LGSMB	LGSMB288-05	DNA-ATBI-1137		BOLD:AAA9644		589[1n]	2	GU089470	1					2004-07-20	Macrurocampa marthesia		7975		Research Collection of Brian Scholtens		DNA-ATBI-1137	Arthropoda	Insecta	Lepidoptera	Notodontidae	Heterocampinae		Macrurocampa	Macrurocampa marthesia						DNA-ATBI-1137	Don Davis	2004-07-20	United States	Tennessee	Cocke County	BLBT18	Foothills Pkwy, N 1st Parking lot near N. Cosby, BLBT 18	35.81	-83.24
LGSMB	LGSMB289-05	DNA-ATBI-1138		BOLD:AAA9644		583[1n]	2	GU089471	1					2004-07-20	Macrurocampa marthesia		7975		Research Collection of Brian Scholtens		DNA-ATBI-1138	Arthropoda	Insecta	Lepidoptera	Notodontidae	Heterocampinae		Macrurocampa	Macrurocampa marthesia						DNA-ATBI-1138	Michael Pogue	2004-07-20	United States	North Carolina	Haywood County	BLBT3	Polls Gap, Hemphill Bald Trail, BLBT3	35.5646	-83.1038	1646
LGSMB	LGSMB290-05	DNA-ATBI-1139		BOLD:AAA9644		541[1n]	2	GU089472	1					2004-07-20	Macrurocampa marthesia		7975		Research Collection of Brian Scholtens		DNA-ATBI-1139	Arthropoda	Insecta	Lepidoptera	Notodontidae	Heterocampinae		Macrurocampa	Macrurocampa marthesia						DNA-ATBI-1139	John Brown	2004-07-20	United States	Tennessee	Cocke County	BLBT1	4.9mi from Cosby ATBI house, BLBT1	35.8373	-83.1919	427
PHMNB	PHMNB728-05	Moth 421.03SA		BOLD:AAA2279		658[0n]	2	GU438511	1					2003-07-15	Nadata gibbosa		7915		Biodiversity Institute of Ontario		Moth 421.03SA	Arthropoda	Insecta	Lepidoptera	Notodontidae	Phalerinae		Nadata	Nadata gibbosa						Moth 421.03SA	P.D.N. Hebert	2003-07-15	Canada	New Brunswick	Charlotte Co.		St. Andrew`s	45.0833	-67.0667
PHMNB	PHMNB729-05	Moth 422.03SA		BOLD:AAA2279		658[0n]	2	GU438512	1					2003-07-15	Nadata gibbosa		7915		Biodiversity Institute of Ontario		Moth 422.03SA	Arthropoda	Insecta	Lepidoptera	Notodontidae	Phalerinae		Nadata	Nadata gibbosa						Moth 422.03SA	P.D.N. Hebert	2003-07-15	Canada	New Brunswick	Charlotte Co.		St. Andrew`s	45.0833	-67.0667
PHMNB	PHMNB731-05	Moth 424.03SA	Moth 424.03SA	BOLD:AAA8926		658[0n]	2	GU438249	1					2003-07-15	Furcula occidentalis		7939		Biodiversity Institute of Ontario		Moth 424.03SA	Arthropoda	Insecta	Lepidoptera	Notodontidae	Notodontinae	Dicranurini	Furcula	Furcula occidentalis						Moth 424.03SA	P.D.N. Hebert	2003-07-15	Canada	New Brunswick	Charlotte Co.		St. Andrew`s	45.0833	-67.0667
PHMNB	PHMNB733-05	Moth 426.03SA		BOLD:AAA7026		658[0n]	2	GU438564	1					2003-07-15	Peridea ferruginea		7921		Biodiversity Institute of Ontario		Moth 426.03SA	Arthropoda	Insecta	Lepidoptera	Notodontidae	Phalerinae		Peridea	Peridea ferruginea						Moth 426.03SA	P.D.N. Hebert	2003-07-15	Canada	New Brunswick	Charlotte Co.		St. Andrew`s	45.0833	-67.0667
PHMNB	PHMNB734-05	Moth 427.03SA		BOLD:AAA7026		658[0n]	2	GU438565	1					2003-07-15	Peridea ferruginea		7921		Biodiversity Institute of Ontario		Moth 427.03SA	Arthropoda	Insecta	Lepidoptera	Notodontidae	Phalerinae		Peridea	Peridea ferruginea						Moth 427.03SA	P.D.N. Hebert	2003-07-15	Canada	New Brunswick	Charlotte Co.		St. Andrew`s	45.0833	-67.0667
PHMNB	PHMNB743-05	Moth 436.03SA		BOLD:AAA7026		658[0n]	2	GU438566						2003-07-15	Peridea ferruginea		7921		Biodiversity Institute of Ontario		Moth 436.03SA	Arthropoda	Insecta	Lepidoptera	Notodontidae	Phalerinae		Peridea	Peridea ferruginea						Moth 436.03SA	P.D.N. Hebert	2003-07-15	Canada	New Brunswick	Charlotte Co.		St. Andrew`s	45.0833	-67.0667
PHMNB	PHMNB754-05	Moth 447.03SA		BOLD:AAB4660		614[0n]	2	GU438524						2003-07-15	Notodonta torva		7928		Biodiversity Institute of Ontario		Moth 447.03SA	Arthropoda	Insecta	Lepidoptera	Notodontidae	Notodontinae	Notodontini	Notodonta	Notodonta torva						Moth 447.03SA	P.D.N. Hebert	2003-07-15	Canada	New Brunswick	Charlotte Co.		St. Andrew`s	45.0833	-67.0667
PHMNB	PHMNB773-05	Moth 466.03SA		BOLD:AAA8725		658[0n]	2	GU438533						2003-07-15	Oligocentria lignicolor		8017		Biodiversity Institute of Ontario		Moth 466.03SA	Arthropoda	Insecta	Lepidoptera	Notodontidae	Heterocampinae		Oligocentria	Oligocentria lignicolor						Moth 466.03SA	P.D.N. Hebert	2003-07-15	Canada	New Brunswick	Charlotte Co.		St. Andrew`s	45.0833	-67.0667
PHMNB	PHMNB774-05	Moth 467.03SA		BOLD:AAA8308		658[0n]	2	GU438534						2003-07-15	Oligocentria semirufescens		8012		Biodiversity Institute of Ontario		Moth 467.03SA	Arthropoda	Insecta	Lepidoptera	Notodontidae	Heterocampinae		Oligocentria	Oligocentria semirufescens						Moth 467.03SA	P.D.N. Hebert	2003-07-15	Canada	New Brunswick	Charlotte Co.		St. Andrew`s	45.0833	-67.0667
RDLQ	RDLQ097-05	DH001306		BOLD:AAA2279		658[0n]	4	KJ375535	1					2003-06-22	Nadata gibbosa		Notodontidae		Research Collection of Daniel Handfield		DH001306	Arthropoda	Insecta	Lepidoptera	Notodontidae	Phalerinae		Nadata	Nadata gibbosa						DH001306	D. Handfield	2003-06-22	Canada	Quebec	St. Michel des Saints			47.0025	-73.9019
RDLQ	RDLQ098-05	DH001310		BOLD:AAA2279		588[0n]	4	KJ379726	1					2003-06-28	Nadata gibbosa		Notodontidae		Research Collection of Daniel Handfield		DH001310	Arthropoda	Insecta	Lepidoptera	Notodontidae	Phalerinae		Nadata	Nadata gibbosa						DH001310	D. Handfield	2003-06-28	Canada	Quebec	Ste. Christine			45.6514	-72.4578
RDLQ	RDLQ099-05	DH001503		BOLD:AAA7013		579[1n]	4	KJ378075	1					2002-06-28	Symmerista leucitys		Notodontidae		Research Collection of Daniel Handfield		DH001503	Arthropoda	Insecta	Lepidoptera	Notodontidae	Nystaleinae		Symmerista	Symmerista leucitys						DH001503	D. Handfield	2002-06-28	Canada	Quebec	St. Mathieu de Beloeil			45.6044	-73.2583
RDLQ	RDLQ103-05	DH005439		BOLD:AAA7013		658[0n]	2	KJ375938						2004-07-01	Symmerista leucitys		Notodontidae		Research Collection of Daniel Handfield		DH005439	Arthropoda	Insecta	Lepidoptera	Notodontidae	Nystaleinae		Symmerista	Symmerista leucitys						DH005439	D. Handfield	2004-07-01	Canada	Quebec	Rougemont
RDLQ	RDLQ104-05	DH003038	DH003038	BOLD:AAB3596		658[0n]	4	KJ377421						2004-06-18	Symmerista albifrons		Notodontidae		Research Collection of Daniel Handfield		DH003038	Arthropoda	Insecta	Lepidoptera	Notodontidae	Nystaleinae		Symmerista	Symmerista albifrons						DH003038	D. Handfield	2004-06-18	Canada	Quebec	Canton de Magog			45.1822	-72.1692
RDLQ	RDLQ194-05	05HBLT0194		BOLD:AAA7013		658[0n]	5	KJ377308							Symmerista leucitys				Research Collection of Daniel Handfield		05HBLT0194	Arthropoda	Insecta	Lepidoptera	Notodontidae	Nystaleinae		Symmerista	Symmerista leucitys						05HBLT0194			Canada	Quebec
MNBB	MNBB008-05	HBL008618		BOLD:AAA3873		658[0n]	2	GU095387	1					2003-07-19	Schizura unicornis	A	8007	whole dried mounted specimen	Biodiversity Institute of Ontario		HBL008618	Arthropoda	Insecta	Lepidoptera	Notodontidae	Heterocampinae		Schizura	Schizura unicornis						HBL008618	P.D.N. Hebert	2003-07-19	Canada	New Brunswick	Charlotte Co.	St. Andrews		45.0833	-67.0667
MNBB	MNBB016-05	HBL008626	HBL008626	BOLD:AAB0477		658[0n]	2	GU095067	1					2003-07-19	Furcula cinerea	A	7941	whole dried mounted specimen	Biodiversity Institute of Ontario		HBL008626	Arthropoda	Insecta	Lepidoptera	Notodontidae	Notodontinae	Dicranurini	Furcula	Furcula cinerea						HBL008626	P.D.N. Hebert	2003-07-19	Canada	New Brunswick	Charlotte Co.	St. Andrews		45.0833	-67.0667
MNBB	MNBB022-05	HBL008632		BOLD:AAB0601		596[0n]	2	GU095143	1					2003-07-20	Heterocampa biundata	A	7995	whole dried mounted specimen	Biodiversity Institute of Ontario		HBL008632	Arthropoda	Insecta	Lepidoptera	Notodontidae	Heterocampinae		Heterocampa	Heterocampa biundata						HBL008632	P.D.N. Hebert	2003-07-20	Canada	New Brunswick	Charlotte Co.	St. Andrews		45.0833	-67.0667
MNBB	MNBB060-05	HBL008670	HBL008670	BOLD:AAB0477		658[0n]	2	GU095068	1					2003-07-22	Furcula cinerea	A	7941	whole dried mounted specimen	Biodiversity Institute of Ontario		HBL008670	Arthropoda	Insecta	Lepidoptera	Notodontidae	Notodontinae	Dicranurini	Furcula	Furcula cinerea						HBL008670	P.D.N. Hebert	2003-07-22	Canada	New Brunswick	Charlotte Co.	St. Andrews		45.0833	-67.0667
MNBB	MNBB067-05	HBL008677		BOLD:AAB0601		658[0n]	2	GU095142	1					2003-07-22	Heterocampa biundata	A	7995	whole dried mounted specimen	Biodiversity Institute of Ontario		HBL008677	Arthropoda	Insecta	Lepidoptera	Notodontidae	Heterocampinae		Heterocampa	Heterocampa biundata						HBL008677	P.D.N. Hebert	2003-07-22	Canada	New Brunswick	Charlotte Co.	St. Andrews		45.0833	-67.0667
MNBB	MNBB073-05	HBL008683		BOLD:AAA9083		658[0n]	2	GU095055	1					2003-07-22	Ellida caniplaga	A	7930	whole dried mounted specimen	Biodiversity Institute of Ontario		HBL008683	Arthropoda	Insecta	Lepidoptera	Notodontidae	Phalerinae		Ellida	Ellida caniplaga						HBL008683	P.D.N. Hebert	2003-07-22	Canada	New Brunswick	Charlotte Co.	St. Andrews		45.0833	-67.0667
XAF	XAF133-05	HBL008949		BOLD:AAB5830		658[0n]	4	GU091744	1					2005-04-10	Gluphisia lintneri	A	7934	whole dried mounted specimen	Biodiversity Institute of Ontario	UV light	HBL008949	Arthropoda	Insecta	Lepidoptera	Notodontidae	Notodontinae	Dicranurini	Gluphisia	Gluphisia lintneri		Paul Hebert	phebert@uoguelph.ca			HBL008949	Paul Hebert	2005-04-10	Canada	Ontario	Wellington County	Puslinch Township	Concession 11/Hume Rd	43.537	-80.134	320
XAF	XAF193-05	HLC-10234		BOLD:AAB5830		658[0n]	2	GU091743	1					2005-04-18	Gluphisia lintneri	A	7934		Biodiversity Institute of Ontario		HLC-10234	Arthropoda	Insecta	Lepidoptera	Notodontidae	Notodontinae	Dicranurini	Gluphisia	Gluphisia lintneri		Paul Hebert	phebert@uoguelph.ca			HLC-10234	Paul Hebert	2005-04-18	Canada	Ontario	Wellington County	Puslinch Township	Concession 11/Hume Rd	43.537	-80.134	320
XAF	XAF320-05	HLC-10361		BOLD:AAA5417		658[0n]	3	GU091605	1					2005-05-11	Clostera albosigma	A	7895		Biodiversity Institute of Ontario		HLC-10361	Arthropoda	Insecta	Lepidoptera	Notodontidae	Pygaerinae		Clostera	Clostera albosigma		Paul Hebert	phebert@uoguelph.ca			HLC-10361	Paul Hebert	2005-05-11	Canada	Ontario	Wellington County	Puslinch Township	Concession 11/Hume Rd	43.537	-80.134	320
XAF	XAF328-05	HLC-10369		BOLD:AAA3773		658[0n]	2	GU091756	1					2005-05-11	Heterocampa guttivitta	A	7994		Biodiversity Institute of Ontario		HLC-10369	Arthropoda	Insecta	Lepidoptera	Notodontidae	Heterocampinae		Heterocampa	Heterocampa guttivitta		Paul Hebert	phebert@uoguelph.ca			HLC-10369	Paul Hebert	2005-05-11	Canada	Ontario	Wellington County	Puslinch Township	Concession 11/Hume Rd	43.537	-80.134	320
XAF	XAF346-05	HLC-10387		BOLD:AAA5417		658[0n]	2	GU091604	1					2005-05-11	Clostera albosigma	A	7895		Biodiversity Institute of Ontario		HLC-10387	Arthropoda	Insecta	Lepidoptera	Notodontidae	Pygaerinae		Clostera	Clostera albosigma		Paul Hebert	phebert@uoguelph.ca			HLC-10387	Paul Hebert	2005-05-11	Canada	Ontario	Wellington County	Puslinch Township	Concession 11/Hume Rd	43.537	-80.134	320
XAF	XAF385-05	HLC-10426		BOLD:AAA9083		658[0n]	4	GU091687	1					2005-05-14	Ellida caniplaga	A	7930		Biodiversity Institute of Ontario		HLC-10426	Arthropoda	Insecta	Lepidoptera	Notodontidae	Phalerinae		Ellida	Ellida caniplaga		Paul Hebert	phebert@uoguelph.ca			HLC-10426	Paul Hebert	2005-05-14	Canada	Ontario	Wellington County	Puslinch Township	Concession 11/Hume Rd	43.537	-80.134	320
XAF	XAF405-05	HLC-10446		BOLD:AAA3773		658[0n]	4	GU091759	1					2005-05-13	Heterocampa guttivitta	A	7994		Biodiversity Institute of Ontario		HLC-10446	Arthropoda	Insecta	Lepidoptera	Notodontidae	Heterocampinae		Heterocampa	Heterocampa guttivitta		Paul Hebert	phebert@uoguelph.ca			HLC-10446	Paul Hebert	2005-05-13	Canada	Ontario	Wellington County	Puslinch Township	Concession 11/Hume Rd	43.537	-80.134	320
XAF	XAF408-05	HLC-10449		BOLD:AAA5417		658[0n]	4	GU091603	1					2005-05-13	Clostera albosigma	A	7895		Biodiversity Institute of Ontario		HLC-10449	Arthropoda	Insecta	Lepidoptera	Notodontidae	Pygaerinae		Clostera	Clostera albosigma		Paul Hebert	phebert@uoguelph.ca			HLC-10449	Paul Hebert	2005-05-13	Canada	Ontario	Wellington County	Puslinch Township	Concession 11/Hume Rd	43.537	-80.134	320
XAF	XAF409-05	HLC-10450		BOLD:AAA5417		658[0n]	2	GU091607	1					2005-05-13	Clostera albosigma	A	7895		Biodiversity Institute of Ontario		HLC-10450	Arthropoda	Insecta	Lepidoptera	Notodontidae	Pygaerinae		Clostera	Clostera albosigma		Paul Hebert	phebert@uoguelph.ca			HLC-10450	Paul Hebert	2005-05-13	Canada	Ontario	Wellington County	Puslinch Township	Concession 11/Hume Rd	43.537	-80.134	320
XAF	XAF420-05	HLC-10461		BOLD:ACF2674		658[0n]	2	GU091741	1					2005-05-12	Furcula modesta	A	7941		Biodiversity Institute of Ontario		HLC-10461	Arthropoda	Insecta	Lepidoptera	Notodontidae	Notodontinae	Dicranurini	Furcula	Furcula modesta		Paul Hebert	phebert@uoguelph.ca			HLC-10461	Paul Hebert	2005-05-12	Canada	Ontario	Wellington County	Puslinch Township	Concession 11/Hume Rd	43.537	-80.134	320
XAF	XAF421-05	HLC-10462		BOLD:ACF2674		658[0n]	2	GU091742	1					2005-05-12	Furcula modesta	A	7941		Biodiversity Institute of Ontario		HLC-10462	Arthropoda	Insecta	Lepidoptera	Notodontidae	Notodontinae	Dicranurini	Furcula	Furcula modesta		Paul Hebert	phebert@uoguelph.ca			HLC-10462	Paul Hebert	2005-05-12	Canada	Ontario	Wellington County	Puslinch Township	Concession 11/Hume Rd	43.537	-80.134	320
XAF	XAF426-05	HLC-10467		BOLD:AAA9083		658[0n]	2	GU091688	1					2005-05-12	Ellida caniplaga	A	7930		Biodiversity Institute of Ontario		HLC-10467	Arthropoda	Insecta	Lepidoptera	Notodontidae	Phalerinae		Ellida	Ellida caniplaga		Paul Hebert	phebert@uoguelph.ca			HLC-10467	Paul Hebert	2005-05-12	Canada	Ontario	Wellington County	Puslinch Township	Concession 11/Hume Rd	43.537	-80.134	320
XAF	XAF427-05	HLC-10468		BOLD:AAA9083		658[0n]	4	GU091686	1					2005-05-12	Ellida caniplaga	A	7930		Biodiversity Institute of Ontario		HLC-10468	Arthropoda	Insecta	Lepidoptera	Notodontidae	Phalerinae		Ellida	Ellida caniplaga		Paul Hebert	phebert@uoguelph.ca			HLC-10468	Paul Hebert	2005-05-12	Canada	Ontario	Wellington County	Puslinch Township	Concession 11/Hume Rd	43.537	-80.134	320
XAF	XAF432-05	HLC-10473		BOLD:AAA5417		658[0n]	4	GU091606	1					2005-05-12	Clostera albosigma	A	7895		Biodiversity Institute of Ontario		HLC-10473	Arthropoda	Insecta	Lepidoptera	Notodontidae	Pygaerinae		Clostera	Clostera albosigma		Paul Hebert	phebert@uoguelph.ca			HLC-10473	Paul Hebert	2005-05-12	Canada	Ontario	Wellington County	Puslinch Township	Concession 11/Hume Rd	43.537	-80.134	320
LGSMC	LGSMC736-05	DNA-ATBI-2736		BOLD:AAB0601		658[0n]	2	GU088822	1					2005-05-21	Heterocampa biundata		7995		Biodiversity Institute of Ontario		DNA-ATBI-2736	Arthropoda	Insecta	Lepidoptera	Notodontidae	Heterocampinae		Heterocampa	Heterocampa biundata						DNA-ATBI-2736	Adams	2005-05-21	United States	Tennessee	Sevier	0.3 mi. above Sugarlands Valley Nature Trailhead, w side of 441	BLBT19	35.6904	-83.5351	441.96
LGSMC	LGSMC737-05	DNA-ATBI-2737		BOLD:AAB0601		658[0n]	2	GU088823	1					2005-05-21	Heterocampa biundata		7995		Biodiversity Institute of Ontario		DNA-ATBI-2737	Arthropoda	Insecta	Lepidoptera	Notodontidae	Heterocampinae		Heterocampa	Heterocampa biundata						DNA-ATBI-2737	Adams	2005-05-21	United States	Tennessee	Sevier	0.3 mi. above Sugarlands Valley Nature Trailhead, w side of 441	BLBT19	35.6904	-83.5351	441.96
LGSMC	LGSMC738-05	DNA-ATBI-2738		BOLD:AAB0601		658[0n]	2	GU088825	1					2005-05-19	Heterocampa biundata		7995		Biodiversity Institute of Ontario		DNA-ATBI-2738	Arthropoda	Insecta	Lepidoptera	Notodontidae	Heterocampinae		Heterocampa	Heterocampa biundata						DNA-ATBI-2738	Michelle Prysby	2005-05-19	United States	Tennessee	Blount	Great Smoky Mountains Institute at Tremont	TREM	35.64	-83.689	457
LGSMC	LGSMC739-05	DNA-ATBI-2739		BOLD:AAB0601		658[0n]	2	GU088824	1					2005-05-20	Heterocampa biundata		7995		Biodiversity Institute of Ontario		DNA-ATBI-2739	Arthropoda	Insecta	Lepidoptera	Notodontidae	Heterocampinae		Heterocampa	Heterocampa biundata						DNA-ATBI-2739	Adams	2005-05-20	United States	Tennessee	Sevier	0.3 mi. above Sugarlands Valley Nature Trailhead, w side of 441	BLBT8	35.6904	-83.5351	441.96
LGSMC	LGSMC740-05	DNA-ATBI-2740		BOLD:AAA3773		658[0n]	2	GU088828	1					2005-05-21	Heterocampa guttivitta		7994		Biodiversity Institute of Ontario		DNA-ATBI-2740	Arthropoda	Insecta	Lepidoptera	Notodontidae	Heterocampinae		Heterocampa	Heterocampa guttivitta						DNA-ATBI-2740	Adams	2005-05-21	United States	Tennessee	Sevier	3100`, Cove Forest pull-off, east side of 441	BLBT20	35.6411	-83.48	944.88
LGSMC	LGSMC741-05	DNA-ATBI-2741		BOLD:AAA3773		658[0n]	2	GU088827	1					2005-05-21	Heterocampa guttivitta		7994		Biodiversity Institute of Ontario		DNA-ATBI-2741	Arthropoda	Insecta	Lepidoptera	Notodontidae	Heterocampinae		Heterocampa	Heterocampa guttivitta						DNA-ATBI-2741	Adams	2005-05-21	United States	Tennessee	Sevier	3100`, Cove Forest pull-off, east side of 441	BLBT20	35.6411	-83.48	944.88
LGSMC	LGSMC742-05	DNA-ATBI-2742	DNA-ATBI-2742	BOLD:AAB2020		620[0n]	2	GU089139	1					2005-05-21	Peridea angulosa		7921		Biodiversity Institute of Ontario		DNA-ATBI-2742	Arthropoda	Insecta	Lepidoptera	Notodontidae	Phalerinae		Peridea	Peridea angulosa						DNA-ATBI-2742	Brian G. Scholtens	2005-05-21	United States	Tennessee	Cocke	Cosby, Foothills Pkwy, 2.2 mi N Hwy 321	BLBT17	35.8099	-83.2312	548.64
LGSMC	LGSMC743-05	DNA-ATBI-2743		BOLD:AAA3773		515[0n]	2	GU088826	1					2005-05-20	Heterocampa guttivitta		7994		Biodiversity Institute of Ontario		DNA-ATBI-2743	Arthropoda	Insecta	Lepidoptera	Notodontidae	Heterocampinae		Heterocampa	Heterocampa guttivitta						DNA-ATBI-2743	Adams	2005-05-20	United States	Tennessee	Sevier	0.3 mi. above Sugarlands Valley Nature Trailhead, w side of 441	BLBT8	35.6904	-83.5351	441.96
LGSMC	LGSMC744-05	DNA-ATBI-2744		BOLD:ABZ5648		658[0n]	2	GU089141	1					2005-05-21	Peridea basitriens		7919		Biodiversity Institute of Ontario		DNA-ATBI-2744	Arthropoda	Insecta	Lepidoptera	Notodontidae	Phalerinae		Peridea	Peridea basitriens						DNA-ATBI-2744	Adams	2005-05-21	United States	Tennessee	Sevier	0.3 mi. above Sugarlands Valley Nature Trailhead, w side of 441	BLBT19	35.6904	-83.5351	441.96
LGSMC	LGSMC745-05	DNA-ATBI-2745		BOLD:ABZ5648		658[0n]	2	GU089140	1					2005-05-21	Peridea basitriens		7919		Biodiversity Institute of Ontario		DNA-ATBI-2745	Arthropoda	Insecta	Lepidoptera	Notodontidae	Phalerinae		Peridea	Peridea basitriens						DNA-ATBI-2745	Adams	2005-05-21	United States	Tennessee	Sevier	0.3 mi. above Sugarlands Valley Nature Trailhead, w side of 441	BLBT19	35.6904	-83.5351	441.96
LGSMC	LGSMC746-05	DNA-ATBI-2746		BOLD:ABZ5648		658[0n]	2	GU089143	1					2005-05-21	Peridea basitriens		7919		Biodiversity Institute of Ontario		DNA-ATBI-2746	Arthropoda	Insecta	Lepidoptera	Notodontidae	Phalerinae		Peridea	Peridea basitriens						DNA-ATBI-2746	Adams	2005-05-21	United States	Tennessee	Sevier	3100`, Cove Forest pull-off, east side of 441	BLBT20	35.6411	-83.48	944.88
LGSMC	LGSMC747-05	DNA-ATBI-2747		BOLD:ABZ5648		658[0n]	4	GU089142	1					2005-05-20	Peridea basitriens		7919		Biodiversity Institute of Ontario		DNA-ATBI-2747	Arthropoda	Insecta	Lepidoptera	Notodontidae	Phalerinae		Peridea	Peridea basitriens						DNA-ATBI-2747	Adams	2005-05-20	United States	Tennessee	Sevier	3100`, Cove Forest pull-off, east side of 441	BLBT9	35.6411	-83.48	944.88
LGSMC	LGSMC749-05	DNA-ATBI-2749		BOLD:AAB7663		658[0n]	2	GU088722	1					2005-05-20	Dasylophia anguina		7957		Biodiversity Institute of Ontario		DNA-ATBI-2749	Arthropoda	Insecta	Lepidoptera	Notodontidae	Nystaleinae		Dasylophia	Dasylophia anguina						DNA-ATBI-2749	Segebarths	2005-05-20	United States	Tennessee	Sevier	Wears Valley, Foothills Pkwy	BLBT13	35.714	-83.6532	441.96
LGCIP	LGSMC750-05	DNA-ATBI-2750		BOLD:AAC2023		658[0n]	2		1					2005-05-20	Dasylophia thyatiroides				Biodiversity Institute of Ontario		DNA-ATBI-2750	Arthropoda	Insecta	Lepidoptera	Notodontidae	Nystaleinae		Dasylophia	Dasylophia thyatiroides						DNA-ATBI-2750	John Brown	2005-05-20	United States	Tennessee	Cocke	Cosby, Cosby ATBI House	MVST1	35.7513	-83.2059	731.52
LGSMC	LGSMC751-05	DNA-ATBI-2751		BOLD:AAA9644		658[0n]	2	GU088988	1					2005-05-21	Macrurocampa marthesia		7975		Biodiversity Institute of Ontario		DNA-ATBI-2751	Arthropoda	Insecta	Lepidoptera	Notodontidae	Heterocampinae		Macrurocampa	Macrurocampa marthesia						DNA-ATBI-2751	Wagner	2005-05-21	United States	Tennessee	Sevier	Univ of Tennessee Field Stn	UTENN	35.739	-83.4235	503
LGSMC	LGSMC754-05	DNA-ATBI-2754		BOLD:AAA9083		618[0n]	2	GU088754	1					2005-05-21	Ellida caniplaga		7930		Biodiversity Institute of Ontario		DNA-ATBI-2754	Arthropoda	Insecta	Lepidoptera	Notodontidae	Phalerinae		Ellida	Ellida caniplaga						DNA-ATBI-2754	Adams	2005-05-21	United States	Tennessee	Sevier	3100`, Cove Forest pull-off, east side of 441	BLBT20	35.6411	-83.48	944.88
LGSMC	LGSMC755-05	DNA-ATBI-2755		BOLD:AAA9083		658[0n]	1	GU088753	1					2005-05-21	Ellida caniplaga		7930		Biodiversity Institute of Ontario		DNA-ATBI-2755	Arthropoda	Insecta	Lepidoptera	Notodontidae	Phalerinae		Ellida	Ellida caniplaga						DNA-ATBI-2755	Adams	2005-05-21	United States	Tennessee	Sevier	3100`, Cove Forest pull-off, east side of 441	BLBT20	35.6411	-83.48	944.88
LGSMC	LGSMC758-05	DNA-ATBI-2758		BOLD:AAB3762		658[0n]	2	GU088956	1					2005-05-20	Lochmaeus bilineata		7999		Biodiversity Institute of Ontario		DNA-ATBI-2758	Arthropoda	Insecta	Lepidoptera	Notodontidae	Heterocampinae		Lochmaeus	Lochmaeus bilineata						DNA-ATBI-2758	Segebarths	2005-05-20	United States	Tennessee	Sevier	Wears Valley, Foothills Pkwy	BLBT13	35.714	-83.6532	441.96
LGSMC	LGSMC761-05	DNA-ATBI-2761		BOLD:AAB3762		567[0n]	3	GU088955	1					2005-05-20	Lochmaeus bilineata		7999		Biodiversity Institute of Ontario		DNA-ATBI-2761	Arthropoda	Insecta	Lepidoptera	Notodontidae	Heterocampinae		Lochmaeus	Lochmaeus bilineata						DNA-ATBI-2761	Adams	2005-05-20	United States	Tennessee	Sevier	0.3 mi. above Sugarlands Valley Nature Trailhead, w side of 441	BLBT8	35.6904	-83.5351	441.96
LGSMC	LGSMC762-05	DNA-ATBI-2762		BOLD:AAF7371		658[0n]	2	GU089032	1					2005-05-19	Misogada unicolor		7974		Biodiversity Institute of Ontario		DNA-ATBI-2762	Arthropoda	Insecta	Lepidoptera	Notodontidae	Heterocampinae		Misogada	Misogada unicolor						DNA-ATBI-2762	Michelle Prysby	2005-05-19	United States	Tennessee	Blount	Great Smoky Mountains Institute at Tremont	TREM	35.64	-83.689	457
LGSMC	LGSMC764-05	DNA-ATBI-2764		BOLD:AAB3178		658[0n]	1	GU088830	1					2005-05-19	Heterocampa umbrata		7990		Biodiversity Institute of Ontario		DNA-ATBI-2764	Arthropoda	Insecta	Lepidoptera	Notodontidae	Heterocampinae		Heterocampa	Heterocampa umbrata						DNA-ATBI-2764	John W Brown	2005-05-19	United States	Tennessee	Cocke	Cosby, Foothills Pkwy, 2.2 mi N Hwy 321	BLBT22	35.8099	-83.2312	548.64
LGSMC	LGSMC765-05	DNA-ATBI-2765		BOLD:AAB3178		658[0n]	2	GU088829	1					2005-05-20	Heterocampa umbrata		7990		Biodiversity Institute of Ontario		DNA-ATBI-2765	Arthropoda	Insecta	Lepidoptera	Notodontidae	Heterocampinae		Heterocampa	Heterocampa umbrata						DNA-ATBI-2765	Brian G. Scholtens	2005-05-20	United States	Tennessee	Cocke	Cosby, Foothills Pkwy, 2.2 mi N Hwy 321	BLBT2	35.8099	-83.2312	548.64
LGSMC	LGSMC766-05	DNA-ATBI-2766		BOLD:AAA2279		658[0n]	1	GU089053	1					2005-05-19	Nadata gibbosa		7915		Biodiversity Institute of Ontario		DNA-ATBI-2766	Arthropoda	Insecta	Lepidoptera	Notodontidae	Phalerinae		Nadata	Nadata gibbosa						DNA-ATBI-2766	John W Brown	2005-05-19	United States	Tennessee	Cocke	Cosby, Foothills Pkwy, 2.2 mi N Hwy 321	BLBT22	35.8099	-83.2312	548.64
LGSMC	LGSMC767-05	DNA-ATBI-2767		BOLD:AAA2279		658[0n]	2	GU089052	1					2005-05-20	Nadata gibbosa		7915		Biodiversity Institute of Ontario		DNA-ATBI-2767	Arthropoda	Insecta	Lepidoptera	Notodontidae	Phalerinae		Nadata	Nadata gibbosa						DNA-ATBI-2767	Segebarths	2005-05-20	United States	Tennessee	Sevier	Wears Valley, Foothills Pkwy	BLBT13	35.714	-83.6532	441.96
LGSMC	LGSMC768-05	DNA-ATBI-2768		BOLD:AAA2279		658[0n]	1	GU089049	1					2005-05-20	Nadata gibbosa		7915		Biodiversity Institute of Ontario		DNA-ATBI-2768	Arthropoda	Insecta	Lepidoptera	Notodontidae	Phalerinae		Nadata	Nadata gibbosa						DNA-ATBI-2768	Brian G. Scholtens	2005-05-20	United States	Tennessee	Sevier	0.5 mi. S Greenbrier Rngr Stat	BLBT3	35.7255	-83.4062	487.68
LGSMC	LGSMC769-05	DNA-ATBI-2769		BOLD:AAA2279		658[0n]	2	GU089051	1					2005-05-20	Nadata gibbosa		7915		Biodiversity Institute of Ontario		DNA-ATBI-2769	Arthropoda	Insecta	Lepidoptera	Notodontidae	Phalerinae		Nadata	Nadata gibbosa						DNA-ATBI-2769	Brian G. Scholtens	2005-05-20	United States	Tennessee	Cocke	Cosby, Foothills Pkwy, 2.2 mi N Hwy 321	BLBT2	35.8099	-83.2312	548.64
LGSMC	LGSMC770-05	DNA-ATBI-2770		BOLD:AAA2279		658[0n]	1	GU089050	1					2005-05-20	Nadata gibbosa		7915		Biodiversity Institute of Ontario		DNA-ATBI-2770	Arthropoda	Insecta	Lepidoptera	Notodontidae	Phalerinae		Nadata	Nadata gibbosa						DNA-ATBI-2770	Brian G. Scholtens	2005-05-20	United States	Tennessee	Cocke	Cosby, Foothills Pkwy, 2.2 mi N Hwy 321	BLBT2	35.8099	-83.2312	548.64
LOTB	LOTB192-05	05-TN-00192		BOLD:AAB4103		658[0n]	2	GU087340	1					2005-05-19	Hyperaeschra georgica		7917		Biodiversity Institute of Ontario		05-TN-00192	Arthropoda	Insecta	Lepidoptera	Notodontidae	Notodontinae	Notodontini	Hyperaeschra	Hyperaeschra georgica						05-TN-00192	P.D.N. Hebert	2005-05-19	United States	Tennessee	Sevier County	Gatlinburg	Cobbly Nob	35.46	-83.21	516
LOTB	LOTB193-05	05-TN-00193		BOLD:AAB4103		658[0n]	2	GU087339	1					2005-05-19	Hyperaeschra georgica		7917		Biodiversity Institute of Ontario		05-TN-00193	Arthropoda	Insecta	Lepidoptera	Notodontidae	Notodontinae	Notodontini	Hyperaeschra	Hyperaeschra georgica						05-TN-00193	P.D.N. Hebert	2005-05-19	United States	Tennessee	Sevier County	Gatlinburg	Cobbly Nob	35.46	-83.21	516
LOTB	LOTB194-05	05-TN-00194		BOLD:AAA3773		658[0n]	2	GU087312	1					2005-05-19	Heterocampa guttivitta		7994		Biodiversity Institute of Ontario		05-TN-00194	Arthropoda	Insecta	Lepidoptera	Notodontidae	Heterocampinae		Heterocampa	Heterocampa guttivitta						05-TN-00194	P.D.N. Hebert	2005-05-19	United States	Tennessee	Sevier County	Gatlinburg	Cobbly Nob	35.46	-83.21	516
LOTB	LOTB195-05	05-TN-00195		BOLD:AAB0904		658[0n]	2	GU087551	1					2005-05-19	Schizura leptinoides		8011		Biodiversity Institute of Ontario		05-TN-00195	Arthropoda	Insecta	Lepidoptera	Notodontidae	Heterocampinae		Schizura	Schizura leptinoides						05-TN-00195	P.D.N. Hebert	2005-05-19	United States	Tennessee	Sevier County	Gatlinburg	Cobbly Nob	35.46	-83.21	516
LOTB	LOTB218-05	05-TN-00218		BOLD:AAB4103		658[0n]	2	GU087341	1					2005-05-19	Hyperaeschra georgica		7917		Biodiversity Institute of Ontario		05-TN-00218	Arthropoda	Insecta	Lepidoptera	Notodontidae	Notodontinae	Notodontini	Hyperaeschra	Hyperaeschra georgica						05-TN-00218	P.D.N. Hebert	2005-05-19	United States	Tennessee	Sevier County	Gatlinburg	Cobbly Nob	35.46	-83.21	516
LOTB	LOTB262-05	05-TN-00262		BOLD:AAA2279		658[0n]	2	GU087458	1					2005-05-19	Nadata gibbosa		7915		Biodiversity Institute of Ontario		05-TN-00262	Arthropoda	Insecta	Lepidoptera	Notodontidae	Phalerinae		Nadata	Nadata gibbosa						05-TN-00262	P.D.N. Hebert	2005-05-19	United States	Tennessee	Sevier County	Gatlinburg	Cobbly Nob	35.46	-83.21	516
LOTB	LOTB263-05	05-TN-00263		BOLD:AAA2279		658[0n]	2	GU087459	1					2005-05-19	Nadata gibbosa		7915		Biodiversity Institute of Ontario		05-TN-00263	Arthropoda	Insecta	Lepidoptera	Notodontidae	Phalerinae		Nadata	Nadata gibbosa						05-TN-00263	P.D.N. Hebert	2005-05-19	United States	Tennessee	Sevier County	Gatlinburg	Cobbly Nob	35.46	-83.21	516
LOTB	LOTB264-05	05-TN-00264		BOLD:AAA2279		658[0n]	2	GU087457	1					2005-05-19	Nadata gibbosa		7915		Biodiversity Institute of Ontario		05-TN-00264	Arthropoda	Insecta	Lepidoptera	Notodontidae	Phalerinae		Nadata	Nadata gibbosa						05-TN-00264	P.D.N. Hebert	2005-05-19	United States	Tennessee	Sevier County	Gatlinburg	Cobbly Nob	35.46	-83.21	516
LOTB	LOTB265-05	05-TN-00265		BOLD:AAA2279		658[0n]	2	GU087456	1					2005-05-19	Nadata gibbosa		7915		Biodiversity Institute of Ontario		05-TN-00265	Arthropoda	Insecta	Lepidoptera	Notodontidae	Phalerinae		Nadata	Nadata gibbosa						05-TN-00265	P.D.N. Hebert	2005-05-19	United States	Tennessee	Sevier County	Gatlinburg	Cobbly Nob	35.46	-83.21	516
LOTB	LOTB302-05	05-TN-00302		BOLD:AAB0486		658[0n]	4	GU087314	1					2005-05-19	Heterocampa obliqua		7983		Biodiversity Institute of Ontario		05-TN-00302	Arthropoda	Insecta	Lepidoptera	Notodontidae	Heterocampinae		Heterocampa	Heterocampa obliqua						05-TN-00302	P.D.N. Hebert	2005-05-19	United States	Tennessee	Sevier County	Gatlinburg	Cobbly Nob	35.46	-83.21	516
LOTB	LOTB333-05	05-TN-00333		BOLD:AAB0601		658[0n]	4	GU087311	1					2005-05-19	Heterocampa biundata		7995		Biodiversity Institute of Ontario		05-TN-00333	Arthropoda	Insecta	Lepidoptera	Notodontidae	Heterocampinae		Heterocampa	Heterocampa biundata						05-TN-00333	P.D.N. Hebert	2005-05-19	United States	Tennessee	Sevier County	Gatlinburg	Cobbly Nob	35.46	-83.21	516
LOTB	LOTB354-05	05-TN-00354		BOLD:AAA3773		658[0n]	4	GU087313	1					2005-05-19	Heterocampa guttivitta		7994		Biodiversity Institute of Ontario		05-TN-00354	Arthropoda	Insecta	Lepidoptera	Notodontidae	Heterocampinae		Heterocampa	Heterocampa guttivitta						05-TN-00354	P.D.N. Hebert	2005-05-19	United States	Tennessee	Sevier County	Gatlinburg	Cobbly Nob	35.46	-83.21	516
LOCT	LOCT024-05	05-CTATBI-0024		BOLD:AAB0601		655[0n]	2		1					2005-06-03	Heterocampa biundata		Notodontidae		Biodiversity Institute of Ontario		05-CTATBI-0024	Arthropoda	Insecta	Lepidoptera	Notodontidae	Heterocampinae		Heterocampa	Heterocampa biundata						05-CTATBI-0024		2005-06-03	United States	Connecticut	Hartford Co.	East Hartford		41.757	-72.653
LOCT	LOCT025-05	05-CTATBI-0025		BOLD:AAA3773		658[0n]	2		1					2005-06-03	Heterocampa guttivitta		Notodontidae		Biodiversity Institute of Ontario		05-CTATBI-0025	Arthropoda	Insecta	Lepidoptera	Notodontidae	Heterocampinae		Heterocampa	Heterocampa guttivitta						05-CTATBI-0025		2005-06-03	United States	Connecticut	Hartford Co.	East Hartford		41.757	-72.653
LOCT	LOCT026-05	05-CTATBI-0026		BOLD:AAA3484		658[0n]	2		1					2005-06-03	Pheosia rimosa		Notodontidae		Biodiversity Institute of Ontario		05-CTATBI-0026	Arthropoda	Insecta	Lepidoptera	Notodontidae	Notodontinae	Notodontini	Pheosia	Pheosia rimosa						05-CTATBI-0026		2005-06-03	United States	Connecticut	Hartford Co.	East Hartford		41.757	-72.653
LOCT	LOCT027-05	05-CTATBI-0027		BOLD:AAB3168		658[0n]	2		1					2005-06-03	Nerice bidentata		Notodontidae		Biodiversity Institute of Ontario		05-CTATBI-0027	Arthropoda	Insecta	Lepidoptera	Notodontidae	Notodontinae	Notodontini	Nerice	Nerice bidentata						05-CTATBI-0027		2005-06-03	United States	Connecticut	Hartford Co.	East Hartford		41.757	-72.653
LOCT	LOCT028-05	05-CTATBI-0028		BOLD:AAB3178		658[0n]	2		1					2005-06-03	Heterocampa umbrata		Notodontidae		Biodiversity Institute of Ontario		05-CTATBI-0028	Arthropoda	Insecta	Lepidoptera	Notodontidae	Heterocampinae		Heterocampa	Heterocampa umbrata						05-CTATBI-0028		2005-06-03	United States	Connecticut	Hartford Co.	East Hartford		41.757	-72.653
LOCT	LOCT029-05	05-CTATBI-0029		BOLD:AAB3178		658[1n]	4		1					2005-06-03	Heterocampa umbrata		Notodontidae		Biodiversity Institute of Ontario		05-CTATBI-0029	Arthropoda	Insecta	Lepidoptera	Notodontidae	Heterocampinae		Heterocampa	Heterocampa umbrata						05-CTATBI-0029		2005-06-03	United States	Connecticut	Hartford Co.	East Hartford		41.757	-72.653
LOCT	LOCT030-05	05-CTATBI-0030		BOLD:AAA7094		658[0n]	2		1					2005-06-03	Schizura ipomoeae		Notodontidae		Biodiversity Institute of Ontario		05-CTATBI-0030	Arthropoda	Insecta	Lepidoptera	Notodontidae	Heterocampinae		Schizura	Schizura ipomoeae						05-CTATBI-0030		2005-06-03	United States	Connecticut	Hartford Co.	East Hartford		41.757	-72.653
LOCT	LOCT031-05	05-CTATBI-0031		BOLD:AAA7094		658[0n]	2		1					2005-06-03	Schizura ipomoeae		Notodontidae		Biodiversity Institute of Ontario		05-CTATBI-0031	Arthropoda	Insecta	Lepidoptera	Notodontidae	Heterocampinae		Schizura	Schizura ipomoeae						05-CTATBI-0031		2005-06-03	United States	Connecticut	Hartford Co.	East Hartford		41.757	-72.653
LOCT	LOCT032-05	05-CTATBI-0032		BOLD:AAB2020		658[0n]	2		1					2005-06-03	Peridea angulosa		Notodontidae		Biodiversity Institute of Ontario		05-CTATBI-0032	Arthropoda	Insecta	Lepidoptera	Notodontidae	Phalerinae		Peridea	Peridea angulosa						05-CTATBI-0032		2005-06-03	United States	Connecticut	Hartford Co.	East Hartford		41.757	-72.653
LOCT	LOCT033-05	05-CTATBI-0033		BOLD:AAB2020		658[0n]	2		1					2005-06-03	Peridea angulosa		Notodontidae		Biodiversity Institute of Ontario		05-CTATBI-0033	Arthropoda	Insecta	Lepidoptera	Notodontidae	Phalerinae		Peridea	Peridea angulosa						05-CTATBI-0033		2005-06-03	United States	Connecticut	Hartford Co.	East Hartford		41.757	-72.653
LOCT	LOCT034-05	05-CTATBI-0034		BOLD:AAA2279		658[0n]	2		1					2005-06-03	Nadata gibbosa		Notodontidae		Biodiversity Institute of Ontario		05-CTATBI-0034	Arthropoda	Insecta	Lepidoptera	Notodontidae	Phalerinae		Nadata	Nadata gibbosa						05-CTATBI-0034		2005-06-03	United States	Connecticut	Hartford Co.	East Hartford		41.757	-72.653
LOCT	LOCT035-05	05-CTATBI-0035		BOLD:AAA2279		658[0n]	2		1					2005-06-03	Nadata gibbosa		Notodontidae		Biodiversity Institute of Ontario		05-CTATBI-0035	Arthropoda	Insecta	Lepidoptera	Notodontidae	Phalerinae		Nadata	Nadata gibbosa						05-CTATBI-0035		2005-06-03	United States	Connecticut	Hartford Co.	East Hartford		41.757	-72.653
LOCT	LOCT036-05	05-CTATBI-0036		BOLD:AAA2247		658[0n]	2		1					2005-06-03	Gluphisia septentrionis		Notodontidae		Biodiversity Institute of Ontario		05-CTATBI-0036	Arthropoda	Insecta	Lepidoptera	Notodontidae	Notodontinae	Dicranurini	Gluphisia	Gluphisia septentrionis						05-CTATBI-0036		2005-06-03	United States	Connecticut	Hartford Co.	East Hartford		41.757	-72.653
LOCT	LOCT037-05	05-CTATBI-0037		BOLD:AAA2247		658[0n]	2		1					2005-06-03	Gluphisia septentrionis		Notodontidae		Biodiversity Institute of Ontario		05-CTATBI-0037	Arthropoda	Insecta	Lepidoptera	Notodontidae	Notodontinae	Dicranurini	Gluphisia	Gluphisia septentrionis						05-CTATBI-0037		2005-06-03	United States	Connecticut	Hartford Co.	East Hartford		41.757	-72.653
LOCT	LOCT038-05	05-CTATBI-0038		BOLD:AAA3873		658[0n]	2		1					2005-06-03	Schizura unicornis		Notodontidae		Biodiversity Institute of Ontario		05-CTATBI-0038	Arthropoda	Insecta	Lepidoptera	Notodontidae	Heterocampinae		Schizura	Schizura unicornis						05-CTATBI-0038		2005-06-03	United States	Connecticut	Hartford Co.	East Hartford		41.757	-72.653
LOCT	LOCT039-05	05-CTATBI-0039		BOLD:AAA3873		658[0n]	4		1					2005-06-03	Schizura unicornis		Notodontidae		Biodiversity Institute of Ontario		05-CTATBI-0039	Arthropoda	Insecta	Lepidoptera	Notodontidae	Heterocampinae		Schizura	Schizura unicornis						05-CTATBI-0039		2005-06-03	United States	Connecticut	Hartford Co.	East Hartford		41.757	-72.653
LOCT	LOCT040-05	05-CTATBI-0040		BOLD:AAB4103		643[0n]	2		1					2005-06-03	Hyperaeschra georgica		Notodontidae		Biodiversity Institute of Ontario		05-CTATBI-0040	Arthropoda	Insecta	Lepidoptera	Notodontidae	Notodontinae	Notodontini	Hyperaeschra	Hyperaeschra georgica						05-CTATBI-0040		2005-06-03	United States	Connecticut	Hartford Co.	East Hartford		41.757	-72.653
LOCT	LOCT041-05	05-CTATBI-0041		BOLD:AAB4103		658[0n]	2		1					2005-06-03	Hyperaeschra georgica		Notodontidae		Biodiversity Institute of Ontario		05-CTATBI-0041	Arthropoda	Insecta	Lepidoptera	Notodontidae	Notodontinae	Notodontini	Hyperaeschra	Hyperaeschra georgica						05-CTATBI-0041		2005-06-03	United States	Connecticut	Hartford Co.	East Hartford		41.757	-72.653
LOCT	LOCT042-05	05-CTATBI-0042		BOLD:AAB0477		658[0n]	2		1					2005-06-03	Furcula cinerea		Notodontidae		Biodiversity Institute of Ontario		05-CTATBI-0042	Arthropoda	Insecta	Lepidoptera	Notodontidae	Notodontinae	Dicranurini	Furcula	Furcula cinerea						05-CTATBI-0042		2005-06-03	United States	Connecticut	Hartford Co.	East Hartford		41.757	-72.653
LOCT	LOCT043-05	05-CTATBI-0043		BOLD:AAC4502		658[0n]	4		1					2005-06-03	Schizura badia		Notodontidae		Biodiversity Institute of Ontario		05-CTATBI-0043	Arthropoda	Insecta	Lepidoptera	Notodontidae	Heterocampinae		Schizura	Schizura badia						05-CTATBI-0043		2005-06-03	United States	Connecticut	Hartford Co.	East Hartford		41.757	-72.653
LOCT	LOCT044-05	05-CTATBI-0044		BOLD:AAC4502		658[0n]	4		1					2005-06-03	Schizura badia		Notodontidae		Biodiversity Institute of Ontario		05-CTATBI-0044	Arthropoda	Insecta	Lepidoptera	Notodontidae	Heterocampinae		Schizura	Schizura badia						05-CTATBI-0044		2005-06-03	United States	Connecticut	Hartford Co.	East Hartford		41.757	-72.653
LOCT	LOCT086-05	05-CTATBI-0086		BOLD:AAA3482		658[0n]	2		1					2005-06-03	Pheosia rimosa		Notodontidae		Biodiversity Institute of Ontario		05-CTATBI-0086	Arthropoda	Insecta	Lepidoptera	Notodontidae	Notodontinae	Notodontini	Pheosia	Pheosia rimosa						05-CTATBI-0086		2005-06-03	United States	Connecticut	Hartford Co.	East Hartford		41.757	-72.653
LOCT	LOCT224-05	05-CTATBI-0224		BOLD:AAB3168		619[0n]	2		1					2005-06-03	Nerice bidentata		Notodontidae		Biodiversity Institute of Ontario		05-CTATBI-0224	Arthropoda	Insecta	Lepidoptera	Notodontidae	Notodontinae	Notodontini	Nerice	Nerice bidentata						05-CTATBI-0224		2005-06-03	United States	Connecticut	Hartford Co.	East Hartford		41.757	-72.653
LOCT	LOCT326-05	05-CTATBI-0326		BOLD:AAA3873		619[0n]	2		1					2005-06-03	Schizura unicornis		Notodontidae		Biodiversity Institute of Ontario		05-CTATBI-0326	Arthropoda	Insecta	Lepidoptera	Notodontidae	Heterocampinae		Schizura	Schizura unicornis						05-CTATBI-0326		2005-06-03	United States	Connecticut	Hartford Co.	East Hartford		41.757	-72.653
XAD	XAD607-05	2005-ONT-22		BOLD:AAA3773		651[0n]	2	GU438927	1					2005-05-28	Heterocampa guttivitta		7994		Biodiversity Institute of Ontario		2005-ONT-22	Arthropoda	Insecta	Lepidoptera	Notodontidae	Heterocampinae		Heterocampa	Heterocampa guttivitta		Paul Hebert	phebert@uoguelph.ca			2005-ONT-22	Paul Hebert	2005-05-28	Canada	Ontario	Wellington County	Puslinch Township	Concession 11/Hume Rd	43.537	-80.134	320
XAD	XAD611-05	2005-ONT-26		BOLD:ACF2674		658[0n]	2	GU438912	1					2005-05-28	Furcula modesta		7941		Biodiversity Institute of Ontario		2005-ONT-26	Arthropoda	Insecta	Lepidoptera	Notodontidae	Notodontinae	Dicranurini	Furcula	Furcula modesta		Paul Hebert	phebert@uoguelph.ca			2005-ONT-26	Paul Hebert	2005-05-28	Canada	Ontario	Wellington County	Puslinch Township	Concession 11/Hume Rd	43.537	-80.134	320
XAD	XAD615-05	2005-ONT-30	2005-ONT-30	BOLD:ACF2674		658[0n]	6	GU438913	1					2005-05-28	Furcula modesta		7941		Biodiversity Institute of Ontario		2005-ONT-30	Arthropoda	Insecta	Lepidoptera	Notodontidae	Notodontinae	Dicranurini	Furcula	Furcula modesta		Paul Hebert	phebert@uoguelph.ca			2005-ONT-30	Paul Hebert	2005-05-28	Canada	Ontario	Wellington County	Puslinch Township	Concession 11/Hume Rd	43.537	-80.134	320
XAD	XAD630-05	2005-ONT-45	2005-ONT-45	BOLD:AAA8926		658[0n]	2	GU438914	1					2005-05-28	Furcula occidentalis		7939		Biodiversity Institute of Ontario		2005-ONT-45	Arthropoda	Insecta	Lepidoptera	Notodontidae	Notodontinae	Dicranurini	Furcula	Furcula occidentalis		Paul Hebert	phebert@uoguelph.ca			2005-ONT-45	Paul Hebert	2005-05-28	Canada	Ontario	Wellington County	Puslinch Township	Concession 11/Hume Rd	43.537	-80.134	320
XAD	XAD642-05	2005-ONT-57		BOLD:ABZ5199		658[0n]	2	GU439090	1					2005-05-26	Pheosia rimosa		7922		Biodiversity Institute of Ontario		2005-ONT-57	Arthropoda	Insecta	Lepidoptera	Notodontidae	Notodontinae	Notodontini	Pheosia	Pheosia rimosa		Paul Hebert	phebert@uoguelph.ca			2005-ONT-57	Paul Hebert	2005-05-26	Canada	Ontario	Wellington County	Puslinch Township	Concession 11/Hume Rd	43.537	-80.134	320
XAD	XAD661-05	2005-ONT-76		BOLD:ACF2674		658[0n]	2	GU438911	1					2005-05-25	Furcula modesta		7941		Biodiversity Institute of Ontario		2005-ONT-76	Arthropoda	Insecta	Lepidoptera	Notodontidae	Notodontinae	Dicranurini	Furcula	Furcula modesta		Paul Hebert	phebert@uoguelph.ca			2005-ONT-76	Paul Hebert	2005-05-25	Canada	Ontario	Wellington County	Puslinch Township	Concession 11/Hume Rd	43.537	-80.134	320
XAD	XAD667-05	2005-ONT-82		BOLD:AAA2247		658[0n]	2	GU438920	1					2005-05-25	Gluphisia septentrionis		7931		Biodiversity Institute of Ontario		2005-ONT-82	Arthropoda	Insecta	Lepidoptera	Notodontidae	Notodontinae	Dicranurini	Gluphisia	Gluphisia septentrionis		Paul Hebert	phebert@uoguelph.ca			2005-ONT-82	Paul Hebert	2005-05-25	Canada	Ontario	Wellington County	Puslinch Township	Concession 11/Hume Rd	43.537	-80.134	320
XAD	XAD683-05	2005-ONT-98		BOLD:AAB5830		658[0n]	2	GU438919	1					2005-05-16	Gluphisia lintneri		7934		Biodiversity Institute of Ontario		2005-ONT-98	Arthropoda	Insecta	Lepidoptera	Notodontidae	Notodontinae	Dicranurini	Gluphisia	Gluphisia lintneri		Paul Hebert	phebert@uoguelph.ca			2005-ONT-98	Paul Hebert	2005-05-16	Canada	Ontario	Wellington County	Puslinch Township	Concession 11/Hume Rd	43.537	-80.134	320
XAD	XAD686-05	2005-ONT-101	2005-ONT-101	BOLD:AAA3482		622[1n]	6	GU439091	1					2005-05-16	Pheosia rimosa		7922		Biodiversity Institute of Ontario		2005-ONT-101	Arthropoda	Insecta	Lepidoptera	Notodontidae	Notodontinae	Notodontini	Pheosia	Pheosia rimosa		Paul Hebert	phebert@uoguelph.ca			2005-ONT-101	Paul Hebert	2005-05-16	Canada	Ontario	Wellington County	Puslinch Township	Concession 11/Hume Rd	43.537	-80.134	320
XAD	XAD687-05	2005-ONT-102	2005-ONT-102	BOLD:AAA3482		634[0n]	6	GU439092	1					2005-05-16	Pheosia rimosa		7922		Biodiversity Institute of Ontario		2005-ONT-102	Arthropoda	Insecta	Lepidoptera	Notodontidae	Notodontinae	Notodontini	Pheosia	Pheosia rimosa		Paul Hebert	phebert@uoguelph.ca			2005-ONT-102	Paul Hebert	2005-05-16	Canada	Ontario	Wellington County	Puslinch Township	Concession 11/Hume Rd	43.537	-80.134	320
LGSMC	LGSMC940-05	DNA-ATBI-4020		BOLD:AAB3168		658[0n]	2	GU089063	1					2005-05-22	Nerice bidentata		7929		Biodiversity Institute of Ontario		DNA-ATBI-4020	Arthropoda	Insecta	Lepidoptera	Notodontidae	Notodontinae	Notodontini	Nerice	Nerice bidentata						DNA-ATBI-4020	Sholtens	2005-05-22	United States	Tennessee	Blount	Walland, Little River, Foothills Parkwy West	MVST6	35.717	-83.819	304.8
XAF	XAF472-05	2005-ONT-121		BOLD:AAA3773		658[0n]	2	GU091755	1					2005-06-15	Heterocampa guttivitta		7994		Biodiversity Institute of Ontario		2005-ONT-121	Arthropoda	Insecta	Lepidoptera	Notodontidae	Heterocampinae		Heterocampa	Heterocampa guttivitta		Paul Hebert	phebert@uoguelph.ca			2005-ONT-121	Paul Hebert	2005-06-15	Canada	Ontario	Wellington County	Puslinch Township	Concession 11/Hume Rd	43.537	-80.134	320
XAF	XAF532-05	2005-ONT-181		BOLD:AAA2247		658[0n]	2	GU091746	1					2005-06-08	Gluphisia septentrionis		7931		Biodiversity Institute of Ontario		2005-ONT-181	Arthropoda	Insecta	Lepidoptera	Notodontidae	Notodontinae	Dicranurini	Gluphisia	Gluphisia septentrionis		Paul Hebert	phebert@uoguelph.ca			2005-ONT-181	Paul Hebert	2005-06-08	Canada	Ontario	Wellington County	Puslinch Township	Concession 11/Hume Rd	43.537	-80.134	320
XAF	XAF559-05	2005-ONT-208		BOLD:AAA3873		658[0n]	4	GU092058	1					2005-06-07	Schizura unicornis		8007		Biodiversity Institute of Ontario		2005-ONT-208	Arthropoda	Insecta	Lepidoptera	Notodontidae	Heterocampinae		Schizura	Schizura unicornis		Paul Hebert	phebert@uoguelph.ca			2005-ONT-208	Paul Hebert	2005-06-07	Canada	Ontario	Wellington County	Puslinch Township	Concession 11/Hume Rd	43.537	-80.134	320
XAF	XAF569-05	2005-ONT-218		BOLD:AAB4660		658[0n]	4	GU091857	1					2005-06-07	Notodonta torva		7928		Biodiversity Institute of Ontario		2005-ONT-218	Arthropoda	Insecta	Lepidoptera	Notodontidae	Notodontinae	Notodontini	Notodonta	Notodonta torva		Paul Hebert	phebert@uoguelph.ca			2005-ONT-218	Paul Hebert	2005-06-07	Canada	Ontario	Wellington County	Puslinch Township	Concession 11/Hume Rd	43.537	-80.134	320
XAF	XAF570-05	2005-ONT-219		BOLD:AAA9644		658[0n]	2	GU091828	1					2005-06-07	Macrurocampa marthesia		7975		Biodiversity Institute of Ontario		2005-ONT-219	Arthropoda	Insecta	Lepidoptera	Notodontidae	Heterocampinae		Macrurocampa	Macrurocampa marthesia		Paul Hebert	phebert@uoguelph.ca			2005-ONT-219	Paul Hebert	2005-06-07	Canada	Ontario	Wellington County	Puslinch Township	Concession 11/Hume Rd	43.537	-80.134	320
XAF	XAF653-05	2005-ONT-302		BOLD:ACF2678		658[0n]	2	GU091740	1					2005-06-10	Furcula borealis		7936		Biodiversity Institute of Ontario		2005-ONT-302	Arthropoda	Insecta	Lepidoptera	Notodontidae	Notodontinae	Dicranurini	Furcula	Furcula borealis		Paul Hebert	phebert@uoguelph.ca			2005-ONT-302	Paul Hebert	2005-06-10	Canada	Ontario	Wellington County	Puslinch Township	Concession 11/Hume Rd	43.537	-80.134	320
XAF	XAF671-05	2005-ONT-320		BOLD:AAA2247		658[0n]	4	GU091745	1					2005-06-10	Gluphisia septentrionis		7931		Biodiversity Institute of Ontario		2005-ONT-320	Arthropoda	Insecta	Lepidoptera	Notodontidae	Notodontinae	Dicranurini	Gluphisia	Gluphisia septentrionis		Paul Hebert	phebert@uoguelph.ca			2005-ONT-320	Paul Hebert	2005-06-10	Canada	Ontario	Wellington County	Puslinch Township	Concession 11/Hume Rd	43.537	-80.134	320
XAF	XAF736-05	2005-ONT-385		BOLD:AAA3773		596[1n]	4	GU091758	1					2005-06-18	Heterocampa guttivitta		7994		Biodiversity Institute of Ontario		2005-ONT-385	Arthropoda	Insecta	Lepidoptera	Notodontidae	Heterocampinae		Heterocampa	Heterocampa guttivitta		Paul Hebert	phebert@uoguelph.ca			2005-ONT-385	Paul Hebert	2005-06-18	Canada	Ontario	Wellington County	Puslinch Township	Concession 11/Hume Rd	43.537	-80.134	320
XAF	XAF765-05	2005-ONT-414		BOLD:AAA3773		535[0n]	4	GU091757	1					2005-06-18	Heterocampa guttivitta		7994		Biodiversity Institute of Ontario		2005-ONT-414	Arthropoda	Insecta	Lepidoptera	Notodontidae	Heterocampinae		Heterocampa	Heterocampa guttivitta		Paul Hebert	phebert@uoguelph.ca			2005-ONT-414	Paul Hebert	2005-06-18	Canada	Ontario	Wellington County	Puslinch Township	Concession 11/Hume Rd	43.537	-80.134	320
XAF	XAF801-05	2005-ONT-450		BOLD:AAA7013		658[0n]	2	GU092147	1					2005-06-15	Symmerista leucitys		7953		Biodiversity Institute of Ontario		2005-ONT-450	Arthropoda	Insecta	Lepidoptera	Notodontidae	Nystaleinae		Symmerista	Symmerista leucitys		Paul Hebert	phebert@uoguelph.ca			2005-ONT-450	Paul Hebert	2005-06-15	Canada	Ontario	Wellington County	Puslinch Township	Concession 11/Hume Rd	43.537	-80.134	320
XAF	XAF804-05	2005-ONT-453		BOLD:AAA2279		658[0n]	2	GU091854	1					2005-06-15	Nadata gibbosa		7915		Biodiversity Institute of Ontario		2005-ONT-453	Arthropoda	Insecta	Lepidoptera	Notodontidae	Phalerinae		Nadata	Nadata gibbosa		Paul Hebert	phebert@uoguelph.ca			2005-ONT-453	Paul Hebert	2005-06-15	Canada	Ontario	Wellington County	Puslinch Township	Concession 11/Hume Rd	43.537	-80.134	320
XAF	XAF805-05	2005-ONT-454		BOLD:AAA4924		588[0n]	4	GU091608	1					2005-06-15	Clostera apicalis		7901		Biodiversity Institute of Ontario		2005-ONT-454	Arthropoda	Insecta	Lepidoptera	Notodontidae	Pygaerinae		Clostera	Clostera apicalis		Paul Hebert	phebert@uoguelph.ca			2005-ONT-454	Paul Hebert	2005-06-15	Canada	Ontario	Wellington County	Puslinch Township	Concession 11/Hume Rd	43.537	-80.134	320
XAF	XAF820-05	2005-ONT-469		BOLD:AAB3762		658[0n]	2	GU091818	1					2005-06-21	Lochmaeus bilineata		7999		Biodiversity Institute of Ontario		2005-ONT-469	Arthropoda	Insecta	Lepidoptera	Notodontidae	Heterocampinae		Lochmaeus	Lochmaeus bilineata		Paul Hebert	phebert@uoguelph.ca			2005-ONT-469	Paul Hebert	2005-06-21	Canada	Ontario	Wellington County	Puslinch Township	Concession 11/Hume Rd	43.537	-80.134	320
XAD	XAD750-05	2005-ONT-549		BOLD:AAA7653		658[0n]		GU438834	1					2005-07-09	Datana integerrima		7907		Biodiversity Institute of Ontario		2005-ONT-549	Arthropoda	Insecta	Lepidoptera	Notodontidae	Phalerinae		Datana	Datana integerrima						2005-ONT-549	J. deWaard	2005-07-09	Canada	Ontario	County of Lennox-Addington	Tamworth	Thompson Hill Rd	44.53	-77
RDMAB	RDMAB028-05	UASM57573		BOLD:AAA2247	UASM57573	658[0n]	2	KJ375726	1					2005-06-29	Gluphisia septentrionis	A			Canadian National Collection of Insects, Arachnids and Nematodes	3 fresh legs from each specimen in vial, stored in freezer	UASM57573	Arthropoda	Insecta	Lepidoptera	Notodontidae	Notodontinae	Dicranurini	Gluphisia	Gluphisia septentrionis						UASM57573	G. Anweiler	2005-06-29	Canada	Alberta			Edmonton	53.545	-113.434
RDMAB	RDMAB029-05	UASM57574		BOLD:AAA2247	UASM57574	634[0n]	2	KJ380508	1					2005-06-29	Gluphisia septentrionis	A			Canadian National Collection of Insects, Arachnids and Nematodes	3 fresh legs from each specimen in vial, stored in freezer	UASM57574	Arthropoda	Insecta	Lepidoptera	Notodontidae	Notodontinae	Dicranurini	Gluphisia	Gluphisia septentrionis						UASM57574	G. Anweiler	2005-06-29	Canada	Alberta			Edmonton	53.545	-113.434
RDMAB	RDMAB064-05	UASM57591		BOLD:AAA2279	UASM57591	649[0n]	2	KJ379958	1					2005-07-01	Nadata gibbosa	A			Canadian National Collection of Insects, Arachnids and Nematodes	2-3 fresh legs in vial (killed in ethyl acetae) stored in frezer	UASM57591	Arthropoda	Insecta	Lepidoptera	Notodontidae	Phalerinae		Nadata	Nadata gibbosa						UASM57591	G. Anweiler	2005-07-01	Canada	Alberta			Edmonton; edge Fulton Ravine	53.545	-113.434
RDMAB	RDMAB065-05	UASM57592		BOLD:AAA6237	UASM57592	593[0n]	2	KJ379226	1					2005-07-01	Furcula scolopendrina	A			Canadian National Collection of Insects, Arachnids and Nematodes	2-3 fresh legs in vial (killed in ethyl acetae) stored in frezer	UASM57592	Arthropoda	Insecta	Lepidoptera	Notodontidae	Notodontinae	Dicranurini	Furcula	Furcula scolopendrina						UASM57592	G. Anweiler	2005-07-01	Canada	Alberta			Edmonton; edge Fulton Ravine	53.545	-113.434
RDMAB	RDMAB066-05	UASM57593		BOLD:AAA6237	UASM57593	635[0n]	2	KJ379928	1					2005-07-01	Furcula scolopendrina	A			Canadian National Collection of Insects, Arachnids and Nematodes	2-3 fresh legs in vial (killed in ethyl acetae) stored in frezer	UASM57593	Arthropoda	Insecta	Lepidoptera	Notodontidae	Notodontinae	Dicranurini	Furcula	Furcula scolopendrina						UASM57593	G. Anweiler	2005-07-01	Canada	Alberta			Edmonton; edge Fulton Ravine	53.545	-113.434
RDMAB	RDMAB067-05	UASM57594		BOLD:AAB4660	UASM57594	658[0n]	4	KJ377918	1					2005-07-01	Notodonta torva	A			Canadian National Collection of Insects, Arachnids and Nematodes	2-3 fresh legs in vial (killed in ethyl acetae) stored in frezer	UASM57594	Arthropoda	Insecta	Lepidoptera	Notodontidae	Notodontinae	Notodontini	Notodonta	Notodonta torva						UASM57594	G. Anweiler	2005-07-01	Canada	Alberta			Edmonton; edge Fulton Ravine	53.545	-113.434
RDMAB	RDMAB068-05	UASM57595		BOLD:AAB0904	UASM57595	636[0n]	2	KJ376303	1					2005-07-01	Schizura leptinoides	A			Canadian National Collection of Insects, Arachnids and Nematodes	2-3 fresh legs in vial (killed in ethyl acetae) stored in frezer	UASM57595	Arthropoda	Insecta	Lepidoptera	Notodontidae	Heterocampinae		Schizura	Schizura leptinoides						UASM57595	G. Anweiler	2005-07-01	Canada	Alberta			Edmonton; edge Fulton Ravine	53.545	-113.434
RDMAB	RDMAB069-05	UASM57596		BOLD:AAA3873	UASM57596	591[1n]	2	KJ379006	1					2005-07-01	Schizura unicornis	A			Canadian National Collection of Insects, Arachnids and Nematodes	2-3 fresh legs in vial (killed in ethyl acetae) stored in frezer	UASM57596	Arthropoda	Insecta	Lepidoptera	Notodontidae	Heterocampinae		Schizura	Schizura unicornis						UASM57596	G. Anweiler	2005-07-01	Canada	Alberta			Edmonton; edge Fulton Ravine	53.545	-113.434
XAG	XAG011-05	2005-ONT-595		BOLD:AAA2247		612[0n]	2	GU091137	1					2005-07-22	Gluphisia septentrionis		7931		Biodiversity Institute of Ontario		2005-ONT-595	Arthropoda	Insecta	Lepidoptera	Notodontidae	Notodontinae	Dicranurini	Gluphisia	Gluphisia septentrionis		Paul Hebert	phebert@uoguelph.ca			2005-ONT-595	Paul Hebert	2005-07-22	Canada	Ontario	Wellington County	Puslinch Township	Concession 11/Hume Rd	43.537	-80.134	320
XAG	XAG018-05	2005-ONT-602		BOLD:AAA3873		629[0n]	2	GU091408	1					2005-07-22	Schizura unicornis		8007		Biodiversity Institute of Ontario		2005-ONT-602	Arthropoda	Insecta	Lepidoptera	Notodontidae	Heterocampinae		Schizura	Schizura unicornis		Paul Hebert	phebert@uoguelph.ca			2005-ONT-602	Paul Hebert	2005-07-22	Canada	Ontario	Wellington County	Puslinch Township	Concession 11/Hume Rd	43.537	-80.134	320
XAG	XAG022-05	2005-ONT-606		BOLD:AAA5417		658[0n]	2	GU090995	1					2005-07-22	Clostera albosigma		7895		Biodiversity Institute of Ontario		2005-ONT-606	Arthropoda	Insecta	Lepidoptera	Notodontidae	Pygaerinae		Clostera	Clostera albosigma		Paul Hebert	phebert@uoguelph.ca			2005-ONT-606	Paul Hebert	2005-07-22	Canada	Ontario	Wellington County	Puslinch Township	Concession 11/Hume Rd	43.537	-80.134	320
XAG	XAG086-05	2005-ONT-670		BOLD:AAA2247		658[0n]	2	GU091136	1					2005-07-23	Gluphisia septentrionis		7931		Biodiversity Institute of Ontario		2005-ONT-670	Arthropoda	Insecta	Lepidoptera	Notodontidae	Notodontinae	Dicranurini	Gluphisia	Gluphisia septentrionis		Paul Hebert	phebert@uoguelph.ca			2005-ONT-670	Paul Hebert	2005-07-23	Canada	Ontario	Wellington County	Puslinch Township	Concession 11/Hume Rd	43.537	-80.134	320
XAG	XAG087-05	2005-ONT-671		BOLD:AAA2247		658[0n]	2	GU091135	1					2005-07-23	Gluphisia septentrionis		7931		Biodiversity Institute of Ontario		2005-ONT-671	Arthropoda	Insecta	Lepidoptera	Notodontidae	Notodontinae	Dicranurini	Gluphisia	Gluphisia septentrionis		Paul Hebert	phebert@uoguelph.ca			2005-ONT-671	Paul Hebert	2005-07-23	Canada	Ontario	Wellington County	Puslinch Township	Concession 11/Hume Rd	43.537	-80.134	320
XAG	XAG088-05	2005-ONT-672		BOLD:AAA4924		658[0n]	2	GU090996	1					2005-07-23	Clostera apicalis		7901		Biodiversity Institute of Ontario		2005-ONT-672	Arthropoda	Insecta	Lepidoptera	Notodontidae	Pygaerinae		Clostera	Clostera apicalis		Paul Hebert	phebert@uoguelph.ca			2005-ONT-672	Paul Hebert	2005-07-23	Canada	Ontario	Wellington County	Puslinch Township	Concession 11/Hume Rd	43.537	-80.134	320
XAG	XAG089-05	2005-ONT-673		BOLD:AAA5417		658[0n]	2	GU090994	1					2005-07-23	Clostera albosigma		7895		Biodiversity Institute of Ontario		2005-ONT-673	Arthropoda	Insecta	Lepidoptera	Notodontidae	Pygaerinae		Clostera	Clostera albosigma		Paul Hebert	phebert@uoguelph.ca			2005-ONT-673	Paul Hebert	2005-07-23	Canada	Ontario	Wellington County	Puslinch Township	Concession 11/Hume Rd	43.537	-80.134	320
XAG	XAG090-05	2005-ONT-674		BOLD:AAA5417		658[0n]	2	GU090993	1					2005-07-23	Clostera albosigma		7895		Biodiversity Institute of Ontario		2005-ONT-674	Arthropoda	Insecta	Lepidoptera	Notodontidae	Pygaerinae		Clostera	Clostera albosigma		Paul Hebert	phebert@uoguelph.ca			2005-ONT-674	Paul Hebert	2005-07-23	Canada	Ontario	Wellington County	Puslinch Township	Concession 11/Hume Rd	43.537	-80.134	320
XAG	XAG102-05	2005-ONT-686		BOLD:ABZ5648		658[0n]	2	GU091354	1					2005-07-24	Peridea basitriens		7919		Biodiversity Institute of Ontario		2005-ONT-686	Arthropoda	Insecta	Lepidoptera	Notodontidae	Phalerinae		Peridea	Peridea basitriens		Paul Hebert	phebert@uoguelph.ca			2005-ONT-686	Paul Hebert	2005-07-24	Canada	Ontario	Wellington County	Puslinch Township	Concession 11/Hume Rd	43.537	-80.134	320
XAG	XAG104-05	2005-ONT-688		BOLD:AAB3762		658[0n]	2	GU091207	1					2005-07-24	Lochmaeus bilineata		7999		Biodiversity Institute of Ontario		2005-ONT-688	Arthropoda	Insecta	Lepidoptera	Notodontidae	Heterocampinae		Lochmaeus	Lochmaeus bilineata		Paul Hebert	phebert@uoguelph.ca			2005-ONT-688	Paul Hebert	2005-07-24	Canada	Ontario	Wellington County	Puslinch Township	Concession 11/Hume Rd	43.537	-80.134	320
XAG	XAG110-05	2005-ONT-694		BOLD:AAB3762		658[0n]	2	GU091208	1					2005-07-24	Lochmaeus bilineata		7999		Biodiversity Institute of Ontario		2005-ONT-694	Arthropoda	Insecta	Lepidoptera	Notodontidae	Heterocampinae		Lochmaeus	Lochmaeus bilineata		Paul Hebert	phebert@uoguelph.ca			2005-ONT-694	Paul Hebert	2005-07-24	Canada	Ontario	Wellington County	Puslinch Township	Concession 11/Hume Rd	43.537	-80.134	320
XAG	XAG176-05	2005-ONT-760		BOLD:AAA8308		658[0n]	2	GU091288	1					2005-07-26	Oligocentria semirufescens		8012		Biodiversity Institute of Ontario		2005-ONT-760	Arthropoda	Insecta	Lepidoptera	Notodontidae	Heterocampinae		Oligocentria	Oligocentria semirufescens		Paul Hebert	phebert@uoguelph.ca			2005-ONT-760	Paul Hebert	2005-07-26	Canada	Ontario	Wellington County	Puslinch Township	Concession 11/Hume Rd	43.537	-80.134	320
XAG	XAG183-05	2005-ONT-767		BOLD:AAA3873		611[0n]	2	GU091407	1					2005-07-26	Schizura unicornis		8007		Biodiversity Institute of Ontario		2005-ONT-767	Arthropoda	Insecta	Lepidoptera	Notodontidae	Heterocampinae		Schizura	Schizura unicornis		Paul Hebert	phebert@uoguelph.ca			2005-ONT-767	Paul Hebert	2005-07-26	Canada	Ontario	Wellington County	Puslinch Township	Concession 11/Hume Rd	43.537	-80.134	320
XAG	XAG238-05	2005-ONT-822		BOLD:AAA8308		658[0n]	2	GU091289	1					2005-07-28	Oligocentria semirufescens		8012		Biodiversity Institute of Ontario		2005-ONT-822	Arthropoda	Insecta	Lepidoptera	Notodontidae	Heterocampinae		Oligocentria	Oligocentria semirufescens		Paul Hebert	phebert@uoguelph.ca			2005-ONT-822	Paul Hebert	2005-07-28	Canada	Ontario	Wellington County	Puslinch Township	Concession 11/Hume Rd	43.537	-80.134	320
XAG	XAG249-05	2005-ONT-833		BOLD:AAB1511		505[2n]	2	GU091211	1					2005-07-29	Lochmaeus manteo		7998		Biodiversity Institute of Ontario		2005-ONT-833	Arthropoda	Insecta	Lepidoptera	Notodontidae	Heterocampinae		Lochmaeus	Lochmaeus manteo		Paul Hebert	phebert@uoguelph.ca			2005-ONT-833	Paul Hebert	2005-07-29	Canada	Ontario	Wellington County	Puslinch Township	Concession 11/Hume Rd	43.537	-80.134	320
XAG	XAG257-05	2005-ONT-841		BOLD:AAA4924		658[0n]	2	GU090998	1					2005-07-29	Clostera apicalis		7901		Biodiversity Institute of Ontario		2005-ONT-841	Arthropoda	Insecta	Lepidoptera	Notodontidae	Pygaerinae		Clostera	Clostera apicalis		Paul Hebert	phebert@uoguelph.ca			2005-ONT-841	Paul Hebert	2005-07-29	Canada	Ontario	Wellington County	Puslinch Township	Concession 11/Hume Rd	43.537	-80.134	320
XAG	XAG263-05	2005-ONT-847		BOLD:AAA3873		658[0n]	2	GU091406	1					2005-07-29	Schizura unicornis		8007		Biodiversity Institute of Ontario		2005-ONT-847	Arthropoda	Insecta	Lepidoptera	Notodontidae	Heterocampinae		Schizura	Schizura unicornis		Paul Hebert	phebert@uoguelph.ca			2005-ONT-847	Paul Hebert	2005-07-29	Canada	Ontario	Wellington County	Puslinch Township	Concession 11/Hume Rd	43.537	-80.134	320
LBCA	LBCA019-05	HLC-20019	HLC-20019	BOLD:AAC5383		658[0n]	2	KJ380232	1					2005-06-15	Gluphisia severa				Biodiversity Institute of Ontario	BL	HLC-20019	Arthropoda	Insecta	Lepidoptera	Notodontidae	Notodontinae	Dicranurini	Gluphisia	Gluphisia severa						HLC-20019	Keith Pickthorn	2005-06-15	Canada	British Columbia	Glacier National Park		Glacier National Park Compound at Rogers Pass	51.3032	-117.519	1347
LBCA	LBCA020-05	HLC-20020	HLC-20020	BOLD:AAC5383		658[0n]	2	KJ379118	1					2005-06-15	Gluphisia severa				Biodiversity Institute of Ontario	BL	HLC-20020	Arthropoda	Insecta	Lepidoptera	Notodontidae	Notodontinae	Dicranurini	Gluphisia	Gluphisia severa						HLC-20020	Keith Pickthorn	2005-06-15	Canada	British Columbia	Glacier National Park		Glacier National Park Compound at Rogers Pass	51.3032	-117.519	1347
LBCA	LBCA026-05	HLC-20026		BOLD:AAB0492		658[0n]	2	KJ377746	1					2005-06-16	Clostera brucei				Biodiversity Institute of Ontario	MV/BL	HLC-20026	Arthropoda	Insecta	Lepidoptera	Notodontidae	Pygaerinae		Clostera	Clostera brucei						HLC-20026	Keith Pickthorn	2005-06-16	Canada	British Columbia	Glacier National Park		Abandoned Horse Stables near Beaver River	51.4132	-117.475	846
LBCA	LBCA027-05	HLC-20027		BOLD:AAA5417		658[0n]	2	KJ377374	1					2005-06-16	Clostera albosigma				Biodiversity Institute of Ontario	MV/BL	HLC-20027	Arthropoda	Insecta	Lepidoptera	Notodontidae	Pygaerinae		Clostera	Clostera albosigma						HLC-20027	Keith Pickthorn	2005-06-16	Canada	British Columbia	Glacier National Park		Abandoned Horse Stables near Beaver River	51.4132	-117.475	846
LBCA	LBCA043-05	HLC-20043		BOLD:AAA2279		658[0n]	2	KJ374929	1					2005-06-16	Nadata gibbosa				Biodiversity Institute of Ontario	MV/BL	HLC-20043	Arthropoda	Insecta	Lepidoptera	Notodontidae	Phalerinae		Nadata	Nadata gibbosa						HLC-20043	Keith Pickthorn	2005-06-16	Canada	British Columbia	Glacier National Park		Abandoned Horse Stables near Beaver River	51.4132	-117.475	846
LBCA	LBCA080-05	HLC-20080		BOLD:AAA2279		651[0n]	2	KJ377325	1					2005-06-18	Nadata gibbosa				Biodiversity Institute of Ontario	MV/BL	HLC-20080	Arthropoda	Insecta	Lepidoptera	Notodontidae	Phalerinae		Nadata	Nadata gibbosa						HLC-20080	Keith Pickthorn	2005-06-18	Canada	British Columbia	Mount Revelstoke National Park		One-Mile Compound at base of Mount Revelstoke	51.0219	-118.207	560
LBCA	LBCA144-05	HLC-20144	HLC-20144	BOLD:AAC5383		658[0n]	2	KJ380446	1					2005-06-19	Gluphisia severa				Biodiversity Institute of Ontario	BL	HLC-20144	Arthropoda	Insecta	Lepidoptera	Notodontidae	Notodontinae	Dicranurini	Gluphisia	Gluphisia severa						HLC-20144	Keith Pickthorn	2005-06-19	Canada	British Columbia	Glacier National Park		Glacier National Park Compound at Rogers Pass	51.3032	-117.519	1347
LBCA	LBCA210-05	HLC-20210		BOLD:AAA6237		658[0n]	2	KJ376339	1					2005-06-25	Furcula scolopendrina				Biodiversity Institute of Ontario	MV/BL	HLC-20210	Arthropoda	Insecta	Lepidoptera	Notodontidae	Notodontinae	Dicranurini	Furcula	Furcula scolopendrina						HLC-20210	Keith Pickthorn	2005-06-25	Canada	British Columbia	Mount Revelstoke National Park		One-Mile Compound at base of Mount Revelstoke	51.0219	-118.207	560
LBCA	LBCA212-05	HLC-20212		BOLD:AAA2247		658[0n]	2	KJ379242	1					2005-06-25	Gluphisia septentrionis				Biodiversity Institute of Ontario	MV/BL	HLC-20212	Arthropoda	Insecta	Lepidoptera	Notodontidae	Notodontinae	Dicranurini	Gluphisia	Gluphisia septentrionis						HLC-20212	Keith Pickthorn	2005-06-25	Canada	British Columbia	Mount Revelstoke National Park		One-Mile Compound at base of Mount Revelstoke	51.0219	-118.207	560
LBCA	LBCA213-05	HLC-20213		BOLD:AAA2247		658[0n]	2	KJ375568	1					2005-06-25	Gluphisia septentrionis				Biodiversity Institute of Ontario	MV/BL	HLC-20213	Arthropoda	Insecta	Lepidoptera	Notodontidae	Notodontinae	Dicranurini	Gluphisia	Gluphisia septentrionis						HLC-20213	Keith Pickthorn	2005-06-25	Canada	British Columbia	Mount Revelstoke National Park		One-Mile Compound at base of Mount Revelstoke	51.0219	-118.207	560
LBCA	LBCA214-05	HLC-20214		BOLD:AAA2247		658[0n]	2	KJ376682	1					2005-06-25	Gluphisia septentrionis				Biodiversity Institute of Ontario	MV/BL	HLC-20214	Arthropoda	Insecta	Lepidoptera	Notodontidae	Notodontinae	Dicranurini	Gluphisia	Gluphisia septentrionis						HLC-20214	Keith Pickthorn	2005-06-25	Canada	British Columbia	Mount Revelstoke National Park		One-Mile Compound at base of Mount Revelstoke	51.0219	-118.207	560
LBCA	LBCA232-05	HLC-20232		BOLD:AAA2279		633[0n]	2	KJ377432	1					2005-06-25	Nadata gibbosa				Biodiversity Institute of Ontario	MV/BL	HLC-20232	Arthropoda	Insecta	Lepidoptera	Notodontidae	Phalerinae		Nadata	Nadata gibbosa						HLC-20232	Keith Pickthorn	2005-06-25	Canada	British Columbia	Mount Revelstoke National Park		One-Mile Compound at base of Mount Revelstoke	51.0219	-118.207	560
LBCA	LBCA233-05	HLC-20233		BOLD:AAA2279		621[0n]	2	KJ376353	1					2005-06-25	Nadata gibbosa				Biodiversity Institute of Ontario	MV/BL	HLC-20233	Arthropoda	Insecta	Lepidoptera	Notodontidae	Phalerinae		Nadata	Nadata gibbosa						HLC-20233	Keith Pickthorn	2005-06-25	Canada	British Columbia	Mount Revelstoke National Park		One-Mile Compound at base of Mount Revelstoke	51.0219	-118.207	560
LBCA	LBCA234-05	HLC-20234		BOLD:AAA2279		636[0n]	2	KJ378105	1					2005-06-25	Nadata gibbosa				Biodiversity Institute of Ontario	MV/BL	HLC-20234	Arthropoda	Insecta	Lepidoptera	Notodontidae	Phalerinae		Nadata	Nadata gibbosa						HLC-20234	Keith Pickthorn	2005-06-25	Canada	British Columbia	Mount Revelstoke National Park		One-Mile Compound at base of Mount Revelstoke	51.0219	-118.207	560
LBCA	LBCA235-05	HLC-20235		BOLD:AAA2279		658[0n]	2	KJ376533	1					2005-06-25	Nadata gibbosa				Biodiversity Institute of Ontario	MV/BL	HLC-20235	Arthropoda	Insecta	Lepidoptera	Notodontidae	Phalerinae		Nadata	Nadata gibbosa						HLC-20235	Keith Pickthorn	2005-06-25	Canada	British Columbia	Mount Revelstoke National Park		One-Mile Compound at base of Mount Revelstoke	51.0219	-118.207	560
LBCA	LBCA236-05	HLC-20236		BOLD:AAA2279		636[0n]	2	KJ376281	1					2005-06-25	Nadata gibbosa				Biodiversity Institute of Ontario	MV/BL	HLC-20236	Arthropoda	Insecta	Lepidoptera	Notodontidae	Phalerinae		Nadata	Nadata gibbosa						HLC-20236	Keith Pickthorn	2005-06-25	Canada	British Columbia	Mount Revelstoke National Park		One-Mile Compound at base of Mount Revelstoke	51.0219	-118.207	560
LBCA	LBCA237-05	HLC-20237		BOLD:AAA2279		658[0n]	2	KJ376561	1					2005-06-25	Nadata gibbosa				Biodiversity Institute of Ontario	MV/BL	HLC-20237	Arthropoda	Insecta	Lepidoptera	Notodontidae	Phalerinae		Nadata	Nadata gibbosa						HLC-20237	Keith Pickthorn	2005-06-25	Canada	British Columbia	Mount Revelstoke National Park		One-Mile Compound at base of Mount Revelstoke	51.0219	-118.207	560
LBCA	LBCA238-05	HLC-20238		BOLD:AAA2279		658[1n]	2	KJ378988	1					2005-06-25	Nadata gibbosa				Biodiversity Institute of Ontario	MV/BL	HLC-20238	Arthropoda	Insecta	Lepidoptera	Notodontidae	Phalerinae		Nadata	Nadata gibbosa						HLC-20238	Keith Pickthorn	2005-06-25	Canada	British Columbia	Mount Revelstoke National Park		One-Mile Compound at base of Mount Revelstoke	51.0219	-118.207	560
LBCA	LBCA239-05	HLC-20239		BOLD:AAA2279		622[0n]	2	KJ378327	1					2005-06-25	Nadata gibbosa				Biodiversity Institute of Ontario	MV/BL	HLC-20239	Arthropoda	Insecta	Lepidoptera	Notodontidae	Phalerinae		Nadata	Nadata gibbosa						HLC-20239	Keith Pickthorn	2005-06-25	Canada	British Columbia	Mount Revelstoke National Park		One-Mile Compound at base of Mount Revelstoke	51.0219	-118.207	560
LBCA	LBCA240-05	HLC-20240		BOLD:AAA2279		632[0n]	2	KJ378370	1					2005-06-25	Nadata gibbosa				Biodiversity Institute of Ontario	MV/BL	HLC-20240	Arthropoda	Insecta	Lepidoptera	Notodontidae	Phalerinae		Nadata	Nadata gibbosa						HLC-20240	Keith Pickthorn	2005-06-25	Canada	British Columbia	Mount Revelstoke National Park		One-Mile Compound at base of Mount Revelstoke	51.0219	-118.207	560
LBCA	LBCA243-05	HLC-20243		BOLD:ABZ4471		634[0n]	2	KJ375595	1					2005-06-25	Pheosia portlandia				Biodiversity Institute of Ontario	MV	HLC-20243	Arthropoda	Insecta	Lepidoptera	Notodontidae	Notodontinae	Notodontini	Pheosia	Pheosia portlandia						HLC-20243	Keith Pickthorn	2005-06-25	Canada	British Columbia	Glacier National Park		Glacier National Park Compound at Rogers Pass	51.3032	-117.519	1347
LBCA	LBCA279-05	HLC-20279	HLC-20279	BOLD:AAC5383		658[0n]	2	KJ377020	1					2005-06-27	Gluphisia severa				Biodiversity Institute of Ontario	MV/BL	HLC-20279	Arthropoda	Insecta	Lepidoptera	Notodontidae	Notodontinae	Dicranurini	Gluphisia	Gluphisia severa						HLC-20279	Keith Pickthorn	2005-06-27	Canada	British Columbia	Glacier National Park		Glacier National Park Compound at Rogers Pass	51.3032	-117.519	1347
LBCA	LBCA304-05	HLC-20304		BOLD:ACF1064		658[0n]	2	KJ379207	1					2005-06-28	Furcula furcula				Biodiversity Institute of Ontario	MV/BL	HLC-20304	Arthropoda	Insecta	Lepidoptera	Notodontidae	Notodontinae	Dicranurini	Furcula	Furcula furcula		Jim Miller			Ex Furcula occidentalis gigans in W Canada as a synonym of Furcula furcula	HLC-20304	Keith Pickthorn	2005-06-28	Canada	British Columbia	Glacier National Park		Glacier National Park Compound at Rogers Pass	51.3032	-117.519	1347
LBCA	LBCA308-05	HLC-20308		BOLD:AAA4924		658[0n]	2	KJ378464	1					2005-06-28	Clostera apicalis				Biodiversity Institute of Ontario	MV/BL	HLC-20308	Arthropoda	Insecta	Lepidoptera	Notodontidae	Pygaerinae		Clostera	Clostera apicalis						HLC-20308	Keith Pickthorn	2005-06-28	Canada	British Columbia	Glacier National Park		Glacier National Park Compound at Rogers Pass	51.3032	-117.519	1347
LBCA	LBCA365-05	HLC-20365		BOLD:AAA5417		600[2n]	2	KJ375632	1					2005-06-29	Clostera albosigma				Biodiversity Institute of Ontario	MV/BL	HLC-20365	Arthropoda	Insecta	Lepidoptera	Notodontidae	Pygaerinae		Clostera	Clostera albosigma						HLC-20365	Keith Pickthorn	2005-06-29	Canada	British Columbia	Glacier National Park		Abandoned Horse Stables near Beaver River	51.4132	-117.475	846
LBCA	LBCA372-05	HLC-20372		BOLD:AAA2247		658[0n]	2	KJ377742	1					2005-06-29	Gluphisia septentrionis				Biodiversity Institute of Ontario	MV/BL	HLC-20372	Arthropoda	Insecta	Lepidoptera	Notodontidae	Notodontinae	Dicranurini	Gluphisia	Gluphisia septentrionis						HLC-20372	Keith Pickthorn	2005-06-29	Canada	British Columbia	Glacier National Park		Abandoned Horse Stables near Beaver River	51.4132	-117.475	846
LBCA	LBCA491-05	HLC-20491		BOLD:AAA2279		658[1n]	3	KJ380145	1					2005-07-03	Nadata gibbosa				Biodiversity Institute of Ontario	MV/BL	HLC-20491	Arthropoda	Insecta	Lepidoptera	Notodontidae	Phalerinae		Nadata	Nadata gibbosa						HLC-20491	Keith Pickthorn	2005-07-03	Canada	British Columbia	Glacier National Park		Abandoned Horse Stables near Beaver River	51.4132	-117.475	846
LBCA	LBCA546-05	HLC-20546		BOLD:AAA6237		658[0n]	3	KJ375188	1					2005-07-04	Furcula scolopendrina				Biodiversity Institute of Ontario	MV/BL	HLC-20546	Arthropoda	Insecta	Lepidoptera	Notodontidae	Notodontinae	Dicranurini	Furcula	Furcula scolopendrina						HLC-20546	Keith Pickthorn	2005-07-04	Canada	British Columbia	Glacier National Park		Abandoned Rails Trail west of Rogers Pass Centre	51.2902	-117.516	1313
LBCA	LBCA548-05	HLC-20548		BOLD:AAA4924		658[0n]	3	KJ377140	1					2005-07-04	Clostera apicalis				Biodiversity Institute of Ontario	MV/BL	HLC-20548	Arthropoda	Insecta	Lepidoptera	Notodontidae	Pygaerinae		Clostera	Clostera apicalis						HLC-20548	Keith Pickthorn	2005-07-04	Canada	British Columbia	Glacier National Park		Abandoned Rails Trail west of Rogers Pass Centre	51.2902	-117.516	1313
LBCA	LBCA575-05	HLC-20575		BOLD:AAA2279		622[0n]	4	KJ378016	1					2005-07-10	Nadata gibbosa				Biodiversity Institute of Ontario	MV/BL	HLC-20575	Arthropoda	Insecta	Lepidoptera	Notodontidae	Phalerinae		Nadata	Nadata gibbosa						HLC-20575	Keith Pickthorn	2005-07-10	Canada	British Columbia		South of Golden/Nicholson on Highway 95	Cabin on Birchlands Rd	51.1588	-116.796	834
LBCA	LBCA579-05	HLC-20579		BOLD:AAA8308		645[0n]	4	KJ379265	1					2005-07-10	Oligocentria semirufescens				Biodiversity Institute of Ontario	MV/BL	HLC-20579	Arthropoda	Insecta	Lepidoptera	Notodontidae	Heterocampinae		Oligocentria	Oligocentria semirufescens						HLC-20579	Keith Pickthorn	2005-07-10	Canada	British Columbia		South of Golden/Nicholson on Highway 95	Cabin on Birchlands Rd	51.1588	-116.796	834
LBCA	LBCA586-05	HLC-20586		BOLD:AAA8308		649[0n]	6	KJ379647	1					2005-07-10	Oligocentria semirufescens				Biodiversity Institute of Ontario	MV/BL	HLC-20586	Arthropoda	Insecta	Lepidoptera	Notodontidae	Heterocampinae		Oligocentria	Oligocentria semirufescens						HLC-20586	Keith Pickthorn	2005-07-10	Canada	British Columbia		South of Golden/Nicholson on Highway 95	Cabin on Birchlands Rd	51.1588	-116.796	834
LBCA	LBCA587-05	HLC-20587		BOLD:AAA8308		597[0n]	6	KJ379081	1					2005-07-10	Oligocentria semirufescens				Biodiversity Institute of Ontario	MV/BL	HLC-20587	Arthropoda	Insecta	Lepidoptera	Notodontidae	Heterocampinae		Oligocentria	Oligocentria semirufescens						HLC-20587	Keith Pickthorn	2005-07-10	Canada	British Columbia		South of Golden/Nicholson on Highway 95	Cabin on Birchlands Rd	51.1588	-116.796	834
LBCA	LBCA588-05	HLC-20588		BOLD:AAA8308		658[0n]	6	KJ375793	1					2005-07-10	Oligocentria semirufescens				Biodiversity Institute of Ontario	MV/BL	HLC-20588	Arthropoda	Insecta	Lepidoptera	Notodontidae	Heterocampinae		Oligocentria	Oligocentria semirufescens						HLC-20588	Keith Pickthorn	2005-07-10	Canada	British Columbia		South of Golden/Nicholson on Highway 95	Cabin on Birchlands Rd	51.1588	-116.796	834
LBCA	LBCA589-05	HLC-20589		BOLD:AAA8308		658[0n]	6	KJ379537	1					2005-07-10	Oligocentria semirufescens				Biodiversity Institute of Ontario	MV/BL	HLC-20589	Arthropoda	Insecta	Lepidoptera	Notodontidae	Heterocampinae		Oligocentria	Oligocentria semirufescens						HLC-20589	Keith Pickthorn	2005-07-10	Canada	British Columbia		South of Golden/Nicholson on Highway 95	Cabin on Birchlands Rd	51.1588	-116.796	834
LBCA	LBCA602-05	HLC-20602		BOLD:ACF2674		658[0n]	4	KJ376546	1					2005-07-10	Furcula modesta				Biodiversity Institute of Ontario	MV/BL	HLC-20602	Arthropoda	Insecta	Lepidoptera	Notodontidae	Notodontinae	Dicranurini	Furcula	Furcula modesta						HLC-20602	Keith Pickthorn	2005-07-10	Canada	British Columbia		South of Golden/Nicholson on Highway 95	Cabin on Birchlands Rd	51.1588	-116.796	834
LBCA	LBCA606-05	HLC-20606		BOLD:AAA3873		633[0n]	4	KJ375813	1					2005-07-10	Schizura unicornis				Biodiversity Institute of Ontario	MV/BL	HLC-20606	Arthropoda	Insecta	Lepidoptera	Notodontidae	Heterocampinae		Schizura	Schizura unicornis						HLC-20606	Keith Pickthorn	2005-07-10	Canada	British Columbia		South of Golden/Nicholson on Highway 95	Cabin on Birchlands Rd	51.1588	-116.796	834
LBCA	LBCA609-05	HLC-20609		BOLD:AAA2247		649[0n]	4	KJ376263	1					2005-07-10	Gluphisia septentrionis				Biodiversity Institute of Ontario	MV/BL	HLC-20609	Arthropoda	Insecta	Lepidoptera	Notodontidae	Notodontinae	Dicranurini	Gluphisia	Gluphisia septentrionis						HLC-20609	Keith Pickthorn	2005-07-10	Canada	British Columbia		South of Golden/Nicholson on Highway 95	Cabin on Birchlands Rd	51.1588	-116.796	834
LBCA	LBCA764-05	HLC-20764		BOLD:AAA2279		658[0n]	2	KJ378339	1					2005-07-12	Nadata gibbosa				Biodiversity Institute of Ontario	MV/BL/Halogen	HLC-20764	Arthropoda	Insecta	Lepidoptera	Notodontidae	Phalerinae		Nadata	Nadata gibbosa						HLC-20764	Keith Pickthorn	2005-07-12	Canada	British Columbia	Mount Revelstoke National Park		One-Mile Compound at base of Mount Revelstoke	51.0219	-118.207	560
LBCA	LBCA765-05	HLC-20765		BOLD:AAA2279		658[0n]	2	KJ377161	1					2005-07-12	Nadata gibbosa				Biodiversity Institute of Ontario	MV/BL/Halogen	HLC-20765	Arthropoda	Insecta	Lepidoptera	Notodontidae	Phalerinae		Nadata	Nadata gibbosa						HLC-20765	Keith Pickthorn	2005-07-12	Canada	British Columbia	Mount Revelstoke National Park		One-Mile Compound at base of Mount Revelstoke	51.0219	-118.207	560
LBCA	LBCA766-05	HLC-20766		BOLD:AAA2279		658[0n]	2	KJ376129	1					2005-07-12	Nadata gibbosa				Biodiversity Institute of Ontario	MV/BL/Halogen	HLC-20766	Arthropoda	Insecta	Lepidoptera	Notodontidae	Phalerinae		Nadata	Nadata gibbosa						HLC-20766	Keith Pickthorn	2005-07-12	Canada	British Columbia	Mount Revelstoke National Park		One-Mile Compound at base of Mount Revelstoke	51.0219	-118.207	560
LBCA	LBCA767-05	HLC-20767		BOLD:AAA2279		658[0n]	2	KJ376808	1					2005-07-12	Nadata gibbosa				Biodiversity Institute of Ontario	MV/BL/Halogen	HLC-20767	Arthropoda	Insecta	Lepidoptera	Notodontidae	Phalerinae		Nadata	Nadata gibbosa						HLC-20767	Keith Pickthorn	2005-07-12	Canada	British Columbia	Mount Revelstoke National Park		One-Mile Compound at base of Mount Revelstoke	51.0219	-118.207	560
LBCA	LBCA768-05	HLC-20768		BOLD:AAA2279		658[0n]	2	KJ376632	1					2005-07-12	Nadata gibbosa				Biodiversity Institute of Ontario	MV/BL/Halogen	HLC-20768	Arthropoda	Insecta	Lepidoptera	Notodontidae	Phalerinae		Nadata	Nadata gibbosa						HLC-20768	Keith Pickthorn	2005-07-12	Canada	British Columbia	Mount Revelstoke National Park		One-Mile Compound at base of Mount Revelstoke	51.0219	-118.207	560
LBCA	LBCA769-05	HLC-20769		BOLD:AAA2279		658[0n]	2	KJ379167	1					2005-07-12	Nadata gibbosa				Biodiversity Institute of Ontario	MV/BL/Halogen	HLC-20769	Arthropoda	Insecta	Lepidoptera	Notodontidae	Phalerinae		Nadata	Nadata gibbosa						HLC-20769	Keith Pickthorn	2005-07-12	Canada	British Columbia	Mount Revelstoke National Park		One-Mile Compound at base of Mount Revelstoke	51.0219	-118.207	560
LBCA	LBCA770-05	HLC-20770		BOLD:AAA2279		658[0n]	2	KJ380499	1					2005-07-12	Nadata gibbosa				Biodiversity Institute of Ontario	MV/BL/Halogen	HLC-20770	Arthropoda	Insecta	Lepidoptera	Notodontidae	Phalerinae		Nadata	Nadata gibbosa						HLC-20770	Keith Pickthorn	2005-07-12	Canada	British Columbia	Mount Revelstoke National Park		One-Mile Compound at base of Mount Revelstoke	51.0219	-118.207	560
LBCA	LBCA771-05	HLC-20771		BOLD:AAA2279		658[0n]	2	KJ375773	1					2005-07-12	Nadata gibbosa				Biodiversity Institute of Ontario	MV/BL/Halogen	HLC-20771	Arthropoda	Insecta	Lepidoptera	Notodontidae	Phalerinae		Nadata	Nadata gibbosa						HLC-20771	Keith Pickthorn	2005-07-12	Canada	British Columbia	Mount Revelstoke National Park		One-Mile Compound at base of Mount Revelstoke	51.0219	-118.207	560
LBCA	LBCA772-05	HLC-20772		BOLD:AAA2279		658[0n]	2	KJ379843	1					2005-07-12	Nadata gibbosa				Biodiversity Institute of Ontario	MV/BL/Halogen	HLC-20772	Arthropoda	Insecta	Lepidoptera	Notodontidae	Phalerinae		Nadata	Nadata gibbosa						HLC-20772	Keith Pickthorn	2005-07-12	Canada	British Columbia	Mount Revelstoke National Park		One-Mile Compound at base of Mount Revelstoke	51.0219	-118.207	560
LBCA	LBCA773-05	HLC-20773		BOLD:AAA2279		658[0n]	2	KJ375290	1					2005-07-12	Nadata gibbosa				Biodiversity Institute of Ontario	MV/BL/Halogen	HLC-20773	Arthropoda	Insecta	Lepidoptera	Notodontidae	Phalerinae		Nadata	Nadata gibbosa						HLC-20773	Keith Pickthorn	2005-07-12	Canada	British Columbia	Mount Revelstoke National Park		One-Mile Compound at base of Mount Revelstoke	51.0219	-118.207	560
LBCA	LBCA774-05	HLC-20774		BOLD:AAA2279		658[0n]	2	KJ379399	1					2005-07-12	Nadata gibbosa				Biodiversity Institute of Ontario	MV/BL/Halogen	HLC-20774	Arthropoda	Insecta	Lepidoptera	Notodontidae	Phalerinae		Nadata	Nadata gibbosa						HLC-20774	Keith Pickthorn	2005-07-12	Canada	British Columbia	Mount Revelstoke National Park		One-Mile Compound at base of Mount Revelstoke	51.0219	-118.207	560
LBCA	LBCA775-05	HLC-20775		BOLD:AAA2279		658[0n]	2	KJ374886	1					2005-07-12	Nadata gibbosa				Biodiversity Institute of Ontario	MV/BL/Halogen	HLC-20775	Arthropoda	Insecta	Lepidoptera	Notodontidae	Phalerinae		Nadata	Nadata gibbosa						HLC-20775	Keith Pickthorn	2005-07-12	Canada	British Columbia	Mount Revelstoke National Park		One-Mile Compound at base of Mount Revelstoke	51.0219	-118.207	560
LBCA	LBCA776-05	HLC-20776		BOLD:AAA2279		658[0n]	2	KJ378528	1					2005-07-12	Nadata gibbosa				Biodiversity Institute of Ontario	MV/BL/Halogen	HLC-20776	Arthropoda	Insecta	Lepidoptera	Notodontidae	Phalerinae		Nadata	Nadata gibbosa						HLC-20776	Keith Pickthorn	2005-07-12	Canada	British Columbia	Mount Revelstoke National Park		One-Mile Compound at base of Mount Revelstoke	51.0219	-118.207	560
LBCA	LBCA777-05	HLC-20777		BOLD:AAA2279		658[0n]	2	KJ380267	1					2005-07-12	Nadata gibbosa				Biodiversity Institute of Ontario	MV/BL/Halogen	HLC-20777	Arthropoda	Insecta	Lepidoptera	Notodontidae	Phalerinae		Nadata	Nadata gibbosa						HLC-20777	Keith Pickthorn	2005-07-12	Canada	British Columbia	Mount Revelstoke National Park		One-Mile Compound at base of Mount Revelstoke	51.0219	-118.207	560
LBCA	LBCA778-05	HLC-20778		BOLD:AAA2279		658[0n]	2	KJ376451	1					2005-07-12	Nadata gibbosa				Biodiversity Institute of Ontario	MV/BL/Halogen	HLC-20778	Arthropoda	Insecta	Lepidoptera	Notodontidae	Phalerinae		Nadata	Nadata gibbosa						HLC-20778	Keith Pickthorn	2005-07-12	Canada	British Columbia	Mount Revelstoke National Park		One-Mile Compound at base of Mount Revelstoke	51.0219	-118.207	560
LBCA	LBCA791-05	HLC-20791		BOLD:AAA7094		658[0n]	2	KJ375570	1					2005-07-12	Schizura ipomoeae				Biodiversity Institute of Ontario	MV/BL/Halogen	HLC-20791	Arthropoda	Insecta	Lepidoptera	Notodontidae	Heterocampinae		Schizura	Schizura ipomoeae						HLC-20791	Keith Pickthorn	2005-07-12	Canada	British Columbia	Mount Revelstoke National Park		One-Mile Compound at base of Mount Revelstoke	51.0219	-118.207	560
LBCA	LBCA792-05	HLC-20792		BOLD:AAA7094		600[0n]	4	KJ378218	1					2005-07-12	Schizura ipomoeae				Biodiversity Institute of Ontario	MV/BL/Halogen	HLC-20792	Arthropoda	Insecta	Lepidoptera	Notodontidae	Heterocampinae		Schizura	Schizura ipomoeae						HLC-20792	Keith Pickthorn	2005-07-12	Canada	British Columbia	Mount Revelstoke National Park		One-Mile Compound at base of Mount Revelstoke	51.0219	-118.207	560
LBCA	LBCA793-05	HLC-20793		BOLD:AAA7094		658[0n]	2	KJ377900	1					2005-07-12	Schizura ipomoeae				Biodiversity Institute of Ontario	MV/BL/Halogen	HLC-20793	Arthropoda	Insecta	Lepidoptera	Notodontidae	Heterocampinae		Schizura	Schizura ipomoeae						HLC-20793	Keith Pickthorn	2005-07-12	Canada	British Columbia	Mount Revelstoke National Park		One-Mile Compound at base of Mount Revelstoke	51.0219	-118.207	560
LBCA	LBCA794-05	HLC-20794		BOLD:AAB7833		658[0n]	4	KJ380194	1					2005-07-12	Oligocentria pallida				Biodiversity Institute of Ontario	MV/BL/Halogen	HLC-20794	Arthropoda	Insecta	Lepidoptera	Notodontidae	Heterocampinae		Oligocentria	Oligocentria pallida						HLC-20794	Keith Pickthorn	2005-07-12	Canada	British Columbia	Mount Revelstoke National Park		One-Mile Compound at base of Mount Revelstoke	51.0219	-118.207	560
LBCA	LBCA795-05	HLC-20795		BOLD:AAA7094		658[0n]	2	KJ378917	1					2005-07-12	Schizura ipomoeae				Biodiversity Institute of Ontario	MV/BL/Halogen	HLC-20795	Arthropoda	Insecta	Lepidoptera	Notodontidae	Heterocampinae		Schizura	Schizura ipomoeae						HLC-20795	Keith Pickthorn	2005-07-12	Canada	British Columbia	Mount Revelstoke National Park		One-Mile Compound at base of Mount Revelstoke	51.0219	-118.207	560
LBCA	LBCA797-05	HLC-20797		BOLD:AAA8308		658[0n]	2	KJ377955	1					2005-07-12	Oligocentria semirufescens				Biodiversity Institute of Ontario	MV/BL/Halogen	HLC-20797	Arthropoda	Insecta	Lepidoptera	Notodontidae	Heterocampinae		Oligocentria	Oligocentria semirufescens						HLC-20797	Keith Pickthorn	2005-07-12	Canada	British Columbia	Mount Revelstoke National Park		One-Mile Compound at base of Mount Revelstoke	51.0219	-118.207	560
LBCA	LBCA804-05	HLC-20804		BOLD:AAA3873		658[0n]	2	KJ379907	1					2005-07-12	Schizura unicornis				Biodiversity Institute of Ontario	MV/BL/Halogen	HLC-20804	Arthropoda	Insecta	Lepidoptera	Notodontidae	Heterocampinae		Schizura	Schizura unicornis						HLC-20804	Keith Pickthorn	2005-07-12	Canada	British Columbia	Mount Revelstoke National Park		One-Mile Compound at base of Mount Revelstoke	51.0219	-118.207	560
LBCA	LBCA809-05	HLC-20809		BOLD:AAA3873		658[0n]	2	KJ379078	1					2005-07-12	Schizura unicornis				Biodiversity Institute of Ontario	MV/BL/Halogen	HLC-20809	Arthropoda	Insecta	Lepidoptera	Notodontidae	Heterocampinae		Schizura	Schizura unicornis						HLC-20809	Keith Pickthorn	2005-07-12	Canada	British Columbia	Mount Revelstoke National Park		One-Mile Compound at base of Mount Revelstoke	51.0219	-118.207	560
LBCA	LBCA810-05	HLC-20810		BOLD:AAA3873		658[0n]	2	KJ375843	1					2005-07-12	Schizura unicornis				Biodiversity Institute of Ontario	MV/BL/Halogen	HLC-20810	Arthropoda	Insecta	Lepidoptera	Notodontidae	Heterocampinae		Schizura	Schizura unicornis						HLC-20810	Keith Pickthorn	2005-07-12	Canada	British Columbia	Mount Revelstoke National Park		One-Mile Compound at base of Mount Revelstoke	51.0219	-118.207	560
LBCA	LBCA929-05	HLC-20929		BOLD:ABZ4471		621[0n]	2	KJ380021	1					2005-07-14	Pheosia portlandia				Biodiversity Institute of Ontario	MV/BL	HLC-20929	Arthropoda	Insecta	Lepidoptera	Notodontidae	Notodontinae	Notodontini	Pheosia	Pheosia portlandia						HLC-20929	Keith Pickthorn	2005-07-14	Canada	British Columbia	Glacier National Park		Glacier National Park Compound at Rogers Pass	51.3032	-117.519	1347
MNBB	MNBB126-05	05-NBSTA-042		BOLD:AAA3873		658[0n]	2	GU095385	1					2005-07-28	Schizura unicornis		8007		Biodiversity Institute of Ontario		05-NBSTA-042	Arthropoda	Insecta	Lepidoptera	Notodontidae	Heterocampinae		Schizura	Schizura unicornis						05-NBSTA-042	Jim Ballantyne	2005-07-28	Canada	New Brunswick	Charlotte Co.		St. Andrews	45.0833	-67.0667
MNBB	MNBB161-05	05-NBSTA-077		BOLD:ABZ4474		658[0n]	2	GU095320	1					2005-07-29	Pheosia rimosa		7922		Biodiversity Institute of Ontario		05-NBSTA-077	Arthropoda	Insecta	Lepidoptera	Notodontidae	Notodontinae	Notodontini	Pheosia	Pheosia rimosa						05-NBSTA-077	Jim Ballantyne	2005-07-29	Canada	New Brunswick	Charlotte Co.		St. Andrews	45.0833	-67.0667
MNBB	MNBB172-05	05-NBSTA-088		BOLD:AAA5417		658[0n]	2	GU095015	1					2005-07-29	Clostera albosigma		7895		Biodiversity Institute of Ontario		05-NBSTA-088	Arthropoda	Insecta	Lepidoptera	Notodontidae	Pygaerinae		Clostera	Clostera albosigma						05-NBSTA-088	Jim Ballantyne	2005-07-29	Canada	New Brunswick	Charlotte Co.		St. Andrews	45.0833	-67.0667
MNBB	MNBB177-05	05-NBSTA-093		BOLD:AAA8725		658[0n]	2	GU095256	1					2005-07-29	Oligocentria lignicolor		8017		Biodiversity Institute of Ontario		05-NBSTA-093	Arthropoda	Insecta	Lepidoptera	Notodontidae	Heterocampinae		Oligocentria	Oligocentria lignicolor						05-NBSTA-093	Jim Ballantyne	2005-07-29	Canada	New Brunswick	Charlotte Co.		St. Andrews	45.0833	-67.0667
MNBB	MNBB180-05	05-NBSTA-096		BOLD:AAB3986		550[1n]	3	GU095253	1					2005-07-29	Odontosia elegans		7924		Biodiversity Institute of Ontario		05-NBSTA-096	Arthropoda	Insecta	Lepidoptera	Notodontidae	Notodontinae	Notodontini	Odontosia	Odontosia elegans						05-NBSTA-096	Jim Ballantyne	2005-07-29	Canada	New Brunswick	Charlotte Co.		St. Andrews	45.0833	-67.0667
MNBB	MNBB229-05	05-NBSTA-145		BOLD:AAA3482		658[0n]	2	GU095321	1					2005-07-30	Pheosia rimosa		7922		Biodiversity Institute of Ontario		05-NBSTA-145	Arthropoda	Insecta	Lepidoptera	Notodontidae	Notodontinae	Notodontini	Pheosia	Pheosia rimosa						05-NBSTA-145	Jim Ballantyne	2005-07-30	Canada	New Brunswick	Charlotte Co.		St. Andrews	45.0833	-67.0667
MNBB	MNBB230-05	05-NBSTA-146		BOLD:ABZ5199		658[0n]	5	GU095322	1					2005-07-30	Pheosia rimosa		7922		Biodiversity Institute of Ontario		05-NBSTA-146	Arthropoda	Insecta	Lepidoptera	Notodontidae	Notodontinae	Notodontini	Pheosia	Pheosia rimosa						05-NBSTA-146	Jim Ballantyne	2005-07-30	Canada	New Brunswick	Charlotte Co.		St. Andrews	45.0833	-67.0667
MNBB	MNBB232-05	05-NBSTA-148		BOLD:ABZ4474		607[0n]	2	GU095324	1					2005-07-30	Pheosia rimosa		7922		Biodiversity Institute of Ontario		05-NBSTA-148	Arthropoda	Insecta	Lepidoptera	Notodontidae	Notodontinae	Notodontini	Pheosia	Pheosia rimosa						05-NBSTA-148	Jim Ballantyne	2005-07-30	Canada	New Brunswick	Charlotte Co.		St. Andrews	45.0833	-67.0667
MNBB	MNBB234-05	05-NBSTA-150		BOLD:AAB1511		658[0n]	2	GU095216	1					2005-07-30	Lochmaeus manteo		7998		Biodiversity Institute of Ontario		05-NBSTA-150	Arthropoda	Insecta	Lepidoptera	Notodontidae	Heterocampinae		Lochmaeus	Lochmaeus manteo						05-NBSTA-150	Jim Ballantyne	2005-07-30	Canada	New Brunswick	Charlotte Co.		St. Andrews	45.0833	-67.0667
MNBB	MNBB237-05	05-NBSTA-153		BOLD:AAA7026		658[0n]	2	GU095294	1					2005-07-30	Peridea ferruginea		7921		Biodiversity Institute of Ontario		05-NBSTA-153	Arthropoda	Insecta	Lepidoptera	Notodontidae	Phalerinae		Peridea	Peridea ferruginea						05-NBSTA-153	Jim Ballantyne	2005-07-30	Canada	New Brunswick	Charlotte Co.		St. Andrews	45.0833	-67.0667
MNBB	MNBB238-05	05-NBSTA-154		BOLD:AAA7026		658[0n]	2	GU095295	1					2005-07-30	Peridea ferruginea		7921		Biodiversity Institute of Ontario		05-NBSTA-154	Arthropoda	Insecta	Lepidoptera	Notodontidae	Phalerinae		Peridea	Peridea ferruginea						05-NBSTA-154	Jim Ballantyne	2005-07-30	Canada	New Brunswick	Charlotte Co.		St. Andrews	45.0833	-67.0667
MNBB	MNBB243-05	05-NBSTA-159		BOLD:AAB3178		589[4n]	3	GU095144	1					2005-07-30	Heterocampa umbrata		7990		Biodiversity Institute of Ontario		05-NBSTA-159	Arthropoda	Insecta	Lepidoptera	Notodontidae	Heterocampinae		Heterocampa	Heterocampa umbrata						05-NBSTA-159	Jim Ballantyne	2005-07-30	Canada	New Brunswick	Charlotte Co.		St. Andrews	45.0833	-67.0667
MNBB	MNBB247-05	05-NBSTA-163		BOLD:AAA3873		570[0n]	3	GU095388	1					2005-07-30	Schizura unicornis		8007		Biodiversity Institute of Ontario		05-NBSTA-163	Arthropoda	Insecta	Lepidoptera	Notodontidae	Heterocampinae		Schizura	Schizura unicornis						05-NBSTA-163	Jim Ballantyne	2005-07-30	Canada	New Brunswick	Charlotte Co.		St. Andrews	45.0833	-67.0667
MNBB	MNBB248-05	05-NBSTA-164		BOLD:AAA3873		658[0n]	2	GU095389	1					2005-07-30	Schizura unicornis		8007		Biodiversity Institute of Ontario		05-NBSTA-164	Arthropoda	Insecta	Lepidoptera	Notodontidae	Heterocampinae		Schizura	Schizura unicornis						05-NBSTA-164	Jim Ballantyne	2005-07-30	Canada	New Brunswick	Charlotte Co.		St. Andrews	45.0833	-67.0667
MNBB	MNBB251-05	05-NBSTA-167		BOLD:AAA8725		658[0n]	2	GU095257	1					2005-07-30	Oligocentria lignicolor		8017		Biodiversity Institute of Ontario		05-NBSTA-167	Arthropoda	Insecta	Lepidoptera	Notodontidae	Heterocampinae		Oligocentria	Oligocentria lignicolor						05-NBSTA-167	Jim Ballantyne	2005-07-30	Canada	New Brunswick	Charlotte Co.		St. Andrews	45.0833	-67.0667
MNBB	MNBB284-05	05-NBSTA-200		BOLD:AAA7026		658[0n]	2	GU095296	1					2005-07-31	Peridea ferruginea		7921		Biodiversity Institute of Ontario		05-NBSTA-200	Arthropoda	Insecta	Lepidoptera	Notodontidae	Phalerinae		Peridea	Peridea ferruginea						05-NBSTA-200	Jim Ballantyne	2005-07-31	Canada	New Brunswick	Charlotte Co.		St. Andrews	45.0833	-67.0667
MNBB	MNBB286-05	05-NBSTA-202		BOLD:AAA7026		658[0n]	2	GU095297	1					2005-07-31	Peridea ferruginea		7921		Biodiversity Institute of Ontario		05-NBSTA-202	Arthropoda	Insecta	Lepidoptera	Notodontidae	Phalerinae		Peridea	Peridea ferruginea						05-NBSTA-202	Jim Ballantyne	2005-07-31	Canada	New Brunswick	Charlotte Co.		St. Andrews	45.0833	-67.0667
MNBB	MNBB289-05	05-NBSTA-205		BOLD:AAA3482		658[0n]	2	GU095326	1					2005-07-31	Pheosia rimosa		7922		Biodiversity Institute of Ontario		05-NBSTA-205	Arthropoda	Insecta	Lepidoptera	Notodontidae	Notodontinae	Notodontini	Pheosia	Pheosia rimosa						05-NBSTA-205	Jim Ballantyne	2005-07-31	Canada	New Brunswick	Charlotte Co.		St. Andrews	45.0833	-67.0667
MNBB	MNBB297-05	05-NBSTA-213		BOLD:AAA8308		658[0n]	2	GU095259	1					2005-07-31	Oligocentria semirufescens		8012		Biodiversity Institute of Ontario		05-NBSTA-213	Arthropoda	Insecta	Lepidoptera	Notodontidae	Heterocampinae		Oligocentria	Oligocentria semirufescens						05-NBSTA-213	Jim Ballantyne	2005-07-31	Canada	New Brunswick	Charlotte Co.		St. Andrews	45.0833	-67.0667
MNBB	MNBB302-05	05-NBSTA-218		BOLD:AAA3873		658[0n]	2	GU095390	1					2005-07-31	Schizura unicornis		8007		Biodiversity Institute of Ontario		05-NBSTA-218	Arthropoda	Insecta	Lepidoptera	Notodontidae	Heterocampinae		Schizura	Schizura unicornis						05-NBSTA-218	Jim Ballantyne	2005-07-31	Canada	New Brunswick	Charlotte Co.		St. Andrews	45.0833	-67.0667
MNBB	MNBB317-05	05-NBSTA-233		BOLD:ABZ5199		658[0n]	2	GU095314	1					2005-08-01	Pheosia rimosa		7922		Biodiversity Institute of Ontario		05-NBSTA-233	Arthropoda	Insecta	Lepidoptera	Notodontidae	Notodontinae	Notodontini	Pheosia	Pheosia rimosa						05-NBSTA-233	Jim Ballantyne	2005-08-01	Canada	New Brunswick	Charlotte Co.		St. Andrews	45.0833	-67.0667
MNBB	MNBB318-05	05-NBSTA-234		BOLD:AAA3482		658[0n]	2	GU095315	1					2005-08-01	Pheosia rimosa		7922		Biodiversity Institute of Ontario		05-NBSTA-234	Arthropoda	Insecta	Lepidoptera	Notodontidae	Notodontinae	Notodontini	Pheosia	Pheosia rimosa						05-NBSTA-234	Jim Ballantyne	2005-08-01	Canada	New Brunswick	Charlotte Co.		St. Andrews	45.0833	-67.0667
MNBB	MNBB319-05	05-NBSTA-235		BOLD:ABZ4474		658[0n]	2	GU095316	1					2005-08-01	Pheosia rimosa		7922		Biodiversity Institute of Ontario		05-NBSTA-235	Arthropoda	Insecta	Lepidoptera	Notodontidae	Notodontinae	Notodontini	Pheosia	Pheosia rimosa						05-NBSTA-235	Jim Ballantyne	2005-08-01	Canada	New Brunswick	Charlotte Co.		St. Andrews	45.0833	-67.0667
MNBB	MNBB326-05	05-NBSTA-242		BOLD:AAA2247		562[1n]	2	GU095072	1					2005-08-01	Gluphisia septentrionis		7931		Biodiversity Institute of Ontario		05-NBSTA-242	Arthropoda	Insecta	Lepidoptera	Notodontidae	Notodontinae	Dicranurini	Gluphisia	Gluphisia septentrionis						05-NBSTA-242	Jim Ballantyne	2005-08-01	Canada	New Brunswick	Charlotte Co.		St. Andrews	45.0833	-67.0667
MNBB	MNBB352-05	05-NBSTA-268		BOLD:AAA3873		658[0n]	2	GU095386	1					2005-08-02	Schizura unicornis		8007		Biodiversity Institute of Ontario		05-NBSTA-268	Arthropoda	Insecta	Lepidoptera	Notodontidae	Heterocampinae		Schizura	Schizura unicornis						05-NBSTA-268	Jim Ballantyne	2005-08-02	Canada	New Brunswick	Charlotte Co.		St. Andrews	45.0833	-67.0667
MNBB	MNBB361-05	05-NBSTA-277		BOLD:AAA8725		655[0n]	2	GU095255	1					2005-08-02	Oligocentria lignicolor		8017		Biodiversity Institute of Ontario		05-NBSTA-277	Arthropoda	Insecta	Lepidoptera	Notodontidae	Heterocampinae		Oligocentria	Oligocentria lignicolor						05-NBSTA-277	Jim Ballantyne	2005-08-02	Canada	New Brunswick	Charlotte Co.		St. Andrews	45.0833	-67.0667
MNBB	MNBB370-05	05-NBSTA-286		BOLD:ABZ4474		658[0n]	2	GU095335	1					2005-08-03	Pheosia rimosa		7922		Biodiversity Institute of Ontario		05-NBSTA-286	Arthropoda	Insecta	Lepidoptera	Notodontidae	Notodontinae	Notodontini	Pheosia	Pheosia rimosa						05-NBSTA-286	Jim Ballantyne	2005-08-03	Canada	New Brunswick	Charlotte Co.		St. Andrews	45.0833	-67.0667
MNBB	MNBB372-05	05-NBSTA-288		BOLD:ABZ4474		658[0n]	2	GU095327	1					2005-08-03	Pheosia rimosa		7922		Biodiversity Institute of Ontario		05-NBSTA-288	Arthropoda	Insecta	Lepidoptera	Notodontidae	Notodontinae	Notodontini	Pheosia	Pheosia rimosa						05-NBSTA-288	Jim Ballantyne	2005-08-03	Canada	New Brunswick	Charlotte Co.		St. Andrews	45.0833	-67.0667
MNBB	MNBB373-05	05-NBSTA-289		BOLD:ABZ5199		658[0n]	2	GU095325	1					2005-08-03	Pheosia rimosa		7922		Biodiversity Institute of Ontario		05-NBSTA-289	Arthropoda	Insecta	Lepidoptera	Notodontidae	Notodontinae	Notodontini	Pheosia	Pheosia rimosa						05-NBSTA-289	Jim Ballantyne	2005-08-03	Canada	New Brunswick	Charlotte Co.		St. Andrews	45.0833	-67.0667
MNBB	MNBB379-05	05-NBSTA-295		BOLD:AAB2020		658[0n]	2	GU095290	1					2005-08-03	Peridea angulosa		7920		Biodiversity Institute of Ontario		05-NBSTA-295	Arthropoda	Insecta	Lepidoptera	Notodontidae	Phalerinae		Peridea	Peridea angulosa						05-NBSTA-295	Jim Ballantyne	2005-08-03	Canada	New Brunswick	Charlotte Co.		St. Andrews	45.0833	-67.0667
MNBB	MNBB398-05	05-NBSTA-314		BOLD:AAA2247		580[0n]	2	GU095073	1					2005-08-03	Gluphisia septentrionis		7931		Biodiversity Institute of Ontario		05-NBSTA-314	Arthropoda	Insecta	Lepidoptera	Notodontidae	Notodontinae	Dicranurini	Gluphisia	Gluphisia septentrionis						05-NBSTA-314	Jim Ballantyne	2005-08-03	Canada	New Brunswick	Charlotte Co.		St. Andrews	45.0833	-67.0667
MNBB	MNBB431-05	05-NBSTA-347		BOLD:AAA8725		658[0n]	6	GU095258	1					2005-08-04	Oligocentria lignicolor		8017		Biodiversity Institute of Ontario		05-NBSTA-347	Arthropoda	Insecta	Lepidoptera	Notodontidae	Heterocampinae		Oligocentria	Oligocentria lignicolor						05-NBSTA-347	Jim Ballantyne	2005-08-04	Canada	New Brunswick	Charlotte Co.		St. Andrews	45.0833	-67.0667
MNBB	MNBB432-05	05-NBSTA-348		BOLD:AAA3482		658[0n]	2	GU095336	1					2005-08-04	Pheosia rimosa		7922		Biodiversity Institute of Ontario		05-NBSTA-348	Arthropoda	Insecta	Lepidoptera	Notodontidae	Notodontinae	Notodontini	Pheosia	Pheosia rimosa						05-NBSTA-348	Jim Ballantyne	2005-08-04	Canada	New Brunswick	Charlotte Co.		St. Andrews	45.0833	-67.0667
MNBB	MNBB436-05	05-NBSTA-352	05-NBSTA-352	BOLD:AAB3596		615[0n]	2	GU095404	1					2005-08-04	Symmerista canicosta		7951		Biodiversity Institute of Ontario		05-NBSTA-352	Arthropoda	Insecta	Lepidoptera	Notodontidae	Nystaleinae		Symmerista	Symmerista canicosta						05-NBSTA-352	Jim Ballantyne	2005-08-04	Canada	New Brunswick	Charlotte Co.		St. Andrews	45.0833	-67.0667
MNBB	MNBB439-05	05-NBSTA-355		BOLD:AAA5417		658[0n]	2	GU095014	1					2005-08-04	Clostera albosigma		7895		Biodiversity Institute of Ontario		05-NBSTA-355	Arthropoda	Insecta	Lepidoptera	Notodontidae	Pygaerinae		Clostera	Clostera albosigma						05-NBSTA-355	Jim Ballantyne	2005-08-04	Canada	New Brunswick	Charlotte Co.		St. Andrews	45.0833	-67.0667
MNBB	MNBB440-05	05-NBSTA-356		BOLD:AAA7026		658[0n]	2	GU095292	1					2005-08-04	Peridea ferruginea		7921		Biodiversity Institute of Ontario		05-NBSTA-356	Arthropoda	Insecta	Lepidoptera	Notodontidae	Phalerinae		Peridea	Peridea ferruginea						05-NBSTA-356	Jim Ballantyne	2005-08-04	Canada	New Brunswick	Charlotte Co.		St. Andrews	45.0833	-67.0667
MNBB	MNBB441-05	05-NBSTA-357		BOLD:AAA7026		658[0n]	2	GU095293	1					2005-08-04	Peridea ferruginea		7921		Biodiversity Institute of Ontario		05-NBSTA-357	Arthropoda	Insecta	Lepidoptera	Notodontidae	Phalerinae		Peridea	Peridea ferruginea						05-NBSTA-357	Jim Ballantyne	2005-08-04	Canada	New Brunswick	Charlotte Co.		St. Andrews	45.0833	-67.0667
MNBB	MNBB447-05	05-NBSTA-363	05-NBSTA-363	BOLD:AAB0477		658[0n]	2	GU095069	1					2005-08-04	Furcula cinerea		7941		Biodiversity Institute of Ontario		05-NBSTA-363	Arthropoda	Insecta	Lepidoptera	Notodontidae	Notodontinae	Dicranurini	Furcula	Furcula cinerea						05-NBSTA-363	Jim Ballantyne	2005-08-04	Canada	New Brunswick	Charlotte Co.		St. Andrews	45.0833	-67.0667
MNBB	MNBB453-05	05-NBSTA-369		BOLD:AAA2279		658[0n]	2	GU095235	1					2005-08-04	Nadata gibbosa		7915		Biodiversity Institute of Ontario		05-NBSTA-369	Arthropoda	Insecta	Lepidoptera	Notodontidae	Phalerinae		Nadata	Nadata gibbosa						05-NBSTA-369	Jim Ballantyne	2005-08-04	Canada	New Brunswick	Charlotte Co.		St. Andrews	45.0833	-67.0667
MNBB	MNBB479-05	05-NBSTA-395		BOLD:AAA3482		658[0n]	2	GU095318	1					2005-08-05	Pheosia rimosa		7922		Biodiversity Institute of Ontario		05-NBSTA-395	Arthropoda	Insecta	Lepidoptera	Notodontidae	Notodontinae	Notodontini	Pheosia	Pheosia rimosa						05-NBSTA-395	Jim Ballantyne	2005-08-05	Canada	New Brunswick	Charlotte Co.		St. Andrews	45.0833	-67.0667
MNBB	MNBB487-05	05-NBSTA-403		BOLD:AAA3873		658[0n]	2	GU095384	1					2005-08-05	Schizura unicornis		8007		Biodiversity Institute of Ontario		05-NBSTA-403	Arthropoda	Insecta	Lepidoptera	Notodontidae	Heterocampinae		Schizura	Schizura unicornis						05-NBSTA-403	Jim Ballantyne	2005-08-05	Canada	New Brunswick	Charlotte Co.		St. Andrews	45.0833	-67.0667
MNBB	MNBB488-05	05-NBSTA-404	05-NBSTA-404	BOLD:AAB3596		658[0n]	2	GU095405	1					2005-08-05	Symmerista canicosta		7951		Biodiversity Institute of Ontario		05-NBSTA-404	Arthropoda	Insecta	Lepidoptera	Notodontidae	Nystaleinae		Symmerista	Symmerista canicosta						05-NBSTA-404	Jim Ballantyne	2005-08-05	Canada	New Brunswick	Charlotte Co.		St. Andrews	45.0833	-67.0667
MNBB	MNBB519-05	05-NBSTA-435		BOLD:AAA3482		658[0n]	2	GU095319	1					2005-08-06	Pheosia rimosa		7922		Biodiversity Institute of Ontario		05-NBSTA-435	Arthropoda	Insecta	Lepidoptera	Notodontidae	Notodontinae	Notodontini	Pheosia	Pheosia rimosa						05-NBSTA-435	Jim Ballantyne	2005-08-06	Canada	New Brunswick	Charlotte Co.		St. Andrews	45.0833	-67.0667
MNBB	MNBB520-05	05-NBSTA-436		BOLD:ABZ4474		658[0n]	2	GU095317	1					2005-08-06	Pheosia rimosa		7922		Biodiversity Institute of Ontario		05-NBSTA-436	Arthropoda	Insecta	Lepidoptera	Notodontidae	Notodontinae	Notodontini	Pheosia	Pheosia rimosa						05-NBSTA-436	Jim Ballantyne	2005-08-06	Canada	New Brunswick	Charlotte Co.		St. Andrews	45.0833	-67.0667
MNBB	MNBB527-05	05-NBSTA-443		BOLD:AAA7026		658[0n]	2	GU095298	1					2005-08-06	Peridea ferruginea		7921		Biodiversity Institute of Ontario		05-NBSTA-443	Arthropoda	Insecta	Lepidoptera	Notodontidae	Phalerinae		Peridea	Peridea ferruginea						05-NBSTA-443	Jim Ballantyne	2005-08-06	Canada	New Brunswick	Charlotte Co.		St. Andrews	45.0833	-67.0667
MNBB	MNBB545-05	05-NBSTA-461	05-NBSTA-461	BOLD:ABZ4474		658[0n]	4	GU095302	1					2005-08-07	Pheosia rimosa		Hodge # 7922		Biodiversity Institute of Ontario		05-NBSTA-461	Arthropoda	Insecta	Lepidoptera	Notodontidae	Notodontinae	Notodontini	Pheosia	Pheosia rimosa						05-NBSTA-461	Jim Ballantyne	2005-08-07	Canada	New Brunswick	Charlotte Co.		St. Andrews	45.0833	-67.0667
MNBB	MNBB546-05	05-NBSTA-462		BOLD:ABZ5199		658[0n]	2	GU095303	1					2005-08-07	Pheosia rimosa		7922		Biodiversity Institute of Ontario		05-NBSTA-462	Arthropoda	Insecta	Lepidoptera	Notodontidae	Notodontinae	Notodontini	Pheosia	Pheosia rimosa						05-NBSTA-462	Jim Ballantyne	2005-08-07	Canada	New Brunswick	Charlotte Co.		St. Andrews	45.0833	-67.0667
MNBB	MNBB547-05	05-NBSTA-463		BOLD:ABZ4474		658[0n]	2	GU095305	1					2005-08-07	Pheosia rimosa		7922		Biodiversity Institute of Ontario		05-NBSTA-463	Arthropoda	Insecta	Lepidoptera	Notodontidae	Notodontinae	Notodontini	Pheosia	Pheosia rimosa						05-NBSTA-463	Jim Ballantyne	2005-08-07	Canada	New Brunswick	Charlotte Co.		St. Andrews	45.0833	-67.0667
MNBB	MNBB548-05	05-NBSTA-464		BOLD:AAA3482		632[1n]	2	GU095306	1					2005-08-07	Pheosia rimosa		7922		Biodiversity Institute of Ontario		05-NBSTA-464	Arthropoda	Insecta	Lepidoptera	Notodontidae	Notodontinae	Notodontini	Pheosia	Pheosia rimosa						05-NBSTA-464	Jim Ballantyne	2005-08-07	Canada	New Brunswick	Charlotte Co.		St. Andrews	45.0833	-67.0667
MNBB	MNBB549-05	05-NBSTA-465		BOLD:AAA3482		658[0n]	2	GU095304	1					2005-08-07	Pheosia rimosa		7922		Biodiversity Institute of Ontario		05-NBSTA-465	Arthropoda	Insecta	Lepidoptera	Notodontidae	Notodontinae	Notodontini	Pheosia	Pheosia rimosa						05-NBSTA-465	Jim Ballantyne	2005-08-07	Canada	New Brunswick	Charlotte Co.		St. Andrews	45.0833	-67.0667
MNBB	MNBB551-05	05-NBSTA-467		BOLD:AAA7026		658[0n]	2	GU095291	1					2005-08-07	Peridea ferruginea		7921		Biodiversity Institute of Ontario		05-NBSTA-467	Arthropoda	Insecta	Lepidoptera	Notodontidae	Phalerinae		Peridea	Peridea ferruginea						05-NBSTA-467	Jim Ballantyne	2005-08-07	Canada	New Brunswick	Charlotte Co.		St. Andrews	45.0833	-67.0667
MNBB	MNBB552-05	05-NBSTA-468		BOLD:AAB2020		658[0n]	2	GU095289	1					2005-08-07	Peridea angulosa		7920		Biodiversity Institute of Ontario		05-NBSTA-468	Arthropoda	Insecta	Lepidoptera	Notodontidae	Phalerinae		Peridea	Peridea angulosa						05-NBSTA-468	Jim Ballantyne	2005-08-07	Canada	New Brunswick	Charlotte Co.		St. Andrews	45.0833	-67.0667
MNBB	MNBB559-05	05-NBSTA-475		BOLD:AAA2247		658[0n]	2	GU095071	1					2005-08-07	Gluphisia septentrionis		7931		Biodiversity Institute of Ontario		05-NBSTA-475	Arthropoda	Insecta	Lepidoptera	Notodontidae	Notodontinae	Dicranurini	Gluphisia	Gluphisia septentrionis						05-NBSTA-475	Jim Ballantyne	2005-08-07	Canada	New Brunswick	Charlotte Co.		St. Andrews	45.0833	-67.0667
MNBB	MNBB580-05	05-NBSTA-496		BOLD:AAA3482		658[0n]	2	GU095328	1					2005-08-08	Pheosia rimosa		7922		Biodiversity Institute of Ontario		05-NBSTA-496	Arthropoda	Insecta	Lepidoptera	Notodontidae	Notodontinae	Notodontini	Pheosia	Pheosia rimosa						05-NBSTA-496	Jim Ballantyne	2005-08-08	Canada	New Brunswick	Charlotte Co.		St. Andrews	45.0833	-67.0667
MNBB	MNBB581-05	05-NBSTA-497		BOLD:AAA3482		658[0n]	2	GU095330	1					2005-08-08	Pheosia rimosa		7922		Biodiversity Institute of Ontario		05-NBSTA-497	Arthropoda	Insecta	Lepidoptera	Notodontidae	Notodontinae	Notodontini	Pheosia	Pheosia rimosa						05-NBSTA-497	Jim Ballantyne	2005-08-08	Canada	New Brunswick	Charlotte Co.		St. Andrews	45.0833	-67.0667
MNBB	MNBB582-05	05-NBSTA-498		BOLD:ABZ4474		658[0n]	2	GU095329	1					2005-08-08	Pheosia rimosa		7922		Biodiversity Institute of Ontario		05-NBSTA-498	Arthropoda	Insecta	Lepidoptera	Notodontidae	Notodontinae	Notodontini	Pheosia	Pheosia rimosa						05-NBSTA-498	Jim Ballantyne	2005-08-08	Canada	New Brunswick	Charlotte Co.		St. Andrews	45.0833	-67.0667
MNBB	MNBB583-05	05-NBSTA-499		BOLD:AAA3482		658[0n]	2	GU095334	1					2005-08-08	Pheosia rimosa		7922		Biodiversity Institute of Ontario		05-NBSTA-499	Arthropoda	Insecta	Lepidoptera	Notodontidae	Notodontinae	Notodontini	Pheosia	Pheosia rimosa						05-NBSTA-499	Jim Ballantyne	2005-08-08	Canada	New Brunswick	Charlotte Co.		St. Andrews	45.0833	-67.0667
MNBB	MNBB584-05	05-NBSTA-500		BOLD:AAA3482		658[0n]	2	GU095333	1					2005-08-08	Pheosia rimosa		7922		Biodiversity Institute of Ontario		05-NBSTA-500	Arthropoda	Insecta	Lepidoptera	Notodontidae	Notodontinae	Notodontini	Pheosia	Pheosia rimosa						05-NBSTA-500	Jim Ballantyne	2005-08-08	Canada	New Brunswick	Charlotte Co.		St. Andrews	45.0833	-67.0667
MNBB	MNBB585-05	05-NBSTA-501		BOLD:ABZ5199		658[0n]	2	GU095332	1					2005-08-08	Pheosia rimosa		7922		Biodiversity Institute of Ontario		05-NBSTA-501	Arthropoda	Insecta	Lepidoptera	Notodontidae	Notodontinae	Notodontini	Pheosia	Pheosia rimosa						05-NBSTA-501	Jim Ballantyne	2005-08-08	Canada	New Brunswick	Charlotte Co.		St. Andrews	45.0833	-67.0667
MNBB	MNBB586-05	05-NBSTA-502		BOLD:AAA3482		658[0n]	2	GU095331	1					2005-08-08	Pheosia rimosa		7922		Biodiversity Institute of Ontario		05-NBSTA-502	Arthropoda	Insecta	Lepidoptera	Notodontidae	Notodontinae	Notodontini	Pheosia	Pheosia rimosa						05-NBSTA-502	Jim Ballantyne	2005-08-08	Canada	New Brunswick	Charlotte Co.		St. Andrews	45.0833	-67.0667
MNBB	MNBB606-05	05-NBSTA-522		BOLD:AAB4660		658[0n]	2	GU095248	1					2005-08-08	Notodonta torva		7928		Biodiversity Institute of Ontario		05-NBSTA-522	Arthropoda	Insecta	Lepidoptera	Notodontidae	Notodontinae	Notodontini	Notodonta	Notodonta torva						05-NBSTA-522	Jim Ballantyne	2005-08-08	Canada	New Brunswick	Charlotte Co.		St. Andrews	45.0833	-67.0667
MNBB	MNBB607-05	05-NBSTA-523		BOLD:AAA5417		556[4n]	4	GU095011	1					2005-08-08	Clostera albosigma		7895		Biodiversity Institute of Ontario		05-NBSTA-523	Arthropoda	Insecta	Lepidoptera	Notodontidae	Pygaerinae		Clostera	Clostera albosigma						05-NBSTA-523	Jim Ballantyne	2005-08-08	Canada	New Brunswick	Charlotte Co.		St. Andrews	45.0833	-67.0667
MNBB	MNBB613-05	05-NBSTA-529		BOLD:AAB4660		658[0n]	2	GU095247	1					2005-08-08	Notodonta torva		7928		Biodiversity Institute of Ontario		05-NBSTA-529	Arthropoda	Insecta	Lepidoptera	Notodontidae	Notodontinae	Notodontini	Notodonta	Notodonta torva						05-NBSTA-529	Jim Ballantyne	2005-08-08	Canada	New Brunswick	Charlotte Co.		St. Andrews	45.0833	-67.0667
MNBB	MNBB614-05	05-NBSTA-530		BOLD:AAA8725		658[0n]	2	GU095254	1					2005-08-08	Oligocentria lignicolor		8017		Biodiversity Institute of Ontario		05-NBSTA-530	Arthropoda	Insecta	Lepidoptera	Notodontidae	Heterocampinae		Oligocentria	Oligocentria lignicolor						05-NBSTA-530	Jim Ballantyne	2005-08-08	Canada	New Brunswick	Charlotte Co.		St. Andrews	45.0833	-67.0667
MNBB	MNBB653-05	05-NBSTA-569		BOLD:AAA3482		658[0n]	2	GU095311	1					2005-08-09	Pheosia rimosa		7922		Biodiversity Institute of Ontario		05-NBSTA-569	Arthropoda	Insecta	Lepidoptera	Notodontidae	Notodontinae	Notodontini	Pheosia	Pheosia rimosa						05-NBSTA-569	Jim Ballantyne	2005-08-09	Canada	New Brunswick	Charlotte Co.		St. Andrews	45.0833	-67.0667
MNBB	MNBB654-05	05-NBSTA-570		BOLD:ABZ4474		658[0n]	2	GU095312	1					2005-08-09	Pheosia rimosa		7922		Biodiversity Institute of Ontario		05-NBSTA-570	Arthropoda	Insecta	Lepidoptera	Notodontidae	Notodontinae	Notodontini	Pheosia	Pheosia rimosa						05-NBSTA-570	Jim Ballantyne	2005-08-09	Canada	New Brunswick	Charlotte Co.		St. Andrews	45.0833	-67.0667
MNBB	MNBB655-05	05-NBSTA-571		BOLD:ABZ5199		658[0n]	2	GU095308	1					2005-08-09	Pheosia rimosa		7922		Biodiversity Institute of Ontario		05-NBSTA-571	Arthropoda	Insecta	Lepidoptera	Notodontidae	Notodontinae	Notodontini	Pheosia	Pheosia rimosa						05-NBSTA-571	Jim Ballantyne	2005-08-09	Canada	New Brunswick	Charlotte Co.		St. Andrews	45.0833	-67.0667
MNBB	MNBB656-05	05-NBSTA-572		BOLD:AAA3482		658[0n]	2	GU095307	1					2005-08-09	Pheosia rimosa		7922		Biodiversity Institute of Ontario		05-NBSTA-572	Arthropoda	Insecta	Lepidoptera	Notodontidae	Notodontinae	Notodontini	Pheosia	Pheosia rimosa						05-NBSTA-572	Jim Ballantyne	2005-08-09	Canada	New Brunswick	Charlotte Co.		St. Andrews	45.0833	-67.0667
MNBB	MNBB657-05	05-NBSTA-573		BOLD:ABZ4474		658[0n]	2	GU095313	1					2005-08-09	Pheosia rimosa		7922		Biodiversity Institute of Ontario		05-NBSTA-573	Arthropoda	Insecta	Lepidoptera	Notodontidae	Notodontinae	Notodontini	Pheosia	Pheosia rimosa						05-NBSTA-573	Jim Ballantyne	2005-08-09	Canada	New Brunswick	Charlotte Co.		St. Andrews	45.0833	-67.0667
MNBB	MNBB658-05	05-NBSTA-574		BOLD:ABZ4474		658[0n]	2	GU095309	1					2005-08-09	Pheosia rimosa		7922		Biodiversity Institute of Ontario		05-NBSTA-574	Arthropoda	Insecta	Lepidoptera	Notodontidae	Notodontinae	Notodontini	Pheosia	Pheosia rimosa						05-NBSTA-574	Jim Ballantyne	2005-08-09	Canada	New Brunswick	Charlotte Co.		St. Andrews	45.0833	-67.0667
MNBB	MNBB659-05	05-NBSTA-575		BOLD:AAA3482		658[0n]	2	GU095310	1					2005-08-09	Pheosia rimosa		7922		Biodiversity Institute of Ontario		05-NBSTA-575	Arthropoda	Insecta	Lepidoptera	Notodontidae	Notodontinae	Notodontini	Pheosia	Pheosia rimosa						05-NBSTA-575	Jim Ballantyne	2005-08-09	Canada	New Brunswick	Charlotte Co.		St. Andrews	45.0833	-67.0667
MNBB	MNBB665-05	05-NBSTA-581		BOLD:AAA5417		658[0n]	2	GU095012	1					2005-08-09	Clostera albosigma		7895		Biodiversity Institute of Ontario		05-NBSTA-581	Arthropoda	Insecta	Lepidoptera	Notodontidae	Pygaerinae		Clostera	Clostera albosigma						05-NBSTA-581	Jim Ballantyne	2005-08-09	Canada	New Brunswick	Charlotte Co.		St. Andrews	45.0833	-67.0667
MNBB	MNBB669-05	05-NBSTA-585		BOLD:AAB0904		658[0n]	2	GU095383	1					2005-08-09	Schizura leptinoides		8011		Biodiversity Institute of Ontario		05-NBSTA-585	Arthropoda	Insecta	Lepidoptera	Notodontidae	Heterocampinae		Schizura	Schizura leptinoides						05-NBSTA-585	Jim Ballantyne	2005-08-09	Canada	New Brunswick	Charlotte Co.		St. Andrews	45.0833	-67.0667
XAG	XAG346-05	2005-ONT-930		BOLD:ACF2674		658[0n]	2	GU091131	1					2005-07-29	Furcula modesta		7941		Biodiversity Institute of Ontario		2005-ONT-930	Arthropoda	Insecta	Lepidoptera	Notodontidae	Notodontinae	Dicranurini	Furcula	Furcula modesta		Paul Hebert	phebert@uoguelph.ca			2005-ONT-930	Paul Hebert	2005-07-29	Canada	Ontario	Wellington County	Puslinch Township	Concession 11/Hume Rd	43.537	-80.134	320
XAG	XAG349-05	2005-ONT-933		BOLD:AAA4924		658[0n]	2	GU090999	1					2005-07-29	Clostera apicalis		7901		Biodiversity Institute of Ontario		2005-ONT-933	Arthropoda	Insecta	Lepidoptera	Notodontidae	Pygaerinae		Clostera	Clostera apicalis		Paul Hebert	phebert@uoguelph.ca			2005-ONT-933	Paul Hebert	2005-07-29	Canada	Ontario	Wellington County	Puslinch Township	Concession 11/Hume Rd	43.537	-80.134	320
XAG	XAG541-05	2005-ONT-1125		BOLD:AAB4660		552[0n]	2	GU091272	1					2005-08-05	Notodonta torva		7928		Biodiversity Institute of Ontario		2005-ONT-1125	Arthropoda	Insecta	Lepidoptera	Notodontidae	Notodontinae	Notodontini	Notodonta	Notodonta torva		Paul Hebert	phebert@uoguelph.ca			2005-ONT-1125	Paul Hebert	2005-08-05	Canada	Ontario	Wellington County	Puslinch Township	Concession 11/Hume Rd	43.537	-80.134	320
XAG	XAG542-05	2005-ONT-1126		BOLD:AAB0904		564[1n]	2	GU091405	1					2005-08-05	Schizura leptinoides		8011		Biodiversity Institute of Ontario		2005-ONT-1126	Arthropoda	Insecta	Lepidoptera	Notodontidae	Heterocampinae		Schizura	Schizura leptinoides		Paul Hebert	phebert@uoguelph.ca			2005-ONT-1126	Paul Hebert	2005-08-05	Canada	Ontario	Wellington County	Puslinch Township	Concession 11/Hume Rd	43.537	-80.134	320
XAG	XAG582-05	2005-ONT-1166		BOLD:AAB3168		658[0n]	2	GU091267	1					2005-08-06	Nerice bidentata		7929		Biodiversity Institute of Ontario		2005-ONT-1166	Arthropoda	Insecta	Lepidoptera	Notodontidae	Notodontinae	Notodontini	Nerice	Nerice bidentata		Paul Hebert	phebert@uoguelph.ca			2005-ONT-1166	Paul Hebert	2005-08-06	Canada	Ontario	Wellington County	Puslinch Township	Concession 11/Hume Rd	43.537	-80.134	320
XAG	XAG583-05	2005-ONT-1167	2005-ONT-1167	BOLD:AAA8926		658[0n]	2	GU091132	1					2005-08-06	Furcula occidentalis		7937		Biodiversity Institute of Ontario		2005-ONT-1167	Arthropoda	Insecta	Lepidoptera	Notodontidae	Notodontinae	Dicranurini	Furcula	Furcula occidentalis		Paul Hebert	phebert@uoguelph.ca			2005-ONT-1167	Paul Hebert	2005-08-06	Canada	Ontario	Wellington County	Puslinch Township	Concession 11/Hume Rd	43.537	-80.134	320
XAG	XAG606-05	2005-ONT-1190		BOLD:AAA4924		658[0n]	2	GU090997	1					2005-08-06	Clostera apicalis		7901		Biodiversity Institute of Ontario		2005-ONT-1190	Arthropoda	Insecta	Lepidoptera	Notodontidae	Pygaerinae		Clostera	Clostera apicalis		Paul Hebert	phebert@uoguelph.ca			2005-ONT-1190	Paul Hebert	2005-08-06	Canada	Ontario	Wellington County	Puslinch Township	Concession 11/Hume Rd	43.537	-80.134	320
XAG	XAG644-05	2005-ONT-1228		BOLD:ACF2674		658[0n]	2	GU091130	1					2005-08-07	Furcula modesta		7941		Biodiversity Institute of Ontario		2005-ONT-1228	Arthropoda	Insecta	Lepidoptera	Notodontidae	Notodontinae	Dicranurini	Furcula	Furcula modesta		Paul Hebert	phebert@uoguelph.ca			2005-ONT-1228	Paul Hebert	2005-08-07	Canada	Ontario	Wellington County	Puslinch Township	Concession 11/Hume Rd	43.537	-80.134	320
XAG	XAG645-05	2005-ONT-1229		BOLD:AAB8177		658[0n]	2	GU091269	1					2005-08-07	Notodonta scitipennis		7926		Biodiversity Institute of Ontario		2005-ONT-1229	Arthropoda	Insecta	Lepidoptera	Notodontidae	Notodontinae	Notodontini	Notodonta	Notodonta scitipennis		Paul Hebert	phebert@uoguelph.ca			2005-ONT-1229	Paul Hebert	2005-08-07	Canada	Ontario	Wellington County	Puslinch Township	Concession 11/Hume Rd	43.537	-80.134	320
XAG	XAG667-05	2005-ONT-1251		BOLD:ACF2678		611[2n]	2	GU091129	1					2005-08-08	Furcula borealis		7936		Biodiversity Institute of Ontario		2005-ONT-1251	Arthropoda	Insecta	Lepidoptera	Notodontidae	Notodontinae	Dicranurini	Furcula	Furcula borealis		Paul Hebert	phebert@uoguelph.ca			2005-ONT-1251	Paul Hebert	2005-08-08	Canada	Ontario	Wellington County	Puslinch Township	Concession 11/Hume Rd	43.537	-80.134	320
XAG	XAG668-05	2005-ONT-1252		BOLD:AAA3873		603[2n]	2	GU091409	1					2005-08-08	Schizura unicornis		8007		Biodiversity Institute of Ontario		2005-ONT-1252	Arthropoda	Insecta	Lepidoptera	Notodontidae	Heterocampinae		Schizura	Schizura unicornis		Paul Hebert	phebert@uoguelph.ca			2005-ONT-1252	Paul Hebert	2005-08-08	Canada	Ontario	Wellington County	Puslinch Township	Concession 11/Hume Rd	43.537	-80.134	320
XAG	XAG669-05	2005-ONT-1253		BOLD:AAB8177		658[0n]	2	GU091270	1					2005-08-08	Notodonta scitipennis		7926		Biodiversity Institute of Ontario		2005-ONT-1253	Arthropoda	Insecta	Lepidoptera	Notodontidae	Notodontinae	Notodontini	Notodonta	Notodonta scitipennis		Paul Hebert	phebert@uoguelph.ca			2005-ONT-1253	Paul Hebert	2005-08-08	Canada	Ontario	Wellington County	Puslinch Township	Concession 11/Hume Rd	43.537	-80.134	320
XAG	XAG675-05	2005-ONT-1259		BOLD:AAA4924		658[0n]	2	GU091000	1					2005-08-08	Clostera apicalis		7901		Biodiversity Institute of Ontario		2005-ONT-1259	Arthropoda	Insecta	Lepidoptera	Notodontidae	Pygaerinae		Clostera	Clostera apicalis		Paul Hebert	phebert@uoguelph.ca			2005-ONT-1259	Paul Hebert	2005-08-08	Canada	Ontario	Wellington County	Puslinch Township	Concession 11/Hume Rd	43.537	-80.134	320
XAG	XAG702-05	2005-ONT-1286		BOLD:ACF2678		658[0n]	2	GU091128	1					2005-08-09	Furcula borealis		7936		Biodiversity Institute of Ontario		2005-ONT-1286	Arthropoda	Insecta	Lepidoptera	Notodontidae	Notodontinae	Dicranurini	Furcula	Furcula borealis		Paul Hebert	phebert@uoguelph.ca			2005-ONT-1286	Paul Hebert	2005-08-09	Canada	Ontario	Wellington County	Puslinch Township	Concession 11/Hume Rd	43.537	-80.134	320
XAG	XAG703-05	2005-ONT-1287		BOLD:AAB0904		654[0n]	2	GU091404	1					2005-08-09	Schizura leptinoides		8011		Biodiversity Institute of Ontario		2005-ONT-1287	Arthropoda	Insecta	Lepidoptera	Notodontidae	Heterocampinae		Schizura	Schizura leptinoides		Paul Hebert	phebert@uoguelph.ca			2005-ONT-1287	Paul Hebert	2005-08-09	Canada	Ontario	Wellington County	Puslinch Township	Concession 11/Hume Rd	43.537	-80.134	320
XAG	XAG760-05	2005-ONT-1344		BOLD:AAB3762		658[0n]	2	GU091209	1					2005-08-11	Lochmaeus bilineata		7999		Biodiversity Institute of Ontario		2005-ONT-1344	Arthropoda	Insecta	Lepidoptera	Notodontidae	Heterocampinae		Lochmaeus	Lochmaeus bilineata		Paul Hebert	phebert@uoguelph.ca			2005-ONT-1344	Paul Hebert	2005-08-11	Canada	Ontario	Wellington County	Puslinch Township	Concession 11/Hume Rd	43.537	-80.134	320
XAG	XAG766-05	2005-ONT-1350		BOLD:AAB3762		658[0n]	2	GU091210	1					2005-08-11	Lochmaeus bilineata		7999		Biodiversity Institute of Ontario		2005-ONT-1350	Arthropoda	Insecta	Lepidoptera	Notodontidae	Heterocampinae		Lochmaeus	Lochmaeus bilineata		Paul Hebert	phebert@uoguelph.ca			2005-ONT-1350	Paul Hebert	2005-08-11	Canada	Ontario	Wellington County	Puslinch Township	Concession 11/Hume Rd	43.537	-80.134	320
XAG	XAG799-05	2005-ONT-1383		BOLD:AAB4660		658[0n]	2	GU091271	1					2005-08-11	Notodonta torva		7928		Biodiversity Institute of Ontario		2005-ONT-1383	Arthropoda	Insecta	Lepidoptera	Notodontidae	Notodontinae	Notodontini	Notodonta	Notodonta torva		Paul Hebert	phebert@uoguelph.ca			2005-ONT-1383	Paul Hebert	2005-08-11	Canada	Ontario	Wellington County	Puslinch Township	Concession 11/Hume Rd	43.537	-80.134	320
XAG	XAG847-05	2005-ONT-1431		BOLD:AAB1511		658[0n]	2	GU091212	1					2005-08-13	Lochmaeus manteo		7998		Biodiversity Institute of Ontario		2005-ONT-1431	Arthropoda	Insecta	Lepidoptera	Notodontidae	Heterocampinae		Lochmaeus	Lochmaeus manteo		Paul Hebert	phebert@uoguelph.ca			2005-ONT-1431	Paul Hebert	2005-08-13	Canada	Ontario	Wellington County	Puslinch Township	Concession 11/Hume Rd	43.537	-80.134	320
XAG	XAG872-05	2005-ONT-1456		BOLD:AAA7026		658[0n]	2	GU091355	1					2005-08-14	Peridea ferruginea		7921		Biodiversity Institute of Ontario		2005-ONT-1456	Arthropoda	Insecta	Lepidoptera	Notodontidae	Phalerinae		Peridea	Peridea ferruginea		Paul Hebert	phebert@uoguelph.ca			2005-ONT-1456	Paul Hebert	2005-08-14	Canada	Ontario	Wellington County	Puslinch Township	Concession 11/Hume Rd	43.537	-80.134	320
XAG	XAG879-05	2005-ONT-1463		BOLD:AAB3762		658[0n]	2	GU091206	1					2005-08-14	Lochmaeus bilineata		7999		Biodiversity Institute of Ontario		2005-ONT-1463	Arthropoda	Insecta	Lepidoptera	Notodontidae	Heterocampinae		Lochmaeus	Lochmaeus bilineata		Paul Hebert	phebert@uoguelph.ca			2005-ONT-1463	Paul Hebert	2005-08-14	Canada	Ontario	Wellington County	Puslinch Township	Concession 11/Hume Rd	43.537	-80.134	320
XAG	XAG897-05	2005-ONT-1481		BOLD:AAA3773		658[0n]	2	GU091154	1					2005-08-15	Heterocampa guttivitta		7994		Biodiversity Institute of Ontario		2005-ONT-1481	Arthropoda	Insecta	Lepidoptera	Notodontidae	Heterocampinae		Heterocampa	Heterocampa guttivitta		Paul Hebert	phebert@uoguelph.ca			2005-ONT-1481	Paul Hebert	2005-08-15	Canada	Ontario	Wellington County	Puslinch Township	Concession 11/Hume Rd	43.537	-80.134	320
LNC	LNC092-05	05-NCCC-092	05-NCCC-092	BOLD:AAB3596		658[0n]	2		1					2005-03-13	Symmerista albifrons				Biodiversity Institute of Ontario		05-NCCC-092	Arthropoda	Insecta	Lepidoptera	Notodontidae	Nystaleinae		Symmerista	Symmerista albifrons						05-NCCC-092	JB Sullivan	2005-03-13	United States	North Carolina	Craven County		Croatan National Forest Rd 169, Little Deep Creek Rd.	34.8577	-76.7952
LNC	LNC093-05	05-NCCC-093	05-NCCC-093	BOLD:AAB3596		658[0n]	2		1					2005-03-13	Symmerista albifrons				Biodiversity Institute of Ontario		05-NCCC-093	Arthropoda	Insecta	Lepidoptera	Notodontidae	Nystaleinae		Symmerista	Symmerista albifrons						05-NCCC-093	JB Sullivan	2005-03-13	United States	North Carolina	Craven County		Croatan National Forest Rd 169, Little Deep Creek Rd.	34.8577	-76.7952
LNC	LNC123-05	05-NCCC-123	05-NCCC-123	BOLD:AAB3178		658[0n]	2		1					2005-03-13	Heterocampa umbrata				Biodiversity Institute of Ontario		05-NCCC-123	Arthropoda	Insecta	Lepidoptera	Notodontidae	Heterocampinae		Heterocampa	Heterocampa umbrata						05-NCCC-123	JB Sullivan	2005-03-13	United States	North Carolina	Craven County		Croatan National Forest Rd 169, Little Deep Creek Rd.	34.8577	-76.7952
LNC	LNC124-05	05-NCCC-124	05-NCCC-124	BOLD:AAB3178		658[0n]	4		1					2005-03-13	Heterocampa umbrata				Biodiversity Institute of Ontario		05-NCCC-124	Arthropoda	Insecta	Lepidoptera	Notodontidae	Heterocampinae		Heterocampa	Heterocampa umbrata						05-NCCC-124	JB Sullivan	2005-03-13	United States	North Carolina	Craven County		Croatan National Forest Rd 169, Little Deep Creek Rd.	34.8577	-76.7952
LNC	LNC125-05	05-NCCC-125	05-NCCC-125	BOLD:AAB0601		658[0n]	2		1					2005-03-13	Heterocampa biundata				Biodiversity Institute of Ontario		05-NCCC-125	Arthropoda	Insecta	Lepidoptera	Notodontidae	Heterocampinae		Heterocampa	Heterocampa biundata						05-NCCC-125	JB Sullivan	2005-03-13	United States	North Carolina	Craven County		Croatan National Forest Rd 169, Little Deep Creek Rd.	34.8577	-76.7952
LNC	LNC126-05	05-NCCC-126	05-NCCC-126	BOLD:AAB0601		658[0n]	4		1					2005-07-03	Heterocampa biundata				Biodiversity Institute of Ontario		05-NCCC-126	Arthropoda	Insecta	Lepidoptera	Notodontidae	Heterocampinae		Heterocampa	Heterocampa biundata						05-NCCC-126	JB Sullivan	2005-07-03	United States	North Carolina	Carteret County		Old landfill off Hibbs Rd.	34.7682	-76.8743
XAH	XAH082-05	2005-ONT-1665	2005-ONT-1665	BOLD:AAA5417		658[0n]	2	GU090375	1					2005-08-24	Clostera albosigma		7895		Biodiversity Institute of Ontario		2005-ONT-1665	Arthropoda	Insecta	Lepidoptera	Notodontidae	Pygaerinae		Clostera	Clostera albosigma		Paul Hebert	phebert@uoguelph.ca			2005-ONT-1665	Paul Hebert	2005-08-24	Canada	Ontario	Wellington County	Puslinch Township	Concession 11/Hume Rd	43.537	-80.134	320
LBCB	LBCB017-05	HLC-20957	HLC-20957	BOLD:AAA2279		658[0n]	2	KJ377695	1					2005-07-14	Nadata gibbosa				Biodiversity Institute of Ontario		HLC-20957	Arthropoda	Insecta	Lepidoptera	Notodontidae	Phalerinae		Nadata	Nadata gibbosa						HLC-20957	Keith Pickthorn	2005-07-14	Canada	British Columbia	Glacier National Park		Glacier National Park Compound at Rogers Pass	51.3032	-117.519	1347
LBCB	LBCB018-05	HLC-20958	HLC-20958	BOLD:AAA2279		631[0n]	2	KJ375400	1					2005-07-15	Nadata gibbosa				Biodiversity Institute of Ontario		HLC-20958	Arthropoda	Insecta	Lepidoptera	Notodontidae	Phalerinae		Nadata	Nadata gibbosa						HLC-20958	Keith Pickthorn	2005-07-15	Canada	British Columbia	Mount Revelstoke National Park		Monashee Cabin on Mount Revelstoke	51.0101	-118.185	877
LBCB	LBCB019-05	HLC-20959	HLC-20959	BOLD:AAA2279		658[0n]	2	KJ376328	1					2005-07-15	Nadata gibbosa				Biodiversity Institute of Ontario		HLC-20959	Arthropoda	Insecta	Lepidoptera	Notodontidae	Phalerinae		Nadata	Nadata gibbosa						HLC-20959	Keith Pickthorn	2005-07-15	Canada	British Columbia	Mount Revelstoke National Park		Monashee Cabin on Mount Revelstoke	51.0101	-118.185	877
LBCB	LBCB020-05	HLC-20960	HLC-20960	BOLD:AAA2279		658[0n]	2	KJ380460	1					2005-07-15	Nadata gibbosa				Biodiversity Institute of Ontario		HLC-20960	Arthropoda	Insecta	Lepidoptera	Notodontidae	Phalerinae		Nadata	Nadata gibbosa						HLC-20960	Keith Pickthorn	2005-07-15	Canada	British Columbia	Mount Revelstoke National Park		Monashee Cabin on Mount Revelstoke	51.0101	-118.185	877
LBCB	LBCB021-05	HLC-20961	HLC-20961	BOLD:AAA2279		658[0n]	2	KJ377365	1					2005-07-15	Nadata gibbosa				Biodiversity Institute of Ontario		HLC-20961	Arthropoda	Insecta	Lepidoptera	Notodontidae	Phalerinae		Nadata	Nadata gibbosa						HLC-20961	Keith Pickthorn	2005-07-15	Canada	British Columbia	Mount Revelstoke National Park		Monashee Cabin on Mount Revelstoke	51.0101	-118.185	877
LBCB	LBCB022-05	HLC-20962	HLC-20962	BOLD:AAA2279		658[0n]	2	KJ377111	1					2005-07-15	Nadata gibbosa				Biodiversity Institute of Ontario		HLC-20962	Arthropoda	Insecta	Lepidoptera	Notodontidae	Phalerinae		Nadata	Nadata gibbosa						HLC-20962	Keith Pickthorn	2005-07-15	Canada	British Columbia	Mount Revelstoke National Park		Monashee Cabin on Mount Revelstoke	51.0101	-118.185	877
LBCB	LBCB023-05	HLC-20963	HLC-20963	BOLD:AAA2279		658[0n]	2	KJ375752	1					2005-07-15	Nadata gibbosa				Biodiversity Institute of Ontario		HLC-20963	Arthropoda	Insecta	Lepidoptera	Notodontidae	Phalerinae		Nadata	Nadata gibbosa						HLC-20963	Keith Pickthorn	2005-07-15	Canada	British Columbia	Mount Revelstoke National Park		Monashee Cabin on Mount Revelstoke	51.0101	-118.185	877
LBCB	LBCB024-05	HLC-20964	HLC-20964	BOLD:AAA2279		658[0n]	2	KJ380241	1					2005-07-15	Nadata gibbosa				Biodiversity Institute of Ontario		HLC-20964	Arthropoda	Insecta	Lepidoptera	Notodontidae	Phalerinae		Nadata	Nadata gibbosa						HLC-20964	Keith Pickthorn	2005-07-15	Canada	British Columbia	Mount Revelstoke National Park		Monashee Cabin on Mount Revelstoke	51.0101	-118.185	877
LBCB	LBCB025-05	HLC-20965	HLC-20965	BOLD:AAA2279		658[0n]	2	KJ379351	1					2005-07-15	Nadata gibbosa				Biodiversity Institute of Ontario		HLC-20965	Arthropoda	Insecta	Lepidoptera	Notodontidae	Phalerinae		Nadata	Nadata gibbosa						HLC-20965	Keith Pickthorn	2005-07-15	Canada	British Columbia	Mount Revelstoke National Park		Monashee Cabin on Mount Revelstoke	51.0101	-118.185	877
LBCB	LBCB026-05	HLC-20966	HLC-20966	BOLD:AAA2279		658[0n]	2	KJ376257	1					2005-07-15	Nadata gibbosa				Biodiversity Institute of Ontario		HLC-20966	Arthropoda	Insecta	Lepidoptera	Notodontidae	Phalerinae		Nadata	Nadata gibbosa						HLC-20966	Keith Pickthorn	2005-07-15	Canada	British Columbia	Mount Revelstoke National Park		Monashee Cabin on Mount Revelstoke	51.0101	-118.185	877
LBCB	LBCB027-05	HLC-20967	HLC-20967	BOLD:AAA2279		658[0n]	2	KJ377738	1					2005-07-15	Nadata gibbosa				Biodiversity Institute of Ontario		HLC-20967	Arthropoda	Insecta	Lepidoptera	Notodontidae	Phalerinae		Nadata	Nadata gibbosa						HLC-20967	Keith Pickthorn	2005-07-15	Canada	British Columbia	Mount Revelstoke National Park		Monashee Cabin on Mount Revelstoke	51.0101	-118.185	877
LBCB	LBCB028-05	HLC-20968	HLC-20968	BOLD:AAA2279		650[0n]	2	KJ379695	1					2005-07-15	Nadata gibbosa				Biodiversity Institute of Ontario		HLC-20968	Arthropoda	Insecta	Lepidoptera	Notodontidae	Phalerinae		Nadata	Nadata gibbosa						HLC-20968	Keith Pickthorn	2005-07-15	Canada	British Columbia	Mount Revelstoke National Park		Monashee Cabin on Mount Revelstoke	51.0101	-118.185	877
LBCB	LBCB029-05	HLC-20969	HLC-20969	BOLD:AAA2279		658[0n]	2	KJ377273	1					2005-07-15	Nadata gibbosa				Biodiversity Institute of Ontario		HLC-20969	Arthropoda	Insecta	Lepidoptera	Notodontidae	Phalerinae		Nadata	Nadata gibbosa						HLC-20969	Keith Pickthorn	2005-07-15	Canada	British Columbia	Mount Revelstoke National Park		Monashee Cabin on Mount Revelstoke	51.0101	-118.185	877
LBCB	LBCB030-05	HLC-20970	HLC-20970	BOLD:AAA2279		658[0n]	2	KJ378804	1					2005-07-15	Nadata gibbosa				Biodiversity Institute of Ontario		HLC-20970	Arthropoda	Insecta	Lepidoptera	Notodontidae	Phalerinae		Nadata	Nadata gibbosa						HLC-20970	Keith Pickthorn	2005-07-15	Canada	British Columbia	Mount Revelstoke National Park		Monashee Cabin on Mount Revelstoke	51.0101	-118.185	877
LBCB	LBCB031-05	HLC-20971	HLC-20971	BOLD:AAA2279		658[0n]	2	KJ379756	1					2005-07-15	Nadata gibbosa				Biodiversity Institute of Ontario		HLC-20971	Arthropoda	Insecta	Lepidoptera	Notodontidae	Phalerinae		Nadata	Nadata gibbosa						HLC-20971	Keith Pickthorn	2005-07-15	Canada	British Columbia	Mount Revelstoke National Park		Monashee Cabin on Mount Revelstoke	51.0101	-118.185	877
LBCB	LBCB032-05	HLC-20972	HLC-20972	BOLD:AAA2279		658[0n]	2	KJ376275	1					2005-07-15	Nadata gibbosa				Biodiversity Institute of Ontario		HLC-20972	Arthropoda	Insecta	Lepidoptera	Notodontidae	Phalerinae		Nadata	Nadata gibbosa						HLC-20972	Keith Pickthorn	2005-07-15	Canada	British Columbia	Mount Revelstoke National Park		Monashee Cabin on Mount Revelstoke	51.0101	-118.185	877
LBCB	LBCB033-05	HLC-20973	HLC-20973	BOLD:AAA2279		658[0n]	2	KJ378678	1					2005-07-15	Nadata gibbosa				Biodiversity Institute of Ontario		HLC-20973	Arthropoda	Insecta	Lepidoptera	Notodontidae	Phalerinae		Nadata	Nadata gibbosa						HLC-20973	Keith Pickthorn	2005-07-15	Canada	British Columbia	Mount Revelstoke National Park		Monashee Cabin on Mount Revelstoke	51.0101	-118.185	877
LBCB	LBCB034-05	HLC-20974	HLC-20974	BOLD:AAA2279		658[0n]	2	KJ377393	1					2005-07-15	Nadata gibbosa				Biodiversity Institute of Ontario		HLC-20974	Arthropoda	Insecta	Lepidoptera	Notodontidae	Phalerinae		Nadata	Nadata gibbosa						HLC-20974	Keith Pickthorn	2005-07-15	Canada	British Columbia	Mount Revelstoke National Park		Monashee Cabin on Mount Revelstoke	51.0101	-118.185	877
LBCB	LBCB035-05	HLC-20975	HLC-20975	BOLD:AAA2279		658[0n]	2	KJ375141	1					2005-07-15	Nadata gibbosa				Biodiversity Institute of Ontario		HLC-20975	Arthropoda	Insecta	Lepidoptera	Notodontidae	Phalerinae		Nadata	Nadata gibbosa						HLC-20975	Keith Pickthorn	2005-07-15	Canada	British Columbia	Mount Revelstoke National Park		Monashee Cabin on Mount Revelstoke	51.0101	-118.185	877
LBCB	LBCB072-05	HLC-21012	HLC-21012	BOLD:AAA2247		658[0n]	2	KJ374992	1					2005-07-15	Gluphisia septentrionis				Biodiversity Institute of Ontario		HLC-21012	Arthropoda	Insecta	Lepidoptera	Notodontidae	Notodontinae	Dicranurini	Gluphisia	Gluphisia septentrionis						HLC-21012	Keith Pickthorn	2005-07-15	Canada	British Columbia	Mount Revelstoke National Park		Monashee Cabin on Mount Revelstoke	51.0101	-118.185	877
LBCB	LBCB077-05	HLC-21017	HLC-21017	BOLD:AAA6237		658[0n]	2	KJ377229	1					2005-07-15	Furcula scolopendrina				Biodiversity Institute of Ontario		HLC-21017	Arthropoda	Insecta	Lepidoptera	Notodontidae	Notodontinae	Dicranurini	Furcula	Furcula scolopendrina						HLC-21017	Keith Pickthorn	2005-07-15	Canada	British Columbia	Mount Revelstoke National Park		Monashee Cabin on Mount Revelstoke	51.0101	-118.185	877
LBCB	LBCB124-05	HLC-21064	HLC-21064	BOLD:AAA2279		658[0n]	4	KJ379832	1					2005-07-15	Nadata gibbosa				Biodiversity Institute of Ontario		HLC-21064	Arthropoda	Insecta	Lepidoptera	Notodontidae	Phalerinae		Nadata	Nadata gibbosa						HLC-21064	Keith Pickthorn	2005-07-15	Canada	British Columbia	Mount Revelstoke National Park		One-Mile Compound at base of Mount Revelstoke	51.0219	-118.207	560
LBCB	LBCB125-05	HLC-21065	HLC-21065	BOLD:AAA2279		658[0n]	4	KJ375904	1					2005-07-15	Nadata gibbosa				Biodiversity Institute of Ontario		HLC-21065	Arthropoda	Insecta	Lepidoptera	Notodontidae	Phalerinae		Nadata	Nadata gibbosa						HLC-21065	Keith Pickthorn	2005-07-15	Canada	British Columbia	Mount Revelstoke National Park		One-Mile Compound at base of Mount Revelstoke	51.0219	-118.207	560
LBCB	LBCB126-05	HLC-21066	HLC-21066	BOLD:AAA2279		658[0n]	4	KJ375223	1					2005-07-15	Nadata gibbosa				Biodiversity Institute of Ontario		HLC-21066	Arthropoda	Insecta	Lepidoptera	Notodontidae	Phalerinae		Nadata	Nadata gibbosa						HLC-21066	Keith Pickthorn	2005-07-15	Canada	British Columbia	Mount Revelstoke National Park		One-Mile Compound at base of Mount Revelstoke	51.0219	-118.207	560
LBCB	LBCB127-05	HLC-21067	HLC-21067	BOLD:AAA2279		658[0n]	4	KJ378929	1					2005-07-15	Nadata gibbosa				Biodiversity Institute of Ontario		HLC-21067	Arthropoda	Insecta	Lepidoptera	Notodontidae	Phalerinae		Nadata	Nadata gibbosa						HLC-21067	Keith Pickthorn	2005-07-15	Canada	British Columbia	Mount Revelstoke National Park		One-Mile Compound at base of Mount Revelstoke	51.0219	-118.207	560
LBCB	LBCB128-05	HLC-21068	HLC-21068	BOLD:AAA2279		658[0n]	4	KJ377626	1					2005-07-15	Nadata gibbosa				Biodiversity Institute of Ontario		HLC-21068	Arthropoda	Insecta	Lepidoptera	Notodontidae	Phalerinae		Nadata	Nadata gibbosa						HLC-21068	Keith Pickthorn	2005-07-15	Canada	British Columbia	Mount Revelstoke National Park		One-Mile Compound at base of Mount Revelstoke	51.0219	-118.207	560
LBCB	LBCB129-05	HLC-21069	HLC-21069	BOLD:AAA2279		658[0n]	4	KJ380165	1					2005-07-15	Nadata gibbosa				Biodiversity Institute of Ontario		HLC-21069	Arthropoda	Insecta	Lepidoptera	Notodontidae	Phalerinae		Nadata	Nadata gibbosa						HLC-21069	Keith Pickthorn	2005-07-15	Canada	British Columbia	Mount Revelstoke National Park		One-Mile Compound at base of Mount Revelstoke	51.0219	-118.207	560
LBCB	LBCB130-05	HLC-21070	HLC-21070	BOLD:AAA2279		658[0n]	4	KJ375522	1					2005-07-15	Nadata gibbosa				Biodiversity Institute of Ontario		HLC-21070	Arthropoda	Insecta	Lepidoptera	Notodontidae	Phalerinae		Nadata	Nadata gibbosa						HLC-21070	Keith Pickthorn	2005-07-15	Canada	British Columbia	Mount Revelstoke National Park		One-Mile Compound at base of Mount Revelstoke	51.0219	-118.207	560
LBCB	LBCB131-05	HLC-21071	HLC-21071	BOLD:AAA2279		658[0n]	4	KJ379368	1					2005-07-15	Nadata gibbosa				Biodiversity Institute of Ontario		HLC-21071	Arthropoda	Insecta	Lepidoptera	Notodontidae	Phalerinae		Nadata	Nadata gibbosa						HLC-21071	Keith Pickthorn	2005-07-15	Canada	British Columbia	Mount Revelstoke National Park		One-Mile Compound at base of Mount Revelstoke	51.0219	-118.207	560
LBCB	LBCB132-05	HLC-21072	HLC-21072	BOLD:AAA2279		658[0n]	4	KJ379403	1					2005-07-15	Nadata gibbosa				Biodiversity Institute of Ontario		HLC-21072	Arthropoda	Insecta	Lepidoptera	Notodontidae	Phalerinae		Nadata	Nadata gibbosa						HLC-21072	Keith Pickthorn	2005-07-15	Canada	British Columbia	Mount Revelstoke National Park		One-Mile Compound at base of Mount Revelstoke	51.0219	-118.207	560
LBCB	LBCB133-05	HLC-21073	HLC-21073	BOLD:AAA2279		658[0n]	4	KJ379807	1					2005-07-15	Nadata gibbosa				Biodiversity Institute of Ontario		HLC-21073	Arthropoda	Insecta	Lepidoptera	Notodontidae	Phalerinae		Nadata	Nadata gibbosa						HLC-21073	Keith Pickthorn	2005-07-15	Canada	British Columbia	Mount Revelstoke National Park		One-Mile Compound at base of Mount Revelstoke	51.0219	-118.207	560
LBCB	LBCB134-05	HLC-21074	HLC-21074	BOLD:AAA2279		658[0n]	4	KJ374978	1					2005-07-15	Nadata gibbosa				Biodiversity Institute of Ontario		HLC-21074	Arthropoda	Insecta	Lepidoptera	Notodontidae	Phalerinae		Nadata	Nadata gibbosa						HLC-21074	Keith Pickthorn	2005-07-15	Canada	British Columbia	Mount Revelstoke National Park		One-Mile Compound at base of Mount Revelstoke	51.0219	-118.207	560
LBCB	LBCB135-05	HLC-21075	HLC-21075	BOLD:AAA2279		658[0n]	4	KJ378971	1					2005-07-15	Nadata gibbosa				Biodiversity Institute of Ontario		HLC-21075	Arthropoda	Insecta	Lepidoptera	Notodontidae	Phalerinae		Nadata	Nadata gibbosa						HLC-21075	Keith Pickthorn	2005-07-15	Canada	British Columbia	Mount Revelstoke National Park		One-Mile Compound at base of Mount Revelstoke	51.0219	-118.207	560
LBCB	LBCB136-05	HLC-21076	HLC-21076	BOLD:AAA2279		658[0n]	4	KJ380376	1					2005-07-15	Nadata gibbosa				Biodiversity Institute of Ontario		HLC-21076	Arthropoda	Insecta	Lepidoptera	Notodontidae	Phalerinae		Nadata	Nadata gibbosa						HLC-21076	Keith Pickthorn	2005-07-15	Canada	British Columbia	Mount Revelstoke National Park		One-Mile Compound at base of Mount Revelstoke	51.0219	-118.207	560
LBCB	LBCB141-05	HLC-21081	HLC-21081	BOLD:AAA3873		658[0n]	4	KJ376075	1					2005-07-15	Schizura unicornis				Biodiversity Institute of Ontario		HLC-21081	Arthropoda	Insecta	Lepidoptera	Notodontidae	Heterocampinae		Schizura	Schizura unicornis						HLC-21081	Keith Pickthorn	2005-07-15	Canada	British Columbia	Mount Revelstoke National Park		One-Mile Compound at base of Mount Revelstoke	51.0219	-118.207	560
LBCB	LBCB179-05	HLC-21119	HLC-21119	BOLD:AAA7094		658[0n]	4	KJ377158	1					2005-07-15	Schizura ipomoeae				Biodiversity Institute of Ontario		HLC-21119	Arthropoda	Insecta	Lepidoptera	Notodontidae	Heterocampinae		Schizura	Schizura ipomoeae						HLC-21119	Keith Pickthorn	2005-07-15	Canada	British Columbia	Mount Revelstoke National Park		One-Mile Compound at base of Mount Revelstoke	51.0219	-118.207	560
LBCB	LBCB180-05	HLC-21120	HLC-21120	BOLD:AAA8308		658[0n]	4	KJ375479	1					2005-07-15	Oligocentria semirufescens				Biodiversity Institute of Ontario		HLC-21120	Arthropoda	Insecta	Lepidoptera	Notodontidae	Heterocampinae		Oligocentria	Oligocentria semirufescens						HLC-21120	Keith Pickthorn	2005-07-15	Canada	British Columbia	Mount Revelstoke National Park		One-Mile Compound at base of Mount Revelstoke	51.0219	-118.207	560
LBCB	LBCB201-05	HLC-21141	HLC-21141	BOLD:AAA2247		658[0n]	2	KJ376865	1					2005-07-15	Gluphisia septentrionis				Biodiversity Institute of Ontario		HLC-21141	Arthropoda	Insecta	Lepidoptera	Notodontidae	Notodontinae	Dicranurini	Gluphisia	Gluphisia septentrionis						HLC-21141	Keith Pickthorn	2005-07-15	Canada	British Columbia	Mount Revelstoke National Park		One-Mile Compound at base of Mount Revelstoke	51.0219	-118.207	560
LBCB	LBCB207-05	HLC-21147	HLC-21147	BOLD:AAA3873		658[0n]	2	KJ375783	1					2005-07-15	Schizura unicornis				Biodiversity Institute of Ontario		HLC-21147	Arthropoda	Insecta	Lepidoptera	Notodontidae	Heterocampinae		Schizura	Schizura unicornis						HLC-21147	Keith Pickthorn	2005-07-15	Canada	British Columbia	Mount Revelstoke National Park		One-Mile Compound at base of Mount Revelstoke	51.0219	-118.207	560
LBCB	LBCB356-05	HLC-21296	HLC-21296	BOLD:AAA6237		658[0n]	2	KJ376267	1					2005-07-16	Furcula scolopendrina				Biodiversity Institute of Ontario		HLC-21296	Arthropoda	Insecta	Lepidoptera	Notodontidae	Notodontinae	Dicranurini	Furcula	Furcula scolopendrina						HLC-21296	Keith Pickthorn	2005-07-16	Canada	British Columbia	Glacier National Park		Glacier National Park Compound at Rogers Pass	51.3032	-117.519	1347
LBCB	LBCB548-05	HLC-21488	HLC-21488	BOLD:ACF1064		658[0n]	2	KJ374946	1					2005-07-20	Furcula furcula				Biodiversity Institute of Ontario		HLC-21488	Arthropoda	Insecta	Lepidoptera	Notodontidae	Notodontinae	Dicranurini	Furcula	Furcula furcula		Jim Miller			Ex Furcula occidentalis gigans in W Canada as a synonym of Furcula furcula	HLC-21488	Keith Pickthorn	2005-07-20	Canada	British Columbia	Mount Revelstoke National Park		Giant Cedars Boardwalk	51.105	-117.908	661
LBCB	LBCB877-05	HLC-21817	HLC-21817	BOLD:AAB3986		658[0n]	2	KJ380373	1					2005-07-26	Odontosia elegans				Biodiversity Institute of Ontario		HLC-21817	Arthropoda	Insecta	Lepidoptera	Notodontidae	Notodontinae	Notodontini	Odontosia	Odontosia elegans						HLC-21817	Keith Pickthorn	2005-07-26	Canada	British Columbia	Mount Revelstoke National Park		Skunk Cabbage Boardwalk	51.0859	-117.921	622
LBCB	LBCB878-05	HLC-21818	HLC-21818	BOLD:ABZ4471		641[0n]	1	KJ377471	1					2005-07-26	Pheosia portlandia				Biodiversity Institute of Ontario		HLC-21818	Arthropoda	Insecta	Lepidoptera	Notodontidae	Notodontinae	Notodontini	Pheosia	Pheosia portlandia						HLC-21818	Keith Pickthorn	2005-07-26	Canada	British Columbia	Mount Revelstoke National Park		Skunk Cabbage Boardwalk	51.0859	-117.921	622
LBCC	LBCC002-05	HLC-21882	HLC-21882	BOLD:AAA2247		658[0n]	2	KJ379899	1					2005-07-26	Gluphisia septentrionis				Biodiversity Institute of Ontario		HLC-21882	Arthropoda	Insecta	Lepidoptera	Notodontidae	Notodontinae	Dicranurini	Gluphisia	Gluphisia septentrionis						HLC-21882	Keith Pickthorn	2005-07-26	Canada	British Columbia	Mount Revelstoke National Park		Skunk Cabbage Boardwalk	51.0859	-117.921	622
LBCC	LBCC004-05	HLC-21884	HLC-21884	BOLD:AAA3873		658[0n]	2	KJ376560	1					2005-07-26	Schizura unicornis				Biodiversity Institute of Ontario		HLC-21884	Arthropoda	Insecta	Lepidoptera	Notodontidae	Heterocampinae		Schizura	Schizura unicornis						HLC-21884	Keith Pickthorn	2005-07-26	Canada	British Columbia	Mount Revelstoke National Park		Skunk Cabbage Boardwalk	51.0859	-117.921	622
LBCC	LBCC009-05	HLC-21889	HLC-21889	BOLD:AAA2247		658[0n]	2	KJ379503	1					2005-07-26	Gluphisia septentrionis				Biodiversity Institute of Ontario		HLC-21889	Arthropoda	Insecta	Lepidoptera	Notodontidae	Notodontinae	Dicranurini	Gluphisia	Gluphisia septentrionis						HLC-21889	Keith Pickthorn	2005-07-26	Canada	British Columbia	Mount Revelstoke National Park		Skunk Cabbage Boardwalk	51.0859	-117.921	622
LBCC	LBCC016-05	HLC-21896	HLC-21896	BOLD:AAA8308		587[0n]	4	KJ380015	1					2005-07-26	Oligocentria semirufescens				Biodiversity Institute of Ontario		HLC-21896	Arthropoda	Insecta	Lepidoptera	Notodontidae	Heterocampinae		Oligocentria	Oligocentria semirufescens						HLC-21896	Keith Pickthorn	2005-07-26	Canada	British Columbia	Mount Revelstoke National Park		Skunk Cabbage Boardwalk	51.0859	-117.921	622
LBCC	LBCC020-05	HLC-21900	HLC-21900	BOLD:AAA8308		658[0n]	2	KJ378604	1					2005-07-26	Oligocentria semirufescens				Biodiversity Institute of Ontario		HLC-21900	Arthropoda	Insecta	Lepidoptera	Notodontidae	Heterocampinae		Oligocentria	Oligocentria semirufescens						HLC-21900	Keith Pickthorn	2005-07-26	Canada	British Columbia	Mount Revelstoke National Park		Skunk Cabbage Boardwalk	51.0859	-117.921	622
LBCC	LBCC022-05	HLC-21902	HLC-21902	BOLD:AAA8308		658[0n]	2	KJ376182	1					2005-07-26	Oligocentria semirufescens				Biodiversity Institute of Ontario		HLC-21902	Arthropoda	Insecta	Lepidoptera	Notodontidae	Heterocampinae		Oligocentria	Oligocentria semirufescens						HLC-21902	Keith Pickthorn	2005-07-26	Canada	British Columbia	Mount Revelstoke National Park		Skunk Cabbage Boardwalk	51.0859	-117.921	622
LBCC	LBCC023-05	HLC-21903	HLC-21903	BOLD:AAB7833		658[0n]	2	KJ379282	1					2005-07-26	Oligocentria pallida				Biodiversity Institute of Ontario		HLC-21903	Arthropoda	Insecta	Lepidoptera	Notodontidae	Heterocampinae		Oligocentria	Oligocentria pallida						HLC-21903	Keith Pickthorn	2005-07-26	Canada	British Columbia	Mount Revelstoke National Park		Skunk Cabbage Boardwalk	51.0859	-117.921	622
LBCC	LBCC025-05	HLC-21905	HLC-21905	BOLD:AAA6237		658[0n]	2	KJ377449	1					2005-07-26	Furcula scolopendrina				Biodiversity Institute of Ontario		HLC-21905	Arthropoda	Insecta	Lepidoptera	Notodontidae	Notodontinae	Dicranurini	Furcula	Furcula scolopendrina						HLC-21905	Keith Pickthorn	2005-07-26	Canada	British Columbia	Mount Revelstoke National Park		Skunk Cabbage Boardwalk	51.0859	-117.921	622
LBCC	LBCC026-05	HLC-21906	HLC-21906	BOLD:AAA6237		658[0n]	2	KJ375156	1					2005-07-26	Furcula scolopendrina				Biodiversity Institute of Ontario		HLC-21906	Arthropoda	Insecta	Lepidoptera	Notodontidae	Notodontinae	Dicranurini	Furcula	Furcula scolopendrina						HLC-21906	Keith Pickthorn	2005-07-26	Canada	British Columbia	Mount Revelstoke National Park		Skunk Cabbage Boardwalk	51.0859	-117.921	622
LBCC	LBCC339-05	HLC-22219	HLC-22219	BOLD:AAA2279		658[0n]	2	KJ380020	1					2005-07-27	Nadata gibbosa				Biodiversity Institute of Ontario		HLC-22219	Arthropoda	Insecta	Lepidoptera	Notodontidae	Phalerinae		Nadata	Nadata gibbosa						HLC-22219	Keith Pickthorn	2005-07-27	Canada	British Columbia	Mount Revelstoke National Park		Monashee Cabin on Mount Revelstoke	51.0101	-118.185	877
LBCC	LBCC344-05	HLC-22224	HLC-22224	BOLD:AAA7094		658[0n]	2	KJ378091	1					2005-07-27	Schizura ipomoeae				Biodiversity Institute of Ontario		HLC-22224	Arthropoda	Insecta	Lepidoptera	Notodontidae	Heterocampinae		Schizura	Schizura ipomoeae						HLC-22224	Keith Pickthorn	2005-07-27	Canada	British Columbia	Mount Revelstoke National Park		Monashee Cabin on Mount Revelstoke	51.0101	-118.185	877
LBCC	LBCC373-05	HLC-22253	HLC-22253	BOLD:AAA2279		658[0n]	2	KJ377946	1					2005-07-27	Nadata gibbosa				Biodiversity Institute of Ontario		HLC-22253	Arthropoda	Insecta	Lepidoptera	Notodontidae	Phalerinae		Nadata	Nadata gibbosa						HLC-22253	Keith Pickthorn	2005-07-27	Canada	British Columbia	Mount Revelstoke National Park		One-Mile Compound at base of Mount Revelstoke	51.0219	-118.207	560
LBCC	LBCC374-05	HLC-22254	HLC-22254	BOLD:AAA2279		658[0n]	2	KJ380567	1					2005-07-27	Nadata gibbosa				Biodiversity Institute of Ontario		HLC-22254	Arthropoda	Insecta	Lepidoptera	Notodontidae	Phalerinae		Nadata	Nadata gibbosa						HLC-22254	Keith Pickthorn	2005-07-27	Canada	British Columbia	Mount Revelstoke National Park		One-Mile Compound at base of Mount Revelstoke	51.0219	-118.207	560
LBCC	LBCC375-05	HLC-22255	HLC-22255	BOLD:AAA2279		658[0n]	2	KJ377887	1					2005-07-27	Nadata gibbosa				Biodiversity Institute of Ontario		HLC-22255	Arthropoda	Insecta	Lepidoptera	Notodontidae	Phalerinae		Nadata	Nadata gibbosa						HLC-22255	Keith Pickthorn	2005-07-27	Canada	British Columbia	Mount Revelstoke National Park		One-Mile Compound at base of Mount Revelstoke	51.0219	-118.207	560
LBCC	LBCC376-05	HLC-22256	HLC-22256	BOLD:AAA2279		658[0n]	2	KJ375031	1					2005-07-27	Nadata gibbosa				Biodiversity Institute of Ontario		HLC-22256	Arthropoda	Insecta	Lepidoptera	Notodontidae	Phalerinae		Nadata	Nadata gibbosa						HLC-22256	Keith Pickthorn	2005-07-27	Canada	British Columbia	Mount Revelstoke National Park		One-Mile Compound at base of Mount Revelstoke	51.0219	-118.207	560
LBCC	LBCC377-05	HLC-22257	HLC-22257	BOLD:AAA2279		658[0n]	2	KJ374935	1					2005-07-27	Nadata gibbosa				Biodiversity Institute of Ontario		HLC-22257	Arthropoda	Insecta	Lepidoptera	Notodontidae	Phalerinae		Nadata	Nadata gibbosa						HLC-22257	Keith Pickthorn	2005-07-27	Canada	British Columbia	Mount Revelstoke National Park		One-Mile Compound at base of Mount Revelstoke	51.0219	-118.207	560
LBCC	LBCC378-05	HLC-22258	HLC-22258	BOLD:ABZ4471		622[0n]	2	KJ378349	1					2005-07-27	Pheosia portlandia				Biodiversity Institute of Ontario		HLC-22258	Arthropoda	Insecta	Lepidoptera	Notodontidae	Notodontinae	Notodontini	Pheosia	Pheosia portlandia						HLC-22258	Keith Pickthorn	2005-07-27	Canada	British Columbia	Mount Revelstoke National Park		One-Mile Compound at base of Mount Revelstoke	51.0219	-118.207	560
LBCC	LBCC411-05	HLC-22291	HLC-22291	BOLD:AAA6237		658[0n]	2	KJ379821	1					2005-07-27	Furcula scolopendrina				Biodiversity Institute of Ontario		HLC-22291	Arthropoda	Insecta	Lepidoptera	Notodontidae	Notodontinae	Dicranurini	Furcula	Furcula scolopendrina						HLC-22291	Keith Pickthorn	2005-07-27	Canada	British Columbia	Mount Revelstoke National Park		One-Mile Compound at base of Mount Revelstoke	51.0219	-118.207	560
LBCC	LBCC419-05	HLC-22299	HLC-22299	BOLD:AAA7094		658[0n]	3	KJ377075	1					2005-07-27	Schizura ipomoeae				Biodiversity Institute of Ontario		HLC-22299	Arthropoda	Insecta	Lepidoptera	Notodontidae	Heterocampinae		Schizura	Schizura ipomoeae						HLC-22299	Keith Pickthorn	2005-07-27	Canada	British Columbia	Mount Revelstoke National Park		One-Mile Compound at base of Mount Revelstoke	51.0219	-118.207	560
LBCC	LBCC420-05	HLC-22300	HLC-22300	BOLD:AAA7094		658[0n]	3	KJ377172	1					2005-07-27	Schizura ipomoeae				Biodiversity Institute of Ontario		HLC-22300	Arthropoda	Insecta	Lepidoptera	Notodontidae	Heterocampinae		Schizura	Schizura ipomoeae						HLC-22300	Keith Pickthorn	2005-07-27	Canada	British Columbia	Mount Revelstoke National Park		One-Mile Compound at base of Mount Revelstoke	51.0219	-118.207	560
LBCC	LBCC421-05	HLC-22301	HLC-22301	BOLD:AAA8308		658[0n]	3	KJ378316	1					2005-07-27	Oligocentria semirufescens				Biodiversity Institute of Ontario		HLC-22301	Arthropoda	Insecta	Lepidoptera	Notodontidae	Heterocampinae		Oligocentria	Oligocentria semirufescens						HLC-22301	Keith Pickthorn	2005-07-27	Canada	British Columbia	Mount Revelstoke National Park		One-Mile Compound at base of Mount Revelstoke	51.0219	-118.207	560
LBCC	LBCC422-05	HLC-22302	HLC-22302	BOLD:AAA7094		658[0n]	3	KJ378351	1					2005-07-27	Schizura ipomoeae				Biodiversity Institute of Ontario		HLC-22302	Arthropoda	Insecta	Lepidoptera	Notodontidae	Heterocampinae		Schizura	Schizura ipomoeae						HLC-22302	Keith Pickthorn	2005-07-27	Canada	British Columbia	Mount Revelstoke National Park		One-Mile Compound at base of Mount Revelstoke	51.0219	-118.207	560
LBCC	LBCC423-05	HLC-22303	HLC-22303	BOLD:AAA8308		658[0n]	3	KJ375677	1					2005-07-27	Oligocentria semirufescens				Biodiversity Institute of Ontario		HLC-22303	Arthropoda	Insecta	Lepidoptera	Notodontidae	Heterocampinae		Oligocentria	Oligocentria semirufescens						HLC-22303	Keith Pickthorn	2005-07-27	Canada	British Columbia	Mount Revelstoke National Park		One-Mile Compound at base of Mount Revelstoke	51.0219	-118.207	560
LBCC	LBCC424-05	HLC-22304	HLC-22304	BOLD:AAA8308		658[0n]	3	KJ376469	1					2005-07-27	Oligocentria semirufescens				Biodiversity Institute of Ontario		HLC-22304	Arthropoda	Insecta	Lepidoptera	Notodontidae	Heterocampinae		Oligocentria	Oligocentria semirufescens						HLC-22304	Keith Pickthorn	2005-07-27	Canada	British Columbia	Mount Revelstoke National Park		One-Mile Compound at base of Mount Revelstoke	51.0219	-118.207	560
LBCC	LBCC427-05	HLC-22307	HLC-22307	BOLD:AAA8308		658[0n]	2	KJ379805	1					2005-07-27	Oligocentria semirufescens				Biodiversity Institute of Ontario		HLC-22307	Arthropoda	Insecta	Lepidoptera	Notodontidae	Heterocampinae		Oligocentria	Oligocentria semirufescens						HLC-22307	Keith Pickthorn	2005-07-27	Canada	British Columbia	Mount Revelstoke National Park		One-Mile Compound at base of Mount Revelstoke	51.0219	-118.207	560
LBCC	LBCC746-05	HLC-22626	HLC-22626	BOLD:AAA2279		658[0n]	2	KJ378576	1					2005-07-29	Nadata gibbosa				Biodiversity Institute of Ontario		HLC-22626	Arthropoda	Insecta	Lepidoptera	Notodontidae	Phalerinae		Nadata	Nadata gibbosa						HLC-22626	Keith Pickthorn	2005-07-29	Canada	British Columbia	Mount Revelstoke National Park		One-Mile Compound at base of Mount Revelstoke	51.0219	-118.207	560
LBCC	LBCC765-05	HLC-22645	HLC-22645	BOLD:AAA3873		608[0n]	4	KJ375775	1					2005-07-29	Schizura unicornis				Biodiversity Institute of Ontario		HLC-22645	Arthropoda	Insecta	Lepidoptera	Notodontidae	Heterocampinae		Schizura	Schizura unicornis						HLC-22645	Keith Pickthorn	2005-07-29	Canada	British Columbia	Mount Revelstoke National Park		One-Mile Compound at base of Mount Revelstoke	51.0219	-118.207	560
LBCC	LBCC767-05	HLC-22647	HLC-22647	BOLD:AAA3873		658[0n]	4	KJ376717	1					2005-07-29	Schizura unicornis				Biodiversity Institute of Ontario		HLC-22647	Arthropoda	Insecta	Lepidoptera	Notodontidae	Heterocampinae		Schizura	Schizura unicornis						HLC-22647	Keith Pickthorn	2005-07-29	Canada	British Columbia	Mount Revelstoke National Park		One-Mile Compound at base of Mount Revelstoke	51.0219	-118.207	560
LBCC	LBCC916-05	HLC-22796	HLC-22796	BOLD:ACF1064		658[0n]	2	KJ376413	1					2005-07-31	Furcula furcula				Biodiversity Institute of Ontario		HLC-22796	Arthropoda	Insecta	Lepidoptera	Notodontidae	Notodontinae	Dicranurini	Furcula	Furcula furcula		Jim Miller			Ex Furcula occidentalis gigans in W Canada as a synonym of Furcula furcula	HLC-22796	Keith Pickthorn	2005-07-31	Canada	British Columbia	Mount Revelstoke National Park		Skunk Cabbage Boardwalk	51.0859	-117.921	622
LBCD	LBCD022-05	HLC-22842	HLC-22842	BOLD:AAA3873		658[0n]	2	KJ378506	1					2005-07-31	Schizura unicornis				Biodiversity Institute of Ontario	MV/BL	HLC-22842	Arthropoda	Insecta	Lepidoptera	Notodontidae	Heterocampinae		Schizura	Schizura unicornis						HLC-22842	Keith Pickthorn	2005-07-31	Canada	British Columbia	Mount Revelstoke National Park		Skunk Cabbage Boardwalk	51.0859	-117.921	622
LBCD	LBCD023-05	HLC-22843	HLC-22843	BOLD:AAA3873		658[0n]	2	KJ377390	1					2005-07-31	Schizura unicornis				Biodiversity Institute of Ontario	MV/BL	HLC-22843	Arthropoda	Insecta	Lepidoptera	Notodontidae	Heterocampinae		Schizura	Schizura unicornis						HLC-22843	Keith Pickthorn	2005-07-31	Canada	British Columbia	Mount Revelstoke National Park		Skunk Cabbage Boardwalk	51.0859	-117.921	622
LBCD	LBCD024-05	HLC-22844	HLC-22844	BOLD:AAA8308		658[0n]	4	KJ379702	1					2005-07-31	Oligocentria semirufescens				Biodiversity Institute of Ontario	MV/BL	HLC-22844	Arthropoda	Insecta	Lepidoptera	Notodontidae	Heterocampinae		Oligocentria	Oligocentria semirufescens						HLC-22844	Keith Pickthorn	2005-07-31	Canada	British Columbia	Mount Revelstoke National Park		Skunk Cabbage Boardwalk	51.0859	-117.921	622
LBCD	LBCD051-05	HLC-22871	HLC-22871	BOLD:ABZ4471		658[0n]	4	KJ376964	1					2005-07-31	Pheosia portlandia				Biodiversity Institute of Ontario	MV/BL	HLC-22871	Arthropoda	Insecta	Lepidoptera	Notodontidae	Notodontinae	Notodontini	Pheosia	Pheosia portlandia						HLC-22871	Keith Pickthorn	2005-07-31	Canada	British Columbia	Mount Revelstoke National Park		Skunk Cabbage Boardwalk	51.0859	-117.921	622
LBCD	LBCD219-05	HLC-23039	HLC-23039	BOLD:ABZ4471		658[0n]	2	KJ378742	1					2005-08-04	Pheosia portlandia				Biodiversity Institute of Ontario	BL/BLT	HLC-23039	Arthropoda	Insecta	Lepidoptera	Notodontidae	Notodontinae	Notodontini	Pheosia	Pheosia portlandia						HLC-23039	Keith Pickthorn, Shannon Dixon	2005-08-04	Canada	British Columbia		Eastern edge of Golden	Cabin on Golden-Donald Upper Rd	51.3719	-116.982	985
LBCD	LBCD233-05	HLC-23053	HLC-23053	BOLD:AAA8308		616[0n]	2	KJ377969	1					2005-08-04	Oligocentria semirufescens				Biodiversity Institute of Ontario	BL/BLT	HLC-23053	Arthropoda	Insecta	Lepidoptera	Notodontidae	Heterocampinae		Oligocentria	Oligocentria semirufescens						HLC-23053	Keith Pickthorn, Shannon Dixon	2005-08-04	Canada	British Columbia		Eastern edge of Golden	Cabin on Golden-Donald Upper Rd	51.3719	-116.982	985
LBCD	LBCD263-05	HLC-23083	HLC-23083	BOLD:AAB3986		658[0n]	2	KJ379506	1					2005-08-04	Odontosia elegans				Biodiversity Institute of Ontario	BL/BLT	HLC-23083	Arthropoda	Insecta	Lepidoptera	Notodontidae	Notodontinae	Notodontini	Odontosia	Odontosia elegans						HLC-23083	Keith Pickthorn, Shannon Dixon	2005-08-04	Canada	British Columbia		Eastern edge of Golden	Cabin on Golden-Donald Upper Rd	51.3719	-116.982	985
LBCD	LBCD264-05	HLC-23084	HLC-23084	BOLD:AAB3986		658[0n]	2	KJ376744	1					2005-08-04	Odontosia elegans				Biodiversity Institute of Ontario	BL/BLT	HLC-23084	Arthropoda	Insecta	Lepidoptera	Notodontidae	Notodontinae	Notodontini	Odontosia	Odontosia elegans						HLC-23084	Keith Pickthorn, Shannon Dixon	2005-08-04	Canada	British Columbia		Eastern edge of Golden	Cabin on Golden-Donald Upper Rd	51.3719	-116.982	985
LBCD	LBCD314-05	HLC-23134	HLC-23134	BOLD:AAB7833		648[0n]	2	KJ379795	1					2005-08-04	Oligocentria pallida				Biodiversity Institute of Ontario	BL/BLT	HLC-23134	Arthropoda	Insecta	Lepidoptera	Notodontidae	Heterocampinae		Oligocentria	Oligocentria pallida						HLC-23134	Keith Pickthorn, Shannon Dixon	2005-08-04	Canada	British Columbia		Eastern edge of Golden	Cabin on Golden-Donald Upper Rd	51.3719	-116.982	985
LBCD	LBCD315-05	HLC-23135	HLC-23135	BOLD:AAB7833		658[0n]	2	KJ377621	1					2005-08-04	Oligocentria pallida				Biodiversity Institute of Ontario	BL/BLT	HLC-23135	Arthropoda	Insecta	Lepidoptera	Notodontidae	Heterocampinae		Oligocentria	Oligocentria pallida						HLC-23135	Keith Pickthorn, Shannon Dixon	2005-08-04	Canada	British Columbia		Eastern edge of Golden	Cabin on Golden-Donald Upper Rd	51.3719	-116.982	985
LBCD	LBCD492-05	HLC-23312	HLC-23312	BOLD:ACF1064		658[0n]	2	KJ380573	1					2005-07-03	Furcula furcula				Biodiversity Institute of Ontario	MV/BL	HLC-23312	Arthropoda	Insecta	Lepidoptera	Notodontidae	Notodontinae	Dicranurini	Furcula	Furcula furcula		Jim Miller			Ex Furcula occidentalis gigans in W Canada as a synonym of Furcula furcula	HLC-23312	Keith Pickthorn	2005-07-03	Canada	British Columbia	Glacier National Park		Abandoned Horse Stables near Beaver River	51.4132	-117.475	846
RDNMB	RDNMB447-05	CNCNoctuoidea10213	CNCNoctuoidea10213	BOLD:AAA8308		581[1n]	4	KJ378195	1					1998-07-17	Oligocentria semirufescens	A	Noctuoidea 10213		Research Collection of Jim Troubridge		CNCNoctuoidea10213	Arthropoda	Insecta	Lepidoptera	Notodontidae	Heterocampinae		Oligocentria	Oligocentria semirufescens						CNCNoctuoidea10213	J. Troubridge	1998-07-17	Canada	British Columbia			Mount Kobau	49.1	-119.65	1812
RDNMB	RDNMB448-05	CNCNoctuoidea10214	CNCNoctuoidea10214	BOLD:ABY7736	CNC	579[0n]	2	KJ380435	1					1990-07-06	Schizura sp.	A			Research Collection of Jim Troubridge	ERROR - specimen is Oligocentria semirufescens	CNCNoctuoidea10214	Arthropoda	Insecta	Lepidoptera	Notodontidae	Heterocampinae		Schizura	Schizura sp.		J. Donald Lafontaine	Lafontained@agr.gc.ca			CNCNoctuoidea10214	J. Troubridge	1990-07-06	Canada	British Columbia			Langley
LOWC	LOWC381-05	CGWC-0381	CGWC-0381	BOLD:AAA6237		658[0n]	2	KJ376073	1					1996-07-14	Furcula scolopendrina				Biodiversity Institute of Ontario		CGWC-0381	Arthropoda	Insecta	Lepidoptera	Notodontidae	Notodontinae	Dicranurini	Furcula	Furcula scolopendrina						CGWC-0381	Fischer, Aud I.	1996-07-14	Canada	British Columbia			Riske Creek; English Road	51.983	-122.27	457.206
LNC	LNC228-05	05-NCCC-228	05-NCCC-228	BOLD:AAA2279		658[0n]	2		1					2005-03-13	Nadata gibbosa				Biodiversity Institute of Ontario		05-NCCC-228	Arthropoda	Insecta	Lepidoptera	Notodontidae	Phalerinae		Nadata	Nadata gibbosa						05-NCCC-228	JB Sullivan	2005-03-13	United States	North Carolina	Craven County		Croatan National Forest Rd 169, Little Deep Creek Rd.	34.8577	-76.7952
LNC	LNC229-05	05-NCCC-229	05-NCCC-229	BOLD:AAA2279		658[0n]	2		1					2005-03-13	Nadata gibbosa				Biodiversity Institute of Ontario		05-NCCC-229	Arthropoda	Insecta	Lepidoptera	Notodontidae	Phalerinae		Nadata	Nadata gibbosa						05-NCCC-229	JB Sullivan	2005-03-13	United States	North Carolina	Craven County		Croatan National Forest Rd 169, Little Deep Creek Rd.	34.8577	-76.7952
LNC	LNC235-05	05-NCCC-235	05-NCCC-235	BOLD:AAA3873		658[0n]	2		1					2005-06-19	Schizura unicornis				Biodiversity Institute of Ontario		05-NCCC-235	Arthropoda	Insecta	Lepidoptera	Notodontidae	Heterocampinae		Schizura	Schizura unicornis						05-NCCC-235	JB Sullivan	2005-06-19	United States	North Carolina	Craven County		Croatan National Forest, Swamp forest, E. side Sunset Dr. Havelock	34.8803	-76.9415
LNC	LNC243-05	05-NCCC-243	05-NCCC-243	BOLD:AAB0486		658[0n]	2		1						Heterocampa obliqua				Biodiversity Institute of Ontario		05-NCCC-243	Arthropoda	Insecta	Lepidoptera	Notodontidae	Heterocampinae		Heterocampa	Heterocampa obliqua						05-NCCC-243			United States	North Carolina
LNC	LNC262-05	05-NCCC-262	05-NCCC-262	BOLD:ACH9674		658[0n]	2		1					2005-07-05	Datana major				Biodiversity Institute of Ontario		05-NCCC-262	Arthropoda	Insecta	Lepidoptera	Notodontidae	Phalerinae		Datana	Datana major						05-NCCC-262	JB Sullivan	2005-07-05	United States	North Carolina	Craven County		Croatan National Forest, Swamp forest, Powerline Junction, W. side Sunset Dr. Havelock	34.9003	-76.9456
LNC	LNC284-05	05-NCCC-284	05-NCCC-284	BOLD:ACE9227		658[0n]	2		1					2005-06-19	Schizura ipomoeae				Biodiversity Institute of Ontario		05-NCCC-284	Arthropoda	Insecta	Lepidoptera	Notodontidae	Heterocampinae		Schizura	Schizura ipomoeae						05-NCCC-284	JB Sullivan	2005-06-19	United States	North Carolina	Craven County		Croatan National Forest, Swamp forest, E. side Sunset Dr. Havelock	34.8803	-76.9415
LOWCB	LOWCB111-05	CGWC-1051	CGWC-1051	BOLD:AAA5417		615[0n]	2	KJ377198	1					1994-05-11	Clostera albosigma				Biodiversity Institute of Ontario		CGWC-1051	Arthropoda	Insecta	Lepidoptera	Notodontidae	Pygaerinae		Clostera	Clostera albosigma						CGWC-1051	Guppy, C.S.	1994-05-11	Canada	British Columbia			Quesnel; Schiste Creek; Hydraulic Rd	52.58	-122.2	792.49
LOWCB	LOWCB112-05	CGWC-1052	CGWC-1052	BOLD:AAA5417		556[0n]	4	KJ378496	1					1996-07-12	Clostera albosigma				Biodiversity Institute of Ontario		CGWC-1052	Arthropoda	Insecta	Lepidoptera	Notodontidae	Pygaerinae		Clostera	Clostera albosigma						CGWC-1052	Fischer, Aud I.	1996-07-12	Canada	British Columbia			Riske Creek; Doc English Gulch	51.951	-122.367	914.411
LOWCB	LOWCB113-05	CGWC-1053	CGWC-1053	BOLD:AAA4924		578[0n]	4	KJ376241	1					1994-05-10	Clostera apicalis				Biodiversity Institute of Ontario		CGWC-1053	Arthropoda	Insecta	Lepidoptera	Notodontidae	Pygaerinae		Clostera	Clostera apicalis						CGWC-1053	Guppy, C.S.	1994-05-10	Canada	British Columbia			Quesnel; Schiste Creek; Hydraulic Rd	52.58	-122.2	792.49
LOWCB	LOWCB114-05	CGWC-1054	CGWC-1054	BOLD:AAA4924		658[0n]	2	KJ376934	1					1994-05-11	Clostera apicalis				Biodiversity Institute of Ontario		CGWC-1054	Arthropoda	Insecta	Lepidoptera	Notodontidae	Pygaerinae		Clostera	Clostera apicalis						CGWC-1054	Guppy, C.S.	1994-05-11	Canada	British Columbia			Quesnel; Schiste Creek; Hydraulic Rd	52.58	-122.2	792.49
LOWCB	LOWCB117-05	CGWC-1057	CGWC-1057	BOLD:AAA2279		658[0n]	2	KJ379379	1					1994-06-03	Nadata gibbosa				Biodiversity Institute of Ontario		CGWC-1057	Arthropoda	Insecta	Lepidoptera	Notodontidae	Phalerinae		Nadata	Nadata gibbosa						CGWC-1057	Guppy, C.S.	1994-06-03	Canada	British Columbia			Quesnel; Schiste Creek; Hydraulic Rd	52.58	-122.2	792.49
LOWCB	LOWCB118-05	CGWC-1058	CGWC-1058	BOLD:AAA2279		658[0n]	2	KJ375748	1					1994-05-11	Nadata gibbosa				Biodiversity Institute of Ontario		CGWC-1058	Arthropoda	Insecta	Lepidoptera	Notodontidae	Phalerinae		Nadata	Nadata gibbosa						CGWC-1058	Guppy, C.S.	1994-05-11	Canada	British Columbia			Quesnel; Schiste Creek; Hydraulic Rd	52.58	-122.2	792.49
LOWCB	LOWCB119-05	CGWC-1059	CGWC-1059	BOLD:ABZ4471		658[0n]	2	KJ380403	1					1994-05-11	Pheosia portlandia				Biodiversity Institute of Ontario		CGWC-1059	Arthropoda	Insecta	Lepidoptera	Notodontidae	Notodontinae	Notodontini	Pheosia	Pheosia portlandia						CGWC-1059	Guppy, C.S.	1994-05-11	Canada	British Columbia			Quesnel; Schiste Creek; Hydraulic Rd	52.58	-122.2	792.49
LOWCB	LOWCB120-05	CGWC-1060	CGWC-1060	BOLD:ABZ4471		658[0n]	2	KJ379833	1					1994-05-11	Pheosia portlandia				Biodiversity Institute of Ontario		CGWC-1060	Arthropoda	Insecta	Lepidoptera	Notodontidae	Notodontinae	Notodontini	Pheosia	Pheosia portlandia						CGWC-1060	Guppy, C.S.	1994-05-11	Canada	British Columbia			Quesnel; Schiste Creek; Hydraulic Rd	52.58	-122.2	792.49
LOWCB	LOWCB121-05	CGWC-1061	CGWC-1061	BOLD:ABZ4471		658[0n]	2	KJ375937	1					1994-05-11	Pheosia portlandia				Biodiversity Institute of Ontario		CGWC-1061	Arthropoda	Insecta	Lepidoptera	Notodontidae	Notodontinae	Notodontini	Pheosia	Pheosia portlandia						CGWC-1061	Guppy, C.S.	1994-05-11	Canada	British Columbia			Quesnel; Schiste Creek; Hydraulic Rd	52.58	-122.2	792.49
LOWCB	LOWCB122-05	CGWC-1062	CGWC-1062	BOLD:ABZ4471		658[0n]	2	KJ375178	1					1994-06-03	Pheosia portlandia				Biodiversity Institute of Ontario		CGWC-1062	Arthropoda	Insecta	Lepidoptera	Notodontidae	Notodontinae	Notodontini	Pheosia	Pheosia portlandia						CGWC-1062	Guppy, C.S.	1994-06-03	Canada	British Columbia			Quesnel; Schiste Creek; Hydraulic Rd	52.58	-122.2	792.49
LOWCB	LOWCB124-05	CGWC-1064	CGWC-1064	BOLD:AAB3986		658[0n]	2	KJ375714	1					1996-07-11	Odontosia elegans				Biodiversity Institute of Ontario		CGWC-1064	Arthropoda	Insecta	Lepidoptera	Notodontidae	Notodontinae	Notodontini	Odontosia	Odontosia elegans						CGWC-1064	Fischer, Aud I.	1996-07-11	Canada	British Columbia			Riske Creek; Meldrum Creek Road	51.996	-122.301	960.132
LOWCB	LOWCB125-05	CGWC-1065	CGWC-1065	BOLD:AAB3986		658[0n]	2	KJ379303	1					1996-07-11	Odontosia elegans				Biodiversity Institute of Ontario		CGWC-1065	Arthropoda	Insecta	Lepidoptera	Notodontidae	Notodontinae	Notodontini	Odontosia	Odontosia elegans						CGWC-1065	Fischer, Aud I.	1996-07-11	Canada	British Columbia			Riske Creek; between Sword Creek and Meldrum Creek Road	51.981	-122.352	929.651
LOWCB	LOWCB126-05	CGWC-1066	CGWC-1066	BOLD:AAB3986		658[0n]	2	KJ380538	1					1996-07-13	Odontosia elegans				Biodiversity Institute of Ontario		CGWC-1066	Arthropoda	Insecta	Lepidoptera	Notodontidae	Notodontinae	Notodontini	Odontosia	Odontosia elegans						CGWC-1066	Fischer, Aud I.	1996-07-13	Canada	British Columbia			Riske Creek; Bechers Prairie; Rock Lake	51.971	-122.402	975.372
LOWCB	LOWCB127-05	CGWC-1067	CGWC-1067	BOLD:AAB3986		658[0n]	2	KJ375612	1					1996-07-11	Odontosia elegans				Biodiversity Institute of Ontario		CGWC-1067	Arthropoda	Insecta	Lepidoptera	Notodontidae	Notodontinae	Notodontini	Odontosia	Odontosia elegans						CGWC-1067	Fischer, Aud I.	1996-07-11	Canada	British Columbia			Riske Creek; Meldrum Creek Road	51.996	-122.301	960.132
LOWCB	LOWCB128-05	CGWC-1068	CGWC-1068	BOLD:AAB3986		658[0n]	2	KJ379889	1					1996-07-14	Odontosia elegans				Biodiversity Institute of Ontario		CGWC-1068	Arthropoda	Insecta	Lepidoptera	Notodontidae	Notodontinae	Notodontini	Odontosia	Odontosia elegans						CGWC-1068	Fischer, Aud I.	1996-07-14	Canada	British Columbia			Riske Creek; Cotton Road	51.949	-122.399	944.891
LOWCB	LOWCB132-05	CGWC-1072	CGWC-1072	BOLD:AAA2247		658[0n]	2	KJ380259	1					1996-07-15	Gluphisia septentrionis				Biodiversity Institute of Ontario		CGWC-1072	Arthropoda	Insecta	Lepidoptera	Notodontidae	Notodontinae	Dicranurini	Gluphisia	Gluphisia septentrionis						CGWC-1072	Fischer, Aud I.	1996-07-15	Canada	British Columbia			Riske Creek; between Sword Creek and Meldrum Creek Road	51.981	-122.352	929.651
LOWCB	LOWCB133-05	CGWC-1073	CGWC-1073	BOLD:AAA2247		658[0n]	2	KJ379049	1					1996-07-11	Gluphisia septentrionis				Biodiversity Institute of Ontario		CGWC-1073	Arthropoda	Insecta	Lepidoptera	Notodontidae	Notodontinae	Dicranurini	Gluphisia	Gluphisia septentrionis						CGWC-1073	Fischer, Aud I.	1996-07-11	Canada	British Columbia			Riske Creek; Deer Park Ranch on Moon Road	51.924	-122.289	548.647
LOWCB	LOWCB134-05	CGWC-1074	CGWC-1074	BOLD:AAA2247		566[0n]	4	KJ380300	1					1996-07-11	Gluphisia septentrionis				Biodiversity Institute of Ontario		CGWC-1074	Arthropoda	Insecta	Lepidoptera	Notodontidae	Notodontinae	Dicranurini	Gluphisia	Gluphisia septentrionis						CGWC-1074	Fischer, Aud I.	1996-07-11	Canada	British Columbia			Riske Creek; Meldrum Creek Road	51.996	-122.301	960.132
LOWCB	LOWCB135-05	CGWC-1075	CGWC-1075	BOLD:AAA2247		658[0n]	2	KJ375999	1					1996-07-11	Gluphisia septentrionis				Biodiversity Institute of Ontario		CGWC-1075	Arthropoda	Insecta	Lepidoptera	Notodontidae	Notodontinae	Dicranurini	Gluphisia	Gluphisia septentrionis						CGWC-1075	Fischer, Aud I.	1996-07-11	Canada	British Columbia			Riske Creek; Meldrum Creek Road	51.996	-122.301	960.132
LOWCB	LOWCB136-05	CGWC-1076	CGWC-1076	BOLD:AAA2247		658[0n]	2	KJ377914	1					1996-07-12	Gluphisia septentrionis				Biodiversity Institute of Ontario		CGWC-1076	Arthropoda	Insecta	Lepidoptera	Notodontidae	Notodontinae	Dicranurini	Gluphisia	Gluphisia septentrionis						CGWC-1076	Fischer, Aud I.	1996-07-12	Canada	British Columbia			Riske Creek; Doc English Gulch	51.929	-122.343	899.171
LOWCB	LOWCB137-05	CGWC-1077	CGWC-1077	BOLD:AAA2247		565[0n]	4	KJ378303	1					1996-07-13	Gluphisia septentrionis				Biodiversity Institute of Ontario		CGWC-1077	Arthropoda	Insecta	Lepidoptera	Notodontidae	Notodontinae	Dicranurini	Gluphisia	Gluphisia septentrionis						CGWC-1077	Fischer, Aud I.	1996-07-13	Canada	British Columbia			Riske Creek; Bechers Prairie; Rock Lake	51.987	-122.447	975.372
LOWCB	LOWCB138-05	CGWC-1078	CGWC-1078	BOLD:AAA2247		658[0n]	2	KJ377623	1					1996-07-12	Gluphisia septentrionis				Biodiversity Institute of Ontario		CGWC-1078	Arthropoda	Insecta	Lepidoptera	Notodontidae	Notodontinae	Dicranurini	Gluphisia	Gluphisia septentrionis						CGWC-1078	Fischer, Aud I.	1996-07-12	Canada	British Columbia			Riske Creek; Meldrum Creek Road	51.995	-122.291	853.45
LOWCB	LOWCB140-05	CGWC-1080	CGWC-1080	BOLD:AAA2247		658[0n]	2	KJ375195	1					1996-07-12	Gluphisia septentrionis				Biodiversity Institute of Ontario		CGWC-1080	Arthropoda	Insecta	Lepidoptera	Notodontidae	Notodontinae	Dicranurini	Gluphisia	Gluphisia septentrionis						CGWC-1080	Fischer, Aud I.	1996-07-12	Canada	British Columbia			Riske Creek; Meldrum Creek Road	51.995	-122.291	853.45
LOWCB	LOWCB142-05	CGWC-1082	CGWC-1082	BOLD:AAA2247		603[4n]	2	KJ377215	1					1996-07-23	Gluphisia septentrionis				Biodiversity Institute of Ontario		CGWC-1082	Arthropoda	Insecta	Lepidoptera	Notodontidae	Notodontinae	Dicranurini	Gluphisia	Gluphisia septentrionis						CGWC-1082	Fischer, Aud I.	1996-07-23	Canada	British Columbia			Riske Creek; Stack Valley Road	51.982	-122.534	1021.09
LOWCB	LOWCB143-05	CGWC-1083	CGWC-1083	BOLD:AAA2247		658[0n]	4	KJ379767	1					1996-07-12	Gluphisia septentrionis				Biodiversity Institute of Ontario		CGWC-1083	Arthropoda	Insecta	Lepidoptera	Notodontidae	Notodontinae	Dicranurini	Gluphisia	Gluphisia septentrionis						CGWC-1083	Fischer, Aud I.	1996-07-12	Canada	British Columbia			Riske Creek; Deer Park Ranch on Moon Road	51.917	-122.299	579.127
LOWCB	LOWCB145-05	CGWC-1085	CGWC-1085	BOLD:AAA6237		658[0n]	2	KJ379735	1					1994-05-24	Furcula scolopendrina				Biodiversity Institute of Ontario		CGWC-1085	Arthropoda	Insecta	Lepidoptera	Notodontidae	Notodontinae	Dicranurini	Furcula	Furcula scolopendrina						CGWC-1085	Guppy, C.S.	1994-05-24	Canada	British Columbia			Quesnel; Schiste Creek; Hydraulic Rd	52.58	-122.2	792.49
LOWCB	LOWCB146-05	CGWC-1086	CGWC-1086	BOLD:AAA6237		658[0n]	4	KJ379107	1					1996-07-14	Furcula scolopendrina				Biodiversity Institute of Ontario		CGWC-1086	Arthropoda	Insecta	Lepidoptera	Notodontidae	Notodontinae	Dicranurini	Furcula	Furcula scolopendrina						CGWC-1086	Fischer, Aud I.	1996-07-14	Canada	British Columbia			Riske Creek; English Road	51.983	-122.27	457.206
LOWCB	LOWCB147-05	CGWC-1087	CGWC-1087	BOLD:AAA6237		658[0n]	4	KJ376510	1					1996-07-11	Furcula scolopendrina				Biodiversity Institute of Ontario		CGWC-1087	Arthropoda	Insecta	Lepidoptera	Notodontidae	Notodontinae	Dicranurini	Furcula	Furcula scolopendrina						CGWC-1087	Fischer, Aud I.	1996-07-11	Canada	British Columbia			Riske Creek; between Sword Creek and Meldrum Creek Road	51.981	-122.352	929.651
LOWCB	LOWCB148-05	CGWC-1088	CGWC-1088	BOLD:AAA6237		658[0n]	2	KJ377552	1					1996-07-13	Furcula scolopendrina				Biodiversity Institute of Ontario		CGWC-1088	Arthropoda	Insecta	Lepidoptera	Notodontidae	Notodontinae	Dicranurini	Furcula	Furcula scolopendrina						CGWC-1088	Fischer, Aud I.	1996-07-13	Canada	British Columbia			Riske Creek; Bechers Prairie; Rock Lake	51.971	-122.402	975.372
LOWCB	LOWCB149-05	CGWC-1089	CGWC-1089	BOLD:AAA6237		658[0n]	2	KJ378613	1					1996-07-15	Furcula scolopendrina				Biodiversity Institute of Ontario		CGWC-1089	Arthropoda	Insecta	Lepidoptera	Notodontidae	Notodontinae	Dicranurini	Furcula	Furcula scolopendrina						CGWC-1089	Fischer, Aud I.	1996-07-15	Canada	British Columbia			Riske Creek; Deer Park Ranch on Moon Road	51.925	-122.29	609.607
LOWCB	LOWCB150-05	CGWC-1090	CGWC-1090	BOLD:AAA6237		658[0n]	2	KJ376698	1					1996-07-13	Furcula scolopendrina				Biodiversity Institute of Ontario		CGWC-1090	Arthropoda	Insecta	Lepidoptera	Notodontidae	Notodontinae	Dicranurini	Furcula	Furcula scolopendrina						CGWC-1090	Fischer, Aud I.	1996-07-13	Canada	British Columbia			Riske Creek; Bechers Prairie; Rock Lake	51.971	-122.402	975.372
LOWCB	LOWCB151-05	CGWC-1091	CGWC-1091	BOLD:AAA6237		658[0n]	2	KJ377790	1					1996-07-11	Furcula scolopendrina				Biodiversity Institute of Ontario		CGWC-1091	Arthropoda	Insecta	Lepidoptera	Notodontidae	Notodontinae	Dicranurini	Furcula	Furcula scolopendrina						CGWC-1091	Fischer, Aud I.	1996-07-11	Canada	British Columbia			Riske Creek; Doc English Gulch; Moon Lake	51.955	-122.371	914.411
LOWCB	LOWCB152-05	CGWC-1092	CGWC-1092	BOLD:AAA3873		658[0n]	2	KJ376114	1					1996-07-23	Schizura unicornis				Biodiversity Institute of Ontario		CGWC-1092	Arthropoda	Insecta	Lepidoptera	Notodontidae	Heterocampinae		Schizura	Schizura unicornis						CGWC-1092	Fischer, Aud I.	1996-07-23	Canada	British Columbia			Riske Creek; Deer Park Ranch on Moon Road	51.922	-122.287	533.406
LOWCB	LOWCB153-05	CGWC-1093	CGWC-1093	BOLD:AAA3873		658[0n]	2	KJ377653	1					1996-07-14	Schizura unicornis				Biodiversity Institute of Ontario		CGWC-1093	Arthropoda	Insecta	Lepidoptera	Notodontidae	Heterocampinae		Schizura	Schizura unicornis						CGWC-1093	Fischer, Aud I.	1996-07-14	Canada	British Columbia			Riske Creek; English Road	51.983	-122.27	457.206
LOWCB	LOWCB154-05	CGWC-1094	CGWC-1094	BOLD:AAA3873		658[0n]	2	KJ379136	1					1996-07-15	Schizura unicornis				Biodiversity Institute of Ontario		CGWC-1094	Arthropoda	Insecta	Lepidoptera	Notodontidae	Heterocampinae		Schizura	Schizura unicornis						CGWC-1094	Fischer, Aud I.	1996-07-15	Canada	British Columbia			Meldrum Creek	52.148	-122.293	685.808
LOWCB	LOWCB155-05	CGWC-1095	CGWC-1095	BOLD:AAA3873		658[0n]	2	KJ376874	1					1996-07-14	Schizura unicornis				Biodiversity Institute of Ontario		CGWC-1095	Arthropoda	Insecta	Lepidoptera	Notodontidae	Heterocampinae		Schizura	Schizura unicornis						CGWC-1095	Fischer, Aud I.	1996-07-14	Canada	British Columbia			Riske Creek; English Road	51.983	-122.27	457.206
LOWCB	LOWCB156-05	CGWC-1096	CGWC-1096	BOLD:AAA3873		658[0n]	2	KJ380308	1					1996-07-14	Schizura unicornis				Biodiversity Institute of Ontario		CGWC-1096	Arthropoda	Insecta	Lepidoptera	Notodontidae	Heterocampinae		Schizura	Schizura unicornis						CGWC-1096	Fischer, Aud I.	1996-07-14	Canada	British Columbia			Riske Creek; English Road	51.983	-122.27	457.206
LOWCB	LOWCB157-05	CGWC-1097	CGWC-1097	BOLD:AAA3873		658[0n]	2	KJ377033	1					1996-07-12	Schizura unicornis				Biodiversity Institute of Ontario		CGWC-1097	Arthropoda	Insecta	Lepidoptera	Notodontidae	Heterocampinae		Schizura	Schizura unicornis						CGWC-1097	Fischer, Aud I.	1996-07-12	Canada	British Columbia			Riske Creek; Meldrum Creek Road	51.995	-122.291	853.45
LOWCB	LOWCB158-05	CGWC-1098	CGWC-1098	BOLD:AAA3873		648[0n]	2	KJ376778	1					1996-07-12	Schizura unicornis				Biodiversity Institute of Ontario		CGWC-1098	Arthropoda	Insecta	Lepidoptera	Notodontidae	Heterocampinae		Schizura	Schizura unicornis						CGWC-1098	Fischer, Aud I.	1996-07-12	Canada	British Columbia			Riske Creek; Doc English Gulch	51.921	-122.338	883.931
LOWCB	LOWCB159-05	CGWC-1099	CGWC-1099	BOLD:AAA3873		658[0n]	2	KJ378501	1					1996-07-24	Schizura unicornis				Biodiversity Institute of Ontario		CGWC-1099	Arthropoda	Insecta	Lepidoptera	Notodontidae	Heterocampinae		Schizura	Schizura unicornis						CGWC-1099	Fischer, Aud I.	1996-07-24	Canada	British Columbia			Riske Creek; Meldrum Creek Road	51.988	-122.359	929.651
LOWCB	LOWCB160-05	CGWC-1100	CGWC-1100	BOLD:AAA3873		658[0n]	2	KJ376994	1					1996-07-12	Schizura unicornis				Biodiversity Institute of Ontario		CGWC-1100	Arthropoda	Insecta	Lepidoptera	Notodontidae	Heterocampinae		Schizura	Schizura unicornis						CGWC-1100	Fischer, Aud I.	1996-07-12	Canada	British Columbia			Riske Creek; Moon Road	51.951	-122.286	594.367
LOWCB	LOWCB161-05	CGWC-1101	CGWC-1101	BOLD:AAA3873		658[0n]	2	KJ375421	1					1996-07-23	Schizura unicornis				Biodiversity Institute of Ontario		CGWC-1101	Arthropoda	Insecta	Lepidoptera	Notodontidae	Heterocampinae		Schizura	Schizura unicornis						CGWC-1101	Fischer, Aud I.	1996-07-23	Canada	British Columbia			Riske Creek; Deer Park Ranch on Moon Road	51.917	-122.299	579.127
LOWCB	LOWCB567-05	CGWC-1507	CGWC-1507	BOLD:AAA3873		658[0n]	2	KJ379674	1					1996-08-13	Schizura unicornis				Biodiversity Institute of Ontario		CGWC-1507	Arthropoda	Insecta	Lepidoptera	Notodontidae	Heterocampinae		Schizura	Schizura unicornis						CGWC-1507	Fischer, Aud I.	1996-08-13	Canada	British Columbia			Riske Creek; Meldrum Creek Road	51.988	-122.359	929.651
LMIS	LMIS007-05	05-ONMIS-0007	05-ONMIS-0007	BOLD:ACF2674		658[0n]	2	KJ375804						2005-05-21	Furcula modesta				Biodiversity Institute of Ontario		05-ONMIS-0007	Arthropoda	Insecta	Lepidoptera	Notodontidae	Notodontinae	Dicranurini	Furcula	Furcula modesta						05-ONMIS-0007		2005-05-21	Canada	Ontario
LMIS	LMIS012-05	05-ONMIS-0012	05-ONMIS-0012	BOLD:AAA9083		612[1n]	2	KJ374868						2005-05-21	Ellida caniplaga				Biodiversity Institute of Ontario		05-ONMIS-0012	Arthropoda	Insecta	Lepidoptera	Notodontidae	Phalerinae		Ellida	Ellida caniplaga						05-ONMIS-0012		2005-05-21	Canada	Ontario
LMIS	LMIS021-05	05-ONMIS-0021	05-ONMIS-0021	BOLD:AAA5417		658[0n]	2	KJ378621						2005-05-21	Clostera albosigma				Biodiversity Institute of Ontario		05-ONMIS-0021	Arthropoda	Insecta	Lepidoptera	Notodontidae	Pygaerinae		Clostera	Clostera albosigma						05-ONMIS-0021		2005-05-21	Canada	Ontario
LMIS	LMIS023-05	05-ONMIS-0023	05-ONMIS-0023	BOLD:AAA2247		658[0n]	2	KJ376288						2005-05-21	Gluphisia septentrionis				Biodiversity Institute of Ontario		05-ONMIS-0023	Arthropoda	Insecta	Lepidoptera	Notodontidae	Notodontinae	Dicranurini	Gluphisia	Gluphisia septentrionis						05-ONMIS-0023		2005-05-21	Canada	Ontario
XAI	XAI067-05	0102-ONT-0067	0102-ONT-0067	BOLD:AAA7013		658[0n]	2	KJ378733	1					2001-06-16	Symmerista leucitys	A			Biodiversity Institute of Ontario		0102-ONT-0067	Arthropoda	Insecta	Lepidoptera	Notodontidae	Nystaleinae		Symmerista	Symmerista leucitys		Paul Hebert	phebert@uoguelph.ca			0102-ONT-0067	Paul Hebert	2001-06-16	Canada	Ontario	Wellington County	Puslinch Township	Concession 11/Hume Rd	43.537	-80.134	320
LNC	LNC376-05	05-NCCC-376	05-NCCC-376	BOLD:AAB3596		555[0n]	2		1						Symmerista albifrons	A			Biodiversity Institute of Ontario		05-NCCC-376	Arthropoda	Insecta	Lepidoptera	Notodontidae	Nystaleinae		Symmerista	Symmerista albifrons		James B. Sullivan	sullivan14@earthlink.net			05-NCCC-376	JB Sullivan		United States	North Carolina
LNC	LNC377-05	05-NCCC-377	05-NCCC-377	BOLD:AAB3596		568[0n]	2		1						Symmerista albifrons	A			Biodiversity Institute of Ontario		05-NCCC-377	Arthropoda	Insecta	Lepidoptera	Notodontidae	Nystaleinae		Symmerista	Symmerista albifrons		James B. Sullivan	sullivan14@earthlink.net			05-NCCC-377	JB Sullivan		United States	North Carolina
LNC	LNC378-05	05-NCCC-378	05-NCCC-378	BOLD:AAA7013		576[0n]	2		1						Symmerista leucitys	A			Biodiversity Institute of Ontario		05-NCCC-378	Arthropoda	Insecta	Lepidoptera	Notodontidae	Nystaleinae		Symmerista	Symmerista leucitys		James B. Sullivan	sullivan14@earthlink.net			05-NCCC-378	JB Sullivan		United States	North Carolina
LNC	LNC379-05	05-NCCC-379	05-NCCC-379	BOLD:AAA7013		511[0n]	2		1						Symmerista leucitys	A			Biodiversity Institute of Ontario		05-NCCC-379	Arthropoda	Insecta	Lepidoptera	Notodontidae	Nystaleinae		Symmerista	Symmerista leucitys		James B. Sullivan	sullivan14@earthlink.net			05-NCCC-379	JB Sullivan		United States	North Carolina
LNC	LNC380-05	05-NCCC-380	05-NCCC-380	BOLD:AAB3596		556[0n]	4		1						Symmerista canicosta	A			Biodiversity Institute of Ontario		05-NCCC-380	Arthropoda	Insecta	Lepidoptera	Notodontidae	Nystaleinae		Symmerista	Symmerista canicosta		James B. Sullivan	sullivan14@earthlink.net			05-NCCC-380	JB Sullivan		United States	North Carolina
LNC	LNC381-05	05-NCCC-381	05-NCCC-381	BOLD:AAB3596		553[0n]	2		1						Symmerista canicosta	A			Biodiversity Institute of Ontario		05-NCCC-381	Arthropoda	Insecta	Lepidoptera	Notodontidae	Nystaleinae		Symmerista	Symmerista canicosta		James B. Sullivan	sullivan14@earthlink.net			05-NCCC-381	JB Sullivan		United States	North Carolina
LNC	LNC382-05	05-NCCC-382	05-NCCC-382	BOLD:AAB3596		588[2n]	2		1						Symmerista canicosta	A			Biodiversity Institute of Ontario		05-NCCC-382	Arthropoda	Insecta	Lepidoptera	Notodontidae	Nystaleinae		Symmerista	Symmerista canicosta		James B. Sullivan	sullivan14@earthlink.net			05-NCCC-382	JB Sullivan		United States	North Carolina
LNC	LNC383-05	05-NCCC-383	05-NCCC-383	BOLD:AAB3596		586[4n]	2		1						Symmerista canicosta	A			Biodiversity Institute of Ontario		05-NCCC-383	Arthropoda	Insecta	Lepidoptera	Notodontidae	Nystaleinae		Symmerista	Symmerista canicosta		James B. Sullivan	sullivan14@earthlink.net			05-NCCC-383	JB Sullivan		United States	North Carolina
LNC	LNC423-05	05-NCCC-423	05-NCCC-423	BOLD:AAB2020		658[0n]	2		1						Peridea angulosa	A			Biodiversity Institute of Ontario		05-NCCC-423	Arthropoda	Insecta	Lepidoptera	Notodontidae	Phalerinae		Peridea	Peridea angulosa		James B. Sullivan	sullivan14@earthlink.net			05-NCCC-423	JB Sullivan		United States	North Carolina
LOWCC	LOWCC844-05	CGWC-2724	CGWC-2724	BOLD:ABZ4471		573[2n]	2	KJ379046	1						Pheosia portlandia				Biodiversity Institute of Ontario		CGWC-2724	Arthropoda	Insecta	Lepidoptera	Notodontidae	Notodontinae	Notodontini	Pheosia	Pheosia portlandia						CGWC-2724	Guppy, C.S.		Canada	British Columbia
LOWCC	LOWCC871-05	CGWC-2751	CGWC-2751	BOLD:ABZ4471		658[0n]	2	KJ376877	1						Pheosia portlandia				Biodiversity Institute of Ontario		CGWC-2751	Arthropoda	Insecta	Lepidoptera	Notodontidae	Notodontinae	Notodontini	Pheosia	Pheosia portlandia						CGWC-2751	Guppy, C.S.		Canada	British Columbia
LOWCC	LOWCC897-05	CGWC-2777	CGWC-2777	BOLD:AAA2247		658[0n]	2	KJ379558	1						Gluphisia septentrionis				Biodiversity Institute of Ontario		CGWC-2777	Arthropoda	Insecta	Lepidoptera	Notodontidae	Notodontinae	Dicranurini	Gluphisia	Gluphisia septentrionis						CGWC-2777	Guppy, C.S.		Canada	British Columbia
RDLQB	RDLQB186-05	DH010272	DH010272	BOLD:ACF2674		658[0n]	2	KJ375529	1					2005-06-29	Furcula modesta	A	BOX-RECORD-0441		Research Collection of Daniel Handfield	Mercure dans Sabloneux, Tourbiere	DH010272	Arthropoda	Insecta	Lepidoptera	Notodontidae	Notodontinae	Dicranurini	Furcula	Furcula modesta						DH010272	D.Handfield	2005-06-29	Canada	Quebec	St-Michel des Saints		Lac Dussault	47.002	-73.894
RDLQB	RDLQB187-05	DH010273	DH010273	BOLD:ABZ2129		580[0n]	4	KJ376246	1					2005-06-29	Notodonta scitipennis	A	BOX-RECORD-0441		Research Collection of Daniel Handfield	Mercure dans Sabloneux, Tourbiere	DH010273	Arthropoda	Insecta	Lepidoptera	Notodontidae	Notodontinae	Notodontini	Notodonta	Notodonta scitipennis						DH010273	D.Handfield	2005-06-29	Canada	Quebec	St-Michel des Saints		Lac Dussault	47.002	-73.894
RDLQB	RDLQB188-05	DH010274	DH010274	BOLD:ABZ2129		605[0n]	6	KJ379108	1					2005-06-29	Notodonta scitipennis	A	BOX-RECORD-0441		Research Collection of Daniel Handfield	Mercure dans Sabloneux, Tourbiere	DH010274	Arthropoda	Insecta	Lepidoptera	Notodontidae	Notodontinae	Notodontini	Notodonta	Notodonta scitipennis						DH010274	D.Handfield	2005-06-29	Canada	Quebec	St-Michel des Saints		Lac Dussault	47.002	-73.894
RDLQB	RDLQB189-05	DH010275	DH010275	BOLD:AAA7094		658[3n]	2	KJ379623	1					2005-06-29	Schizura ipomoeae	A	BOX-RECORD-0442		Research Collection of Daniel Handfield	Mercure dans Sabloneux, Tourbiere	DH010275	Arthropoda	Insecta	Lepidoptera	Notodontidae	Heterocampinae		Schizura	Schizura ipomoeae						DH010275	D.Handfield	2005-06-29	Canada	Quebec	St-Michel des Saints		Lac Dussault	47.002	-73.894
RDLQB	RDLQB190-05	DH010276	DH010276	BOLD:AAA7094		584[2n]	4	KJ376011	1					2005-06-29	Schizura ipomoeae	A	BOX-RECORD-0442		Research Collection of Daniel Handfield	Mercure dans Sabloneux, Tourbiere	DH010276	Arthropoda	Insecta	Lepidoptera	Notodontidae	Heterocampinae		Schizura	Schizura ipomoeae						DH010276	D.Handfield	2005-06-29	Canada	Quebec	St-Michel des Saints		Lac Dussault	47.002	-73.894
RDLQB	RDLQB191-05	DH010277	DH010277	BOLD:AAA7094		593[0n]	4	KJ376492	1					2005-06-29	Schizura ipomoeae	A	BOX-RECORD-0442		Research Collection of Daniel Handfield	Mercure dans Sabloneux, Tourbiere	DH010277	Arthropoda	Insecta	Lepidoptera	Notodontidae	Heterocampinae		Schizura	Schizura ipomoeae						DH010277	D.Handfield	2005-06-29	Canada	Quebec	St-Michel des Saints		Lac Dussault	47.002	-73.894
RDLQB	RDLQB192-05	DH010278	DH010278	BOLD:AAA7094		571[0n]	4	KJ375815	1					2005-06-29	Schizura ipomoeae	A	BOX-RECORD-0442		Research Collection of Daniel Handfield	Mercure dans Sabloneux, Tourbiere	DH010278	Arthropoda	Insecta	Lepidoptera	Notodontidae	Heterocampinae		Schizura	Schizura ipomoeae						DH010278	D.Handfield	2005-06-29	Canada	Quebec	St-Michel des Saints		Lac Dussault	47.002	-73.894
RDLQB	RDLQB193-05	DH010279	DH010279	BOLD:AAB0904		658[1n]	2	KJ376203	1					2005-06-29	Schizura leptinoides	A	BOX-RECORD-0442		Research Collection of Daniel Handfield	Mercure dans Sabloneux, Tourbiere	DH010279	Arthropoda	Insecta	Lepidoptera	Notodontidae	Heterocampinae		Schizura	Schizura leptinoides						DH010279	D.Handfield	2005-06-29	Canada	Quebec	St-Michel des Saints		Lac Dussault	47.002	-73.894
RDLQB	RDLQB194-05	DH010280	DH010280	BOLD:AAB0904		658[0n]	2	KJ378795	1					2005-06-29	Schizura leptinoides	A	BOX-RECORD-0442		Research Collection of Daniel Handfield	Mercure dans Sabloneux, Tourbiere	DH010280	Arthropoda	Insecta	Lepidoptera	Notodontidae	Heterocampinae		Schizura	Schizura leptinoides						DH010280	D.Handfield	2005-06-29	Canada	Quebec	St-Michel des Saints		Lac Dussault	47.002	-73.894
RDLQB	RDLQB195-05	DH010281	DH010281	BOLD:AAB0904		658[0n]	2	KJ375406	1					2005-06-29	Schizura leptinoides	A	BOX-RECORD-0442		Research Collection of Daniel Handfield	Mercure dans Sabloneux, Tourbiere	DH010281	Arthropoda	Insecta	Lepidoptera	Notodontidae	Heterocampinae		Schizura	Schizura leptinoides						DH010281	D.Handfield	2005-06-29	Canada	Quebec	St-Michel des Saints		Lac Dussault	47.002	-73.894
RDLQB	RDLQB196-05	DH010282	DH010282	BOLD:AAA2279		658[0n]	2	KJ377920	1					2005-06-29	Nadata gibbosa	A	BOX-RECORD-0442		Research Collection of Daniel Handfield	Mercure dans Sabloneux, Tourbiere	DH010282	Arthropoda	Insecta	Lepidoptera	Notodontidae	Phalerinae		Nadata	Nadata gibbosa						DH010282	D.Handfield	2005-06-29	Canada	Quebec	St-Michel des Saints		Lac Dussault	47.002	-73.894
RDLQB	RDLQB197-05	DH010283	DH010283	BOLD:AAA2279		658[0n]	2	KJ378013	1					2005-06-29	Nadata gibbosa	A	BOX-RECORD-0442		Research Collection of Daniel Handfield	Mercure dans Sabloneux, Tourbiere	DH010283	Arthropoda	Insecta	Lepidoptera	Notodontidae	Phalerinae		Nadata	Nadata gibbosa						DH010283	D.Handfield	2005-06-29	Canada	Quebec	St-Michel des Saints		Lac Dussault	47.002	-73.894
RDLQB	RDLQB198-05	DH010284	DH010284	BOLD:ACH9674		658[0n]	2	KJ376062	1					2005-06-29	Datana ministra	A	BOX-RECORD-0442		Research Collection of Daniel Handfield	Mercure dans Sabloneux, Tourbiere	DH010284	Arthropoda	Insecta	Lepidoptera	Notodontidae	Phalerinae		Datana	Datana ministra						DH010284	D.Handfield	2005-06-29	Canada	Quebec	St-Michel des Saints		Lac Dussault	47.002	-73.894
RDLQB	RDLQB200-05	DH010286	DH010286	BOLD:AAA8725		658[0n]	2	KJ378379	1					2005-06-29	Oligocentria lignicolor	A	BOX-RECORD-0442		Research Collection of Daniel Handfield	Mercure dans Sabloneux, Tourbiere	DH010286	Arthropoda	Insecta	Lepidoptera	Notodontidae	Heterocampinae		Oligocentria	Oligocentria lignicolor						DH010286	D.Handfield	2005-06-29	Canada	Quebec	St-Michel des Saints		Lac Dussault	47.002	-73.894
RDLQB	RDLQB201-05	DH010287	DH010287	BOLD:AAA8725		658[0n]	2	KJ375161	1					2005-06-29	Oligocentria lignicolor	A	BOX-RECORD-0442		Research Collection of Daniel Handfield	Mercure dans Sabloneux, Tourbiere	DH010287	Arthropoda	Insecta	Lepidoptera	Notodontidae	Heterocampinae		Oligocentria	Oligocentria lignicolor						DH010287	D.Handfield	2005-06-29	Canada	Quebec	St-Michel des Saints		Lac Dussault	47.002	-73.894
RDLQB	RDLQB202-05	DH010288	DH010288	BOLD:AAA8725		658[0n]	2	KJ379112	1					2005-06-29	Oligocentria lignicolor	A	BOX-RECORD-0442		Research Collection of Daniel Handfield	Mercure dans Sabloneux, Tourbiere	DH010288	Arthropoda	Insecta	Lepidoptera	Notodontidae	Heterocampinae		Oligocentria	Oligocentria lignicolor						DH010288	D.Handfield	2005-06-29	Canada	Quebec	St-Michel des Saints		Lac Dussault	47.002	-73.894
RDLQB	RDLQB203-05	DH010289	DH010289	BOLD:AAA8725		658[0n]	2	KJ375326	1					2005-06-29	Oligocentria lignicolor	A	BOX-RECORD-0442		Research Collection of Daniel Handfield	Mercure dans Sabloneux, Tourbiere	DH010289	Arthropoda	Insecta	Lepidoptera	Notodontidae	Heterocampinae		Oligocentria	Oligocentria lignicolor						DH010289	D.Handfield	2005-06-29	Canada	Quebec	St-Michel des Saints		Lac Dussault	47.002	-73.894
RDLQB	RDLQB204-05	DH010290	DH010290	BOLD:AAA8725		658[0n]	2	KJ380316	1					2005-06-29	Oligocentria lignicolor	A	BOX-RECORD-0442		Research Collection of Daniel Handfield	Mercure dans Sabloneux, Tourbiere	DH010290	Arthropoda	Insecta	Lepidoptera	Notodontidae	Heterocampinae		Oligocentria	Oligocentria lignicolor						DH010290	D.Handfield	2005-06-29	Canada	Quebec	St-Michel des Saints		Lac Dussault	47.002	-73.894
RDLQB	RDLQB211-05	DH010297	DH010297	BOLD:AAB3178		558[0n]	6	KJ378267	1					2005-06-29	Heterocampa umbrata	A	BOX-RECORD-0442		Research Collection of Daniel Handfield	Mercure dans Sabloneux, Tourbiere	DH010297	Arthropoda	Insecta	Lepidoptera	Notodontidae	Heterocampinae		Heterocampa	Heterocampa umbrata						DH010297	D.Handfield	2005-06-29	Canada	Quebec	St-Michel des Saints		Lac Dussault	47.002	-73.894
RDLQB	RDLQB213-05	DH010299	DH010299	BOLD:AAB3178		597[0n]	6	KJ378322	1					2005-06-29	Heterocampa umbrata	A	BOX-RECORD-0442		Research Collection of Daniel Handfield	Mercure dans Sabloneux, Tourbiere	DH010299	Arthropoda	Insecta	Lepidoptera	Notodontidae	Heterocampinae		Heterocampa	Heterocampa umbrata						DH010299	D.Handfield	2005-06-29	Canada	Quebec	St-Michel des Saints		Lac Dussault	47.002	-73.894
RDLQB	RDLQB512-05	DH010598	DH010598	BOLD:AAA5417		658[0n]	2	KJ374903	1					2005-08-28	Clostera albosigma	A	BOX-RECORD-0445		Research Collection of Daniel Handfield	Mercure dans Pinede mixte sabloneux	DH010598	Arthropoda	Insecta	Lepidoptera	Notodontidae	Pygaerinae		Clostera	Clostera albosigma						DH010598	D.Handfield	2005-08-28	Canada	Quebec	La Presentation		Rang 5 Andre Racicot	45.689	-73.088
RDLQB	RDLQB530-05	DH010616	DH010616	BOLD:AAA8308		658[0n]	2	KJ378516	1					2005-07-16	Oligocentria semirufescens	A	BOX-RECORD-0445		Research Collection of Daniel Handfield	Mercure dans Tourniere seche	DH010616	Arthropoda	Insecta	Lepidoptera	Notodontidae	Heterocampinae		Oligocentria	Oligocentria semirufescens						DH010616	D.Handfield	2005-07-16	Canada	Quebec	Val-des-Monts		Lac Barnes	45.65	-75.593
RDLQB	RDLQB563-05	DH010649	DH010649	BOLD:AAA2247		658[0n]	2	KJ377039	1					2005-06-10	Gluphisia septentrionis	A	BOX-RECORD-0445		Research Collection of Daniel Handfield	Mercure dans Mixte(Chene blanc)	DH010649	Arthropoda	Insecta	Lepidoptera	Notodontidae	Notodontinae	Dicranurini	Gluphisia	Gluphisia septentrionis						DH010649	D.Handfield	2005-06-10	Canada	Quebec	Pontiac		Chutes de Luskville	45.532	-75.994
RDLQB	RDLQB677-05	DH010780	DH010780	BOLD:AAB1511		658[0n]	2	KJ377213	1					2005-07-20	Lochmaeus manteo	A	BOX-RECORD-0447		Research Collection of Daniel Handfield	Mercure dans Tourniere seche	DH010780	Arthropoda	Insecta	Lepidoptera	Notodontidae	Heterocampinae		Lochmaeus	Lochmaeus manteo						DH010780	D.Handfield	2005-07-20	Canada	Quebec	Val-des-Monts		Lac Barnes	45.65	-75.593
RDLQB	RDLQB678-05	DH010781	DH010781	BOLD:AAB2020		544[1n]	4	KJ377327	1					2005-07-20	Peridea angulosa	A	BOX-RECORD-0447		Research Collection of Daniel Handfield	Mercure dans Tourniere seche	DH010781	Arthropoda	Insecta	Lepidoptera	Notodontidae	Phalerinae		Peridea	Peridea angulosa						DH010781	D.Handfield	2005-07-20	Canada	Quebec	Val-des-Monts		Lac Barnes	45.65	-75.593
RDMAB	RDMAB119-05	UASM41263		BOLD:AAA6237	UASM41263	630[0n]	4	KJ375864	1					2005-06-14	Furcula scolopendrina	A			University of Alberta, Strickland Museum of Entomology		UASM41263	Arthropoda	Insecta	Lepidoptera	Notodontidae	Notodontinae	Dicranurini	Furcula	Furcula scolopendrina						UASM41263	G.G. Anweiler	2005-06-14	Canada	Alberta			3 km east Jenner Bridge	50.844	-111.154
RDMAB	RDMAB120-05	UASM41264		BOLD:AAA6237	UASM41264	658[0n]	2	KJ375408	1					2005-06-14	Furcula scolopendrina	A			University of Alberta, Strickland Museum of Entomology		UASM41264	Arthropoda	Insecta	Lepidoptera	Notodontidae	Notodontinae	Dicranurini	Furcula	Furcula scolopendrina						UASM41264	G.G. Anweiler	2005-06-14	Canada	Alberta			3 km east Jenner Bridge	50.844	-111.154
RDMAB	RDMAB138-05	UASM56892		BOLD:ACF1064	UASM56892	658[0n]	2	KJ375638	1					1999-05-22	Furcula furcula	A			University of Alberta, Strickland Museum of Entomology		UASM56892	Arthropoda	Insecta	Lepidoptera	Notodontidae	Notodontinae	Dicranurini	Furcula	Furcula furcula		Jim Miller			Ex Furcula occidentalis gigans in W Canada as a synonym of Furcula furcula	UASM56892	G.G. Anweiler	1999-05-22	Canada	Alberta			15 km sw Beaver Mines	49.381	-113.368
RDMAB	RDMAB139-05	UASM58110		BOLD:AAA6237	UASM58110	658[0n]	2	KJ377011						2004-06-26	Furcula scolopendrina	A			University of Alberta, Strickland Museum of Entomology		UASM58110	Arthropoda	Insecta	Lepidoptera	Notodontidae	Notodontinae	Dicranurini	Furcula	Furcula scolopendrina						UASM58110	G.G. Anweiler	2004-06-26	Canada	Alberta			Holmes Crosing, se Ft. Assiniboine	54.305	-114.382
RDMAB	RDMAB140-05	UASM56888		BOLD:AAA6237	UASM56888	578[1n]	2	KJ375284	1					1996-07-13	Furcula scolopendrina	A			University of Alberta, Strickland Museum of Entomology		UASM56888	Arthropoda	Insecta	Lepidoptera	Notodontidae	Notodontinae	Dicranurini	Furcula	Furcula scolopendrina						UASM56888	G.G. Anweiler	1996-07-13	Canada	Alberta			Edmonton	54.545	-113.434
RDMAB	RDMAB141-05	UASM56901		BOLD:AAA6237	UASM56901	658[0n]	2	KJ378693	1					1998-06-20	Furcula scolopendrina	A			University of Alberta, Strickland Museum of Entomology		UASM56901	Arthropoda	Insecta	Lepidoptera	Notodontidae	Notodontinae	Dicranurini	Furcula	Furcula scolopendrina						UASM56901	G.G. Anweiler	1998-06-20	Canada	Alberta			Edmonton	54.545	-113.434
RDMAB	RDMAB142-05	UASM2814		BOLD:AAA6237	UASM2814	658[0n]	2	KJ375998	1					1995-06-17	Furcula scolopendrina	A			University of Alberta, Strickland Museum of Entomology		UASM2814	Arthropoda	Insecta	Lepidoptera	Notodontidae	Notodontinae	Dicranurini	Furcula	Furcula scolopendrina						UASM2814	G.G. Anweiler	1995-06-17	Canada	Alberta			Ironwood Lake	54.957	-111.55
RDMAB	RDMAB143-05	UASM58305		BOLD:AAA6237	UASM58305	636[0n]	4	KJ377627	1					1999-06-15	Furcula scolopendrina	A			University of Alberta, Strickland Museum of Entomology		UASM58305	Arthropoda	Insecta	Lepidoptera	Notodontidae	Notodontinae	Dicranurini	Furcula	Furcula scolopendrina						UASM58305	G.G. Anweiler	1999-06-15	Canada	Alberta			Writing-on-stone Provincial Park	49.084	-111.623
RDMAB	RDMAB144-05	UASM2769		BOLD:ACF1064	UASM2769	658[0n]	2	KJ375033						1999-05-22	Furcula furcula	A			University of Alberta, Strickland Museum of Entomology		UASM2769	Arthropoda	Insecta	Lepidoptera	Notodontidae	Notodontinae	Dicranurini	Furcula	Furcula furcula		Jim Miller			Ex Furcula occidentalis gigans in W Canada as a synonym of Furcula furcula	UASM2769	G.G. Anweiler	1999-05-22	Canada	Alberta			15 km sw Beaver Mines	49.381	-113.368
RDMAB	RDMAB145-05	UASM58242		BOLD:ACF1064	UASM58242	658[0n]	2	KJ380723	1					2000-06-25	Furcula furcula	A			University of Alberta, Strickland Museum of Entomology		UASM58242	Arthropoda	Insecta	Lepidoptera	Notodontidae	Notodontinae	Dicranurini	Furcula	Furcula furcula		Jim Miller			Ex Furcula occidentalis gigans in W Canada as a synonym of Furcula furcula	UASM58242	G.G. Anweiler	2000-06-25	Canada	Alberta			S. Sask. River s. of Empress (Sandy Point)	50.733	-110.078
RDMAB	RDMAB146-05	UASM2716		BOLD:ACF1064	UASM2716	658[0n]	2	KJ376368	1					2000-06-25	Furcula furcula	A			University of Alberta, Strickland Museum of Entomology		UASM2716	Arthropoda	Insecta	Lepidoptera	Notodontidae	Notodontinae	Dicranurini	Furcula	Furcula furcula		Jim Miller			Ex Furcula occidentalis gigans in W Canada as a synonym of Furcula furcula	UASM2716	G.G. Anweiler	2000-06-25	Canada	Alberta			S. Sask. River s. of Empress (Sandy Point)	50.733	-110.078
RDMAB	RDMAB147-05	UASM2744		BOLD:ACF1064	UASM2744	582[0n]	2	KJ379272	1					1994-06-23	Furcula furcula	A			University of Alberta, Strickland Museum of Entomology		UASM2744	Arthropoda	Insecta	Lepidoptera	Notodontidae	Notodontinae	Dicranurini	Furcula	Furcula furcula		Jim Miller			Ex Furcula occidentalis gigans in W Canada as a synonym of Furcula furcula	UASM2744	G.G. Anweiler	1994-06-23	Canada	Alberta			Wolf Lake	54.671	-110.976
RDMAB	RDMAB149-05	UASM2739		BOLD:ACF1064	UASM2739	658[0n]	2	KJ380215	1					1994-06-23	Furcula furcula	A			University of Alberta, Strickland Museum of Entomology		UASM2739	Arthropoda	Insecta	Lepidoptera	Notodontidae	Notodontinae	Dicranurini	Furcula	Furcula furcula		Jim Miller			Ex Furcula occidentalis gigans in W Canada as a synonym of Furcula furcula	UASM2739	G.G. Anweiler	1994-06-23	Canada	Alberta			Wolf Lake	54.671	-110.976
RDMAB	RDMAB150-05	UASM2749		BOLD:ACF1064	UASM2749	658[0n]	2	KJ377248	1					1993-06-14	Furcula furcula	A			University of Alberta, Strickland Museum of Entomology		UASM2749	Arthropoda	Insecta	Lepidoptera	Notodontidae	Notodontinae	Dicranurini	Furcula	Furcula furcula		Jim Miller			Ex Furcula occidentalis gigans in W Canada as a synonym of Furcula furcula	UASM2749	G.G. Anweiler	1993-06-14	Canada	Alberta			Edmonton	54.545	-113.434
RDMAB	RDMAB151-05	UASM56898		BOLD:ACF1064	UASM56898	658[0n]	2	KJ376984	1					1996-06-15	Furcula furcula	A			University of Alberta, Strickland Museum of Entomology		UASM56898	Arthropoda	Insecta	Lepidoptera	Notodontidae	Notodontinae	Dicranurini	Furcula	Furcula furcula		Jim Miller			Ex Furcula occidentalis gigans in W Canada as a synonym of Furcula furcula	UASM56898	G.G. Anweiler	1996-06-15	Canada	Alberta			Moose Lake	54.257	-111.008
RDMAB	RDMAB152-05	UASM2722		BOLD:ACF1064	UASM2722	658[0n]	2	KJ375364	1					1996-06-16	Furcula furcula	A			University of Alberta, Strickland Museum of Entomology		UASM2722	Arthropoda	Insecta	Lepidoptera	Notodontidae	Notodontinae	Dicranurini	Furcula	Furcula furcula		Jim Miller			Ex Furcula occidentalis gigans in W Canada as a synonym of Furcula furcula	UASM2722	G.G. Anweiler	1996-06-16	Canada	Alberta			Moose Lake	54.257	-111.008
RDMAB	RDMAB153-05	UASM56875		BOLD:ACF1064	UASM56875	658[0n]	2	KJ379675	1					2000-05-02	Furcula furcula	A			University of Alberta, Strickland Museum of Entomology		UASM56875	Arthropoda	Insecta	Lepidoptera	Notodontidae	Notodontinae	Dicranurini	Furcula	Furcula furcula		Jim Miller			Ex Furcula occidentalis gigans in W Canada as a synonym of Furcula furcula	UASM56875	G.G. Anweiler	2000-05-02	Canada	Alberta			Edmonton, Waagner Bog	53.564	-113.824
RDMAB	RDMAB259-05	UASM41461		BOLD:AAA6237	UASM41461	658[0n]	2	KJ378050	1					2005-07-07	Furcula scolopendrina	A			University of Alberta, Strickland Museum of Entomology	legs from pinned specimen	UASM41461	Arthropoda	Insecta	Lepidoptera	Notodontidae	Notodontinae	Dicranurini	Furcula	Furcula scolopendrina						UASM41461	G.G. Anweiler	2005-07-07	Canada	Alberta			Waterton National Park	49.026	-113.685
RDMAB	RDMAB265-05	UASM41462		BOLD:ACF1064	UASM41462	658[0n]	2	KJ378946	1					2005-07-07	Furcula furcula	A			University of Alberta, Strickland Museum of Entomology	legs from pinned specimen	UASM41462	Arthropoda	Insecta	Lepidoptera	Notodontidae	Notodontinae	Dicranurini	Furcula	Furcula furcula		Jim Miller			Ex Furcula occidentalis gigans in W Canada as a synonym of Furcula furcula	UASM41462	G.G. Anweiler	2005-07-07	Canada	Alberta			Waterton National Parr	49.1	-113.95
RDMAB	RDMAB328-05	UASM77820		BOLD:AAA6237	UASM77820	658[0n]	2	KJ378902	1					2005-07-12	Furcula scolopendrina	A			University of Alberta, Strickland Museum of Entomology		UASM77820	Arthropoda	Insecta	Lepidoptera	Notodontidae	Notodontinae	Dicranurini	Furcula	Furcula scolopendrina						UASM77820	G.Anweiler	2005-07-12	Canada	Alberta			Waterton National Park	49.054	-113.91
RDMAB	RDMAB334-05	UASM77809		BOLD:ABZ0858	UASM77809	591[0n]	2	KJ376057	1					2005-06-18	Furcula cinerea	A			University of Alberta, Strickland Museum of Entomology		UASM77809	Arthropoda	Insecta	Lepidoptera	Notodontidae	Notodontinae	Dicranurini	Furcula	Furcula cinerea						UASM77809	G.Anweiler	2005-06-18	Canada	Alberta			Red Deer River, north of Buffalo	50.849	-110.697
RDMAB	RDMAB353-05	UASM7383		BOLD:AAA2247	UASM7383	658[0n]	2	KJ374948						1999-07-24	Gluphisia septentrionis	A	CHECK ID ! Gluphisia septentrionis ?		University of Alberta, Strickland Museum of Entomology		UASM7383	Arthropoda	Insecta	Lepidoptera	Notodontidae	Notodontinae	Dicranurini	Gluphisia	Gluphisia septentrionis						UASM7383	C. Schmidt	1999-07-24	Canada	Alberta			15 km west Tofield	53.312	-112.807
RDMAB	RDMAB365-05	UASM77830		BOLD:AAA2247	UASM77830	657[0n]	2	KJ376596	1					2005-06-16	Gluphisia septentrionis	A			University of Alberta, Strickland Museum of Entomology		UASM77830	Arthropoda	Insecta	Lepidoptera	Notodontidae	Notodontinae	Dicranurini	Gluphisia	Gluphisia septentrionis						UASM77830	G. Anweiler	2005-06-16	Canada	Alberta			Red Deer River north of Buffalo	50.849	-110.697
MECC	MECC506-06	jflandry2526	jflandry2526	BOLD:AAB4103	00017346	658[0n]	2	KJ377910	1					2005-06-13	Hyperaeschra georgica	A			Canadian National Collection of Insects, Arachnids and Nematodes		jflandry2526	Arthropoda	Insecta	Lepidoptera	Notodontidae	Notodontinae	Notodontini	Hyperaeschra	Hyperaeschra georgica		Jean-Francois Landry	landryjf@agr.gc.ca			jflandry2526	Jim T. Troubridge	2005-06-13	Canada	Ontario	Ottawa-Carleton	Kanata	Carp Ridge	45.384	-76.08	100
LSEU	LSEU239-06	06-JKA-0239	06-JKA-0239	BOLD:AAD3007		658[0n]	3	KJ376276	1					2004-05-10	Hyparpax aurora				Biodiversity Institute of Ontario		06-JKA-0239	Arthropoda	Insecta	Lepidoptera	Notodontidae	Heterocampinae		Hyparpax	Hyparpax aurora						06-JKA-0239		2004-05-10	United States	Georgia	Emamuel County		Ohoopee Dunes, Tract 3	32.597	-82.334	101.194
LSEU	LSEU252-06	06-JKA-0252	06-JKA-0252	BOLD:AAB3178		658[0n]	4		1					2000-05-17	Heterocampa umbrata				Biodiversity Institute of Ontario		06-JKA-0252	Arthropoda	Insecta	Lepidoptera	Notodontidae	Heterocampinae		Heterocampa	Heterocampa umbrata						06-JKA-0252	James K. Adams	2000-05-17	United States	Georgia	Lumpkin County		Dahlonega	34.533	-83.985	443.179
LOPN	LOPN180-06	JCM-OSU-0180	JCM-OSU-0180	BOLD:AAF7418		574[0n]	2		1					1995-06-27	Nadata oregonensis	A			Oregon State University	reared from caterpillar	JCM-OSU-0180	Arthropoda	Insecta	Lepidoptera	Notodontidae	Phalerinae		Nadata	Nadata oregonensis		Jeffrey C. Miller	jeffrey.miller@oregonstate.edu			JCM-OSU-0180	Jeffrey C. Miller	1995-06-27	United States	Oregon	Benton Co.		Corvallis
LOPN	LOPN181-06	JCM-OSU-0181	JCM-OSU-0181	BOLD:AAA2279		577[2n]	2		1					1995-08-04	Nadata gibbosa	A			Oregon State University	reared from caterpillar	JCM-OSU-0181	Arthropoda	Insecta	Lepidoptera	Notodontidae	Phalerinae		Nadata	Nadata gibbosa		Jeffrey C. Miller	jeffrey.miller@oregonstate.edu			JCM-OSU-0181	Jeffrey C. Miller	1995-08-04	United States	Oregon	Benton Co.		Corvallis
LOPN	LOPN182-06	JCM-OSU-0182	JCM-OSU-0182	BOLD:AAA2279		658[0n]	2		1					1995-07-18	Nadata gibbosa	A			Oregon State University	reared from caterpillar	JCM-OSU-0182	Arthropoda	Insecta	Lepidoptera	Notodontidae	Phalerinae		Nadata	Nadata gibbosa		Jeffrey C. Miller	jeffrey.miller@oregonstate.edu			JCM-OSU-0182	Jeffrey C. Miller	1995-07-18	United States	Oregon	Benton Co.		Corvallis
LOPN	LOPN222-06	JCM-OSU-0222	JCM-OSU-0222	BOLD:AAA2279		594[0n]	2		1					2005-07-13	Nadata gibbosa	A			Oregon State University	adult field-collected	JCM-OSU-0222	Arthropoda	Insecta	Lepidoptera	Notodontidae	Phalerinae		Nadata	Nadata gibbosa		Jeffrey C. Miller	jeffrey.miller@oregonstate.edu			JCM-OSU-0222	Jeffrey C. Miller	2005-07-13	United States	Oregon	Lane Co.		HJ Andrews
RDMAB	RDMAB496-06	UASM58442	UASM58442	BOLD:AAA6237		658[0n]	2	KJ377295	1					2005-07-20	Furcula scolopendrina	A			University of Alberta, Strickland Museum of Entomology		UASM58442	Arthropoda	Insecta	Lepidoptera	Notodontidae	Notodontinae	Dicranurini	Furcula	Furcula scolopendrina						UASM58442	G. Anweiler	2005-07-20	Canada	Alberta			Bow Island	49.91	-111.491
RDMAB	RDMAB694-06	UASM2598	UASM2598	BOLD:ABZ7451		658[0n]	2	KJ378308	1					1999-06-17	Gluphisia severa	A			University of Alberta, Strickland Museum of Entomology		UASM2598	Arthropoda	Insecta	Lepidoptera	Notodontidae	Notodontinae	Dicranurini	Gluphisia	Gluphisia severa						UASM2598	G.G. Anweiler	1999-06-17	Canada	Alberta			Dutch Creek Rec. Area	49.908	-114.402
RDMAB	RDMAB695-06	UASM2638	UASM2638	BOLD:AAC5383		621[0n]	2	KJ377885	1					1999-05-22	Gluphisia severa	A			University of Alberta, Strickland Museum of Entomology		UASM2638	Arthropoda	Insecta	Lepidoptera	Notodontidae	Notodontinae	Dicranurini	Gluphisia	Gluphisia severa						UASM2638	G.G. Anweiler	1999-05-22	Canada	Alberta			West Castle River	49.343	-114.415
LOWCD	LOWCD141-06	CGWC-2961	CGWC-2961	BOLD:AAA2247		658[0n]	1	KJ377399	1					1998-05-31	Gluphisia septentrionis				Biodiversity Institute of Ontario		CGWC-2961	Arthropoda	Insecta	Lepidoptera	Notodontidae	Notodontinae	Dicranurini	Gluphisia	Gluphisia septentrionis		Crispin S. Guppy	csguppy@gmail.com			CGWC-2961	Guppy, C.S.	1998-05-31	Canada	British Columbia			Quesnel; Schiste Creek; Hydraulic Rd			792.49
LOWCD	LOWCD184-06	CGWC-3004	CGWC-3004	BOLD:ABZ4471		658[0n]	1	KJ378260	1					1998-08-08	Pheosia portlandia				Biodiversity Institute of Ontario		CGWC-3004	Arthropoda	Insecta	Lepidoptera	Notodontidae	Notodontinae	Notodontini	Pheosia	Pheosia portlandia		Crispin S. Guppy	csguppy@gmail.com			CGWC-3004	Guppy, C.S.	1998-08-08	Canada	British Columbia			Quesnel; Schiste Creek; Hydraulic Rd			792.49
MECD	MECD404-06	jflandry2976		BOLD:AAB8177	00017470	658[0n]	2	KJ377142	1					2005-06-28	Notodonta scitipennis	A			Canadian National Collection of Insects, Arachnids and Nematodes		jflandry2976	Arthropoda	Insecta	Lepidoptera	Notodontidae	Notodontinae	Notodontini	Notodonta	Notodonta scitipennis		Jean-Francois Landry	landryjf@agr.gc.ca			jflandry2976	Jean-Francois Landry	2005-06-28	Canada	Quebec	Terrebonne	Ste-Agathe	lac Brule	46.088	-74.279	370
TTMNB	TTMNB014-06	MNBTT-014	MNBTT-014	BOLD:AAA7026		658[0n]	2	KJ377043	1					2000-07-19	Peridea ferruginea				Biodiversity Institute of Ontario		MNBTT-014	Arthropoda	Insecta	Lepidoptera	Notodontidae	Phalerinae		Peridea	Peridea ferruginea		Anthony W. Thomas	mothman@nbnet.nb.ca			MNBTT-014	A. W. Thomas	2000-07-19	Canada	New Brunswick	Sunbury County		Acadia Research Forest	46	-66.18
TTMNB	TTMNB017-06	MNBTT-017	MNBTT-017	BOLD:AAA7026		658[0n]	2	KJ378999	1					2000-07-19	Peridea ferruginea				Biodiversity Institute of Ontario		MNBTT-017	Arthropoda	Insecta	Lepidoptera	Notodontidae	Phalerinae		Peridea	Peridea ferruginea		Anthony W. Thomas	mothman@nbnet.nb.ca			MNBTT-017	A. W. Thomas	2000-07-19	Canada	New Brunswick	Sunbury County		Acadia Research Forest	46	-66.18
TTMNB	TTMNB018-06	MNBTT-018	MNBTT-018	BOLD:AAA7026		658[0n]	2	KJ375757	1					2000-07-19	Peridea ferruginea				Biodiversity Institute of Ontario		MNBTT-018	Arthropoda	Insecta	Lepidoptera	Notodontidae	Phalerinae		Peridea	Peridea ferruginea		Anthony W. Thomas	mothman@nbnet.nb.ca			MNBTT-018	A. W. Thomas	2000-07-19	Canada	New Brunswick	Sunbury County		Acadia Research Forest	46	-66.18
TTMNB	TTMNB041-06	MNBTT-041	MNBTT-041	BOLD:AAA8725		658[0n]	2	KJ380045	1					2000-06-08	Oligocentria lignicolor				Biodiversity Institute of Ontario		MNBTT-041	Arthropoda	Insecta	Lepidoptera	Notodontidae	Heterocampinae		Oligocentria	Oligocentria lignicolor		Anthony W. Thomas	mothman@nbnet.nb.ca			MNBTT-041	A. W. Thomas	2000-06-08	Canada	New Brunswick	Sunbury County		Acadia Research Forest	46	-66.18
TTMNB	TTMNB059-06	MNBTT-059	MNBTT-059	BOLD:AAA3773		658[0n]	2	KJ376520	1					2000-07-25	Heterocampa guttivitta				Biodiversity Institute of Ontario	Species given as either Heterocampa guttivitta or biundata	MNBTT-059	Arthropoda	Insecta	Lepidoptera	Notodontidae	Heterocampinae		Heterocampa	Heterocampa guttivitta		Anthony W. Thomas	mothman@nbnet.nb.ca			MNBTT-059	A. W. Thomas	2000-07-25	Canada	New Brunswick	Sunbury County		Acadia Research Forest	46	-66.18
TTMNB	TTMNB076-06	MNBTT-076	MNBTT-076	BOLD:AAA2279		658[0n]	2	KJ375423	1					2000-05-15	Nadata gibbosa				Biodiversity Institute of Ontario		MNBTT-076	Arthropoda	Insecta	Lepidoptera	Notodontidae	Phalerinae		Nadata	Nadata gibbosa		Anthony W. Thomas	mothman@nbnet.nb.ca			MNBTT-076	A. W. Thomas	2000-05-15	Canada	New Brunswick	Sunbury County		Acadia Research Forest	46	-66.18
TTMNB	TTMNB080-06	MNBTT-080	MNBTT-080	BOLD:AAB8177		657[0n]	2	KJ375691	1					2000-05-15	Notodonta scitipennis				Biodiversity Institute of Ontario		MNBTT-080	Arthropoda	Insecta	Lepidoptera	Notodontidae	Notodontinae	Notodontini	Notodonta	Notodonta scitipennis		Anthony W. Thomas	mothman@nbnet.nb.ca			MNBTT-080	A. W. Thomas	2000-05-15	Canada	New Brunswick	Sunbury County		Acadia Research Forest	46	-66.18
LSUSA	LSUSA009-06	06-SUSA-0009	06-SUSA-0009	BOLD:ACF2678		658[0n]	4		1					2004-04-23	Furcula borealis				Biodiversity Institute of Ontario		06-SUSA-0009	Arthropoda	Insecta	Lepidoptera	Notodontidae	Notodontinae	Dicranurini	Furcula	Furcula borealis						06-SUSA-0009	Craig Segebarth	2004-04-23	United States	Kentucky	Hart County		U.G.R.S.P.	37.3	-85.883
LSUSA	LSUSA031-06	06-SUSA-0031	06-SUSA-0031	BOLD:AAB4103		626[0n]	2		1					2005-04-15	Hyperaeschra georgica				Biodiversity Institute of Ontario		06-SUSA-0031	Arthropoda	Insecta	Lepidoptera	Notodontidae	Notodontinae	Notodontini	Hyperaeschra	Hyperaeschra georgica						06-SUSA-0031	Craig Segebarth	2005-04-15	United States	Kentucky	Hart County		U.G.R.S.P.	37.3	-85.883
LSUSA	LSUSA034-06	06-SUSA-0034	06-SUSA-0034	BOLD:AAC2023		658[0n]	2		1					2005-04-16	Dasylophia thyatiroides				Biodiversity Institute of Ontario		06-SUSA-0034	Arthropoda	Insecta	Lepidoptera	Notodontidae	Nystaleinae		Dasylophia	Dasylophia thyatiroides						06-SUSA-0034	Craig Segebarth	2005-04-16	United States	Kentucky	Hart County		U.G.R.S.P. North side	37.3	-85.883
LSUSA	LSUSA047-06	06-SUSA-0047	06-SUSA-0047	BOLD:AAR5121		593[0n]	4		1					2005-08-05	Crinodes biedermani				Research Collection of the Segebarth Family		06-SUSA-0047	Arthropoda	Insecta	Lepidoptera	Notodontidae	Dudusinae	Dudusini	Crinodes	Crinodes biedermani						06-SUSA-0047	I.C. and K. Segebarth	2005-08-05	United States	Arizona	Cochise County		Miller Canyon Rd.	31.252	-110.163	1712.08
LSUSA	LSUSA091-06	06-SUSA-0091	06-SUSA-0091	BOLD:AAB0477		657[0n]	2		1					2004-05-22	Furcula cinerea				Research Collection of the Segebarth Family		06-SUSA-0091	Arthropoda	Insecta	Lepidoptera	Notodontidae	Notodontinae	Dicranurini	Furcula	Furcula cinerea						06-SUSA-0091	Ian Segebarth	2004-05-22	United States	Kentucky	Christian County		Pennyrile DF, Loop Rd.	36.883	-87.483
LNC	LNC628-06	06-NCCC-628	06-NCCC-628	BOLD:AAB1511		658[0n]	2		1					2005-05-19	Lochmaeus manteo				Biodiversity Institute of Ontario		06-NCCC-628	Arthropoda	Insecta	Lepidoptera	Notodontidae	Heterocampinae		Lochmaeus	Lochmaeus manteo		James B. Sullivan	sullivan14@earthlink.net			06-NCCC-628	J. Boiling Sullivan	2005-05-19	United States	North Carolina	Craven County		Croatan National Forest, Swamp forest, Powerline Junction, W. side Sunset Dr. Havelock	34.52	-76.564
LNC	LNC629-06	06-NCCC-629	06-NCCC-629	BOLD:AAB1511		658[0n]	2		1					2005-05-19	Lochmaeus manteo				Biodiversity Institute of Ontario		06-NCCC-629	Arthropoda	Insecta	Lepidoptera	Notodontidae	Heterocampinae		Lochmaeus	Lochmaeus manteo		James B. Sullivan	sullivan14@earthlink.net			06-NCCC-629	J. Boiling Sullivan	2005-05-19	United States	North Carolina	Craven County		Croatan National Forest, Swamp forest, Powerline Junction, W. side Sunset Dr. Havelock	34.52	-76.564
TTMNB	TTMNB244-06	MNBTT-244	MNBTT-244	BOLD:AAA7026		658[0n]	2	KJ375269	1					2000-08-08	Peridea ferruginea				Biodiversity Institute of Ontario		MNBTT-244	Arthropoda	Insecta	Lepidoptera	Notodontidae	Phalerinae		Peridea	Peridea ferruginea		Anthony W. Thomas	mothman@nbnet.nb.ca			MNBTT-244	A. W. Thomas	2000-08-08	Canada	New Brunswick	Sunbury County		Acadia Research Forest	46	-66.18
TTMNB	TTMNB245-06	MNBTT-245	MNBTT-245	BOLD:AAA3482		658[0n]	2	KJ377068	1					2000-08-08	Pheosia rimosa				Biodiversity Institute of Ontario		MNBTT-245	Arthropoda	Insecta	Lepidoptera	Notodontidae	Notodontinae	Notodontini	Pheosia	Pheosia rimosa		Anthony W. Thomas	mothman@nbnet.nb.ca			MNBTT-245	A. W. Thomas	2000-08-08	Canada	New Brunswick	Sunbury County		Acadia Research Forest	46	-66.18
TTMNB	TTMNB246-06	MNBTT-246	MNBTT-246	BOLD:AAA2247		658[0n]	2	KJ377976	1					2005-07-11	Gluphisia septentrionis				Biodiversity Institute of Ontario		MNBTT-246	Arthropoda	Insecta	Lepidoptera	Notodontidae	Notodontinae	Dicranurini	Gluphisia	Gluphisia septentrionis		Anthony W. Thomas	mothman@nbnet.nb.ca			MNBTT-246	A. W. Thomas	2005-07-11	Canada	New Brunswick	York County		Fredericton north, 45	45.85	-67.7
TTMNB	TTMNB247-06	MNBTT-247	MNBTT-247	BOLD:AAA2247		657[0n]	2	KJ376724	1					2005-07-12	Gluphisia septentrionis				Biodiversity Institute of Ontario		MNBTT-247	Arthropoda	Insecta	Lepidoptera	Notodontidae	Notodontinae	Dicranurini	Gluphisia	Gluphisia septentrionis		Anthony W. Thomas	mothman@nbnet.nb.ca			MNBTT-247	A. W. Thomas	2005-07-12	Canada	New Brunswick	York County		Fredericton north, 45	45.85	-67.7
TTMNB	TTMNB248-06	MNBTT-248	MNBTT-248	BOLD:AAA3773		658[0n]	2	KJ378640	1					2000-05-30	Heterocampa guttivitta				Biodiversity Institute of Ontario		MNBTT-248	Arthropoda	Insecta	Lepidoptera	Notodontidae	Heterocampinae		Heterocampa	Heterocampa guttivitta		Anthony W. Thomas	mothman@nbnet.nb.ca			MNBTT-248	A. W. Thomas	2000-05-30	Canada	New Brunswick	Sunbury County		Acadia Research Forest	46	-66.18
TTMNB	TTMNB249-06	MNBTT-249	MNBTT-249	BOLD:AAA3873		658[0n]	2	KJ380370	1					2005-07-21	Schizura unicornis				Biodiversity Institute of Ontario		MNBTT-249	Arthropoda	Insecta	Lepidoptera	Notodontidae	Heterocampinae		Schizura	Schizura unicornis		Anthony W. Thomas	mothman@nbnet.nb.ca			MNBTT-249	A. W. Thomas	2005-07-21	Canada	New Brunswick	York County		Fredericton north, 45	45.85	-67.7
TTMNB	TTMNB250-06	MNBTT-250	MNBTT-250	BOLD:AAA3873		658[0n]	2	KJ375876	1					2005-06-28	Schizura unicornis				Biodiversity Institute of Ontario		MNBTT-250	Arthropoda	Insecta	Lepidoptera	Notodontidae	Heterocampinae		Schizura	Schizura unicornis		Anthony W. Thomas	mothman@nbnet.nb.ca			MNBTT-250	A. W. Thomas	2005-06-28	Canada	New Brunswick	York County		Fredericton north, 45	45.85	-67.7
TTMNB	TTMNB251-06	MNBTT-251	MNBTT-251	BOLD:AAA8725		658[0n]	2	KJ379957	1					2005-07-13	Oligocentria lignicolor				Biodiversity Institute of Ontario		MNBTT-251	Arthropoda	Insecta	Lepidoptera	Notodontidae	Heterocampinae		Oligocentria	Oligocentria lignicolor		Anthony W. Thomas	mothman@nbnet.nb.ca			MNBTT-251	A. W. Thomas	2005-07-13	Canada	New Brunswick	York County		Fredericton north, 45	45.85	-67.7
TTMNB	TTMNB252-06	MNBTT-252	MNBTT-252	BOLD:AAA8725		658[0n]	2	KJ379383	1					2000-08-08	Oligocentria lignicolor				Biodiversity Institute of Ontario		MNBTT-252	Arthropoda	Insecta	Lepidoptera	Notodontidae	Heterocampinae		Oligocentria	Oligocentria lignicolor		Anthony W. Thomas	mothman@nbnet.nb.ca			MNBTT-252	A. W. Thomas	2000-08-08	Canada	New Brunswick	Sunbury County		Acadia Research Forest	46	-66.18
TTMNB	TTMNB542-06	MNBTT-542	MNBTT-542	BOLD:AAA3773		658[0n]	2	KJ379998	1					2000-06-15	Heterocampa guttivitta				Biodiversity Institute of Ontario		MNBTT-542	Arthropoda	Insecta	Lepidoptera	Notodontidae	Heterocampinae		Heterocampa	Heterocampa guttivitta		Anthony W. Thomas	mothman@nbnet.nb.ca			MNBTT-542	A. W. Thomas	2000-06-15	Canada	New Brunswick	Sunbury County		Acadia Research Forest	46	-66.18
TTMNB	TTMNB543-06	MNBTT-543	MNBTT-543	BOLD:AAA3873		658[0n]	2	KJ378038	1					2000-06-15	Schizura unicornis				Biodiversity Institute of Ontario		MNBTT-543	Arthropoda	Insecta	Lepidoptera	Notodontidae	Heterocampinae		Schizura	Schizura unicornis		Anthony W. Thomas	mothman@nbnet.nb.ca			MNBTT-543	A. W. Thomas	2000-06-15	Canada	New Brunswick	Sunbury County		Acadia Research Forest	46	-66.18
LNC	LNC744-06	05-NCCC-744	05-NCCC-744	BOLD:AAB4103		658[0n]	2		1					2006-04-11	Hyperaeschra georgica				Biodiversity Institute of Ontario		05-NCCC-744	Arthropoda	Insecta	Lepidoptera	Notodontidae	Notodontinae	Notodontini	Hyperaeschra	Hyperaeschra georgica						05-NCCC-744	J. Bolling Sullivan	2006-04-11	United States	North Carolina	Craven County		Croatan National Forest, CNF Rd. 153	34.814	-76.798
LNC	LNC829-06	06-NCCC-829	06-NCCC-829	BOLD:AAB3168		658[0n]	2		1					2005-08-31	Nerice bidentata				Biodiversity Institute of Ontario		06-NCCC-829	Arthropoda	Insecta	Lepidoptera	Notodontidae	Notodontinae	Notodontini	Nerice	Nerice bidentata						06-NCCC-829	J. Bolling Sullivan	2005-08-31	United States	North Carolina			Swamp Forest E side Sunset Dr Havelock	34.867	-76.94
LNC	LNC912-06	06-NCCC-912	06-NCCC-912	BOLD:ACH4491		658[0n]	2		1					2006-04-23	Datana ranaeceps				Biodiversity Institute of Ontario		06-NCCC-912	Arthropoda	Insecta	Lepidoptera	Notodontidae	Phalerinae		Datana	Datana ranaeceps						06-NCCC-912	J. Bolling Sullivan	2006-04-23	United States	North Carolina	Carteret Co	Croatan National Forest	Sam Hatcher Road
LNC	LNC913-06	06-NCCC-913	06-NCCC-913	BOLD:ACH4491		658[0n]	2		1					2006-04-23	Datana ranaeceps				Biodiversity Institute of Ontario		06-NCCC-913	Arthropoda	Insecta	Lepidoptera	Notodontidae	Phalerinae		Datana	Datana ranaeceps						06-NCCC-913	J. Bolling Sullivan	2006-04-23	United States	North Carolina	Carteret Co	Croatan National Forest	Sam Hatcher Road
LNC	LNC914-06	06-NCCC-914	06-NCCC-914	BOLD:ACH4491		658[0n]	2		1					2006-04-23	Datana ranaeceps				Biodiversity Institute of Ontario		06-NCCC-914	Arthropoda	Insecta	Lepidoptera	Notodontidae	Phalerinae		Datana	Datana ranaeceps						06-NCCC-914	J. Bolling Sullivan	2006-04-23	United States	North Carolina	Carteret Co	Croatan National Forest	Hibbs Road Dump Site
LNC	LNC944-06	06-NCCC-944	06-NCCC-944	BOLD:AAB4103		658[0n]	2		1					2006-04-26	Hyperaeschra georgica				Biodiversity Institute of Ontario		06-NCCC-944	Arthropoda	Insecta	Lepidoptera	Notodontidae	Notodontinae	Notodontini	Hyperaeschra	Hyperaeschra georgica						06-NCCC-944	J. Bolling Sullivan	2006-04-26	United States	North Carolina	Columbus Co.		Lake Waccamaw, St. Pk	34.27	-78.461
LOWCE	LOWCE103-06	CGWC-3863	CGWC-3863	BOLD:ABZ4471		658[0n]	2	KJ379213	1					2000-06-05	Pheosia portlandia				Biodiversity Institute of Ontario		CGWC-3863	Arthropoda	Insecta	Lepidoptera	Notodontidae	Notodontinae	Notodontini	Pheosia	Pheosia portlandia						CGWC-3863	C. S. Guppy	2000-06-05	Canada	British Columbia			Quesnel; Schiste Creek	52.9	-122.333	792.49
LOWCE	LOWCE104-06	CGWC-3864	CGWC-3864	BOLD:ABZ4471		658[0n]	2	KJ375160	1					2000-06-05	Pheosia portlandia				Biodiversity Institute of Ontario		CGWC-3864	Arthropoda	Insecta	Lepidoptera	Notodontidae	Notodontinae	Notodontini	Pheosia	Pheosia portlandia						CGWC-3864	C. S. Guppy	2000-06-05	Canada	British Columbia			Quesnel; Schiste Creek	52.9	-122.333	792.49
LOWCE	LOWCE202-06	CGWC-3962	CGWC-3962	BOLD:ACF1064		658[0n]	2	KJ379074	1					2000-05-16	Furcula furcula				Biodiversity Institute of Ontario		CGWC-3962	Arthropoda	Insecta	Lepidoptera	Notodontidae	Notodontinae	Dicranurini	Furcula	Furcula furcula		Jim Miller			Ex Furcula occidentalis gigans in W Canada as a synonym of Furcula furcula	CGWC-3962	C. S. Guppy	2000-05-16	Canada	British Columbia			Quesnel; Schiste Creek	52.9	-122.333	792.49
LOWCE	LOWCE257-06	CGWC-4017	CGWC-4017	BOLD:AAA4924		658[0n]	2	KJ378628	1					2000-05-19	Clostera apicalis				Biodiversity Institute of Ontario		CGWC-4017	Arthropoda	Insecta	Lepidoptera	Notodontidae	Pygaerinae		Clostera	Clostera apicalis						CGWC-4017	C. S. Guppy	2000-05-19	Canada	British Columbia			Quesnel; Schiste Creek	52.9	-122.333	792.49
LOWCE	LOWCE258-06	CGWC-4018	CGWC-4018	BOLD:AAB0492		658[0n]	2	KJ380067	1					2000-05-19	Clostera brucei				Biodiversity Institute of Ontario		CGWC-4018	Arthropoda	Insecta	Lepidoptera	Notodontidae	Pygaerinae		Clostera	Clostera brucei						CGWC-4018	C. S. Guppy	2000-05-19	Canada	British Columbia			Quesnel; Schiste Creek	52.9	-122.333	792.49
LOWCE	LOWCE263-06	CGWC-4023	CGWC-4023	BOLD:AAB0492		658[0n]	2	KJ379757	1					2000-05-20	Clostera brucei				Biodiversity Institute of Ontario		CGWC-4023	Arthropoda	Insecta	Lepidoptera	Notodontidae	Pygaerinae		Clostera	Clostera brucei						CGWC-4023	C. S. Guppy	2000-05-20	Canada	British Columbia			Quesnel; Schiste Creek	52.9	-122.333	792.49
LOWCE	LOWCE343-06	CGWC-4103	CGWC-4103	BOLD:AAA4924		658[0n]	2	KJ380361	1					1996-07-04	Clostera apicalis				Biodiversity Institute of Ontario		CGWC-4103	Arthropoda	Insecta	Lepidoptera	Notodontidae	Pygaerinae		Clostera	Clostera apicalis						CGWC-4103	C. S. Guppy	1996-07-04	Canada	British Columbia			Quesnel; Schiste Creek at Hydraulic Rd
LOWCE	LOWCE374-06	CGWC-4134	CGWC-4134	BOLD:AAA4924		658[0n]	2	KJ378639	1					2000-05-18	Clostera apicalis				Biodiversity Institute of Ontario		CGWC-4134	Arthropoda	Insecta	Lepidoptera	Notodontidae	Pygaerinae		Clostera	Clostera apicalis						CGWC-4134	C. S. Guppy	2000-05-18	Canada	British Columbia			Quesnel; Schiste Creek	52.9	-122.333	792.49
LOWCE	LOWCE386-06	CGWC-4146	CGWC-4146	BOLD:AAA4924		609[0n]	2	KJ377848	1					2000-05-18	Clostera apicalis				Biodiversity Institute of Ontario		CGWC-4146	Arthropoda	Insecta	Lepidoptera	Notodontidae	Pygaerinae		Clostera	Clostera apicalis						CGWC-4146	C. S. Guppy	2000-05-18	Canada	British Columbia			Quesnel; Schiste Creek	52.9	-122.333	792.49
LOWCE	LOWCE805-06	CGWC-4565	CGWC-4565	BOLD:AAA2279		658[0n]	2	KJ379819	1						Nadata gibbosa				Biodiversity Institute of Ontario		CGWC-4565	Arthropoda	Insecta	Lepidoptera	Notodontidae	Phalerinae		Nadata	Nadata gibbosa						CGWC-4565			Canada	British Columbia
LOWCE	LOWCE821-06	CGWC-4581	CGWC-4581	BOLD:AAA2279		658[0n]	2	KJ379729	1						Nadata gibbosa				Biodiversity Institute of Ontario		CGWC-4581	Arthropoda	Insecta	Lepidoptera	Notodontidae	Phalerinae		Nadata	Nadata gibbosa						CGWC-4581			Canada	British Columbia
LOWCE	LOWCE855-06	CGWC-4615	CGWC-4615	BOLD:AAA2247		658[0n]	2	KJ375789	1						Gluphisia septentrionis				Biodiversity Institute of Ontario		CGWC-4615	Arthropoda	Insecta	Lepidoptera	Notodontidae	Notodontinae	Dicranurini	Gluphisia	Gluphisia septentrionis						CGWC-4615			Canada	British Columbia
TTMNB	TTMNB914-06	MNBTT-914	MNBTT-914	BOLD:AAA4924		658[0n]	2	KJ375111	1					2000-06-27	Clostera apicalis				Biodiversity Institute of Ontario		MNBTT-914	Arthropoda	Insecta	Lepidoptera	Notodontidae	Pygaerinae		Clostera	Clostera apicalis		Anthony W. Thomas	mothman@nbnet.nb.ca			MNBTT-914	A. W. Thomas	2000-06-27	Canada	New Brunswick	Sunbury County		Acadia Research Forest	46	-66.18
TTMNB	TTMNB915-06	MNBTT-915	MNBTT-915	BOLD:AAA5417		658[0n]	2	KJ380089	1					2001-05-10	Clostera albosigma				Biodiversity Institute of Ontario		MNBTT-915	Arthropoda	Insecta	Lepidoptera	Notodontidae	Pygaerinae		Clostera	Clostera albosigma		Anthony W. Thomas	mothman@nbnet.nb.ca			MNBTT-915	A. W. Thomas	2001-05-10	Canada	New Brunswick	York County		North Lake	45.49	-67.44
TTMNB	TTMNB916-06	MNBTT-916	MNBTT-916	BOLD:ABY6578		658[0n]	2	KJ380160	1					2000-06-27	Clostera strigosa				Biodiversity Institute of Ontario		MNBTT-916	Arthropoda	Insecta	Lepidoptera	Notodontidae	Pygaerinae		Clostera	Clostera strigosa		Anthony W. Thomas	mothman@nbnet.nb.ca			MNBTT-916	A. W. Thomas	2000-06-27	Canada	New Brunswick	Sunbury County		Acadia Research Forest	46	-66.18
TTMNB	TTMNB917-06	MNBTT-917	MNBTT-917	BOLD:ABY6578		658[0n]	2	KJ376684	1					2000-06-27	Clostera strigosa				Biodiversity Institute of Ontario		MNBTT-917	Arthropoda	Insecta	Lepidoptera	Notodontidae	Pygaerinae		Clostera	Clostera strigosa		Anthony W. Thomas	mothman@nbnet.nb.ca			MNBTT-917	A. W. Thomas	2000-06-27	Canada	New Brunswick	Sunbury County		Acadia Research Forest	46	-66.18
TTMNB	TTMNB918-06	MNBTT-918	MNBTT-918	BOLD:ABY6578		658[0n]	2	KJ379193	1					2000-06-27	Clostera strigosa				Biodiversity Institute of Ontario		MNBTT-918	Arthropoda	Insecta	Lepidoptera	Notodontidae	Pygaerinae		Clostera	Clostera strigosa		Anthony W. Thomas	mothman@nbnet.nb.ca			MNBTT-918	A. W. Thomas	2000-06-27	Canada	New Brunswick	Sunbury County		Acadia Research Forest	46	-66.18
TTMNB	TTMNB919-06	MNBTT-919	MNBTT-919	BOLD:ABY6578		658[0n]	2	KJ377731	1					2000-06-27	Clostera strigosa				Biodiversity Institute of Ontario		MNBTT-919	Arthropoda	Insecta	Lepidoptera	Notodontidae	Pygaerinae		Clostera	Clostera strigosa		Anthony W. Thomas	mothman@nbnet.nb.ca			MNBTT-919	A. W. Thomas	2000-06-27	Canada	New Brunswick	Sunbury County		Acadia Research Forest	46	-66.18
TTMNB	TTMNB920-06	MNBTT-920	MNBTT-920	BOLD:ABZ7450		658[0n]	2	KJ377289	1					2001-05-25	Gluphisia avimacula				Biodiversity Institute of Ontario		MNBTT-920	Arthropoda	Insecta	Lepidoptera	Notodontidae	Notodontinae	Dicranurini	Gluphisia	Gluphisia avimacula		Evgeny V. Zakharov	zakharov@uoguelph.ca			MNBTT-920	A. W. Thomas	2001-05-25	Canada	New Brunswick	York County		North Lake	45.49	-67.44
TTMNB	TTMNB921-06	MNBTT-921	MNBTT-921	BOLD:ABZ0941		658[0n]	2	KJ377373	1					2001-05-10	Gluphisia avimacula				Biodiversity Institute of Ontario		MNBTT-921	Arthropoda	Insecta	Lepidoptera	Notodontidae	Notodontinae	Dicranurini	Gluphisia	Gluphisia avimacula		Anthony W. Thomas	mothman@nbnet.nb.ca			MNBTT-921	A. W. Thomas	2001-05-10	Canada	New Brunswick	York County		North Lake	45.49	-67.44
TTMNB	TTMNB922-06	MNBTT-922	MNBTT-922	BOLD:ABZ0941		658[0n]	2	KJ377155	1					2001-05-10	Gluphisia avimacula				Biodiversity Institute of Ontario		MNBTT-922	Arthropoda	Insecta	Lepidoptera	Notodontidae	Notodontinae	Dicranurini	Gluphisia	Gluphisia avimacula		Anthony W. Thomas	mothman@nbnet.nb.ca			MNBTT-922	A. W. Thomas	2001-05-10	Canada	New Brunswick	York County		North Lake	45.49	-67.44
TTMNB	TTMNB923-06	MNBTT-923	MNBTT-923	BOLD:ABZ0941		658[0n]	2	KJ380321	1					2001-05-10	Gluphisia avimacula				Biodiversity Institute of Ontario		MNBTT-923	Arthropoda	Insecta	Lepidoptera	Notodontidae	Notodontinae	Dicranurini	Gluphisia	Gluphisia avimacula		Anthony W. Thomas	mothman@nbnet.nb.ca			MNBTT-923	A. W. Thomas	2001-05-10	Canada	New Brunswick	York County		North Lake	45.49	-67.44
TTMNB	TTMNB924-06	MNBTT-924	MNBTT-924	BOLD:ABZ0941		658[0n]	2	KJ375736	1					2001-05-10	Gluphisia avimacula				Biodiversity Institute of Ontario		MNBTT-924	Arthropoda	Insecta	Lepidoptera	Notodontidae	Notodontinae	Dicranurini	Gluphisia	Gluphisia avimacula		Anthony W. Thomas	mothman@nbnet.nb.ca			MNBTT-924	A. W. Thomas	2001-05-10	Canada	New Brunswick	York County		North Lake	45.49	-67.44
TTMNB	TTMNB925-06	MNBTT-925	MNBTT-925	BOLD:ABZ0941		658[0n]	2	KJ374909	1					2001-05-10	Gluphisia avimacula				Biodiversity Institute of Ontario		MNBTT-925	Arthropoda	Insecta	Lepidoptera	Notodontidae	Notodontinae	Dicranurini	Gluphisia	Gluphisia avimacula		Anthony W. Thomas	mothman@nbnet.nb.ca			MNBTT-925	A. W. Thomas	2001-05-10	Canada	New Brunswick	York County		North Lake	45.49	-67.44
TTMNB	TTMNB926-06	MNBTT-926	MNBTT-926	BOLD:AAB5830		658[0n]	2	KJ376913	1					2000-05-08	Gluphisia lintneri				Biodiversity Institute of Ontario		MNBTT-926	Arthropoda	Insecta	Lepidoptera	Notodontidae	Notodontinae	Dicranurini	Gluphisia	Gluphisia lintneri		Anthony W. Thomas	mothman@nbnet.nb.ca			MNBTT-926	A. W. Thomas	2000-05-08	Canada	New Brunswick	Sunbury County		Acadia Research Forest	46	-66.18
TTMNB	TTMNB927-06	MNBTT-927	MNBTT-927	BOLD:ABZ0941		658[0n]	2	KJ378884	1					2001-05-10	Gluphisia avimacula				Biodiversity Institute of Ontario		MNBTT-927	Arthropoda	Insecta	Lepidoptera	Notodontidae	Notodontinae	Dicranurini	Gluphisia	Gluphisia avimacula		Anthony W. Thomas	mothman@nbnet.nb.ca			MNBTT-927	A. W. Thomas	2001-05-10	Canada	New Brunswick	York County		North Lake	45.49	-67.44
TTMNB	TTMNB928-06	MNBTT-928	MNBTT-928	BOLD:AAB5830		658[0n]	2	KJ380294	1					2000-05-08	Gluphisia lintneri				Biodiversity Institute of Ontario		MNBTT-928	Arthropoda	Insecta	Lepidoptera	Notodontidae	Notodontinae	Dicranurini	Gluphisia	Gluphisia lintneri		Anthony W. Thomas	mothman@nbnet.nb.ca			MNBTT-928	A. W. Thomas	2000-05-08	Canada	New Brunswick	Sunbury County		Acadia Research Forest	46	-66.18
TTMNB	TTMNB929-06	MNBTT-929	MNBTT-929	BOLD:AAB5830		658[0n]	2	KJ379150	1					2001-05-10	Gluphisia lintneri				Biodiversity Institute of Ontario		MNBTT-929	Arthropoda	Insecta	Lepidoptera	Notodontidae	Notodontinae	Dicranurini	Gluphisia	Gluphisia lintneri		Anthony W. Thomas	mothman@nbnet.nb.ca			MNBTT-929	A. W. Thomas	2001-05-10	Canada	New Brunswick	York County		North Lake	45.49	-67.44
TTMNB	TTMNB930-06	MNBTT-930	MNBTT-930	BOLD:AAB0477		658[0n]	2	KJ376494	1					2000-06-27	Furcula cinerea				Biodiversity Institute of Ontario		MNBTT-930	Arthropoda	Insecta	Lepidoptera	Notodontidae	Notodontinae	Dicranurini	Furcula	Furcula cinerea		Anthony W. Thomas	mothman@nbnet.nb.ca			MNBTT-930	A. W. Thomas	2000-06-27	Canada	New Brunswick	Sunbury County		Acadia Research Forest	46	-66.18
TTMNB	TTMNB931-06	MNBTT-931	MNBTT-931	BOLD:AAB0477		658[0n]	2	KJ377510	1					2000-06-27	Furcula cinerea				Biodiversity Institute of Ontario		MNBTT-931	Arthropoda	Insecta	Lepidoptera	Notodontidae	Notodontinae	Dicranurini	Furcula	Furcula cinerea		Anthony W. Thomas	mothman@nbnet.nb.ca			MNBTT-931	A. W. Thomas	2000-06-27	Canada	New Brunswick	Sunbury County		Acadia Research Forest	46	-66.18
TTMNB	TTMNB932-06	MNBTT-932	MNBTT-932	BOLD:AAC2023		658[0n]	2	KJ375797	1					2000-06-27	Dasylophia thyatiroides				Biodiversity Institute of Ontario		MNBTT-932	Arthropoda	Insecta	Lepidoptera	Notodontidae	Nystaleinae		Dasylophia	Dasylophia thyatiroides		Anthony W. Thomas	mothman@nbnet.nb.ca			MNBTT-932	A. W. Thomas	2000-06-27	Canada	New Brunswick	Sunbury County		Acadia Research Forest	46	-66.18
TTMNB	TTMNB933-06	MNBTT-933	MNBTT-933	BOLD:AAB8177		658[0n]	2	KJ380387	1					2002-07-22	Notodonta scitipennis				Biodiversity Institute of Ontario		MNBTT-933	Arthropoda	Insecta	Lepidoptera	Notodontidae	Notodontinae	Notodontini	Notodonta	Notodonta scitipennis		Anthony W. Thomas	mothman@nbnet.nb.ca			MNBTT-933	A. W. Thomas	2002-07-22	Canada	New Brunswick	Sunbury County		Acadia Research Forest	46	-66.18
TTMNB	TTMNB934-06	MNBTT-934	MNBTT-934	BOLD:AAB8177		658[0n]	2	KJ377715	1					2002-07-22	Notodonta scitipennis				Biodiversity Institute of Ontario		MNBTT-934	Arthropoda	Insecta	Lepidoptera	Notodontidae	Notodontinae	Notodontini	Notodonta	Notodonta scitipennis		Anthony W. Thomas	mothman@nbnet.nb.ca			MNBTT-934	A. W. Thomas	2002-07-22	Canada	New Brunswick	Sunbury County		Acadia Research Forest	46	-66.18
TTMNB	TTMNB935-06	MNBTT-935	MNBTT-935	BOLD:AAB3178		658[0n]	2	KJ376221	1					2000-06-27	Heterocampa umbrata				Biodiversity Institute of Ontario		MNBTT-935	Arthropoda	Insecta	Lepidoptera	Notodontidae	Heterocampinae		Heterocampa	Heterocampa umbrata		Anthony W. Thomas	mothman@nbnet.nb.ca			MNBTT-935	A. W. Thomas	2000-06-27	Canada	New Brunswick	Sunbury County		Acadia Research Forest	46	-66.18
TTMNB	TTMNB936-06	MNBTT-936	MNBTT-936	BOLD:AAB3178		658[0n]	2	KJ378826	1					2000-06-27	Heterocampa umbrata				Biodiversity Institute of Ontario		MNBTT-936	Arthropoda	Insecta	Lepidoptera	Notodontidae	Heterocampinae		Heterocampa	Heterocampa umbrata		Anthony W. Thomas	mothman@nbnet.nb.ca			MNBTT-936	A. W. Thomas	2000-06-27	Canada	New Brunswick	Sunbury County		Acadia Research Forest	46	-66.18
TTMNB	TTMNB937-06	MNBTT-937	MNBTT-937	BOLD:AAB0601		658[0n]	2	KJ375741	1					2000-06-27	Heterocampa biundata				Biodiversity Institute of Ontario		MNBTT-937	Arthropoda	Insecta	Lepidoptera	Notodontidae	Heterocampinae		Heterocampa	Heterocampa biundata		Anthony W. Thomas	mothman@nbnet.nb.ca			MNBTT-937	A. W. Thomas	2000-06-27	Canada	New Brunswick	Sunbury County		Acadia Research Forest	46	-66.18
TTMNB	TTMNB938-06	MNBTT-938	MNBTT-938	BOLD:AAA7094		658[0n]	2	KJ377843	1					2002-07-16	Schizura ipomoeae				Biodiversity Institute of Ontario		MNBTT-938	Arthropoda	Insecta	Lepidoptera	Notodontidae	Heterocampinae		Schizura	Schizura ipomoeae		Anthony W. Thomas	mothman@nbnet.nb.ca			MNBTT-938	A. W. Thomas	2002-07-16	Canada	New Brunswick	Sunbury County		Acadia Research Forest	46	-66.18
TTMNB	TTMNB939-06	MNBTT-939	MNBTT-939	BOLD:AAC4502		658[0n]	2	KJ376953	1					2002-07-22	Schizura badia				Biodiversity Institute of Ontario		MNBTT-939	Arthropoda	Insecta	Lepidoptera	Notodontidae	Heterocampinae		Schizura	Schizura badia		Anthony W. Thomas	mothman@nbnet.nb.ca			MNBTT-939	A. W. Thomas	2002-07-22	Canada	New Brunswick	Sunbury County		Acadia Research Forest	46	-66.18
TTMNB	TTMNB940-06	MNBTT-940	MNBTT-940	BOLD:AAA3873		658[0n]	2	KJ377841	1					2002-07-22	Schizura unicornis				Biodiversity Institute of Ontario		MNBTT-940	Arthropoda	Insecta	Lepidoptera	Notodontidae	Heterocampinae		Schizura	Schizura unicornis		Anthony W. Thomas	mothman@nbnet.nb.ca			MNBTT-940	A. W. Thomas	2002-07-22	Canada	New Brunswick	Sunbury County		Acadia Research Forest	46	-66.18
TMNBB	TMNBB001-06	MNBTT-941	MNBTT-941	BOLD:AAA3873		658[0n]	2	KJ374939	1					2000-06-17	Schizura unicornis				Biodiversity Institute of Ontario		MNBTT-941	Arthropoda	Insecta	Lepidoptera	Notodontidae	Heterocampinae		Schizura	Schizura unicornis		Anthony W. Thomas	mothman@nbnet.nb.ca			MNBTT-941	A. W. Thomas	2000-06-17	Canada	New Brunswick	York County		North Lake	45.49	-67.44
TMNBB	TMNBB002-06	MNBTT-942	MNBTT-942	BOLD:AAB0904		656[0n]	2	KJ377582	1					2002-07-22	Schizura leptinoides				Biodiversity Institute of Ontario	species given as Oligicentria leptinoides	MNBTT-942	Arthropoda	Insecta	Lepidoptera	Notodontidae	Heterocampinae		Schizura	Schizura leptinoides		Anthony W. Thomas	mothman@nbnet.nb.ca			MNBTT-942	A. W. Thomas	2002-07-22	Canada	New Brunswick	Sunbury County		Acadia Research Forest	46	-66.18
TMNBB	TMNBB003-06	MNBTT-943	MNBTT-943	BOLD:AAA8725		657[0n]	2	KJ380114	1					2002-07-22	Oligocentria lignicolor				Biodiversity Institute of Ontario		MNBTT-943	Arthropoda	Insecta	Lepidoptera	Notodontidae	Heterocampinae		Oligocentria	Oligocentria lignicolor		Anthony W. Thomas	mothman@nbnet.nb.ca			MNBTT-943	A. W. Thomas	2002-07-22	Canada	New Brunswick	Sunbury County		Acadia Research Forest	46	-66.18
TMNBB	TMNBB004-06	MNBTT-944	MNBTT-944	BOLD:AAA8725		656[0n]	2	KJ379173	1					2002-07-22	Oligocentria lignicolor				Biodiversity Institute of Ontario		MNBTT-944	Arthropoda	Insecta	Lepidoptera	Notodontidae	Heterocampinae		Oligocentria	Oligocentria lignicolor		Anthony W. Thomas	mothman@nbnet.nb.ca			MNBTT-944	A. W. Thomas	2002-07-22	Canada	New Brunswick	Sunbury County		Acadia Research Forest	46	-66.18
TMNBB	TMNBB042-06	MNBTT-982	MNBTT-982	BOLD:AAA5417		658[0n]	2	KJ378226	1					2002-08-25	Clostera albosigma				Biodiversity Institute of Ontario		MNBTT-982	Arthropoda	Insecta	Lepidoptera	Notodontidae	Pygaerinae		Clostera	Clostera albosigma		Anthony W. Thomas	mothman@nbnet.nb.ca			MNBTT-982	A. W. Thomas	2002-08-25	Canada	New Brunswick	Sunbury County		Acadia Research Forest	46	-66.18
LOCB	LOCB444-06	06-BLLOC-444	06-BLLOC-444	BOLD:ACF1323		658[0n]	2		1					2006-04-29	Clostera n. sp. nr. apicalis				Biodiversity Institute of Ontario		06-BLLOC-444	Arthropoda	Insecta	Lepidoptera	Notodontidae	Pygaerinae		Clostera	Clostera n. sp. nr. apicalis						06-BLLOC-444	N. Bloomfield	2006-04-29	United States	California	San Diego County	Torrey Pines St. Res.	Mesa, Pine Trees, bl.	32.54	-117.14
LOCB	LOCB632-06	06-BLLOC-632	06-BLLOC-632	BOLD:ACF1323		658[0n]	2		1					2006-02-28	Clostera n. sp. nr. apicalis				Biodiversity Institute of Ontario		06-BLLOC-632	Arthropoda	Insecta	Lepidoptera	Notodontidae	Pygaerinae		Clostera	Clostera n. sp. nr. apicalis						06-BLLOC-632	N. Bloomfield	2006-02-28	United States	California	San Diego County	Torrey Pines St. Res.	Sorrento Vy Marsh, bl.	32.55	-117.14
LOCB	LOCB637-06	06-BLLOC-637	06-BLLOC-637	BOLD:ACF1323		658[0n]	2		1					2006-02-28	Clostera n. sp. nr. apicalis				Biodiversity Institute of Ontario		06-BLLOC-637	Arthropoda	Insecta	Lepidoptera	Notodontidae	Pygaerinae		Clostera	Clostera n. sp. nr. apicalis						06-BLLOC-637	N. Bloomfield	2006-02-28	United States	California	San Diego County	Torrey Pines St. Res.	Sorrento Vy Marsh, bl.	32.55	-117.14
LOCB	LOCB665-06	06-BLLOC-665	06-BLLOC-665	BOLD:ACF1323		658[0n]	2		1					2006-04-12	Clostera n. sp. nr. apicalis				Biodiversity Institute of Ontario		06-BLLOC-665	Arthropoda	Insecta	Lepidoptera	Notodontidae	Pygaerinae		Clostera	Clostera n. sp. nr. apicalis						06-BLLOC-665	N. Bloomfield	2006-04-12	United States	California	San Diego County	Torrey Pines St. Res.	Sorrento Vy Marsh, bl.	32.55	-117.14
LOCB	LOCB666-06	06-BLLOC-666	06-BLLOC-666	BOLD:ACF1323		658[0n]	2		1					2006-04-12	Clostera n. sp. nr. apicalis				Biodiversity Institute of Ontario		06-BLLOC-666	Arthropoda	Insecta	Lepidoptera	Notodontidae	Pygaerinae		Clostera	Clostera n. sp. nr. apicalis						06-BLLOC-666	N. Bloomfield	2006-04-12	United States	California	San Diego County	Torrey Pines St. Res.	Sorrento Vy Marsh, bl.	32.55	-117.14
LOCB	LOCB671-06	06-BLLOC-671	06-BLLOC-671	BOLD:ACF1323		658[0n]	2		1					2006-03-07	Clostera n. sp. nr. apicalis				Biodiversity Institute of Ontario		06-BLLOC-671	Arthropoda	Insecta	Lepidoptera	Notodontidae	Pygaerinae		Clostera	Clostera n. sp. nr. apicalis						06-BLLOC-671	N. Bloomfield	2006-03-07	United States	California	San Diego County	Torrey Pines St. Res.	Mesa, Pine Trees, bl.	32.54	-117.14
LOCBB	LOCBB264-06	06-BLLOC-1204	06-BLLOC-1204	BOLD:ACF1323		658[0n]	2		1					2006-01-12	Clostera n. sp. nr. apicalis				Biodiversity Institute of Ontario		06-BLLOC-1204	Arthropoda	Insecta	Lepidoptera	Notodontidae	Pygaerinae		Clostera	Clostera n. sp. nr. apicalis						06-BLLOC-1204	N. Bloomfield	2006-01-12	United States	California	San Diego County	Torrey Pines St. Res.	Sorrento Vy Marsh, bl.	32.55	-117.14
LOCBB	LOCBB265-06	06-BLLOC-1205	06-BLLOC-1205	BOLD:ACF1323		658[0n]	2		1					2006-02-01	Clostera n. sp. nr. apicalis				Biodiversity Institute of Ontario		06-BLLOC-1205	Arthropoda	Insecta	Lepidoptera	Notodontidae	Pygaerinae		Clostera	Clostera n. sp. nr. apicalis						06-BLLOC-1205	N. Bloomfield	2006-02-01	United States	California	San Diego County	Torrey Pines St. Res.	Sorrento Vy Marsh, bl.	32.55	-117.14
LOCBB	LOCBB266-06	06-BLLOC-1206	06-BLLOC-1206	BOLD:ACF1323		658[0n]	2		1					2005-12-15	Clostera n. sp. nr. apicalis				Biodiversity Institute of Ontario		06-BLLOC-1206	Arthropoda	Insecta	Lepidoptera	Notodontidae	Pygaerinae		Clostera	Clostera n. sp. nr. apicalis						06-BLLOC-1206	N. Bloomfield	2005-12-15	United States	California	San Diego County	Torrey Pines St. Res.	Sorrento Vy Marsh, bl.	32.55	-117.14
LOCBB	LOCBB267-06	06-BLLOC-1207	06-BLLOC-1207	BOLD:ACF1323		658[0n]	2		1					2005-09-27	Clostera n. sp. nr. apicalis				Biodiversity Institute of Ontario		06-BLLOC-1207	Arthropoda	Insecta	Lepidoptera	Notodontidae	Pygaerinae		Clostera	Clostera n. sp. nr. apicalis						06-BLLOC-1207	N. Bloomfield	2005-09-27	United States	California	San Diego County	Torrey Pines St. Res.	Sorrento Vy Marsh, bl.	32.55	-117.14
XAJ	XAJ055-06	2006-ONT-0055	2006-ONT-0055	BOLD:AAB5830		658[0n]	2	KJ380582	1					2006-04-09	Gluphisia lintneri				Biodiversity Institute of Ontario		2006-ONT-0055	Arthropoda	Insecta	Lepidoptera	Notodontidae	Notodontinae	Dicranurini	Gluphisia	Gluphisia lintneri		Paul Hebert	phebert@uoguelph.ca			2006-ONT-0055	Paul Hebert	2006-04-09	Canada	Ontario	Wellington County	Puslinch Township	Concession 11/Hume Rd	43.537	-80.134	320
XAJ	XAJ067-06	2006-ONT-0067	2006-ONT-0067	BOLD:AAB5830		658[0n]	2	KJ380059	1					2006-04-12	Gluphisia lintneri				Biodiversity Institute of Ontario		2006-ONT-0067	Arthropoda	Insecta	Lepidoptera	Notodontidae	Notodontinae	Dicranurini	Gluphisia	Gluphisia lintneri		Paul Hebert	phebert@uoguelph.ca			2006-ONT-0067	Paul Hebert	2006-04-12	Canada	Ontario	Wellington County	Puslinch Township	Concession 11/Hume Rd	43.537	-80.134	320
XAJ	XAJ092-06	2006-ONT-0092	2006-ONT-0092	BOLD:AAB5830		658[0n]	2	KJ378152	1					2006-04-15	Gluphisia lintneri				Biodiversity Institute of Ontario		2006-ONT-0092	Arthropoda	Insecta	Lepidoptera	Notodontidae	Notodontinae	Dicranurini	Gluphisia	Gluphisia lintneri		Paul Hebert	phebert@uoguelph.ca			2006-ONT-0092	Paul Hebert	2006-04-15	Canada	Ontario	Wellington County	Puslinch Township	Concession 11/Hume Rd	43.537	-80.134	320
XAJ	XAJ113-06	2006-ONT-0113	2006-ONT-0113	BOLD:AAB5830		658[0n]	2	KJ379045	1					2006-04-18	Gluphisia lintneri				Biodiversity Institute of Ontario		2006-ONT-0113	Arthropoda	Insecta	Lepidoptera	Notodontidae	Notodontinae	Dicranurini	Gluphisia	Gluphisia lintneri		Paul Hebert	phebert@uoguelph.ca			2006-ONT-0113	Paul Hebert	2006-04-18	Canada	Ontario	Wellington County	Puslinch Township	Concession 11/Hume Rd	43.537	-80.134	320
XAJ	XAJ127-06	2006-ONT-0127	2006-ONT-0127	BOLD:AAB5830		658[0n]	2	KJ380554	1					2006-04-18	Gluphisia lintneri				Biodiversity Institute of Ontario		2006-ONT-0127	Arthropoda	Insecta	Lepidoptera	Notodontidae	Notodontinae	Dicranurini	Gluphisia	Gluphisia lintneri		Paul Hebert	phebert@uoguelph.ca			2006-ONT-0127	Paul Hebert	2006-04-18	Canada	Ontario	Wellington County	Puslinch Township	Concession 11/Hume Rd	43.537	-80.134	320
XAJ	XAJ137-06	2006-ONT-0137	2006-ONT-0137	BOLD:AAB5830		633[0n]	2	KJ377608	1					2006-04-22	Gluphisia lintneri				Biodiversity Institute of Ontario		2006-ONT-0137	Arthropoda	Insecta	Lepidoptera	Notodontidae	Notodontinae	Dicranurini	Gluphisia	Gluphisia lintneri		Paul Hebert	phebert@uoguelph.ca			2006-ONT-0137	Paul Hebert	2006-04-22	Canada	Ontario	Wellington County	Puslinch Township	Concession 11/Hume Rd	43.537	-80.134	320
XAJ	XAJ139-06	2006-ONT-0139	2006-ONT-0139	BOLD:AAA5417		658[0n]	2	KJ380511	1					2006-04-22	Clostera albosigma				Biodiversity Institute of Ontario		2006-ONT-0139	Arthropoda	Insecta	Lepidoptera	Notodontidae	Pygaerinae		Clostera	Clostera albosigma		Paul Hebert	phebert@uoguelph.ca			2006-ONT-0139	Paul Hebert	2006-04-22	Canada	Ontario	Wellington County	Puslinch Township	Concession 11/Hume Rd	43.537	-80.134	320
XAJ	XAJ165-06	2006-ONT-0165	2006-ONT-0165	BOLD:AAB5830		658[0n]	2	KJ374908	1					2006-04-22	Gluphisia lintneri				Biodiversity Institute of Ontario		2006-ONT-0165	Arthropoda	Insecta	Lepidoptera	Notodontidae	Notodontinae	Dicranurini	Gluphisia	Gluphisia lintneri		Paul Hebert	phebert@uoguelph.ca			2006-ONT-0165	Paul Hebert	2006-04-22	Canada	Ontario	Wellington County	Puslinch Township	Concession 11/Hume Rd	43.537	-80.134	320
XAJ	XAJ170-06	2006-ONT-0170	2006-ONT-0170	BOLD:AAB5830		658[0n]	2	KJ375633	1					2006-04-22	Gluphisia lintneri				Biodiversity Institute of Ontario		2006-ONT-0170	Arthropoda	Insecta	Lepidoptera	Notodontidae	Notodontinae	Dicranurini	Gluphisia	Gluphisia lintneri		Paul Hebert	phebert@uoguelph.ca			2006-ONT-0170	Paul Hebert	2006-04-22	Canada	Ontario	Wellington County	Puslinch Township	Concession 11/Hume Rd	43.537	-80.134	320
XAJ	XAJ254-06	2006-ONT-0254	2006-ONT-0254	BOLD:AAA2247		658[0n]	2	KJ374947	1					2006-05-06	Gluphisia septentrionis				Biodiversity Institute of Ontario		2006-ONT-0254	Arthropoda	Insecta	Lepidoptera	Notodontidae	Notodontinae	Dicranurini	Gluphisia	Gluphisia septentrionis		Paul Hebert	phebert@uoguelph.ca			2006-ONT-0254	Paul Hebert	2006-05-06	Canada	Ontario	Wellington County	Puslinch Township	Concession 11/Hume Rd	43.537	-80.134	320
XAJ	XAJ317-06	2006-ONT-0317	2006-ONT-0317	BOLD:ACF2674		658[0n]	2	KJ380183	1					2006-05-25	Furcula modesta				Biodiversity Institute of Ontario		2006-ONT-0317	Arthropoda	Insecta	Lepidoptera	Notodontidae	Notodontinae	Dicranurini	Furcula	Furcula modesta		Paul Hebert	phebert@uoguelph.ca			2006-ONT-0317	Paul Hebert	2006-05-25	Canada	Ontario	Wellington County	Puslinch Township	Concession 11/Hume Rd	43.537	-80.134	320
XAJ	XAJ351-06	2006-ONT-0351	2006-ONT-0351	BOLD:AAB8177		614[0n]	4	KJ380405	1					2006-05-27	Notodonta scitipennis				Biodiversity Institute of Ontario		2006-ONT-0351	Arthropoda	Insecta	Lepidoptera	Notodontidae	Notodontinae	Notodontini	Notodonta	Notodonta scitipennis		Paul Hebert	phebert@uoguelph.ca			2006-ONT-0351	Paul Hebert	2006-05-27	Canada	Ontario	Wellington County	Puslinch Township	Concession 11/Hume Rd	43.537	-80.134	320
XAJ	XAJ357-06	2006-ONT-0357	2006-ONT-0357	BOLD:AAA3873		614[0n]	4	KJ376936	1					2006-05-27	Schizura unicornis				Biodiversity Institute of Ontario		2006-ONT-0357	Arthropoda	Insecta	Lepidoptera	Notodontidae	Heterocampinae		Schizura	Schizura unicornis		Paul Hebert	phebert@uoguelph.ca			2006-ONT-0357	Paul Hebert	2006-05-27	Canada	Ontario	Wellington County	Puslinch Township	Concession 11/Hume Rd	43.537	-80.134	320
XAJ	XAJ406-06	2006-ONT-0406	2006-ONT-0406	BOLD:ACF2674		658[0n]	2	KJ378231	1					2006-05-28	Furcula modesta				Biodiversity Institute of Ontario		2006-ONT-0406	Arthropoda	Insecta	Lepidoptera	Notodontidae	Notodontinae	Dicranurini	Furcula	Furcula modesta		Paul Hebert	phebert@uoguelph.ca			2006-ONT-0406	Paul Hebert	2006-05-28	Canada	Ontario	Wellington County	Puslinch Township	Concession 11/Hume Rd	43.537	-80.134	320
XAJ	XAJ413-06	2006-ONT-0413	2006-ONT-0413	BOLD:AAA3873		658[0n]	2	KJ377319	1					2006-05-28	Schizura unicornis				Biodiversity Institute of Ontario		2006-ONT-0413	Arthropoda	Insecta	Lepidoptera	Notodontidae	Heterocampinae		Schizura	Schizura unicornis		Paul Hebert	phebert@uoguelph.ca			2006-ONT-0413	Paul Hebert	2006-05-28	Canada	Ontario	Wellington County	Puslinch Township	Concession 11/Hume Rd	43.537	-80.134	320
XAJ	XAJ415-06	2006-ONT-0415	2006-ONT-0415	BOLD:AAA2279		658[0n]	2	KJ376344	1					2006-05-28	Nadata gibbosa				Biodiversity Institute of Ontario		2006-ONT-0415	Arthropoda	Insecta	Lepidoptera	Notodontidae	Phalerinae		Nadata	Nadata gibbosa		Paul Hebert	phebert@uoguelph.ca			2006-ONT-0415	Paul Hebert	2006-05-28	Canada	Ontario	Wellington County	Puslinch Township	Concession 11/Hume Rd	43.537	-80.134	320
XAJ	XAJ421-06	2006-ONT-0421	2006-ONT-0421	BOLD:AAE9718		658[0n]	2	KJ376707	1					2006-05-29	Cerura scitiscripta				Biodiversity Institute of Ontario		2006-ONT-0421	Arthropoda	Insecta	Lepidoptera	Notodontidae	Notodontinae	Dicranurini	Cerura	Cerura scitiscripta		Paul Hebert	phebert@uoguelph.ca			2006-ONT-0421	Paul Hebert	2006-05-29	Canada	Ontario	Wellington County	Puslinch Township	Concession 11/Hume Rd	43.537	-80.134	320
XAJ	XAJ423-06	2006-ONT-0423	2006-ONT-0423	BOLD:AAA3773		658[0n]	2	KJ378626	1					2006-05-29	Heterocampa guttivitta				Biodiversity Institute of Ontario		2006-ONT-0423	Arthropoda	Insecta	Lepidoptera	Notodontidae	Heterocampinae		Heterocampa	Heterocampa guttivitta		Paul Hebert	phebert@uoguelph.ca			2006-ONT-0423	Paul Hebert	2006-05-29	Canada	Ontario	Wellington County	Puslinch Township	Concession 11/Hume Rd	43.537	-80.134	320
XAJ	XAJ459-06	2006-ONT-0459	2006-ONT-0459	BOLD:AAA3773		658[0n]	2	KJ380039	1					2006-05-29	Heterocampa guttivitta				Biodiversity Institute of Ontario		2006-ONT-0459	Arthropoda	Insecta	Lepidoptera	Notodontidae	Heterocampinae		Heterocampa	Heterocampa guttivitta		Paul Hebert	phebert@uoguelph.ca			2006-ONT-0459	Paul Hebert	2006-05-29	Canada	Ontario	Wellington County	Puslinch Township	Concession 11/Hume Rd	43.537	-80.134	320
LNCB	LNCB051-06	06-NCC-1007	06-NCC-1007	BOLD:AAA9644		658[0n]	2		1					2006-05-09	Macrurocampa marthesia				Biodiversity Institute of Ontario		06-NCC-1007	Arthropoda	Insecta	Lepidoptera	Notodontidae	Heterocampinae		Macrurocampa	Macrurocampa marthesia						06-NCC-1007	J. Bolling Sullivan	2006-05-09	United States	North Carolina	Carteret County	Croatan National Forest	Rd. 181	34.768	-76.764
LNCB	LNCB052-06	06-NCC-1008	06-NCC-1008	BOLD:AAD3007		658[0n]	2	KJ378138	1					2006-05-09	Hyparpax aurora				Biodiversity Institute of Ontario		06-NCC-1008	Arthropoda	Insecta	Lepidoptera	Notodontidae	Heterocampinae		Hyparpax	Hyparpax aurora						06-NCC-1008	J. Bolling Sullivan	2006-05-09	United States	North Carolina	Carteret County	Croatan National Forest	Rd. 181	34.768	-76.764
LNCB	LNCB053-06	06-NCC-1009	06-NCC-1009	BOLD:AAD3007		658[0n]	2	KJ380615	1					2006-05-09	Hyparpax aurora				Biodiversity Institute of Ontario		06-NCC-1009	Arthropoda	Insecta	Lepidoptera	Notodontidae	Heterocampinae		Hyparpax	Hyparpax aurora						06-NCC-1009	J. Bolling Sullivan	2006-05-09	United States	North Carolina	Carteret County	Croatan National Forest	Rd. 181	34.768	-76.764
LNCB	LNCB054-06	06-NCC-1010	06-NCC-1010	BOLD:AAD3007		658[0n]	2	KJ376532	1					2006-05-09	Hyparpax aurora				Biodiversity Institute of Ontario		06-NCC-1010	Arthropoda	Insecta	Lepidoptera	Notodontidae	Heterocampinae		Hyparpax	Hyparpax aurora						06-NCC-1010	J. Bolling Sullivan	2006-05-09	United States	North Carolina	Carteret County	Croatan National Forest	Rd. 181	34.768	-76.764
LNCB	LNCB073-06	06-NCC-1029	06-NCC-1029	BOLD:AAB1511		658[0n]	2		1					2006-05-09	Lochmaeus manteo				Biodiversity Institute of Ontario		06-NCC-1029	Arthropoda	Insecta	Lepidoptera	Notodontidae	Heterocampinae		Lochmaeus	Lochmaeus manteo						06-NCC-1029	J. Bolling Sullivan	2006-05-09	United States	North Carolina	Carteret County	Croatan National Forest	Rd. 181	34.768	-76.764
LNCB	LNCB074-06	06-NCC-1030	06-NCC-1030	BOLD:AAB1511		658[0n]	2		1					2006-05-09	Lochmaeus manteo				Biodiversity Institute of Ontario		06-NCC-1030	Arthropoda	Insecta	Lepidoptera	Notodontidae	Heterocampinae		Lochmaeus	Lochmaeus manteo						06-NCC-1030	J. Bolling Sullivan	2006-05-09	United States	North Carolina	Carteret County	Croatan National Forest	Rd. 181	34.768	-76.764
LNCB	LNCB106-06	06-NCC-1062	06-NCC-1062	BOLD:AAB2020		656[0n]	2		1					2006-05-21	Peridea angulosa				Biodiversity Institute of Ontario		06-NCC-1062	Arthropoda	Insecta	Lepidoptera	Notodontidae	Phalerinae		Peridea	Peridea angulosa						06-NCC-1062	J. Bolling Sullivan	2006-05-21	United States	North Carolina	Carteret County	Croatan National Forest	Rd. 181	34.768	-76.764
XAJ	XAJ491-06	2006-ONT-0491	2006-ONT-0491	BOLD:AAA9083		658[0n]	2	KJ375209	1					2006-05-31	Ellida caniplaga				Biodiversity Institute of Ontario		2006-ONT-0491	Arthropoda	Insecta	Lepidoptera	Notodontidae	Phalerinae		Ellida	Ellida caniplaga		Paul Hebert	phebert@uoguelph.ca			2006-ONT-0491	Paul Hebert	2006-05-31	Canada	Ontario	Wellington County	Puslinch Township	Concession 11/Hume Rd	43.537	-80.134	320
XAJ	XAJ492-06	2006-ONT-0492	2006-ONT-0492	BOLD:AAB8177		656[0n]	2	KJ376445	1					2006-05-31	Notodonta scitipennis				Biodiversity Institute of Ontario		2006-ONT-0492	Arthropoda	Insecta	Lepidoptera	Notodontidae	Notodontinae	Notodontini	Notodonta	Notodonta scitipennis		Paul Hebert	phebert@uoguelph.ca			2006-ONT-0492	Paul Hebert	2006-05-31	Canada	Ontario	Wellington County	Puslinch Township	Concession 11/Hume Rd	43.537	-80.134	320
XAJ	XAJ493-06	2006-ONT-0493	2006-ONT-0493	BOLD:ABZ5648		647[0n]	2	KJ375245	1					2006-05-31	Peridea basitriens				Biodiversity Institute of Ontario		2006-ONT-0493	Arthropoda	Insecta	Lepidoptera	Notodontidae	Phalerinae		Peridea	Peridea basitriens		Paul Hebert	phebert@uoguelph.ca			2006-ONT-0493	Paul Hebert	2006-05-31	Canada	Ontario	Wellington County	Puslinch Township	Concession 11/Hume Rd	43.537	-80.134	320
XAJ	XAJ500-06	2006-ONT-0500	2006-ONT-0500	BOLD:AAA5417		658[0n]	2	KJ379746	1					2006-05-31	Clostera albosigma				Biodiversity Institute of Ontario		2006-ONT-0500	Arthropoda	Insecta	Lepidoptera	Notodontidae	Pygaerinae		Clostera	Clostera albosigma		Paul Hebert	phebert@uoguelph.ca			2006-ONT-0500	Paul Hebert	2006-05-31	Canada	Ontario	Wellington County	Puslinch Township	Concession 11/Hume Rd	43.537	-80.134	320
XAJ	XAJ501-06	2006-ONT-0501	2006-ONT-0501	BOLD:AAA3873		658[0n]	2	KJ376003	1					2006-05-31	Schizura unicornis				Biodiversity Institute of Ontario		2006-ONT-0501	Arthropoda	Insecta	Lepidoptera	Notodontidae	Heterocampinae		Schizura	Schizura unicornis		Paul Hebert	phebert@uoguelph.ca			2006-ONT-0501	Paul Hebert	2006-05-31	Canada	Ontario	Wellington County	Puslinch Township	Concession 11/Hume Rd	43.537	-80.134	320
XAJ	XAJ503-06	2006-ONT-0503	2006-ONT-0503	BOLD:AAA8926		634[0n]	2	KJ379435	1					2006-05-31	Furcula occidentalis				Biodiversity Institute of Ontario		2006-ONT-0503	Arthropoda	Insecta	Lepidoptera	Notodontidae	Notodontinae	Dicranurini	Furcula	Furcula occidentalis		Paul Hebert	phebert@uoguelph.ca			2006-ONT-0503	Paul Hebert	2006-05-31	Canada	Ontario	Wellington County	Puslinch Township	Concession 11/Hume Rd	43.537	-80.134	320
XAJ	XAJ507-06	2006-ONT-0507	2006-ONT-0507	BOLD:ABY6578		626[0n]	2	KJ376946	1					2006-05-31	Clostera strigosa				Biodiversity Institute of Ontario		2006-ONT-0507	Arthropoda	Insecta	Lepidoptera	Notodontidae	Pygaerinae		Clostera	Clostera strigosa		Paul Hebert	phebert@uoguelph.ca			2006-ONT-0507	Paul Hebert	2006-05-31	Canada	Ontario	Wellington County	Puslinch Township	Concession 11/Hume Rd	43.537	-80.134	320
XAJ	XAJ576-06	2006-ONT-0576	2006-ONT-0576	BOLD:AAA7026		658[0n]	2	KJ375666	1					2006-06-02	Peridea ferruginea				Biodiversity Institute of Ontario		2006-ONT-0576	Arthropoda	Insecta	Lepidoptera	Notodontidae	Phalerinae		Peridea	Peridea ferruginea		Paul Hebert	phebert@uoguelph.ca			2006-ONT-0576	Paul Hebert	2006-06-02	Canada	Ontario	Wellington County	Puslinch Township	Concession 11/Hume Rd	43.537	-80.134	320
XAJ	XAJ577-06	2006-ONT-0577	2006-ONT-0577	BOLD:AAA7026		658[0n]	2	KJ376438	1					2006-06-02	Peridea ferruginea				Biodiversity Institute of Ontario		2006-ONT-0577	Arthropoda	Insecta	Lepidoptera	Notodontidae	Phalerinae		Peridea	Peridea ferruginea		Paul Hebert	phebert@uoguelph.ca			2006-ONT-0577	Paul Hebert	2006-06-02	Canada	Ontario	Wellington County	Puslinch Township	Concession 11/Hume Rd	43.537	-80.134	320
XAJ	XAJ587-06	2006-ONT-0587	2006-ONT-0587	BOLD:AAB3168		658[0n]	2	KJ378070	1					2006-06-02	Nerice bidentata				Biodiversity Institute of Ontario		2006-ONT-0587	Arthropoda	Insecta	Lepidoptera	Notodontidae	Notodontinae	Notodontini	Nerice	Nerice bidentata		Paul Hebert	phebert@uoguelph.ca			2006-ONT-0587	Paul Hebert	2006-06-02	Canada	Ontario	Wellington County	Puslinch Township	Concession 11/Hume Rd	43.537	-80.134	320
XAJ	XAJ588-06	2006-ONT-0588	2006-ONT-0588	BOLD:ACF2678		658[0n]	2	KJ376638	1					2006-06-02	Furcula borealis				Biodiversity Institute of Ontario		2006-ONT-0588	Arthropoda	Insecta	Lepidoptera	Notodontidae	Notodontinae	Dicranurini	Furcula	Furcula borealis		Paul Hebert	phebert@uoguelph.ca			2006-ONT-0588	Paul Hebert	2006-06-02	Canada	Ontario	Wellington County	Puslinch Township	Concession 11/Hume Rd	43.537	-80.134	320
XAJ	XAJ589-06	2006-ONT-0589	2006-ONT-0589	BOLD:ACF2678		658[0n]	2	KJ379876	1					2006-06-02	Furcula borealis				Biodiversity Institute of Ontario		2006-ONT-0589	Arthropoda	Insecta	Lepidoptera	Notodontidae	Notodontinae	Dicranurini	Furcula	Furcula borealis		Paul Hebert	phebert@uoguelph.ca			2006-ONT-0589	Paul Hebert	2006-06-02	Canada	Ontario	Wellington County	Puslinch Township	Concession 11/Hume Rd	43.537	-80.134	320
XAJ	XAJ590-06	2006-ONT-0590	2006-ONT-0590	BOLD:ACF2678		658[0n]	2	KJ377169	1					2006-06-02	Furcula borealis				Biodiversity Institute of Ontario		2006-ONT-0590	Arthropoda	Insecta	Lepidoptera	Notodontidae	Notodontinae	Dicranurini	Furcula	Furcula borealis		Paul Hebert	phebert@uoguelph.ca			2006-ONT-0590	Paul Hebert	2006-06-02	Canada	Ontario	Wellington County	Puslinch Township	Concession 11/Hume Rd	43.537	-80.134	320
XAJ	XAJ591-06	2006-ONT-0591	2006-ONT-0591	BOLD:ACF2678		658[0n]	2	KJ379209	1					2006-06-02	Furcula borealis				Biodiversity Institute of Ontario		2006-ONT-0591	Arthropoda	Insecta	Lepidoptera	Notodontidae	Notodontinae	Dicranurini	Furcula	Furcula borealis		Paul Hebert	phebert@uoguelph.ca			2006-ONT-0591	Paul Hebert	2006-06-02	Canada	Ontario	Wellington County	Puslinch Township	Concession 11/Hume Rd	43.537	-80.134	320
XAJ	XAJ592-06	2006-ONT-0592	2006-ONT-0592	BOLD:ACF2678		658[0n]	2	KJ376585	1					2006-06-02	Furcula borealis				Biodiversity Institute of Ontario		2006-ONT-0592	Arthropoda	Insecta	Lepidoptera	Notodontidae	Notodontinae	Dicranurini	Furcula	Furcula borealis		Paul Hebert	phebert@uoguelph.ca			2006-ONT-0592	Paul Hebert	2006-06-02	Canada	Ontario	Wellington County	Puslinch Township	Concession 11/Hume Rd	43.537	-80.134	320
XAJ	XAJ593-06	2006-ONT-0593	2006-ONT-0593	BOLD:ACF2678		658[0n]	2	KJ379019	1					2006-06-02	Furcula borealis				Biodiversity Institute of Ontario		2006-ONT-0593	Arthropoda	Insecta	Lepidoptera	Notodontidae	Notodontinae	Dicranurini	Furcula	Furcula borealis		Paul Hebert	phebert@uoguelph.ca			2006-ONT-0593	Paul Hebert	2006-06-02	Canada	Ontario	Wellington County	Puslinch Township	Concession 11/Hume Rd	43.537	-80.134	320
XAJ	XAJ598-06	2006-ONT-0598	2006-ONT-0598	BOLD:AAA8926		658[0n]	2	KJ376983	1					2006-06-02	Furcula occidentalis				Biodiversity Institute of Ontario		2006-ONT-0598	Arthropoda	Insecta	Lepidoptera	Notodontidae	Notodontinae	Dicranurini	Furcula	Furcula occidentalis		Paul Hebert	phebert@uoguelph.ca			2006-ONT-0598	Paul Hebert	2006-06-02	Canada	Ontario	Wellington County	Puslinch Township	Concession 11/Hume Rd	43.537	-80.134	320
XAJ	XAJ670-06	2006-ONT-0670	2006-ONT-0670	BOLD:AAA3873		658[0n]	2	KJ375931	1					2006-06-06	Schizura unicornis				Biodiversity Institute of Ontario		2006-ONT-0670	Arthropoda	Insecta	Lepidoptera	Notodontidae	Heterocampinae		Schizura	Schizura unicornis		Paul Hebert	phebert@uoguelph.ca			2006-ONT-0670	Paul Hebert	2006-06-06	Canada	Ontario	Wellington County	Puslinch Township	Concession 11/Hume Rd	43.537	-80.134	320
XAJ	XAJ688-06	2006-ONT-0688	2006-ONT-0688	BOLD:AAB3168		658[0n]	2	KJ375816	1					2006-06-07	Nerice bidentata				Biodiversity Institute of Ontario		2006-ONT-0688	Arthropoda	Insecta	Lepidoptera	Notodontidae	Notodontinae	Notodontini	Nerice	Nerice bidentata		Paul Hebert	phebert@uoguelph.ca			2006-ONT-0688	Paul Hebert	2006-06-07	Canada	Ontario	Wellington County	Puslinch Township	Concession 11/Hume Rd	43.537	-80.134	320
LOFLA	LOFLA231-06	06-FLOR-0231	06-FLOR-0231	BOLD:AAA7653		658[0n]	2		1					2006-06-15	Datana integerrima				Biodiversity Institute of Ontario	UV/MV sheet coll`n	06-FLOR-0231	Arthropoda	Insecta	Lepidoptera	Notodontidae	Phalerinae		Datana	Datana integerrima						06-FLOR-0231	P.D.N. Hebert, K. Pickthorn, J. deWaard	2006-06-15	United States	Florida	Putnam Co.	Etoniah Creek State Forest	Preservation site	29.739	-81.843	36
LOFLA	LOFLA232-06	06-FLOR-0232	06-FLOR-0232	BOLD:AAB3178		658[0n]	2		1					2006-06-15	Heterocampa umbrata				Biodiversity Institute of Ontario	UV/MV sheet coll`n	06-FLOR-0232	Arthropoda	Insecta	Lepidoptera	Notodontidae	Heterocampinae		Heterocampa	Heterocampa umbrata						06-FLOR-0232	P.D.N. Hebert, K. Pickthorn, J. deWaard	2006-06-15	United States	Florida	Putnam Co.	Etoniah Creek State Forest	Preservation site	29.739	-81.843	36
LOFLA	LOFLA233-06	06-FLOR-0233	06-FLOR-0233	BOLD:AAC2339		658[0n]	2		1					2006-06-15	Heterocampa astarte				Biodiversity Institute of Ontario	UV/MV sheet coll`n	06-FLOR-0233	Arthropoda	Insecta	Lepidoptera	Notodontidae	Heterocampinae		Heterocampa	Heterocampa astarte						06-FLOR-0233	P.D.N. Hebert, K. Pickthorn, J. deWaard	2006-06-15	United States	Florida	Putnam Co.	Etoniah Creek State Forest	Preservation site	29.739	-81.843	36
LOFLA	LOFLA284-06	06-FLOR-0284	06-FLOR-0284	BOLD:AAA7653		658[0n]	2		1					2006-06-16	Datana integerrima				Biodiversity Institute of Ontario	UV/MV sheet coll`n	06-FLOR-0284	Arthropoda	Insecta	Lepidoptera	Notodontidae	Phalerinae		Datana	Datana integerrima						06-FLOR-0284	P.D.N. Hebert, K. Pickthorn, J. deWaard	2006-06-16	United States	Florida	Putnam Co.	nr. Interlachen	Intersection of 310 and 19	29.762	-81.843	19
LOFLA	LOFLA306-06	06-FLOR-0306	06-FLOR-0306	BOLD:ACH9674		658[0n]	2		1					2006-06-18	Datana major				Biodiversity Institute of Ontario	3 UV traps	06-FLOR-0306	Arthropoda	Insecta	Lepidoptera	Notodontidae	Phalerinae		Datana	Datana major						06-FLOR-0306	I. Segebarth & J. deWaard	2006-06-18	United States	Florida	Putnam Co.	Ocala National Forest	nr. Hwys 310 and 19	29.52	-81.843	19
LOFLA	LOFLA318-06	06-FLOR-0318	06-FLOR-0318	BOLD:AAA7653		658[0n]	2		1					2006-06-18	Datana modesta				Biodiversity Institute of Ontario	3 UV traps	06-FLOR-0318	Arthropoda	Insecta	Lepidoptera	Notodontidae	Phalerinae		Datana	Datana modesta		James S. Miller				06-FLOR-0318	I. Segebarth & J. deWaard	2006-06-18	United States	Florida	Putnam Co.	Ocala National Forest	nr. Hwys 310 and 19	29.52	-81.843	19
LOFLA	LOFLA322-06	06-FLOR-0322	06-FLOR-0322	BOLD:ACH9674		658[0n]	2		1					2006-06-18	Datana major				Biodiversity Institute of Ontario	3 UV traps	06-FLOR-0322	Arthropoda	Insecta	Lepidoptera	Notodontidae	Phalerinae		Datana	Datana major						06-FLOR-0322	I. Segebarth & J. deWaard	2006-06-18	United States	Florida	Putnam Co.	Ocala National Forest	nr. Hwys 310 and 19	29.52	-81.843	19
LOFLA	LOFLA330-06	06-FLOR-0330	06-FLOR-0330	BOLD:AAA7653		658[0n]	2		1					2006-06-18	Datana modesta				Biodiversity Institute of Ontario	3 UV traps	06-FLOR-0330	Arthropoda	Insecta	Lepidoptera	Notodontidae	Phalerinae		Datana	Datana modesta		James S. Miller				06-FLOR-0330	I. Segebarth & J. deWaard	2006-06-18	United States	Florida	Putnam Co.	Ocala National Forest	nr. Hwys 310 and 19	29.52	-81.843	19
LOFLA	LOFLA370-06	06-FLOR-0370	06-FLOR-0370	BOLD:AAC2339		658[0n]	2		1					2006-06-16	Heterocampa astarte				Biodiversity Institute of Ontario	2 UV traps	06-FLOR-0370	Arthropoda	Insecta	Lepidoptera	Notodontidae	Heterocampinae		Heterocampa	Heterocampa astarte						06-FLOR-0370	P.D.N. Hebert, K. Pickthorn, J. deWaard	2006-06-16	United States	Florida	Putnam Co.	nr. Interlachen	Hwy 310 between Hwys 315 & 19	29.762	-81.843	19
LOFLA	LOFLA371-06	06-FLOR-0371	06-FLOR-0371	BOLD:AAB0486		658[0n]	2		1					2006-06-16	Heterocampa obliqua				Biodiversity Institute of Ontario	2 UV traps	06-FLOR-0371	Arthropoda	Insecta	Lepidoptera	Notodontidae	Heterocampinae		Heterocampa	Heterocampa obliqua						06-FLOR-0371	P.D.N. Hebert, K. Pickthorn, J. deWaard	2006-06-16	United States	Florida	Putnam Co.	nr. Interlachen	Hwy 310 between Hwys 315 & 19	29.762	-81.843	19
LOFLA	LOFLA377-06	06-FLOR-0377	06-FLOR-0377	BOLD:AAC2339		658[0n]	2		1					2006-06-16	Heterocampa astarte				Biodiversity Institute of Ontario	2 UV traps	06-FLOR-0377	Arthropoda	Insecta	Lepidoptera	Notodontidae	Heterocampinae		Heterocampa	Heterocampa astarte						06-FLOR-0377	P.D.N. Hebert, K. Pickthorn, J. deWaard	2006-06-16	United States	Florida	Putnam Co.	nr. Interlachen	Hwy 310 between Hwys 315 & 19	29.762	-81.843	19
LOFLA	LOFLA378-06	06-FLOR-0378	06-FLOR-0378	BOLD:AAC2339		658[0n]	2		1					2006-06-16	Heterocampa astarte				Biodiversity Institute of Ontario	2 UV traps	06-FLOR-0378	Arthropoda	Insecta	Lepidoptera	Notodontidae	Heterocampinae		Heterocampa	Heterocampa astarte						06-FLOR-0378	P.D.N. Hebert, K. Pickthorn, J. deWaard	2006-06-16	United States	Florida	Putnam Co.	nr. Interlachen	Hwy 310 between Hwys 315 & 19	29.762	-81.843	19
LOFLA	LOFLA379-06	06-FLOR-0379	06-FLOR-0379	BOLD:AAC2339		658[0n]	2		1					2006-06-16	Heterocampa astarte				Biodiversity Institute of Ontario	2 UV traps	06-FLOR-0379	Arthropoda	Insecta	Lepidoptera	Notodontidae	Heterocampinae		Heterocampa	Heterocampa astarte						06-FLOR-0379	P.D.N. Hebert, K. Pickthorn, J. deWaard	2006-06-16	United States	Florida	Putnam Co.	nr. Interlachen	Hwy 310 between Hwys 315 & 19	29.762	-81.843	19
LOFLA	LOFLA381-06	06-FLOR-0381	06-FLOR-0381	BOLD:AAA7653		658[0n]	2		1					2006-06-16	Datana modesta				Biodiversity Institute of Ontario	2 UV traps	06-FLOR-0381	Arthropoda	Insecta	Lepidoptera	Notodontidae	Phalerinae		Datana	Datana modesta		James S. Miller				06-FLOR-0381	P.D.N. Hebert, K. Pickthorn, J. deWaard	2006-06-16	United States	Florida	Putnam Co.	nr. Interlachen	Hwy 310 between Hwys 315 & 19	29.762	-81.843	19
LOFLA	LOFLA383-06	06-FLOR-0383	06-FLOR-0383	BOLD:AAB0486		658[0n]	2		1					2006-06-16	Heterocampa obliqua				Biodiversity Institute of Ontario	2 UV traps	06-FLOR-0383	Arthropoda	Insecta	Lepidoptera	Notodontidae	Heterocampinae		Heterocampa	Heterocampa obliqua						06-FLOR-0383	P.D.N. Hebert, K. Pickthorn, J. deWaard	2006-06-16	United States	Florida	Putnam Co.	nr. Interlachen	Hwy 310 between Hwys 315 & 19	29.762	-81.843	19
LOFLA	LOFLA389-06	06-FLOR-0389	06-FLOR-0389	BOLD:AAB0486		658[0n]	2		1					2006-06-16	Heterocampa obliqua				Biodiversity Institute of Ontario	2 UV traps	06-FLOR-0389	Arthropoda	Insecta	Lepidoptera	Notodontidae	Heterocampinae		Heterocampa	Heterocampa obliqua						06-FLOR-0389	P.D.N. Hebert, K. Pickthorn, J. deWaard	2006-06-16	United States	Florida	Putnam Co.	nr. Interlachen	Hwy 310 between Hwys 315 & 19	29.762	-81.843	19
[truncated: 1,909 more rows]
[truncated: 9 more columns]

## Sheet: Data awaiting GenBank
Process ID
ABCBF060-10
ABCBF061-10
[truncated: 24,271 more rows]

[truncated: 1 more sheets: data with accession numbers]
