# Supplementary material for: Probing planetary biodiversity with DNA barcodes: The Noctuoidea of North America
Source: PLoS One. 2017 Jun 1;12(6):e0178548. doi: 10.1371/journal.pone.0178548 (PMC5453547; doi:10.1371/journal.pone.0178548)
Supplement: S1 Table — The table represents barcode coverage in terms of the number of specimens analyzed and geographic coverage. Species lacking barcode data are in red. (XLS) [file pone.0178548.s003.xls]

## Sheet: Table S1
Sort	Family	Subfamily	Tribe	taxon	Species with N Amer barcode coverage	Species with no barcode coverage	Species with barcode coverage from off-Nearctic	Note
1	Doidae			Doa ampla (Grote, 1878)	Doa ampla[2 individuals]
2	Doidae			Leuculodes lacteolaria (Hulst, 1886)	Leuculodes lacteolaria[1 individuals]
3	Notodontidae	Dioptinae		Phryganidia californica Packard, 1864	Phryganidia californica[2 individuals]
4	Notodontidae	Dudusinae	Dudusini	Cargida pyrrha (Druce, 1898)	Cargida pyrrha[10 individuals]
5	Notodontidae	Dudusinae	Dudusini	Crinodes biedermani (Skinner, 1905)	Crinodes biedermani[1 individuals]
6	Notodontidae	Hemiceratinae		Hemiceras sp. not cadmia Guenée, 1852		Hemiceras sp. not cadmia Guenée, 1852
7	Notodontidae	Heterocampinae		Afilia oslari Dyar, 1904	Afilia oslari[4 individuals]
8	Notodontidae	Heterocampinae		Disphragis captiosa Draudt, 1932		Disphragis captiosa Draudt, 1932		Miller MONA draft - record was misidentication. Never found in N. Am.
9	Notodontidae	Heterocampinae		Euhyparpax rosea Beutenmüller, 1893	Euhyparpax rosea[4 individuals]
10	Notodontidae	Heterocampinae		Heterocampa amanda Barnes & Lindsey, 1921	Heterocampa amanda[6 individuals]
11	Notodontidae	Heterocampinae		Heterocampa astarte Doubleday, 1841	Heterocampa astarte[16 individuals]
12	Notodontidae	Heterocampinae		Heterocampa astartoides Benjamin, 1932	Heterocampa astartoides[5 individuals]
13	Notodontidae	Heterocampinae		Heterocampa averna Barnes & McDunnough, 1910	Heterocampa averna[4 individuals]
14	Notodontidae	Heterocampinae		Heterocampa belfragei Grote, 1879	Heterocampa belfragei[1 individuals]
15	Notodontidae	Heterocampinae		Heterocampa benitensis A. Blanchard, 1971	Heterocampa benitensis[3 individuals]
16	Notodontidae	Heterocampinae		Heterocampa biundata Walker, 1855	Heterocampa biundata[33 individuals]
17	Notodontidae	Heterocampinae		Heterocampa cubana Grote, 1866	Heterocampa cubana[3 individuals]
18	Notodontidae	Heterocampinae		Heterocampa ditta Barnes & McDunnough, 1910	Heterocampa ditta[1 individuals]
19	Notodontidae	Heterocampinae		Heterocampa guttivitta (Walker, 1855)	Heterocampa guttivitta[111 individuals]
20	Notodontidae	Heterocampinae		Heterocampa incongrua Barnes & Benjamin, 1924	Heterocampa incongrua[1 individuals]
21	Notodontidae	Heterocampinae		Heterocampa lunata H. Edwards, 1884	Heterocampa lunata[2 individuals]
22	Notodontidae	Heterocampinae		Heterocampa obliqua Packard, 1864	Heterocampa obliqua[40 individuals]
23	Notodontidae	Heterocampinae		Heterocampa ruficornis Dyar, 1905	Heterocampa ruficornis[2 individuals]
24	Notodontidae	Heterocampinae		Heterocampa rufinans (Dyar, 1921)		Heterocampa rufinans (Dyar, 1921)
25	Notodontidae	Heterocampinae		Heterocampa secessionis Benjamin, 1932	Heterocampa secessionis[1 individuals]
26	Notodontidae	Heterocampinae		Heterocampa simulans Barnes & Benjamin, 1924		Heterocampa simulans Barnes & Benjamin, 1924
27	Notodontidae	Heterocampinae		Heterocampa subrotata Harvey, 1874	Heterocampa subrotata[58 individuals]
28	Notodontidae	Heterocampinae		Heterocampa umbrata Walker, 1855	Heterocampa umbrata[34 individuals]
29	Notodontidae	Heterocampinae		Heterocampa varia Walker, 1855	Heterocampa varia[11 individuals]
30	Notodontidae	Heterocampinae		Heterocampa zayasi (Torre & Alayo, 1959)	Heterocampa zayasi[2 individuals]
31	Notodontidae	Heterocampinae		Hyparpax aurora (J.E. Smith, 1797)	Hyparpax aurora[7 individuals]
32	Notodontidae	Heterocampinae		Hyparpax aurostriata Graef, 1888	Hyparpax aurostriata[6 individuals]
33	Notodontidae	Heterocampinae		Hyparpax minor (Barnes & Benjamin, 1924)		Hyparpax minor (Barnes & Benjamin, 1924)
34	Notodontidae	Heterocampinae		Hyparpax perophoroides (Strecker, 1876)	Hyparpax perophoroides[5 individuals]
35	Notodontidae	Heterocampinae		Hyparpax venus Neumögen, 1892		Hyparpax venus Neumögen, 1892
36	Notodontidae	Heterocampinae		Litodonta alpina Benjamin, 1932	Litodonta alpina[3 individuals]
37	Notodontidae	Heterocampinae		Litodonta aonides (Strecker, 1899)	Litodonta aonides[2 individuals]
38	Notodontidae	Heterocampinae		Litodonta contrasta Barnes & McDunnough, 1910	Litodonta contrasta[3 individuals]
39	Notodontidae	Heterocampinae		Litodonta gigantea Barnes & Benjamin, 1924	Litodonta gigantea[2 individuals]
40	Notodontidae	Heterocampinae		Litodonta hydromeli Harvey, 1876	Litodonta hydromeli[15 individuals]
41	Notodontidae	Heterocampinae		Litodonta wymola (Barnes, 1905)	Litodonta wymola[2 individuals]
42	Notodontidae	Heterocampinae		Lochmaeus bilineata (Packard, 1864)	Lochmaeus bilineata[36 individuals]
43	Notodontidae	Heterocampinae		Lochmaeus manteo Doubleday, 1841	Lochmaeus manteo[36 individuals]
44	Notodontidae	Heterocampinae		Macrurocampa dorothea Dyar, 1896	Macrurocampa dorothea[2 individuals]
45	Notodontidae	Heterocampinae		Macrurocampa marthesia (Cramer, [1780])	Macrurocampa marthesia[36 individuals]
46	Notodontidae	Heterocampinae		Misogada unicolor (Packard, 1864)	Misogada unicolor[3 individuals]
47	Notodontidae	Heterocampinae		Oligocentria alpica (Benjamin, 1932)	Oligocentria alpica[3 individuals]
48	Notodontidae	Heterocampinae		Oligocentria coloradensis (H. Edwards, 1885)	Oligocentria coloradensis[7 individuals]
49	Notodontidae	Heterocampinae		Oligocentria delicata (Dyar, 1905)	Oligocentria delicata[1 individuals]
50	Notodontidae	Heterocampinae		Oligocentria lignicolor (Walker, 1855)	Oligocentria lignicolor[41 individuals]
51	Notodontidae	Heterocampinae		Oligocentria pallida (Strecker, 1899)	Oligocentria pallida[20 individuals]
52	Notodontidae	Heterocampinae		Oligocentria paradisus (Benjamin, 1932)	Oligocentria paradisus[6 individuals]
53	Notodontidae	Heterocampinae		Oligocentria perangulata (H. Edwards, 1882)		Oligocentria perangulata (H. Edwards, 1882)
54	Notodontidae	Heterocampinae		Oligocentria pinalensis (Benjamin, 1932)		Oligocentria pinalensis (Benjamin, 1932)
55	Notodontidae	Heterocampinae		Oligocentria semirufescens (Walker, 1865)	Oligocentria semirufescens[50 individuals]
56	Notodontidae	Heterocampinae		Praeschausia zapata (Schaus, 1920)	Praeschausia zapata[6 individuals]
57	Notodontidae	Heterocampinae		Pseudhapigia brunnea Schaus, 1901	Pseudhapigia brunnea[3 individuals]
58	Notodontidae	Heterocampinae		Rifargia bichorda (Hampson, 1901)	Rifargia bichorda[1 individuals]
59	Notodontidae	Heterocampinae		Rifargia distinguenda (Walker, 1856)		Rifargia distinguenda (Walker, 1856)		MONA: USNM specimens of R. distinguenda and R. lineata were mislabeled, so both taxa will be removed from the North American list.
60	Notodontidae	Heterocampinae		Rifargia lineata Druce, 1887		Rifargia lineata Druce, 1887		MONA: USNM specimens of R. distinguenda and R. lineata were mislabeled, so both taxa can be removed from the North American list.
61	Notodontidae	Heterocampinae		Scevesia angustiora (Barnes & McDunnough, 1910)	Scevesia angustiora[1 individuals]
62	Notodontidae	Heterocampinae		Schizura apicalis (Grote & Robinson, 1866)	Schizura apicalis[4 individuals]
63	Notodontidae	Heterocampinae		Schizura badia (Packard, 1864)	Schizura badia[14 individuals]
64	Notodontidae	Heterocampinae		Schizura biedermani Barnes & McDunnough, 1911	Schizura biedermani[3 individuals]
65	Notodontidae	Heterocampinae		Schizura concinna (J.E. Smith, 1797)	Schizura concinna[5 individuals]
66	Notodontidae	Heterocampinae		Schizura errucata Dyar, 1906	Schizura errucata[5 individuals]
67	Notodontidae	Heterocampinae		Schizura ipomaeae Doubleday, 1841	Schizura ipomaeae[65 individuals]
68	Notodontidae	Heterocampinae		Schizura leptinoides (Grote, 1864)	Schizura leptinoides[35 individuals]
69	Notodontidae	Heterocampinae		Schizura unicornis (J.E. Smith, 1797)	Schizura unicornis[151 individuals]
70	Notodontidae	Heterocampinae		Theroa zethus (Druce, 1898)	Theroa zethus[4 individuals]
71	Notodontidae	Heterocampinae		Ursia furtiva A. Blanchard, 1971		Ursia furtiva A. Blanchard, 1971
72	Notodontidae	Heterocampinae		Ursia noctuiformis Barnes & McDunnough, 1911	Ursia noctuiformis[1 individuals]
73	Notodontidae	Notodontidae (incertae sedis)		Lirimiris truncata (Herrich-Schäffer, 1856)	Lirimiris truncata[1 individuals]		Lirimiris truncata[1 individuals]
74	Notodontidae	Notodontinae	Dicranurini	Cerura candida Lintner, 1878	Cerura candida[1 individuals]
75	Notodontidae	Notodontinae	Dicranurini	Cerura rarata Walker, 1865		Cerura rarata Walker, 1865	Cerura rarata[7 individuals]
76	Notodontidae	Notodontinae	Dicranurini	Cerura scitiscripta Walker, 1865	Cerura scitiscripta[7 individuals]
77	Notodontidae	Notodontinae	Dicranurini	Furcula borealis (Guérin-Méneville, 1844)	Furcula borealis[26 individuals]
78	Notodontidae	Notodontinae	Dicranurini	Furcula cinerea (Walker, 1865)	Furcula cinerea[42 individuals]
79	Notodontidae	Notodontinae	Dicranurini	Furcula modesta (Hudson, 1891)	Furcula modesta[30 individuals]
80	Notodontidae	Notodontinae	Dicranurini	Furcula nivea (Neumögen, 1891)	Furcula nivea[1 individuals]
81	Notodontidae	Notodontinae	Dicranurini	Furcula occidentalis (Lintner, 1878)	Furcula occidentalis[49 individuals]
82	Notodontidae	Notodontinae	Dicranurini	Furcula scolopendrina (Boisduval, 1869)	Furcula scolopendrina[76 individuals]
83	Notodontidae	Notodontinae	Dicranurini	Gluphisia avimacula Hudson, 1891	Gluphisia avimacula[14 individuals]
84	Notodontidae	Notodontinae	Dicranurini	Gluphisia lintneri (Grote, 1877)	Gluphisia lintneri[21 individuals]
85	Notodontidae	Notodontinae	Dicranurini	Gluphisia septentrionis Walker, 1855	Gluphisia septentrionis[223 individuals]
86	Notodontidae	Notodontinae	Dicranurini	Gluphisia severa H. Edwards, 1886	Gluphisia severa[11 individuals]
87	Notodontidae	Notodontinae	Dicranurini	Gluphisia wrightii H. Edwards, 1886	Gluphisia wrightii[2 individuals]
88	Notodontidae	Notodontinae	Notodontini	Hyperaeschra georgica (Herrich-Schäffer, 1855)	Hyperaeschra georgica[45 individuals]
89	Notodontidae	Notodontinae	Notodontini	Hyperaeschra tortuosa Tepper, 1881	Hyperaeschra tortuosa[3 individuals]
90	Notodontidae	Notodontinae	Notodontini	Nerice bidentata Walker, 1855	Nerice bidentata[33 individuals]
91	Notodontidae	Notodontinae	Notodontini	Notodonta pacifica Behr, 1892	Notodonta pacifica[4 individuals]
92	Notodontidae	Notodontinae	Notodontini	Notodonta scitipennis Walker, 1862	Notodonta scitipennis[18 individuals]
93	Notodontidae	Notodontinae	Notodontini	Notodonta torva (Hübner, 1803)	Notodonta torva[24 individuals]		Notodonta torva[9 individuals]
94	Notodontidae	Notodontinae	Notodontini	Odontosia elegans (Strecker, 1885)	Odontosia elegans[26 individuals]
95	Notodontidae	Notodontinae	Notodontini	Odontosia grisea (Strecker, 1885)		Odontosia grisea (Strecker, 1885)		to be synonymized in the Miller MONA
96	Notodontidae	Notodontinae	Notodontini	Pheosia rimosa Packard, 1864	Pheosia rimosa[100 individuals]
97	Notodontidae	Nystaleinae		Dasylophia anguina (J.E. Smith, 1797)	Dasylophia anguina[21 individuals]
98	Notodontidae	Nystaleinae		Dasylophia seriata (Druce, 1887)	Dasylophia seriata[2 individuals]
99	Notodontidae	Nystaleinae		Dasylophia thyatiroides (Walker, 1862)	Dasylophia thyatiroides[13 individuals]
100	Notodontidae	Nystaleinae		Didugua argentilinea Druce, 1891	Didugua argentilinea[2 individuals]
101	Notodontidae	Nystaleinae		Elasmia cave Metzler, 2011	Elasmia cave[4 individuals]
102	Notodontidae	Nystaleinae		Elasmia mandela (Druce, 1887)	Elasmia mandela[5 individuals]
103	Notodontidae	Nystaleinae		Elasmia packardii (Morrison, 1875)	Elasmia packardii[10 individuals]
104	Notodontidae	Nystaleinae		Elymiotis notodontoides Walker, 1857	Elymiotis notodontoides[3 individuals]
105	Notodontidae	Nystaleinae		Notela jaliscana Schaus, 1901	Notela jaliscana[4 individuals]
106	Notodontidae	Nystaleinae		Nystalea collaris Schaus, 1910			Nystalea collaris[9 individuals]
107	Notodontidae	Nystaleinae		Nystalea eutalanta Dyar, 1921	Nystalea eutalanta[4 individuals]
108	Notodontidae	Nystaleinae		Nystalea indiana Grote, 1884	Nystalea indiana[1 individuals]
109	Notodontidae	Nystaleinae		Pentobesa valta Schaus, 1901		Pentobesa valta Schaus, 1901		MONA: Texas species identified as Pentobesa roberta Dyar, described from Orizaba, Mexico
110	Notodontidae	Nystaleinae		Symmerista albifrons (J.E. Smith, 1797)	Symmerista albifrons[33 individuals]
111	Notodontidae	Nystaleinae		Symmerista canicosta Franclemont, 1946	Symmerista canicosta[23 individuals]
112	Notodontidae	Nystaleinae		Symmerista leucitys Franclemont, 1946	Symmerista leucitys[56 individuals]
113	Notodontidae	Nystaleinae		Symmerista suavis (Barnes, 1901)	Symmerista suavis[1 individuals]
114	Notodontidae	Nystaleinae		Symmerista zacualpana (Draudt, 1932)	Symmerista zacualpana[3 individuals]
115	Notodontidae	Phalerinae		Datana angusii Grote & Robinson, 1866	Datana angusii[28 individuals]
116	Notodontidae	Phalerinae		Datana chiriquensis Dyar, 1895	Datana chiriquensis[7 individuals]
117	Notodontidae	Phalerinae		Datana contracta Walker, 1855	Datana contracta[18 individuals]
118	Notodontidae	Phalerinae		Datana diffidens Dyar, 1917	Datana diffidens[3 individuals]
119	Notodontidae	Phalerinae		Datana drexelii H. Edwards, 1884	Datana drexelii[20 individuals]
120	Notodontidae	Phalerinae		Datana integerrima Grote & Robinson, 1866	Datana integerrima[72 individuals]
121	Notodontidae	Phalerinae		Datana major Grote & Robinson, 1866	Datana major[6 individuals]
122	Notodontidae	Phalerinae		Datana ministra (Drury, 1773)	Datana ministra[35 individuals]
123	Notodontidae	Phalerinae		Datana modesta Beutenmüller, 1890	Datana modesta[8 individuals]
124	Notodontidae	Phalerinae		Datana neomexicana Doll, 1911	Datana neomexicana[2 individuals]
125	Notodontidae	Phalerinae		Datana perspicua Grote & Robinson, 1865	Datana perspicua[6 individuals]
126	Notodontidae	Phalerinae		Datana ranaeceps (Guérin-Méneville, 1844)	Datana ranaeceps[3 individuals]
127	Notodontidae	Phalerinae		Datana robusta Strecker, 1878	Datana robusta[3 individuals]
128	Notodontidae	Phalerinae		Ellida caniplaga (Walker, 1856)	Ellida caniplaga[40 individuals]
129	Notodontidae	Phalerinae		Nadata gibbosa (J.E. Smith, 1797)	Nadata gibbosa[199 individuals]
130	Notodontidae	Phalerinae		Nadata oregonensis Butler, 1881	Nadata oregonensis[3 individuals]
131	Notodontidae	Phalerinae		Peridea angulosa (J.E. Smith, 1797)	Peridea angulosa[32 individuals]
132	Notodontidae	Phalerinae		Peridea basitriens (Walker, 1855)	Peridea basitriens[25 individuals]
133	Notodontidae	Phalerinae		Peridea ferruginea (Packard, 1864)	Peridea ferruginea[57 individuals]
134	Notodontidae	Pygaerinae		Clostera albosigma Fitch, 1856	Clostera albosigma[86 individuals]
135	Notodontidae	Pygaerinae		Clostera apicalis (Walker, 1855)	Clostera apicalis[126 individuals]
136	Notodontidae	Pygaerinae		Clostera brucei (H. Edwards, 1885)	Clostera brucei[34 individuals]
137	Notodontidae	Pygaerinae		Clostera inclusa (Hübner, [1831])	Clostera inclusa[17 individuals]
138	Notodontidae	Pygaerinae		Clostera inornata (Neumögen, 1882)	Clostera inornata[3 individuals]
139	Notodontidae	Pygaerinae		Clostera paraphora (Dyar, 1921)	Clostera paraphora[5 individuals]
140	Notodontidae	Pygaerinae		Clostera strigosa (Grote, 1882)	Clostera strigosa[12 individuals]
141	Erebidae	Anobinae		Baniana minor Lafontaine & Walsh, 2010	Baniana minor[1 individuals]		Baniana minor[9 individuals]
142	Erebidae	Anobinae		Deinopa angitia (Druce, 1891)	Deinopa angitia[1 individuals]		Deinopa angitia[4 individuals]
143	Erebidae	Arctiinae	Arctiini-Arctiina	Acerbia alpina (Quensel, 1802)	Acerbia alpina[1 individuals]		Acerbia alpina[3 individuals]
144	Erebidae	Arctiinae	Arctiini-Arctiina	Apantesis carlotta Ferguson, 1985	Apantesis carlotta[18 individuals]
145	Erebidae	Arctiinae	Arctiini-Arctiina	Apantesis nais (Drury, 1773)	Apantesis nais[26 individuals]
146	Erebidae	Arctiinae	Arctiini-Arctiina	Apantesis phalerata (Harris, 1841)	Apantesis phalerata[68 individuals]
147	Erebidae	Arctiinae	Arctiini-Arctiina	Apantesis vittata (Fabricius, 1787)	Apantesis vittata[51 individuals]
148	Erebidae	Arctiinae	Arctiini-Arctiina	Arctia brachyptera Troubridge & Lafontaine, 2000	Arctia brachyptera[2 individuals]
149	Erebidae	Arctiinae	Arctiini-Arctiina	Arctia caja (Linnaeus, 1758)	Arctia caja[20 individuals]
150	Erebidae	Arctiinae	Arctiini-Arctiina	Arctia olschwangi Dubatolov, 1990		Arctia olschwangi Dubatolov, 1990
151	Erebidae	Arctiinae	Arctiini-Arctiina	Arctia opulenta (H. Edwards, 1881)	Arctia opulenta[3 individuals]
152	Erebidae	Arctiinae	Arctiini-Arctiina	Grammia allectans Ferguson, 1985	Grammia allectans[1 individuals]
153	Erebidae	Arctiinae	Arctiini-Arctiina	Grammia anna (Grote, 1863)	Grammia anna[11 individuals]
154	Erebidae	Arctiinae	Arctiini-Arctiina	Grammia arge (Drury, 1773)	Grammia arge[18 individuals]
155	Erebidae	Arctiinae	Arctiini-Arctiina	Grammia behrii (Stretch, 1872)	Grammia behrii[3 individuals]
156	Erebidae	Arctiinae	Arctiini-Arctiina	Grammia blakei (Grote, 1864)	Grammia blakei[5 individuals]
157	Erebidae	Arctiinae	Arctiini-Arctiina	Grammia bolanderi (Stretch, 1872)		Grammia bolanderi (Stretch, 1872)
158	Erebidae	Arctiinae	Arctiini-Arctiina	Grammia bowmani Ferguson & Schmidt, 2007	Grammia bowmani[2 individuals]
159	Erebidae	Arctiinae	Arctiini-Arctiina	Grammia brillians Schmidt, 2009	Grammia brillians[1 individuals]
160	Erebidae	Arctiinae	Arctiini-Arctiina	Grammia cervinoides (Strecker, 1876)	Grammia cervinoides[1 individuals]
161	Erebidae	Arctiinae	Arctiini-Arctiina	Grammia complicata (Walker, [1865])	Grammia complicata[4 individuals]
162	Erebidae	Arctiinae	Arctiini-Arctiina	Grammia doris (Boisduval, 1869)	Grammia doris[5 individuals]
163	Erebidae	Arctiinae	Arctiini-Arctiina	Grammia edwardsii (Stretch, 1872)		Grammia edwardsii (Stretch, 1872)
164	Erebidae	Arctiinae	Arctiini-Arctiina	Grammia elongata (Stretch, 1885)	Grammia elongata[5 individuals]
165	Erebidae	Arctiinae	Arctiini-Arctiina	Grammia eureka Ferguson & Schmidt, 2007		Grammia eureka Ferguson & Schmidt, 2007
166	Erebidae	Arctiinae	Arctiini-Arctiina	Grammia favorita (Neumögen, 1890)	Grammia favorita[4 individuals]
167	Erebidae	Arctiinae	Arctiini-Arctiina	Grammia fergusoni Schmidt, 2009	Grammia fergusoni[3 individuals]
168	Erebidae	Arctiinae	Arctiini-Arctiina	Grammia figurata (Drury, 1773)	Grammia figurata[24 individuals]
169	Erebidae	Arctiinae	Arctiini-Arctiina	Grammia f-pallida (Strecker, 1878)	Grammia f-pallida[11 individuals]
170	Erebidae	Arctiinae	Arctiini-Arctiina	Grammia franconia (H. Edwards, 1888)	Grammia franconia[5 individuals]
171	Erebidae	Arctiinae	Arctiini-Arctiina	Grammia hewletti (Barnes & McDunnough, 1918)	Grammia hewletti[9 individuals]
172	Erebidae	Arctiinae	Arctiini-Arctiina	Grammia incorrupta (H. Edwards, 1881)	Grammia incorrupta[23 individuals]
173	Erebidae	Arctiinae	Arctiini-Arctiina	Grammia margo Schmidt, 2009	Grammia margo[4 individuals]
174	Erebidae	Arctiinae	Arctiini-Arctiina	Grammia nevadensis (Grote & Robinson, 1866)	Grammia nevadensis[153 individuals]
175	Erebidae	Arctiinae	Arctiini-Arctiina	Grammia ornata (Packard, 1864)	Grammia ornata[43 individuals]
176	Erebidae	Arctiinae	Arctiini-Arctiina	Grammia parthenice (W. Kirby, 1837)	Grammia parthenice[45 individuals]
177	Erebidae	Arctiinae	Arctiini-Arctiina	Grammia philipiana Ferguson, 1985	Grammia philipiana[2 individuals]
178	Erebidae	Arctiinae	Arctiini-Arctiina	Grammia phyllira (Drury, 1773)	Grammia phyllira[12 individuals]
179	Erebidae	Arctiinae	Arctiini-Arctiina	Grammia placentia (J.E. Smith, 1797)	Grammia placentia[8 individuals]
180	Erebidae	Arctiinae	Arctiini-Arctiina	Grammia quenseli (Paykull, 1793)	Grammia quenseli[20 individuals]
181	Erebidae	Arctiinae	Arctiini-Arctiina	Grammia speciosa (Möschler, 1864)	Grammia speciosa[3 individuals]
182	Erebidae	Arctiinae	Arctiini-Arctiina	Grammia ursina Schmidt, 2009	Grammia ursina[5 individuals]
183	Erebidae	Arctiinae	Arctiini-Arctiina	Grammia virgo (Linnaeus, 1758)	Grammia virgo[49 individuals]
184	Erebidae	Arctiinae	Arctiini-Arctiina	Grammia virguncula (W. Kirby, 1837)	Grammia virguncula[87 individuals]
185	Erebidae	Arctiinae	Arctiini-Arctiina	Grammia williamsii (Dodge, 1871)	Grammia williamsii[48 individuals]
186	Erebidae	Arctiinae	Arctiini-Arctiina	Grammia yavapai Schmidt, 2009	Grammia yavapai[2 individuals]
187	Erebidae	Arctiinae	Arctiini-Arctiina	Grammia yukona Schmidt, 2009	Grammia yukona[2 individuals]
188	Erebidae	Arctiinae	Arctiini-Arctiina	Holarctia obliterata (Stretch, 1885)	Holarctia obliterata[4 individuals]
189	Erebidae	Arctiinae	Arctiini-Arctiina	Holoarctia puengeleri (Bang-Haas, 1927)	Holoarctia puengeleri[1 individuals]		Holoarctia puengeleri[6 individuals]
190	Erebidae	Arctiinae	Arctiini-Arctiina	Holoarctia sordida (McDunnough, 1921)	Holoarctia sordida[3 individuals]
191	Erebidae	Arctiinae	Arctiini-Arctiina	Hyperborea czekanowskii Grum-Grschmailo, 1900			Hyperborea czekanowskii[7 individuals]
192	Erebidae	Arctiinae	Arctiini-Arctiina	Neoarctia beanii (Neumögen, 1891)	Neoarctia beanii[5 individuals]
193	Erebidae	Arctiinae	Arctiini-Arctiina	Neoarctia brucei (H. Edwards, 1888)	Neoarctia brucei[4 individuals]
194	Erebidae	Arctiinae	Arctiini-Arctiina	Neoarctia lafontainei Ferguson, 1985	Neoarctia lafontainei[1 individuals]
195	Erebidae	Arctiinae	Arctiini-Arctiina	Notarctia arizoniensis (Stretch, [1874])	Notarctia arizoniensis[2 individuals]
196	Erebidae	Arctiinae	Arctiini-Arctiina	Notarctia proxima (Guérin-Méneville, 1844)	Notarctia proxima[39 individuals]
197	Erebidae	Arctiinae	Arctiini-Arctiina	Pararctia lapponica (Thunberg, 1791)	Pararctia lapponica[5 individuals]
198	Erebidae	Arctiinae	Arctiini-Arctiina	Pararctia subnebulosa (Dyar, 1899)	Pararctia subnebulosa[1 individuals]		Pararctia subnebulosa[3 individuals]
199	Erebidae	Arctiinae	Arctiini-Arctiina	Pararctia yarrowii (Stretch, [1874])	Pararctia yarrowii[7 individuals]
200	Erebidae	Arctiinae	Arctiini-Arctiina	Parasemia plantaginis (Linnaeus, 1758)	Parasemia plantaginis[15 individuals]
201	Erebidae	Arctiinae	Arctiini-Arctiina	Platarctia parthenos (Harris, 1850)	Platarctia parthenos[35 individuals]
202	Erebidae	Arctiinae	Arctiini-Arctiina	Platyprepia virginalis (Boisduval, 1852)	Platyprepia virginalis[4 individuals]
203	Erebidae	Arctiinae	Arctiini-Arctiina	Sonorarctia fervida (Walker, 1855)	Sonorarctia fervida[4 individuals]
204	Erebidae	Arctiinae	Arctiini-Arctiina	Virbia aurantiaca (Hübner, [1831])	Virbia aurantiaca[112 individuals]
205	Erebidae	Arctiinae	Arctiini-Arctiina	Virbia costata (Stretch, 1884)	Virbia costata[6 individuals]
206	Erebidae	Arctiinae	Arctiini-Arctiina	Virbia fergusoni Zaspel 2008	Virbia fergusoni[2 individuals]
207	Erebidae	Arctiinae	Arctiini-Arctiina	Virbia ferruginosa (Walker, 1854)	Virbia ferruginosa[100 individuals]
208	Erebidae	Arctiinae	Arctiini-Arctiina	Virbia fragilis (Strecker, 1878)	Virbia fragilis[4 individuals]
209	Erebidae	Arctiinae	Arctiini-Arctiina	Virbia immaculata (Reakirt, 1864)	Virbia immaculata[18 individuals]
210	Erebidae	Arctiinae	Arctiini-Arctiina	Virbia laeta (Guérin-Méneville, 1844)	Virbia laeta[60 individuals]
211	Erebidae	Arctiinae	Arctiini-Arctiina	Virbia lamae (Freeman, 1941)	Virbia lamae[8 individuals]
212	Erebidae	Arctiinae	Arctiini-Arctiina	Virbia marginata of authors, not (Druce, 1885)	Virbia marginata[3 individuals]
213	Erebidae	Arctiinae	Arctiini-Arctiina	Virbia nigricans (Reakirt, 1864)	Virbia nigricans[2 individuals]
214	Erebidae	Arctiinae	Arctiini-Arctiina	Virbia opella (Grote, 1863)	Virbia opella[40 individuals]
215	Erebidae	Arctiinae	Arctiini-Arctiina	Virbia ostenta (H. Edwards, 1881)	Virbia ostenta[10 individuals]
216	Erebidae	Arctiinae	Arctiini-Arctiina	Virbia rindgei Cardé 2008	Virbia rindgei[1 individuals]
217	Erebidae	Arctiinae	Arctiini-Arctiina	Virbia rubicundaria (Hübner, [1831])	Virbia rubicundaria[4 individuals]
218	Erebidae	Arctiinae	Arctiini-Callimorphina	Dodia albertae Dyar, 1901	Dodia albertae[12 individuals]
219	Erebidae	Arctiinae	Arctiini-Callimorphina	Dodia kononenkoi Tshistjakov & Lafontaine, 1984	Dodia kononenkoi[3 individuals]
220	Erebidae	Arctiinae	Arctiini-Callimorphina	Dodia tarandus Macaulay & Schmidt, 2009	Dodia tarandus[2 individuals]
221	Erebidae	Arctiinae	Arctiini-Callimorphina	Dodia verticalis Lafontaine & Troubridge, 2000	Dodia verticalis[3 individuals]
222	Erebidae	Arctiinae	Arctiini-Callimorphina	Haploa clymene (Brown, 1776)	Haploa clymene[23 individuals]
223	Erebidae	Arctiinae	Arctiini-Callimorphina	Haploa colona (Hübner, [1803])	Haploa colona[5 individuals]
224	Erebidae	Arctiinae	Arctiini-Callimorphina	Haploa confusa (Lyman, 1887)	Haploa confusa[32 individuals]
225	Erebidae	Arctiinae	Arctiini-Callimorphina	Haploa contigua (Walker, 1855)	Haploa contigua[3 individuals]
226	Erebidae	Arctiinae	Arctiini-Callimorphina	Haploa lecontei (Guérin-Méneville, 1844)	Haploa lecontei[78 individuals]
227	Erebidae	Arctiinae	Arctiini-Callimorphina	Haploa reversa (Stretch, 1885)	Haploa reversa[4 individuals]
228	Erebidae	Arctiinae	Arctiini-Callimorphina	Tyria jacobaeae (Linnaeus, 1758)	Tyria jacobaeae[7 individuals]		Tyria jacobaeae[34 individuals]
229	Erebidae	Arctiinae	Arctiini-Callimorphina	Utetheisa ornatrix (Linnaeus, 1758)	Utetheisa ornatrix[27 individuals]
230	Erebidae	Arctiinae	Arctiini-Ctenuchina	Cisseps fulvicollis (Hübner, [1818])	Cisseps fulvicollis[106 individuals]
231	Erebidae	Arctiinae	Arctiini-Ctenuchina	Ctenucha brunnea Stretch, 1872	Ctenucha brunnea[2 individuals]
232	Erebidae	Arctiinae	Arctiini-Ctenuchina	Ctenucha cressonana Grote, 1863	Ctenucha cressonana[1 individuals]
233	Erebidae	Arctiinae	Arctiini-Ctenuchina	Ctenucha multifaria (Walker, 1854)		Ctenucha multifaria (Walker, 1854)
234	Erebidae	Arctiinae	Arctiini-Ctenuchina	Ctenucha rubroscapus (Ménétriés, 1857)	Ctenucha rubroscapus[4 individuals]
235	Erebidae	Arctiinae	Arctiini-Ctenuchina	Ctenucha venosa Walker, 1854	Ctenucha venosa[7 individuals]
236	Erebidae	Arctiinae	Arctiini-Ctenuchina	Ctenucha virginica (Esper, 1794)	Ctenucha virginica[67 individuals]
237	Erebidae	Arctiinae	Arctiini-Ctenuchina	Dahana atripennis Grote, 1875	Dahana atripennis[2 individuals]
238	Erebidae	Arctiinae	Arctiini-Euchromiina	Aclytia heber (Cramer, [1780])	Aclytia heber[1 individuals]		Aclytia heber[104 individuals]
239	Erebidae	Arctiinae	Arctiini-Euchromiina	Apeplopoda mecrida (Druce, 1889)	Apeplopoda mecrida[1 individuals]		Apeplopoda mecrida[2 individuals]
240	Erebidae	Arctiinae	Arctiini-Euchromiina	Cosmosoma festivum (Walker, 1854)			Cosmosoma festivum[22 individuals]
241	Erebidae	Arctiinae	Arctiini-Euchromiina	Cosmosoma myrodora (Dyar, 1907)	Cosmosoma myrodora[2 individuals]
242	Erebidae	Arctiinae	Arctiini-Euchromiina	Didasys belae Grote, 1875	Didasys belae[1 individuals]
243	Erebidae	Arctiinae	Arctiini-Euchromiina	Empyreuma pugione (Linnaeus, 1767)	Empyreuma pugione[7 individuals]
244	Erebidae	Arctiinae	Arctiini-Euchromiina	Episcepsis inornata (Walker, 1856)			Episcepsis inornata[3 individuals]
245	Erebidae	Arctiinae	Arctiini-Euchromiina	Eucereon erythrolepsis Dyar, 1910			Eucereon erythrolepsis[8 individuals]
246	Erebidae	Arctiinae	Arctiini-Euchromiina	Eucereon myrina Druce, 1884			Eucereon myrina[6 individuals]
247	Erebidae	Arctiinae	Arctiini-Euchromiina	Horama panthalon (Fabricius, 1793)	Horama panthalon[6 individuals]		Horama panthalon[4 individuals]
248	Erebidae	Arctiinae	Arctiini-Euchromiina	Horama plumipes (Drury, 1773)			Horama plumipes[45 individuals]
249	Erebidae	Arctiinae	Arctiini-Euchromiina	Lymire edwardsii (Grote, 1881)	Lymire edwardsii[5 individuals]
250	Erebidae	Arctiinae	Arctiini-Euchromiina	Macrocneme chrysitis (Guérin-Méneville 1844)			Macrocneme chrysitis[6 individuals]
251	Erebidae	Arctiinae	Arctiini-Euchromiina	Myrmecopsis strigosa (Druce, 1884)			Myrmecopsis strigosa[1 individuals]
252	Erebidae	Arctiinae	Arctiini-Euchromiina	Nelphe carolina (H. Edwards, 1887)	Nelphe carolina[2 individuals]
253	Erebidae	Arctiinae	Arctiini-Euchromiina	Nelphe relegatum (Schaus, 1911)			Nelphe relegatum[54 individuals]
254	Erebidae	Arctiinae	Arctiini-Euchromiina	Phoenicoprocta hampsonii (Barnes, 1904)	Phoenicoprocta hampsonii[2 individuals]
255	Erebidae	Arctiinae	Arctiini-Euchromiina	Phoenicoprocta lydia (Druce, 1889)			Phoenicoprocta lydia[52 individuals]
256	Erebidae	Arctiinae	Arctiini-Euchromiina	Poliopastea clavipes (Boisduval, 1870)			Poliopastea clavipes[52 individuals]
257	Erebidae	Arctiinae	Arctiini-Euchromiina	Pseudocharis minima (Grote, 1867)	Pseudocharis minima[1 individuals]
258	Erebidae	Arctiinae	Arctiini-Euchromiina	Pseudosphex leovazquezae (Pérez & Sánchez, 1986)			Pseudosphex leovazquezae[4 individuals]
259	Erebidae	Arctiinae	Arctiini-Euchromiina	Psilopleura polia Druce, 1898	Psilopleura polia[1 individuals]
260	Erebidae	Arctiinae	Arctiini-Euchromiina	Psilopleura vittata (Walker, [1865])			Psilopleura vittata[9 individuals]
261	Erebidae	Arctiinae	Arctiini-Euchromiina	Syntomeida epilais (Walker, 1854)	Syntomeida epilais[5 individuals]		Syntomeida epilais[10 individuals]
262	Erebidae	Arctiinae	Arctiini-Euchromiina	Syntomeida ipomoeae (Harris, 1839)	Syntomeida ipomoeae[6 individuals]
263	Erebidae	Arctiinae	Arctiini-Euchromiina	Syntomeida melanthus (Cramer, [1779])	Syntomeida melanthus[2 individuals]
264	Erebidae	Arctiinae	Arctiini-Euchromiina	Syntomeida syntomoides (Boisduval, 1836)	Syntomeida syntomoides[2 individuals]		Syntomeida syntomoides[7 individuals]
265	Erebidae	Arctiinae	Arctiini-Pericopina	Composia fidelissima Herrich-Schäffer, 1866			Composia fidelissima[13 individuals]
266	Erebidae	Arctiinae	Arctiini-Pericopina	Dysschema howardi (H. Edwards, 1887)	Dysschema howardi[5 individuals]
267	Erebidae	Arctiinae	Arctiini-Pericopina	Dysschema leucophaea (Walker, 1854)			Dysschema leucophaea[30 individuals]
268	Erebidae	Arctiinae	Arctiini-Pericopina	Gnophaela aequinoctialis (Walker, 1854)	Gnophaela aequinoctialis[2 individuals]
269	Erebidae	Arctiinae	Arctiini-Pericopina	Gnophaela clappiana Holland, 1891	Gnophaela clappiana[2 individuals]
270	Erebidae	Arctiinae	Arctiini-Pericopina	Gnophaela discreta Stretch, 1875	Gnophaela discreta[1 individuals]
271	Erebidae	Arctiinae	Arctiini-Pericopina	Gnophaela latipennis (Boisduval, 1852)	Gnophaela latipennis[1 individuals]
272	Erebidae	Arctiinae	Arctiini-Pericopina	Gnophaela vermiculata (Grote, 1863)	Gnophaela vermiculata[12 individuals]
273	Erebidae	Arctiinae	Arctiini-Pericopina	Hypocrita celina (Boisduval, 1870)	Hypocrita celina[4 individuals]
274	Erebidae	Arctiinae	Arctiini-Pericopina	Phaloesia saucia Walker, 1854	Phaloesia saucia[1 individuals]		Phaloesia saucia[1 individuals]
275	Erebidae	Arctiinae	Arctiini-Pericopina	Xenosoma flaviceps (Walker, 1865)			Xenosoma flaviceps[1 individuals]
276	Erebidae	Arctiinae	Arctiini-Phaegopterina	Agaraea semivitrea Rothchild, 1909	Agaraea semivitrea[3 individuals]
277	Erebidae	Arctiinae	Arctiini-Phaegopterina	Apocrisias thaumasta Franclemont, 1966	Apocrisias thaumasta[12 individuals]
278	Erebidae	Arctiinae	Arctiini-Phaegopterina	Bertholdia sp. not albipuncta Schaus, 1896	Bertholdia sp. not albipuncta[2 individuals]
279	Erebidae	Arctiinae	Arctiini-Phaegopterina	Bertholdia trigona (Grote, 1879)	Bertholdia trigona[7 individuals]
280	Erebidae	Arctiinae	Arctiini-Phaegopterina	Biturix venosata Walker, [1865]	Biturix venosata[2 individuals]		Biturix venosata[1 individuals]
281	Erebidae	Arctiinae	Arctiini-Phaegopterina	Calidota laqueata (H. Edwards, 1887)	Calidota laqueata[4 individuals]
282	Erebidae	Arctiinae	Arctiini-Phaegopterina	Carales arizonensis (Rothschild, 1909)	Carales arizonensis[7 individuals]
283	Erebidae	Arctiinae	Arctiini-Phaegopterina	Cycnia collaris (Fitch, 1857)	Cycnia collaris[15 individuals]
284	Erebidae	Arctiinae	Arctiini-Phaegopterina	Cycnia oregonensis (Stretch, [1874])	Cycnia oregonensis[35 individuals]
285	Erebidae	Arctiinae	Arctiini-Phaegopterina	Cycnia tenera Hübner, 1818	Cycnia tenera[37 individuals]
286	Erebidae	Arctiinae	Arctiini-Phaegopterina	Ectypia bivittata Clemens, 1861	Ectypia bivittata[1 individuals]
287	Erebidae	Arctiinae	Arctiini-Phaegopterina	Ectypia clio (Packard, 1864)	Ectypia clio[7 individuals]
288	Erebidae	Arctiinae	Arctiini-Phaegopterina	Ectypia mexicana (Dognin, 1911)		Ectypia mexicana (Dognin, 1911)	Ectypia mexicana[1 individuals]
289	Erebidae	Arctiinae	Arctiini-Phaegopterina	Euchaetes albicosta (Walker, 1855)	Euchaetes albicosta[1 individuals]
290	Erebidae	Arctiinae	Arctiini-Phaegopterina	Euchaetes antica (Walker, 1856)	Euchaetes antica[7 individuals]
291	Erebidae	Arctiinae	Arctiini-Phaegopterina	Euchaetes bolteri Stretch, 1885	Euchaetes bolteri[4 individuals]
292	Erebidae	Arctiinae	Arctiini-Phaegopterina	Euchaetes castalla (Barnes & McDunnough, 1910)	Euchaetes castalla[2 individuals]
293	Erebidae	Arctiinae	Arctiini-Phaegopterina	Euchaetes egle (Drury, 1773)	Euchaetes egle[15 individuals]
294	Erebidae	Arctiinae	Arctiini-Phaegopterina	Euchaetes elegans Stretch, [1874]	Euchaetes elegans[4 individuals]
295	Erebidae	Arctiinae	Arctiini-Phaegopterina	Euchaetes fusca (Rothschild, 1910)	Euchaetes fusca[4 individuals]
296	Erebidae	Arctiinae	Arctiini-Phaegopterina	Euchaetes gigantea (Barnes & McDunnough, 1910)			Euchaetes gigantea[7 individuals]
297	Erebidae	Arctiinae	Arctiini-Phaegopterina	Euchaetes helena (Cassino, 1928)	Euchaetes helena[4 individuals]
298	Erebidae	Arctiinae	Arctiini-Phaegopterina	Euchaetes perlevis Grote, 1882	Euchaetes perlevis[7 individuals]
299	Erebidae	Arctiinae	Arctiini-Phaegopterina	Euchaetes polingi (Cassino, 1928)	Euchaetes polingi[1 individuals]
300	Erebidae	Arctiinae	Arctiini-Phaegopterina	Euchaetes zella (Dyar, 1902)	Euchaetes zella[3 individuals]
301	Erebidae	Arctiinae	Arctiini-Phaegopterina	Euerythra phasma Harvey, 1876	Euerythra phasma[9 individuals]
302	Erebidae	Arctiinae	Arctiini-Phaegopterina	Euerythra trimaculata Smith, 1887	Euerythra trimaculata[1 individuals]
303	Erebidae	Arctiinae	Arctiini-Phaegopterina	Eupseudosoma involuta (Sepp, 1849)	Eupseudosoma involuta[3 individuals]		Eupseudosoma involuta[4 individuals]
304	Erebidae	Arctiinae	Arctiini-Phaegopterina	Halysidota cinctipes Grote, 1865	Halysidota cinctipes[3 individuals]
305	Erebidae	Arctiinae	Arctiini-Phaegopterina	Halysidota davisii H. Edwards, 1875	Halysidota davisii[4 individuals]
306	Erebidae	Arctiinae	Arctiini-Phaegopterina	Halysidota harrisii Walsh, 1864	Halysidota harrisii[14 individuals]
307	Erebidae	Arctiinae	Arctiini-Phaegopterina	Halysidota schausi Rothschild, 1909	Halysidota schausi[4 individuals]
308	Erebidae	Arctiinae	Arctiini-Phaegopterina	Halysidota tessellaris (J.E. Smith, 1797)	Halysidota tessellaris[162 individuals]
309	Erebidae	Arctiinae	Arctiini-Phaegopterina	Hypocrisias minima (Neumögen, 1883)	Hypocrisias minima[1 individuals]
310	Erebidae	Arctiinae	Arctiini-Phaegopterina	Kodiosoma fulvum Stretch, 1872	Kodiosoma fulvum[1 individuals]
311	Erebidae	Arctiinae	Arctiini-Phaegopterina	Lerina incarnata Walker, 1854	Lerina incarnata[1 individuals]
312	Erebidae	Arctiinae	Arctiini-Phaegopterina	Leucanopsis longa (Grote, 1880)	Leucanopsis longa[24 individuals]
313	Erebidae	Arctiinae	Arctiini-Phaegopterina	Leucanopsis lurida (H. Edwards, 1887)	Leucanopsis lurida[1 individuals]		Leucanopsis lurida[2 individuals]
314	Erebidae	Arctiinae	Arctiini-Phaegopterina	Leucanopsis perdentata (Schaus, 1901)	Leucanopsis perdentata[4 individuals]
315	Erebidae	Arctiinae	Arctiini-Phaegopterina	Lophocampa annulosa (Walker, 1855)	Lophocampa annulosa[1 individuals]
316	Erebidae	Arctiinae	Arctiini-Phaegopterina	Lophocampa argentata (Packard, 1864)	Lophocampa argentata[29 individuals]
317	Erebidae	Arctiinae	Arctiini-Phaegopterina	Lophocampa bicolor Walker, 1855			Lophocampa bicolor[1 individuals]
318	Erebidae	Arctiinae	Arctiini-Phaegopterina	Lophocampa caryae Harris, 1841	Lophocampa caryae[35 individuals]
319	Erebidae	Arctiinae	Arctiini-Phaegopterina	Lophocampa indistincta (Barnes & McDunnough, 1910)	Lophocampa indistincta[2 individuals]
320	Erebidae	Arctiinae	Arctiini-Phaegopterina	Lophocampa ingens (H. Edwards, 1881)	Lophocampa ingens[1 individuals]		Lophocampa ingens[1 individuals]
321	Erebidae	Arctiinae	Arctiini-Phaegopterina	Lophocampa maculata Harris, 1841	Lophocampa maculata[142 individuals]
322	Erebidae	Arctiinae	Arctiini-Phaegopterina	Lophocampa mixta (Neumögen, 1882)	Lophocampa mixta[9 individuals]
323	Erebidae	Arctiinae	Arctiini-Phaegopterina	Lophocampa pura (Neumögen, 1882)	Lophocampa pura[10 individuals]
324	Erebidae	Arctiinae	Arctiini-Phaegopterina	Lophocampa roseata (Walker, 1866)	Lophocampa roseata[17 individuals]
325	Erebidae	Arctiinae	Arctiini-Phaegopterina	Lophocampa significans (H. Edwards, 1888)		Lophocampa significans (H. Edwards, 1888)
326	Erebidae	Arctiinae	Arctiini-Phaegopterina	Lophocampa sobrina (Stretch, 1872)	Lophocampa sobrina[2 individuals]
327	Erebidae	Arctiinae	Arctiini-Phaegopterina	Neoplynes eudora (Dyar, 1894)	Neoplynes eudora[1 individuals]
328	Erebidae	Arctiinae	Arctiini-Phaegopterina	Opharus muricolor (Dyar, 1898)	Opharus muricolor[1 individuals]
329	Erebidae	Arctiinae	Arctiini-Phaegopterina	Pagara simplex Walker, 1856	Pagara simplex[16 individuals]
330	Erebidae	Arctiinae	Arctiini-Phaegopterina	Pareuchaetes insulata (Walker, 1855)	Pareuchaetes insulata[9 individuals]
331	Erebidae	Arctiinae	Arctiini-Phaegopterina	Pseudohemihyalea ambigua (Strecker, 1878)	Pseudohemihyalea ambigua[3 individuals]
332	Erebidae	Arctiinae	Arctiini-Phaegopterina	Pseudohemihyalea edwardsii (Packard, 1864)	Pseudohemihyalea edwardsii[3 individuals]
333	Erebidae	Arctiinae	Arctiini-Phaegopterina	Pseudohemihyalea labecula (Grote, 1881)	Pseudohemihyalea labecula[11 individuals]
334	Erebidae	Arctiinae	Arctiini-Phaegopterina	Pseudohemihyalea splendens (Barnes & McDunnough, 1910)	Pseudohemihyalea splendens[3 individuals]
335	Erebidae	Arctiinae	Arctiini-Phaegopterina	Purius superpulverea Dyar, 1925	Purius superpulverea[2 individuals]
336	Erebidae	Arctiinae	Arctiini-Phaegopterina	Pygarctia abdominalis Grote, 1871	Pygarctia abdominalis[5 individuals]
337	Erebidae	Arctiinae	Arctiini-Phaegopterina	Pygarctia eglenensis (Clemens, 1861)	Pygarctia eglenensis[2 individuals]
338	Erebidae	Arctiinae	Arctiini-Phaegopterina	Pygarctia flavidorsalis Barnes & McDunnough, 1913	Pygarctia flavidorsalis[2 individuals]
339	Erebidae	Arctiinae	Arctiini-Phaegopterina	Pygarctia lorula Dyar, 1914	Pygarctia lorula[3 individuals]
340	Erebidae	Arctiinae	Arctiini-Phaegopterina	Pygarctia murina (Stretch, 1885)	Pygarctia murina[20 individuals]
341	Erebidae	Arctiinae	Arctiini-Phaegopterina	Pygarctia neomexicana Barnes, 1904	Pygarctia neomexicana[1 individuals]
342	Erebidae	Arctiinae	Arctiini-Phaegopterina	Pygarctia pterygostigma Dyar, 1909	Pygarctia pterygostigma[10 individuals]
343	Erebidae	Arctiinae	Arctiini-Phaegopterina	Pygarctia roseicapitis (Neumögen & Dyar, 1893)	Pygarctia roseicapitis[13 individuals]
344	Erebidae	Arctiinae	Arctiini-Phaegopterina	Pygarctia spraguei (Grote, 1875)	Pygarctia spraguei[8 individuals]
345	Erebidae	Arctiinae	Arctiini-Phaegopterina	Pygoctenucha pyrrhoura (Hulst, 1881)	Pygoctenucha pyrrhoura[1 individuals]
346	Erebidae	Arctiinae	Arctiini-Phaegopterina	Pygoctenucha terminalis (Walker, 1854)	Pygoctenucha terminalisi[2 individuals]		Pygoctenucha terminalisi[1 individuals]
347	Erebidae	Arctiinae	Arctiini-Phaegopterina	Trocodima fuscipes (Grote, 1883)	Trocodima fuscipes[2 individuals]
348	Erebidae	Arctiinae	Arctiini-Spilosomina	Alexicles aspersa Grote, 1883	Alexicles aspersa[1 individuals]
349	Erebidae	Arctiinae	Arctiini-Spilosomina	Arachnis aulaea Geyer, 1837	Arachnis aulaea[27 individuals]
350	Erebidae	Arctiinae	Arctiini-Spilosomina	Arachnis citra Neumögen & Dyar, 1893	Arachnis citra[9 individuals]
351	Erebidae	Arctiinae	Arctiini-Spilosomina	Arachnis nedyma Franclemont, 1966	Arachnis nedyma[1 individuals]
352	Erebidae	Arctiinae	Arctiini-Spilosomina	Arachnis picta Packard, 1864	Arachnis picta[22 individuals]
353	Erebidae	Arctiinae	Arctiini-Spilosomina	Arachnis zuni Neumögen, 1890	Arachnis zuni[1 individuals]
354	Erebidae	Arctiinae	Arctiini-Spilosomina	Estigmene acrea (Drury, 1773)	Estigmene acrea[38 individuals]
355	Erebidae	Arctiinae	Arctiini-Spilosomina	Estigmene albida (Stretch, [1874])	Estigmene albida[7 individuals]
356	Erebidae	Arctiinae	Arctiini-Spilosomina	Hypercompe caudata (Walker, 1855)	Hypercompe caudata[1 individuals]		Hypercompe caudata[13 individuals]
357	Erebidae	Arctiinae	Arctiini-Spilosomina	Hypercompe extrema of authors (not Walker, 1855)	Hypercompe extrema[1 individuals]
358	Erebidae	Arctiinae	Arctiini-Spilosomina	Hypercompe oslari (Rothschild, [1910])	Hypercompe oslari[2 individuals]
359	Erebidae	Arctiinae	Arctiini-Spilosomina	Hypercompe permaculata (Packard, 1872)	Hypercompe permaculata[13 individuals]
360	Erebidae	Arctiinae	Arctiini-Spilosomina	Hypercompe scribonia (Stoll, [1790])	Hypercompe scribonia[13 individuals]
361	Erebidae	Arctiinae	Arctiini-Spilosomina	Hypercompe suffusa (Schaus, 1889)	Hypercompe suffusa[15 individuals]
362	Erebidae	Arctiinae	Arctiini-Spilosomina	Hyphantria cunea (Drury, 1773)	Hyphantria cunea[189 individuals]
363	Erebidae	Arctiinae	Arctiini-Spilosomina	Leptarctia californiae (Walker, 1855)	Leptarctia californiae[10 individuals]
364	Erebidae	Arctiinae	Arctiini-Spilosomina	Phragmatobia assimilans Walker, 1855	Phragmatobia assimilans[26 individuals]
365	Erebidae	Arctiinae	Arctiini-Spilosomina	Phragmatobia fuliginosa (Linnaeus, 1758)	Phragmatobia fuliginosa[40 individuals]
366	Erebidae	Arctiinae	Arctiini-Spilosomina	Phragmatobia lineata Newman & Donahue, 1966	Phragmatobia lineata[4 individuals]
367	Erebidae	Arctiinae	Arctiini-Spilosomina	Pyrrharctia isabella (J.E. Smith, 1797)	Pyrrharctia isabella[91 individuals]
368	Erebidae	Arctiinae	Arctiini-Spilosomina	Seirarctia echo (J.E. Smith, 1797)	Seirarctia echo[7 individuals]
369	Erebidae	Arctiinae	Arctiini-Spilosomina	Spilosoma congrua Walker, 1855	Spilosoma congrua[98 individuals]
370	Erebidae	Arctiinae	Arctiini-Spilosomina	Spilosoma dubia (Walker, 1855)	Spilosoma dubia[10 individuals]
371	Erebidae	Arctiinae	Arctiini-Spilosomina	Spilosoma latipennis Stretch, 1872	Spilosoma latipennis[20 individuals]
372	Erebidae	Arctiinae	Arctiini-Spilosomina	Spilosoma pteridis H. Edwards, 1875	Spilosoma pteridis[10 individuals]
373	Erebidae	Arctiinae	Arctiini-Spilosomina	Spilosoma vagans (Boisduval, 1852)	Spilosoma vagans[36 individuals]
374	Erebidae	Arctiinae	Arctiini-Spilosomina	Spilosoma vestalis Packard, 1864	Spilosoma vestalis[20 individuals]
375	Erebidae	Arctiinae	Arctiini-Spilosomina	Spilosoma virginica (Fabricius, 1798)	Spilosoma virginica[131 individuals]
376	Erebidae	Arctiinae	Lithosiini-Acsalina	Acsala anomala Benjamin, 1935	Acsala anomala[8 individuals]
377	Erebidae	Arctiinae	Lithosiini-Cisthenina	Bruceia hubbardi Dyar, 1898	Bruceia hubbardi[17 individuals]
378	Erebidae	Arctiinae	Lithosiini-Cisthenina	Bruceia pulverina Neumögen, 1893	Bruceia pulverina[16 individuals]
379	Erebidae	Arctiinae	Lithosiini-Cisthenina	Cisthene angelus (Dyar, 1904)	Cisthene angelus[42 individuals]
380	Erebidae	Arctiinae	Lithosiini-Cisthenina	Cisthene barnesii (Dyar, 1904)	Cisthene barnesii[16 individuals]
381	Erebidae	Arctiinae	Lithosiini-Cisthenina	Cisthene conjuncta (Barnes & McDunnough, 1913)	Cisthene conjuncta[1 individuals]
382	Erebidae	Arctiinae	Lithosiini-Cisthenina	Cisthene coronado C.B. Knowlton, 1967	Cisthene coronado[1 individuals]
383	Erebidae	Arctiinae	Lithosiini-Cisthenina	Cisthene deserta (Felder, 1868)	Cisthene deserta[3 individuals]
384	Erebidae	Arctiinae	Lithosiini-Cisthenina	Cisthene dorsimacula (Dyar, 1904)	Cisthene dorsimacula[6 individuals]
385	Erebidae	Arctiinae	Lithosiini-Cisthenina	Cisthene faustinula (Boisduval, 1869)	Cisthene faustinula[2 individuals]
386	Erebidae	Arctiinae	Lithosiini-Cisthenina	Cisthene juanita Barnes & Benjamin, 1925	Cisthene juanita[14 individuals]
387	Erebidae	Arctiinae	Lithosiini-Cisthenina	Cisthene kentuckiensis (Dyar, 1904)	Cisthene kentuckiensis[15 individuals]
388	Erebidae	Arctiinae	Lithosiini-Cisthenina	Cisthene liberomacula (Dyar, 1904)	Cisthene liberomacula[61 individuals]
389	Erebidae	Arctiinae	Lithosiini-Cisthenina	Cisthene martini C.B. Knowlton, 1967	Cisthene martini[23 individuals]
390	Erebidae	Arctiinae	Lithosiini-Cisthenina	Cisthene packardii (Grote, 1863)	Cisthene packardii[23 individuals]
391	Erebidae	Arctiinae	Lithosiini-Cisthenina	Cisthene perrosea (Dyar, 1904)	Cisthene perrosea[4 individuals]
392	Erebidae	Arctiinae	Lithosiini-Cisthenina	Cisthene picta (Barnes & McDunnough, 1918)	Cisthene picta[1 individuals]
393	Erebidae	Arctiinae	Lithosiini-Cisthenina	Cisthene plumbea Stretch, 1885	Cisthene plumbea[20 individuals]
394	Erebidae	Arctiinae	Lithosiini-Cisthenina	Cisthene striata Ottolengui, 1898	Cisthene striata[1 individuals]
395	Erebidae	Arctiinae	Lithosiini-Cisthenina	Cisthene subjecta Walker, 1854	Cisthene subjecta[37 individuals]
396	Erebidae	Arctiinae	Lithosiini-Cisthenina	Cisthene subrufa (Barnes & McDunnough, 1913)	Cisthene subrufa[7 individuals]
397	Erebidae	Arctiinae	Lithosiini-Cisthenina	Cisthene tenuifascia Harvey, 1875	Cisthene tenuifascia[46 individuals]
398	Erebidae	Arctiinae	Lithosiini-Cisthenina	Cisthene unifascia Grote & Robinson, 1868	Cisthene unifascia[19 individuals]
399	Erebidae	Arctiinae	Lithosiini-Cisthenina	Clemensia albata Packard, 1864	Clemensia albata[144 individuals]
400	Erebidae	Arctiinae	Lithosiini-Cisthenina	Clemensia patella of authors, not (Druce, 1885)	Clemensia patella[23 individuals]
401	Erebidae	Arctiinae	Lithosiini-Cisthenina	Haematomis uniformis Schaus, 1899	Haematomis uniformis[9 individuals]
402	Erebidae	Arctiinae	Lithosiini-Cisthenina	Hypoprepia cadaverosa Strecker, 1878	Hypoprepia cadaverosa[9 individuals]
403	Erebidae	Arctiinae	Lithosiini-Cisthenina	Hypoprepia fucosa Hübner, [1831]	Hypoprepia fucosa[102 individuals]
404	Erebidae	Arctiinae	Lithosiini-Cisthenina	Hypoprepia inculta H. Edwards, 1882	Hypoprepia inculta[11 individuals]
405	Erebidae	Arctiinae	Lithosiini-Cisthenina	Hypoprepia miniata (W. Kirby, 1837)	Hypoprepia miniata[95 individuals]
406	Erebidae	Arctiinae	Lithosiini-Cisthenina	Lycomorpha desertus H. Edwards, 1881		Lycomorpha desertus H. Edwards, 1881		to be synonymized with Lycomorpha pholus (Drury, 1773)
407	Erebidae	Arctiinae	Lithosiini-Cisthenina	Lycomorpha fulgens (H. Edwards, 1881)	Lycomorpha fulgens[2 individuals]
408	Erebidae	Arctiinae	Lithosiini-Cisthenina	Lycomorpha grotei (Packard, 1864)	Lycomorpha grotei[7 individuals]
409	Erebidae	Arctiinae	Lithosiini-Cisthenina	Lycomorpha pholus (Drury, 1773)	Lycomorpha pholus[19 individuals]
410	Erebidae	Arctiinae	Lithosiini-Cisthenina	Lycomorpha regulus (Grinnell, 1903)	Lycomorpha regulus[4 individuals]
411	Erebidae	Arctiinae	Lithosiini-Cisthenina	Lycomorpha splendens Barnes & McDunnough, 1912	Lycomorpha splendens[12 individuals]
412	Erebidae	Arctiinae	Lithosiini-Cisthenina	Lycomorphodes sordida (Butler, 1877)			Lycomorphodes sordida[12 individuals]
413	Erebidae	Arctiinae	Lithosiini-Cisthenina	Ptychoglene coccinea (H. Edwards, 1886)	Ptychoglene coccinea[2 individuals]
414	Erebidae	Arctiinae	Lithosiini-Cisthenina	Ptychoglene phrada Druce, 1889	Ptychoglene phrada[1 individuals]
415	Erebidae	Arctiinae	Lithosiini-Cisthenina	Ptychoglene sanguineola (Boisduval, 1870)		Ptychoglene sanguineola (Boisduval, 1870)
416	Erebidae	Arctiinae	Lithosiini-Cisthenina	Rhabdatomis laudamia (Druce, 1885)			Rhabdatomis laudamia[127 individuals]
417	Erebidae	Arctiinae	Lithosiini-Eudesmiina	Eudesmia arida (Skinner, 1906)	Eudesmia arida[9 individuals]
418	Erebidae	Arctiinae	Lithosiini-Eudesmiina	Eudesmia menea (Drury, 1782)			Eudesmia menea[29 individuals]
419	Erebidae	Arctiinae	Lithosiini-Lithosiina	Agylla septentrionalis Barnes & McDunnough, 1911	Agylla septentrionalis[10 individuals]
420	Erebidae	Arctiinae	Lithosiini-Lithosiina	Crambidia casta (Packard, 1869)	Crambidia casta[24 individuals]
421	Erebidae	Arctiinae	Lithosiini-Lithosiina	Crambidia cephalica (Grote & Robinson, 1870)	Crambidia cephalica[57 individuals]
422	Erebidae	Arctiinae	Lithosiini-Lithosiina	Crambidia dusca Barnes & McDunnough, 1913	Crambidia dusca[21 individuals]
423	Erebidae	Arctiinae	Lithosiini-Lithosiina	Crambidia impura Barnes & McDunnough, 1913	Crambidia impura[5 individuals]
424	Erebidae	Arctiinae	Lithosiini-Lithosiina	Crambidia lithosioides Dyar, 1898	Crambidia lithosioides[11 individuals]
425	Erebidae	Arctiinae	Lithosiini-Lithosiina	Crambidia myrlosea Dyar, 1917	Crambidia myrlosea[12 individuals]		Crambidia myrlosea[9 individuals]
426	Erebidae	Arctiinae	Lithosiini-Lithosiina	Crambidia pallida Packard, 1864	Crambidia pallida[85 individuals]
427	Erebidae	Arctiinae	Lithosiini-Lithosiina	Crambidia pura Barnes & McDunnough, 1913	Crambidia pura[7 individuals]
428	Erebidae	Arctiinae	Lithosiini-Lithosiina	Crambidia suffusa Barnes & McDunnough, 1912		Crambidia suffusa Barnes & McDunnough, 1912
429	Erebidae	Arctiinae	Lithosiini-Lithosiina	Crambidia uniformis Dyar, 1898	Crambidia uniformis[7 individuals]
430	Erebidae	Arctiinae	Lithosiini-Lithosiina	Crambidia xanthocorpa Lewis, 2014	Crambidia xanthocorpa[25 individuals]
431	Erebidae	Arctiinae	Lithosiini-Lithosiina	Gardinia anopla Hering, 1925	Gardinia anopla[1 individuals]
432	Erebidae	Arctiinae	Lithosiini-Lithosiina	Gnamptonychia ventralis Barnes & Lindsey, 1921	Gnamptonychia ventralis[6 individuals]		Gnamptonychia ventralis[2 individuals]
433	Erebidae	Arctiinae	Lithosiini-Lithosiina	Inopsis funerea (Grote, 1883)	Inopsis funerea[1 individuals]
434	Erebidae	Arctiinae	Lithosiini-Lithosiina	Inopsis modulata (H. Edwards, 1884)	Inopsis modulata[1 individuals]		Inopsis modulata[2 individuals]
435	Erebidae	Arctiinae	Lithosiini-Lithosiina	Manulea bicolor (Grote, 1864)	Manuela bicolor[173 individuals]
436	Erebidae	Boletobiinae	Aventiini	Oruza albocostaliata (Packard, 1876)	Oruza albocostaliata[8 individuals]
437	Erebidae	Boletobiinae	Aventiini	Oruza albocostata (Druce, 1899)	Oruza albocostata[3 individuals]
438	Erebidae	Boletobiinae	Boletobiini	Metalectra albilinea Richards, 1941	Metalectra albilinea[9 individuals]
439	Erebidae	Boletobiinae	Boletobiini	Metalectra bigallis (Smith, 1908)	Metalectra bigallis[5 individuals]
440	Erebidae	Boletobiinae	Boletobiini	Metalectra cinctus (Smith, 1905)	Metalectra cinctus[2 individuals]
441	Erebidae	Boletobiinae	Boletobiini	Metalectra diabolica Barnes & Benjamin, 1924	Metalectra diabolica[11 individuals]
442	Erebidae	Boletobiinae	Boletobiini	Metalectra discalis (Grote, 1876)	Metalectra discalis[54 individuals]
443	Erebidae	Boletobiinae	Boletobiini	Metalectra edilis (Smith, 1906)	Metalectra edilis[10 individuals]
444	Erebidae	Boletobiinae	Boletobiini	Metalectra geminicincta Schaus, 1916	Metalectra geminicincta[3 individuals]
445	Erebidae	Boletobiinae	Boletobiini	Metalectra miserulata (Grote, 1882)	Metalectra miserulata[20 individuals]
446	Erebidae	Boletobiinae	Boletobiini	Metalectra quadrisignata (Walker, [1858])	Metalectra quadrisignata[22 individuals]
447	Erebidae	Boletobiinae	Boletobiini	Metalectra richardsi Brower, 1941	Metalectra richardsi[23 individuals]
448	Erebidae	Boletobiinae	Boletobiini	Metalectra tantillus (Grote, 1875)	Metalectra tantillus[14 individuals]
449	Erebidae	Boletobiinae	Boletobiini	Mycterophora geometriformis Hill, 1924	Mycterophora geometriformis[2 individuals]
450	Erebidae	Boletobiinae	Boletobiini	Mycterophora inexplicata (Walker, [1863])	Mycterophora inexplicata[5 individuals]
451	Erebidae	Boletobiinae	Boletobiini	Mycterophora longipalpata Hulst, 1896	Mycterophora longipalpata[15 individuals]
452	Erebidae	Boletobiinae	Boletobiini	Mycterophora monticola Hulst, 1896	Mycterophora monticola[1 individuals]
453	Erebidae	Boletobiinae	Boletobiini	Mycterophora rubricans Barnes & McDunnough, 1918	Mycterophora rubricans[2 individuals]
454	Erebidae	Boletobiinae	Boletobiini	Parascotia fuliginaria (Linnaeus, 1761)			Parascotia fuliginaria[20 individuals]
455	Erebidae	Boletobiinae	Boletobiini	Prosoparia anormalis (Barnes & McDunnough, 1912)	Prosoparia anormalis[4 individuals]
456	Erebidae	Boletobiinae	Boletobiini	Prosoparia floridana Lafontaine & Dickel, 2009	Prosoparia floridana[24 individuals]
457	Erebidae	Boletobiinae	Boletobiini	Prosoparia perfuscaria Grote, 1883	Prosoparia perfuscaria[11 individuals]
458	Erebidae	Boletobiinae	Eublemmini	Eublemma cinnamomea (Herrich-Schäffer, 1868)	Eublemma cinnamomea[9 individuals]		Eublemma cinnamomea[3 individuals]
459	Erebidae	Boletobiinae	Eublemmini	Eublemma irresoluta (Dyar, 1919)		Eublemma irresoluta (Dyar, 1919)
460	Erebidae	Boletobiinae	Eublemmini	Eublemma minima (Guenée, 1852)	Eublemma minima[20 individuals]
461	Erebidae	Boletobiinae	Eublemmini	Eublemma recta (Guenée, 1852)	Eublemma recta[8 individuals]
462	Erebidae	Boletobiinae	Eublemmini	Proroblemma testa Barnes & McDunnough, 1913	Proroblemma testa[10 individuals]
463	Erebidae	Boletobiinae	Phytometrini	Glympis concors (Hübner, 1823)	Glympis concors[1 individuals]
464	Erebidae	Boletobiinae	Phytometrini	Hemeroplanis habitalis (Walker, 1859)	Hemeroplanis habitalis[49 individuals]
465	Erebidae	Boletobiinae	Phytometrini	Hemeroplanis historialis (Grote, 1882)	Hemeroplanis historialis[28 individuals]
466	Erebidae	Boletobiinae	Phytometrini	Hemeroplanis immaculalis (Harvey, 1875)	Hemeroplanis immaculalis[1 individuals]
467	Erebidae	Boletobiinae	Phytometrini	Hemeroplanis incusalis (Grote, 1881)	Hemeroplanis incusalis[120 individuals]
468	Erebidae	Boletobiinae	Phytometrini	Hemeroplanis parallela (Smith, 1907)	Hemeroplanis parallela[7 individuals]
469	Erebidae	Boletobiinae	Phytometrini	Hemeroplanis punitalis (Smith, 1907)	Hemeroplanis punitalis[10 individuals]
470	Erebidae	Boletobiinae	Phytometrini	Hemeroplanis rectalis (Smith, 1907)	Hemeroplanis rectalis[8 individuals]
471	Erebidae	Boletobiinae	Phytometrini	Hemeroplanis reversalis (Smith, 1907)	Hemeroplanis reversalis[1 individuals]		Hemeroplanis reversalis[27 individuals]
472	Erebidae	Boletobiinae	Phytometrini	Hemeroplanis scopulepes (Haworth, 1809)	Hemeroplanis scopulepes[18 individuals]
473	Erebidae	Boletobiinae	Phytometrini	Hemeroplanis trilineosa (Dyar, 1918)	Hemeroplanis trilineosa[1 individuals]
474	Erebidae	Boletobiinae	Phytometrini	Hormoschista latipalpis (Walker, 1858)	Hormoschista latipalpis[7 individuals]
475	Erebidae	Boletobiinae	Phytometrini	Hyperstrotia aetheria (Grote, 1879)	Hyperstrotia aetheria[26 individuals]
476	Erebidae	Boletobiinae	Phytometrini	Hyperstrotia flaviguttata (Grote, 1882)	Hyperstrotia flaviguttata[9 individuals]
477	Erebidae	Boletobiinae	Phytometrini	Hyperstrotia nana (Hübner, 1818)	Hyperstrotia nana [36 individuals]
478	Erebidae	Boletobiinae	Phytometrini	Hyperstrotia pervertens (Barnes & McDunnough, 1918)	Hyperstrotia pervertens[32 individuals]
479	Erebidae	Boletobiinae	Phytometrini	Hyperstrotia secta (Grote, 1879)	Hyperstrotia secta[11 individuals]
480	Erebidae	Boletobiinae	Phytometrini	Janseodes melanospila (Guenée, 1852)	Janseodes melanospila[2 individuals]		Janseodes melanospila[2 individuals]
481	Erebidae	Boletobiinae	Phytometrini	Mursa phtisialis (Guenée, 1854)	Mursa phtisialis[2 individuals]		Mursa phtisialis[3 individuals]
482	Erebidae	Boletobiinae	Phytometrini	Nychioptera accola Franclemont, 1966	Nychioptera accola[2 individuals]
483	Erebidae	Boletobiinae	Phytometrini	Nychioptera noctuidalis (Dyar, 1907)	Nychioptera noctuidalis[11 individuals]
484	Erebidae	Boletobiinae	Phytometrini	Nychioptera opada Franclemont, 1966	Nychioptera opada[2 individuals]
485	Erebidae	Boletobiinae	Phytometrini	Ommatochila mundula (Zeller, 1872)	Ommatochila mundula[16 individuals]
486	Erebidae	Boletobiinae	Phytometrini	Phytometra apicata Barnes & McDunnough, 1916	Phytometra apicata[1 individuals]
487	Erebidae	Boletobiinae	Phytometrini	Phytometra ernestinana (Blanchard, 1840)	Phytometra ernestinana[8 individuals]
488	Erebidae	Boletobiinae	Phytometrini	Phytometra obliqualis (Dyar, 1912)	Phytometra obliqualis[6 individuals]
489	Erebidae	Boletobiinae	Phytometrini	Phytometra orgiae (Grote, 1875)	Phytometra orgiae[18 individuals]
490	Erebidae	Boletobiinae	Phytometrini	Phytometra rhodarialis (Walker, 1859)	Phytometra rhodarialis[19 individuals]
491	Erebidae	Boletobiinae	Phytometrini	Spargaloma sexpunctata Grote, 1873	Spargaloma sexpunctata[31 individuals]
492	Erebidae	Boletobiinae	Phytometrini (incertae sedis)	Aglaonice otignatha Hampson, 1924	Aglaonice otignatha[3 individuals]
493	Erebidae	Boletobiinae	Phytometrini (incertae sedis)	Allerastria albiciliatus (Smith, 1903)	Allerastria albiciliatus[13 individuals]
494	Erebidae	Boletobiinae	Phytometrini (incertae sedis)	Allerastria annae Brown, 1987	Allerastria annae[4 individuals]
495	Erebidae	Boletobiinae	Phytometrini (incertae sedis)	Bandelia angulata (Barnes & Lindsey, 1922)	Bandelia angulata[6 individuals]
496	Erebidae	Boletobiinae	Phytometrini (incertae sedis)	Cecharismena anartoides (Walker, 1865)			Cecharismena anartoides[27 individuals]
497	Erebidae	Boletobiinae	Phytometrini (incertae sedis)	Cecharismena cara Möschler, 1890	Cecharismena cara[1 individuals]
498	Erebidae	Boletobiinae	Phytometrini (incertae sedis)	Cecharismena jalapena (Schaus, 1906)	Cecharismena jalapena[6 individuals]
499	Erebidae	Boletobiinae	Phytometrini (incertae sedis)	Cecharismena nectarea Möschler, 1890	Cecharismena nectarea[2 individuals]
500	Erebidae	Boletobiinae	Phytometrini (incertae sedis)	Euaontia clarki Barnes & McDunnough, 1916	Euaontia clarki[6 individuals]
501	Erebidae	Boletobiinae	Phytometrini (incertae sedis)	Euaontia semirufa Barnes & McDunnough, 1910	Euaontia semirufa[1 individuals]		Euaontia semirufa[1 individuals]
502	Erebidae	Boletobiinae	Phytometrini (incertae sedis)	Homocerynea cleoriformis Barnes & McDunnough, 1913	Homocerynea cleoriformis[1 individuals]
503	Erebidae	Boletobiinae	Phytometrini (incertae sedis)	Isogona natatrix Guenée, 1852	Isogona natatrix[4 individuals]
504	Erebidae	Boletobiinae	Phytometrini (incertae sedis)	Isogona punctipennis (Grote, 1883)	Isogona punctipennis[2 individuals]
505	Erebidae	Boletobiinae	Phytometrini (incertae sedis)	Isogona scindens (Walker, 1858)	Isogona scindens[6 individuals]
506	Erebidae	Boletobiinae	Phytometrini (incertae sedis)	Isogona segura Barnes, 1907	Isogona segura[10 individuals]
507	Erebidae	Boletobiinae	Phytometrini (incertae sedis)	Isogona snowi (Smith, 1908)	Isogona snowi[7 individuals]
508	Erebidae	Boletobiinae	Phytometrini (incertae sedis)	Isogona tenuis (Grote, 1872)	Isogona tenuis[29 individuals]
509	Erebidae	Boletobiinae	Phytometrini (incertae sedis)	Isogona texana (Smith, 1900)	Isogona texana[2 individuals]
510	Erebidae	Calpinae	Calpini	Calyptra canadensis (Bethune, 1865)	Calyptra canadensis[9 individuals]
511	Erebidae	Calpinae	Calpini	Gonodonta bidens Geyer, 1832		Gonodonta bidens Geyer, 1832	Gonodonta bidens[58 individuals]
512	Erebidae	Calpinae	Calpini	Gonodonta fulvangula Geyer, 1832	Gonodonta fulvangula[1 individuals]		Gonodonta fulvangula[98 individuals]
513	Erebidae	Calpinae	Calpini	Gonodonta incurva (Sepp, [1840])	Gonodonta incurva[1 individuals]		Gonodonta incurva[70 individuals]
514	Erebidae	Calpinae	Calpini	Gonodonta nitidimacula Guenée, 1852			Gonodonta nitidimacula[32 individuals]
515	Erebidae	Calpinae	Calpini	Gonodonta nutrix (Stoll, [1780])	Gonodonta nutrix[2 individuals]
516	Erebidae	Calpinae	Calpini	Gonodonta pyrgo (Cramer, [1777])	Gonodonta pyrgo[3 individuals]
517	Erebidae	Calpinae	Calpini	Gonodonta sicheas (Cramer, [1777])	Gonodonta sicheas[1 individuals]		Gonodonta sicheas[100 individuals]
518	Erebidae	Calpinae	Calpini	Gonodonta sinaldus Guenée, 1852	Gonodonta sinaldus[5 individuals]
519	Erebidae	Calpinae	Calpini	Gonodonta unica Neumögen, 1891	Gonodonta unica[3 individuals]
520	Erebidae	Calpinae	Calpini	Gonodontodes dispar Hampson, 1913	Gonodontodes dispar[3 individuals]
521	Erebidae	Calpinae	Calpini	Plusiodonta amado Barnes, 1907	Plusiodonta amado[1 individuals]
522	Erebidae	Calpinae	Calpini	Plusiodonta compressipalpis Guenée, 1852	Plusiodonta compressipalpis[50 individuals]
523	Erebidae	Calpinae	Ophiderini	Eudocima apta (Walker, [1858])	Eudocima apta[2 individuals]		Eudocima apta[11 individuals]
524	Erebidae	Calpinae	Ophiderini	Eudocima serpentifera (Walker, [1858])			Eudocima serpentifera[10 individuals]
525	Erebidae	Calpinae	Ophiderini	Eudocima tyrannus (Guenée, 1852)			Eudocima tyrannus[5 individuals]
526	Erebidae	Erebinae	Catocalini	Catocala abbreviatella Grote, 1872	Catocala abbreviatella[9 individuals]
527	Erebidae	Erebinae	Catocalini	Catocala aestivalia Kons & Borth, 2015	Catocala aestivalia [28 individuals]
528	Erebidae	Erebinae	Catocalini	Catocala agrippina Strecker, 1874	Catocala agrippina[15 individuals]
529	Erebidae	Erebinae	Catocalini	Catocala aholibah Strecker, 1874	Catocala aholibah[8 individuals]
530	Erebidae	Erebinae	Catocalini	Catocala alabamae Grote, 1875	Catocala alabamae[43 individuals]
531	Erebidae	Erebinae	Catocalini	Catocala amatrix (Hübner, [1813])	Catocala amatrix[17 individuals]
532	Erebidae	Erebinae	Catocalini	Catocala amestris Strecker, 1874	Catocala amestris[9 individuals]
533	Erebidae	Erebinae	Catocalini	Catocala amica (Hübner, 1818)	Catocala amica[22 individuals]
534	Erebidae	Erebinae	Catocalini	Catocala andromache H. Edwards, 1885	Catocala andromache[6 individuals]
535	Erebidae	Erebinae	Catocalini	Catocala andromedae Guenée, 1852	Catocala andromedae[55 individuals]
536	Erebidae	Erebinae	Catocalini	Catocala angusi Grote, 1876	Catocala angusi[33 individuals]
537	Erebidae	Erebinae	Catocalini	Catocala antinympha (Hübner, [1823])	Catocala antinympha[4 individuals]
538	Erebidae	Erebinae	Catocalini	Catocala atocala Brou, 1985	Catocala atocala[5 individuals]
539	Erebidae	Erebinae	Catocalini	Catocala badia Grote & Robinson, 1866	Catocala badia[16 individuals]
540	Erebidae	Erebinae	Catocalini	Catocala benjamini Brower, 1937	Catocala benjamini[30 individuals]
541	Erebidae	Erebinae	Catocalini	Catocala blandula Hulst, 1884	Catocala blandula[33 individuals]
542	Erebidae	Erebinae	Catocalini	Catocala briseis W. H. Edwards, 1864	Catocala briseis[31 individuals]
543	Erebidae	Erebinae	Catocalini	Catocala caesia Hawks, 2010	Catocala caesia[3 individuals]
544	Erebidae	Erebinae	Catocalini	Catocala californica W. H. Edwards, 1864	Catocala californica[33 individuals]
545	Erebidae	Erebinae	Catocalini	Catocala californiensis Brower, 1976	Catocala californiensis[10 individuals]
546	Erebidae	Erebinae	Catocalini	Catocala cara Guenée, 1852	Catocala cara[21 individuals]
547	Erebidae	Erebinae	Catocalini	Catocala carissima Hulst, 1880	Catocala carissima[19 individuals]
548	Erebidae	Erebinae	Catocalini	Catocala cerogama Guenée, 1852	Catocala cerogama[25 individuals]
549	Erebidae	Erebinae	Catocalini	Catocala chelidonia Grote, 1881	Catocala chelidonia[20 individuals]
550	Erebidae	Erebinae	Catocalini	Catocala clintonii Grote, 1864	Catocala clintonii[15 individuals]
551	Erebidae	Erebinae	Catocalini	Catocala coccinata Grote, 1872	Catocala coccinata[41 individuals]
552	Erebidae	Erebinae	Catocalini	Catocala concumbens Walker, [1858]	Catocala concumbens[19 individuals]
553	Erebidae	Erebinae	Catocalini	Catocala connubialis Guenée, 1852	Catocala connubialis[14 individuals]
554	Erebidae	Erebinae	Catocalini	Catocala consors (J.E. Smith, 1797)	Catocala consors[18 individuals]
555	Erebidae	Erebinae	Catocalini	Catocala crataegi Saunders, 1876	Catocala crataegi[31 individuals]
556	Erebidae	Erebinae	Catocalini	Catocala dejecta Strecker, 1880	Catocala dejecta[9 individuals]
557	Erebidae	Erebinae	Catocalini	Catocala delilah Strecker, 1874	Catocala delilah[12 individuals]
558	Erebidae	Erebinae	Catocalini	Catocala desdemona H. Edwards, 1882	Catocala desdemona[14 individuals]
559	Erebidae	Erebinae	Catocalini	Catocala dulciola Grote, 1881	Catocala dulciola[5 individuals]
560	Erebidae	Erebinae	Catocalini	Catocala electilis Walker, [1858]			Catocala electilisi[2 individuals]
561	Erebidae	Erebinae	Catocalini	Catocala epione (Drury, 1773)	Catocala epione[20 individuals]
562	Erebidae	Erebinae	Catocalini	Catocala faustina Strecker, 1873	Catocala faustina[26 individuals]
563	Erebidae	Erebinae	Catocalini	Catocala flebilis Grote, 1872	Catocala flebilis[16 individuals]
564	Erebidae	Erebinae	Catocalini	Catocala frederici Grote, 1872	Catocala frederici[19 individuals]
565	Erebidae	Erebinae	Catocalini	Catocala gracilis W. H. Edwards, 1864	Catocala gracilis[35 individuals]
566	Erebidae	Erebinae	Catocalini	Catocala grisatra Brower, 1936	Catocala grisatra[5 individuals]
567	Erebidae	Erebinae	Catocalini	Catocala grotiana Bailey, 1879	Catocala grotiana[12 individuals]
568	Erebidae	Erebinae	Catocalini	Catocala grynea (Cramer, [1779])	Catocala grynea[36 individuals]
569	Erebidae	Erebinae	Catocalini	Catocala habilis Grote, 1872	Catocala habilis[18 individuals]
570	Erebidae	Erebinae	Catocalini	Catocala hermia H. Edwards, 1880	Catocala hermia[50 individuals]
571	Erebidae	Erebinae	Catocalini	Catocala herodias Strecker, 1876	Catocala herodias[5 individuals]
572	Erebidae	Erebinae	Catocalini	Catocala ilia (Cramer, [1775])	Catocala ilia[32 individuals]
573	Erebidae	Erebinae	Catocalini	Catocala illecta Walker, [1858]	Catocala illecta[5 individuals]
574	Erebidae	Erebinae	Catocalini	Catocala innubens Guenée, 1852	Catocala innubens[12 individuals]
575	Erebidae	Erebinae	Catocalini	Catocala insolabilis Guenée, 1852	Catocala insolabilis[13 individuals]
576	Erebidae	Erebinae	Catocalini	Catocala irene Behr, 1870	Catocala irene[16 individuals]
577	Erebidae	Erebinae	Catocalini	Catocala jair Strecker, 1897	Catocala jair[58 individuals]
578	Erebidae	Erebinae	Catocalini	Catocala jessica H. Edwards, 1877	Catocala jessica[24 individuals]
579	Erebidae	Erebinae	Catocalini	Catocala johnsoniana Brower, 1976	Catocala johnsoniana[6 individuals]
580	Erebidae	Erebinae	Catocalini	Catocala judith Strecker, 1874	Catocala judith[13 individuals]
581	Erebidae	Erebinae	Catocalini	Catocala junctura Walker, [1858]	Catocala junctura[38 individuals]
582	Erebidae	Erebinae	Catocalini	Catocala lacrymosa Guenée, 1852	Catocala lacrymosa[24 individuals]
583	Erebidae	Erebinae	Catocalini	Catocala lincolnana Brower, 1976	Catocala lincolnana[11 individuals]
584	Erebidae	Erebinae	Catocalini	Catocala lineella Grote, 1872	Catocala lineella[16 individuals]
585	Erebidae	Erebinae	Catocalini	Catocala louiseae J. Bauer, 1965	Catocala louiseae[19 individuals]
586	Erebidae	Erebinae	Catocalini	Catocala luciana Strecker, 1874	Catocala luciana[6 individuals]
587	Erebidae	Erebinae	Catocalini	Catocala luctuosa Hulst, 1884	Catocala luctuosa[28 individuals]
588	Erebidae	Erebinae	Catocalini	Catocala maestosa Hulst, 1884	Catocala maestosa[22 individuals]
589	Erebidae	Erebinae	Catocalini	Catocala marmorata W. H. Edwards, 1864	Catocala marmorata[11 individuals]
590	Erebidae	Erebinae	Catocalini	Catocala mcdunnoughi Brower, 1937	Catocala mcdunnoughi[5 individuals]
591	Erebidae	Erebinae	Catocalini	Catocala meskei Grote, 1873	Catocala meskei[29 individuals]
592	Erebidae	Erebinae	Catocalini	Catocala messalina Guenée, 1852	Catocala messalina[17 individuals]
593	Erebidae	Erebinae	Catocalini	Catocala micronympha Guenée, 1852	Catocala micronympha[29 individuals]
594	Erebidae	Erebinae	Catocalini	Catocala minuta Edwards, 1864	Catocala minuta[9 individuals]
595	Erebidae	Erebinae	Catocalini	Catocala mira Grote, 1876	Catocala mira[48 individuals]
596	Erebidae	Erebinae	Catocalini	Catocala miranda H. Edwards, 1881	Catocala miranda[10 individuals]
597	Erebidae	Erebinae	Catocalini	Catocala muliercula Guenée, 1852	Catocala muliercula[11 individuals]
598	Erebidae	Erebinae	Catocalini	Catocala myristica Kons & Borth, 2015	Catocala myristica [15 individuals]
599	Erebidae	Erebinae	Catocalini	Catocala nebulosa W. H. Edwards, 1864	Catocala nebulosa[8 individuals]
600	Erebidae	Erebinae	Catocalini	Catocala neogama (J.E. Smith, 1797)	Catocala neogama[54 individuals]
601	Erebidae	Erebinae	Catocalini	Catocala nuptialis Walker, [1858]	Catocala nuptialis[5 individuals]
602	Erebidae	Erebinae	Catocalini	Catocala obscura Strecker, 1873	Catocala obscura[36 individuals]
603	Erebidae	Erebinae	Catocalini	Catocala ophelia H. Edwards, 1880	Catocala ophelia[4 individuals]
604	Erebidae	Erebinae	Catocalini	Catocala orba Kusnezov, 1903	Catocala orba[10 individuals]
605	Erebidae	Erebinae	Catocalini	Catocala palaeogama Guenée, 1852	Catocala palaeogama[18 individuals]
606	Erebidae	Erebinae	Catocalini	Catocala parta Guenée, 1852	Catocala parta[13 individuals]
607	Erebidae	Erebinae	Catocalini	Catocala piatrix Grote, 1864	Catocala piatrix[24 individuals]
608	Erebidae	Erebinae	Catocalini	Catocala praeclara Grote & Robinson, 1866	Catocala praeclara[43 individuals]
609	Erebidae	Erebinae	Catocalini	Catocala pretiosa Lintner, 1876	Catocala pretiosa[26 individuals]
610	Erebidae	Erebinae	Catocalini	Catocala relicta Walker, [1858]	Catocala relicta[30 individuals]
611	Erebidae	Erebinae	Catocalini	Catocala residua Grote, 1874	Catocala residua[27 individuals]
612	Erebidae	Erebinae	Catocalini	Catocala retecta Grote, 1872	Catocala retecta[35 individuals]
613	Erebidae	Erebinae	Catocalini	Catocala robinsonii Grote, 1872	Catocala robinsonii[22 individuals]
614	Erebidae	Erebinae	Catocalini	Catocala sappho Strecker, 1874	Catocala sappho[6 individuals]
615	Erebidae	Erebinae	Catocalini	Catocala semirelicta Grote, 1874	Catocala semirelicta[47 individuals]
616	Erebidae	Erebinae	Catocalini	Catocala serena W. H. Edwards, 1864	Catocala serena[16 individuals]
617	Erebidae	Erebinae	Catocalini	Catocala similis Edwards, 1864	Catocala similis[23 individuals]
618	Erebidae	Erebinae	Catocalini	Catocala sordida Grote, 1877	Catocala sordida[64 individuals]
619	Erebidae	Erebinae	Catocalini	Catocala subnata Grote, 1864	Catocala subnata[17 individuals]
620	Erebidae	Erebinae	Catocalini	Catocala texanae French, 1902	Catocala texanae[6 individuals]
621	Erebidae	Erebinae	Catocalini	Catocala ulalume Strecker, 1878	Catocala ulalume[7 individuals]
622	Erebidae	Erebinae	Catocalini	Catocala ultronia (Hübner, 1823)	Catocala ultronia[45 individuals]
623	Erebidae	Erebinae	Catocalini	Catocala umbrosa Brou, 2003	Catocala umbrosa[16 individuals]
624	Erebidae	Erebinae	Catocalini	Catocala unijuga Walker, [1858]	Catocala unijuga[16 individuals]
625	Erebidae	Erebinae	Catocalini	Catocala verrilliana Grote, 1875	Catocala verrilliana[65 individuals]
626	Erebidae	Erebinae	Catocalini	Catocala vidua (J.E. Smith, 1797)	Catocala vidua[9 individuals]
627	Erebidae	Erebinae	Catocalini	Catocala violenta H. Edwards, 1880	Catocala violenta[8 individuals]
628	Erebidae	Erebinae	Catocalini	Catocala whitneyi Dodge, 1874	Catocala whitneyi[5 individuals]
629	Erebidae	Erebinae	Catocalini	Spiloloma lunilinea Grote, 1873	Spiloloma lunilinea[13 individuals]
630	Erebidae	Erebinae	Euclidiini	Caenurgia chloropha (Hübner, 1818)	Caenurgia chloropha[22 individuals]
631	Erebidae	Erebinae	Euclidiini	Caenurgia togataria (Walker, 1862)	Caenurgia togataria[47 individuals]
632	Erebidae	Erebinae	Euclidiini	Caenurgina annexa (H. Edwards, 1890)	Caenurgina annexa[7 individuals]
633	Erebidae	Erebinae	Euclidiini	Caenurgina caerulea (Grote, 1873)	Caenurgina caerulea[4 individuals]
634	Erebidae	Erebinae	Euclidiini	Caenurgina crassiuscula (Haworth, 1809)	Caenurgina crassiuscula[104 individuals]
635	Erebidae	Erebinae	Euclidiini	Caenurgina erechtea (Cramer, [1780])	Caenurgina erechtea[59 individuals]
636	Erebidae	Erebinae	Euclidiini	Callistege diagonalis (Dyar, 1898)	Callistege diagonalis[10 individuals]
637	Erebidae	Erebinae	Euclidiini	Callistege intercalaris (Grote, 1882)	Callistege intercalaris[6 individuals]
638	Erebidae	Erebinae	Euclidiini	Callistege triangula (Barnes & McDunnough, 1918)	Callistege triangula[2 individuals]
639	Erebidae	Erebinae	Euclidiini	Celiptera frustulum Guenée, 1852	Celiptera frustulum[17 individuals]
640	Erebidae	Erebinae	Euclidiini	Celiptera valina (Schaus, 1901)	Celiptera valina[9 individuals]
641	Erebidae	Erebinae	Euclidiini	Doryodes bistrialis (Geyer, 1832)	Doryodes bistrialis[8 individuals]
642	Erebidae	Erebinae	Euclidiini	Doryodes broui Lafontaine & Sullivan, 2015	Doryodes broui [13 individuals]
643	Erebidae	Erebinae	Euclidiini	Doryodes desoto Lafontaine & Sullivan, 2015		Doryodes desoto Lafontaine & Sullivan, 2015
644	Erebidae	Erebinae	Euclidiini	Doryodes fusselli Sullivan & Lafontaine, 2015	Doryodes fusselli [2 individuals]
645	Erebidae	Erebinae	Euclidiini	Doryodes latistriga Sullivan & Lafontaine, 2015	Doryodes latistriga [9 individuals]
646	Erebidae	Erebinae	Euclidiini	Doryodes okaloosa Sullivan & Lafontaine, 2015		Doryodes okaloosa Sullivan & Lafontaine, 2015
647	Erebidae	Erebinae	Euclidiini	Doryodes reineckei Sullivan & Lafontaine, 2015	Doryodes reineckei [14 individuals]
648	Erebidae	Erebinae	Euclidiini	Doryodes spadaria Guenée, [1858]	Doryodes spadaria [18 individuals]
649	Erebidae	Erebinae	Euclidiini	Doryodes tenuistriga Barnes & McDunnough, 1918	Doryodes tenuistriga[4 individuals]
650	Erebidae	Erebinae	Euclidiini	Euclidia ardita Franclemont, 1957	Euclidia ardita[2 individuals]
651	Erebidae	Erebinae	Euclidiini	Euclidia cuspidea (Hübner, 1818)	Euclidia cuspidea[18 individuals]
652	Erebidae	Erebinae	Euclidiini	Mocis cubana Hampson, 1913	Mocis cubana[3 individuals]
653	Erebidae	Erebinae	Euclidiini	Mocis disseverans (Walker, 1858)	Mocis disseverans[9 individuals]
654	Erebidae	Erebinae	Euclidiini	Mocis latipes (Guenée, 1852)	Mocis latipes[9 individuals]
655	Erebidae	Erebinae	Euclidiini	Mocis marcida (Guenée, 1852)	Mocis marcida[26 individuals]
656	Erebidae	Erebinae	Euclidiini	Mocis texana (Morrison, 1875)	Mocis texana[30 individuals]
657	Erebidae	Erebinae	Euclidiini	Ptichodis bistrigata Hübner, 1818	Ptichodis bistrigata[5 individuals]
658	Erebidae	Erebinae	Euclidiini	Ptichodis bucetum (Grote, 1883)	Ptichodis bucetum[2 individuals]
659	Erebidae	Erebinae	Euclidiini	Ptichodis herbarum (Guenée, 1852)	Ptichodis herbarum[12 individuals]
660	Erebidae	Erebinae	Euclidiini	Ptichodis immunis (Guenée, 1852)	Ptichodis immunis[1 individuals]		Ptichodis immunis[90 individuals]
661	Erebidae	Erebinae	Euclidiini	Ptichodis ovalis (Grote, 1883)	Ptichodis ovalis[8 individuals]
662	Erebidae	Erebinae	Euclidiini	Ptichodis pacalis (Walker, 1858)	Ptichodis pacalis[4 individuals]
663	Erebidae	Erebinae	Euclidiini	Ptichodis vinculum (Guenée, 1852)	Ptichodis vinculum[13 individuals]
664	Erebidae	Erebinae	Melipotini	Boryzops purissima (Dyar, 1910)	Boryzops purissima[3 individuals]		Boryzops purissima[3 individuals]
665	Erebidae	Erebinae	Melipotini	Bulia deducta (Morrison, 1875)	Bulia deducta[163 individuals]
666	Erebidae	Erebinae	Melipotini	Bulia schausi Richards, 1936	Bulia schausi [1 individual]
667	Erebidae	Erebinae	Melipotini	Bulia similaris Richards, 1936	Bulia similaris[10 individuals]
668	Erebidae	Erebinae	Melipotini	Cissusa indiscreta (H. Edwards, 1886)	Cissusa indiscreta[7 individuals]
669	Erebidae	Erebinae	Melipotini	Cissusa mucronata (Grote, 1883)	Cissusa mucronata[12 individuals]
670	Erebidae	Erebinae	Melipotini	Cissusa spadix (Cramer, [1780])	Cissusa spadix[39 individuals]
671	Erebidae	Erebinae	Melipotini	Cissusa valens (H. Edwards, 1881)	Cissusa valens[15 individuals]
672	Erebidae	Erebinae	Melipotini	Drasteria adumbrata (Behr, 1870)	Drasteria adumbrata[22 individuals]
673	Erebidae	Erebinae	Melipotini	Drasteria biformata H. Edwards, 1878	Drasteria biformata[3 individuals]
674	Erebidae	Erebinae	Melipotini	Drasteria convergens Mustelin, 2006	Drasteria convergens[5 individuals]
675	Erebidae	Erebinae	Melipotini	Drasteria divergens (Behr, 1870)	Drasteria divergens[42 individuals]
676	Erebidae	Erebinae	Melipotini	Drasteria edwardsii (Behr, 1870)	Drasteria edwardsii[47 individuals]
677	Erebidae	Erebinae	Melipotini	Drasteria eubapta Hampson, 1926	Drasteria eubapta[9 individuals]
678	Erebidae	Erebinae	Melipotini	Drasteria fumosa (Strecker, 1898)	Drasteria fumosa[53 individuals]
679	Erebidae	Erebinae	Melipotini	Drasteria grandirena (Haworth, 1809)	Drasteria grandirena[14 individuals]
680	Erebidae	Erebinae	Melipotini	Drasteria graphica Hübner, 1818	Drasteria graphica[6 individuals]
681	Erebidae	Erebinae	Melipotini	Drasteria hastingsii (H. Edwards, 1878)	Drasteria hastingsii[8 individuals]
682	Erebidae	Erebinae	Melipotini	Drasteria howlandii (Grote, 1865)	Drasteria howlandii[12 individuals]
683	Erebidae	Erebinae	Melipotini	Drasteria hudsonica (Grote & Robinson, 1865)	Drasteria hudsonica[34 individuals]
684	Erebidae	Erebinae	Melipotini	Drasteria inepta H. Edwards, 1881	Drasteria inepta[17 individuals]
685	Erebidae	Erebinae	Melipotini	Drasteria ingeniculata (Morrison, 1876)	Drasteria ingeniculata[4 individuals]
686	Erebidae	Erebinae	Melipotini	Drasteria maculosa (Behr, 1870)	Drasteria maculosa[3 individuals]
687	Erebidae	Erebinae	Melipotini	Drasteria mirifica (H. Edwards, 1878)	Drasteria mirifica[6 individuals]
688	Erebidae	Erebinae	Melipotini	Drasteria occulta (H. Edwards, 1881)	Drasteria occulta[2 individuals]
689	Erebidae	Erebinae	Melipotini	Drasteria ochracea (Behr, 1870)	Drasteria ochracea[9 individuals]
690	Erebidae	Erebinae	Melipotini	Drasteria pallescens (Grote & Robinson, 1866)	Drasteria pallescens[38 individuals]
691	Erebidae	Erebinae	Melipotini	Drasteria parallela Crabo & Mustelin, 2013	Drasteria parallela[1 individuals]
692	Erebidae	Erebinae	Melipotini	Drasteria perplexa (H. Edwards, 1884)	Drasteria perplexa[6 individuals]
693	Erebidae	Erebinae	Melipotini	Drasteria petricola (Walker, 1858)	Drasteria petricola[6 individuals]
694	Erebidae	Erebinae	Melipotini	Drasteria pulchra (Barnes & McDunnough, 1918)	Drasteria pulchra[2 individuals]
695	Erebidae	Erebinae	Melipotini	Drasteria sabulosa H. Edwards, 1881	Drasteria sabulosa[62 individuals]
696	Erebidae	Erebinae	Melipotini	Drasteria scrupulosa H. Edwards, 1878	Drasteria scrupulosa[7 individuals]
697	Erebidae	Erebinae	Melipotini	Drasteria stretchii (Behr, 1870)	Drasteria stretchii[3 individuals]
698	Erebidae	Erebinae	Melipotini	Drasteria tejonica (Behr, 1870)	Drasteria tejonica[28 individuals]
699	Erebidae	Erebinae	Melipotini	Drasteria walshi Metlevski, 2009	Drasteria walshi[3 individuals]
700	Erebidae	Erebinae	Melipotini	Forsebia cinis (Guenée, 1852)	Forsebia cinis[73 individuals]
701	Erebidae	Erebinae	Melipotini	Ianius mosca (Dyar, 1910)	Ianius mosca[6 individuals]
702	Erebidae	Erebinae	Melipotini	Litocala sexsignata (Harvey, 1875)	Litocala sexsignata[2 individuals]
703	Erebidae	Erebinae	Melipotini	Melipotis acontioides (Guenée, 1852)	Melipotis acontioides[19 individuals]
704	Erebidae	Erebinae	Melipotini	Melipotis agrotoides (Walker, [1858])	Melipotis agrotoides[11 individuals]
705	Erebidae	Erebinae	Melipotini	Melipotis cellaris (Guenée, 1852)	Melipotis cellaris[7 individuals]
706	Erebidae	Erebinae	Melipotini	Melipotis contorta (Guenée, 1852)	Melipotis contorta[5 individuals]
707	Erebidae	Erebinae	Melipotini	Melipotis famelica (Guenée, 1852)	Melipotis famelica[4 individuals]
708	Erebidae	Erebinae	Melipotini	Melipotis fasciolaris (Hübner, 1823)	Melipotis fasciolaris[17 individuals]
709	Erebidae	Erebinae	Melipotini	Melipotis indomita (Walker, [1858])	Melipotis indomita[70 individuals]
710	Erebidae	Erebinae	Melipotini	Melipotis januaris (Guenée, 1852)	Melipotis januaris[9 individuals]
711	Erebidae	Erebinae	Melipotini	Melipotis jucunda (Hübner, 1818)	Melipotis jucunda[85 individuals]
712	Erebidae	Erebinae	Melipotini	Melipotis nigrobasis (Guenée, 1852)	Melipotis nigrobasis[4 individuals]
713	Erebidae	Erebinae	Melipotini	Melipotis novanda (Guenée, 1852)	Melipotis novanda[13 individuals]
714	Erebidae	Erebinae	Melipotini	Melipotis perpendicularis (Guenée, 1852)	Melipotis perpendicularis[18 individuals]
715	Erebidae	Erebinae	Melipotini	Melipotis prolata (Walker, [1858])	Melipotis prolata[2 individuals]
716	Erebidae	Erebinae	Melipotini	Orodesma apicina Herrich-Schäffer, 1868	Orodesma apicina[3 individuals]
717	Erebidae	Erebinae	Melipotini	Panula inconstans Guenée, 1852	Panula inconstans[2 individuals]		Panula inconstans[49 individuals]
718	Erebidae	Erebinae	Melipotini	Phoberia atomaris Hübner, 1818	Phoberia atomaris[61 individuals]
719	Erebidae	Erebinae	Melipotini	Phoberia ingenua (Walker, 1858)	Phoberia ingenua[8 individuals]
720	Erebidae	Erebinae	Omopterini	Acritogramma metaleuca (Hampson, 1913)	Acritogramma metaleuca[5 individuals]
721	Erebidae	Erebinae	Omopterini	Acritogramma noctar (Schaus, 1901)			Acritogramma noctar[10 individuals]
722	Erebidae	Erebinae	Omopterini	Amolita delicata Barnes & McDunnough, 1912	Amolita delicata[5 individuals]
723	Erebidae	Erebinae	Omopterini	Amolita fessa Grote, 1874	Amolita fessa[14 individuals]
724	Erebidae	Erebinae	Omopterini	Amolita fratercula Barnes & McDunnough, 1912	Amolita fratercula[3 individuals]
725	Erebidae	Erebinae	Omopterini	Amolita obliqua Smith, 1903	Amolita obliqua[21 individuals]
726	Erebidae	Erebinae	Omopterini	Amolita roseola Smith, 1903	Amolita perstriata [1 individuals]
727	Erebidae	Erebinae	Omopterini	Bendisodes aeolia (Druce, 1890)	Bendisodes aeolia[7 individuals]		Bendisodes aeolia[6 individuals]
728	Erebidae	Erebinae	Omopterini	Coenipeta bibitrix (Hübner, 1823)	Coenipeta bibitrix[1 individuals]		Coenipeta bibitrix[118 individuals]
729	Erebidae	Erebinae	Omopterini	Coenipeta medina Guenée, 1852	Coenipeta medina[1 individuals]		Coenipeta medina[122 individuals]
730	Erebidae	Erebinae	Omopterini	Coxina cinctipalpis (Smith, 1899)	Coxina cinctipalpis[6 individuals]		Coxina cinctipalpis[6 individuals]
731	Erebidae	Erebinae	Omopterini	Coxina hadenoides Guenée, 1852	Coxina hadenoides[2 individuals]		Coxina hadenoides[1 individuals]
732	Erebidae	Erebinae	Omopterini	Elousa albicans Walker, [1858]	Elousa albicans[1 individuals]
733	Erebidae	Erebinae	Omopterini	Epidromia lienaris (Hübner, 1823)	Epidromia lienaris[4 individuals]
734	Erebidae	Erebinae	Omopterini	Epidromia pannosa Guenée, 1852	Epidromia pannosa[12 individuals]
735	Erebidae	Erebinae	Omopterini	Epidromia rotundata Herrich-Schäffer, 1869	Epidromia rotundata[27 individuals]
736	Erebidae	Erebinae	Omopterini	Eubolina impartialis Harvey, 1875	Eubolina impartialis[69 individuals]
737	Erebidae	Erebinae	Omopterini	Euclystis guerini (Guenée, 1852)			Euclystis guerini[62 individuals]
738	Erebidae	Erebinae	Omopterini	Euclystis insana (Guenée, 1852)			Euclystis insana[27 individuals]
739	Erebidae	Erebinae	Omopterini	Euclystis sytis (Guenée, 1852)	Euclystis sytis[1 individuals]
740	Erebidae	Erebinae	Omopterini	Euparthenos nubilis (Hübner, 1823)	Euparthenos nubilis[32 individuals]
741	Erebidae	Erebinae	Omopterini	Helia agna (Druce, 1890)	Helia agna[7 individuals]
742	Erebidae	Erebinae	Omopterini	Heteranassa mima (Harvey, 1876)	Heteranassa mima[81 individuals]
743	Erebidae	Erebinae	Omopterini	Itomia opistographa Guenée, 1852	Itomia opistographa[6 individuals]
744	Erebidae	Erebinae	Omopterini	Kakopoda progenies (Guenée, 1852)	Kakopoda progenies[1 individuals]		Kakopoda progenies[2 individuals]
745	Erebidae	Erebinae	Omopterini	Lesmone aenaria (Druce, 1890)	Lesmone aenaria[19 individuals]
746	Erebidae	Erebinae	Omopterini	Lesmone detrahens (Walker, 1858)	Lesmone detrahens[20 individuals]
747	Erebidae	Erebinae	Omopterini	Lesmone formularis (Geyer, 1837)	Lesmone formularis[143 individuals]
748	Erebidae	Erebinae	Omopterini	Lesmone fufius (Schaus, 1894)	Lesmone fufius[2 individuals]
749	Erebidae	Erebinae	Omopterini	Lesmone griseipennis (Grote, 1882)	Lesmone griseipennis[24 individuals]
750	Erebidae	Erebinae	Omopterini	Lesmone hinna (Geyer, 1837)	Lesmone hinna[7 individuals]
751	Erebidae	Erebinae	Omopterini	Matigramma adoceta Franclemont, 1986	Matigramma adoceta[3 individuals]
752	Erebidae	Erebinae	Omopterini	Matigramma emmilta Franclemont, 1986	Matigramma emmilta[60 individuals]
753	Erebidae	Erebinae	Omopterini	Matigramma inopinata Franclemont, 1986	Matigramma inopinata[11 individuals]
754	Erebidae	Erebinae	Omopterini	Matigramma obscurior Franclemont & Todd, 1983	Matigramma obscurior[6 individuals]
755	Erebidae	Erebinae	Omopterini	Matigramma pulverilinea Grote, 1872	Matigramma pulverilinea[9 individuals]
756	Erebidae	Erebinae	Omopterini	Matigramma repentina Franclemont, 1986	Matigramma repentina[5 individuals]
757	Erebidae	Erebinae	Omopterini	Matigramma rubrosuffusa Grote, 1882	Matigramma rubrosuffusa[9 individuals]
758	Erebidae	Erebinae	Omopterini	Metria amella (Guenée, 1852)	Metria amella[46 individuals]
759	Erebidae	Erebinae	Omopterini	Metria bilineata (Smith, 1899)	Metria bilineata[8 individuals]
760	Erebidae	Erebinae	Omopterini	Metria celia (Stoll, [1781])			Metria celia[22 individuals]
761	Erebidae	Erebinae	Omopterini	Pseudanthracia coracias (Guenée, 1852)	Pseudanthracia coracias[22 individuals]
762	Erebidae	Erebinae	Omopterini	Selenisa sueroides (Guenée, 1852)	Selenisa sueroides[4 individuals]
763	Erebidae	Erebinae	Omopterini	Toxonprucha clientis (Grote, 1882)	Toxonprucha clientis[12 individuals]
764	Erebidae	Erebinae	Omopterini	Toxonprucha crudelis (Grote, 1882)	Toxonprucha crudelis[47 individuals]
765	Erebidae	Erebinae	Omopterini	Toxonprucha excavata (Walker, 1865)	Toxonprucha excavata [19 individuals]
766	Erebidae	Erebinae	Omopterini	Toxonprucha pardalis (Smith, 1908)	Toxonprucha pardalis[6 individuals]
767	Erebidae	Erebinae	Omopterini	Toxonprucha psegmapteryx (Dyar, 1913)	Toxonprucha psegmapteryx[1 individuals]
768	Erebidae	Erebinae	Omopterini	Toxonprucha repentis (Grote, 1881)	Toxonprucha repentis[19 individuals]
769	Erebidae	Erebinae	Omopterini	Toxonprucha strigalis (Smith, 1903)	Toxonprucha strigalis[4 individuals]
770	Erebidae	Erebinae	Omopterini	Toxonprucha volucris (Grote, 1883)	Toxonprucha volucris[25 individuals]
771	Erebidae	Erebinae	Omopterini	Tyrissa multilinea Barnes & McDunnough, 1913	Tyrissa multilinea[9 individuals]
772	Erebidae	Erebinae	Omopterini	Zale aeruginosa (Guenée, 1852)	Zale aeruginosa[26 individuals]
773	Erebidae	Erebinae	Omopterini	Zale bethunei (Smith, 1908)	Zale bethunei[13 individuals]
774	Erebidae	Erebinae	Omopterini	Zale buchholzi McDunnough, 1943	Zale buchholzi[11 individuals]
775	Erebidae	Erebinae	Omopterini	Zale calycanthata (J.E. Smith, 1797)	Zale calycanthata[6 individuals]
776	Erebidae	Erebinae	Omopterini	Zale chisosensis A. Blanchard & Franclemont, 1982	Zale chisosensis[6 individuals]
777	Erebidae	Erebinae	Omopterini	Zale colorado (Smith, 1908)	Zale colorado[16 individuals]
778	Erebidae	Erebinae	Omopterini	Zale confusa McDunnough, 1940	Zale confusa[19 individuals]
779	Erebidae	Erebinae	Omopterini	Zale curema (Smith, 1908)	Zale curema[5 individuals]
780	Erebidae	Erebinae	Omopterini	Zale declarans (Walker, [1858])	Zale declarans[69 individuals]
781	Erebidae	Erebinae	Omopterini	Zale duplicata (Bethune, 1865)	Zale duplicata[65 individuals]
782	Erebidae	Erebinae	Omopterini	Zale edusina (Harvey, 1875)	Zale edusina[17 individuals]
783	Erebidae	Erebinae	Omopterini	Zale exhausta (Guenée, 1852)	Zale exhausta[2 individuals]		Zale exhausta[20 individuals]
784	Erebidae	Erebinae	Omopterini	Zale fictilis (Guenée, 1852)	Zale fictilis[5 individuals]
785	Erebidae	Erebinae	Omopterini	Zale galbanata (Morrison, 1876)	Zale galbanata[49 individuals]
786	Erebidae	Erebinae	Omopterini	Zale helata (Smith, 1908)	Zale helata[30 individuals]
787	Erebidae	Erebinae	Omopterini	Zale horrida Hübner, 1819	Zale horrida[30 individuals]
788	Erebidae	Erebinae	Omopterini	Zale insuda (Smith, 1908)	Zale insuda[22 individuals]
789	Erebidae	Erebinae	Omopterini	Zale intenta (Walker, [1858])	Zale intenta[12 individuals]
790	Erebidae	Erebinae	Omopterini	Zale lunata (Drury, 1773)	Zale lunata[47 individuals]
791	Erebidae	Erebinae	Omopterini	Zale lunifera (Hübner, 1818)	Zale lunifera[20 individuals]
792	Erebidae	Erebinae	Omopterini	Zale metata (Smith, 1908)	Zale metata[46 individuals]
793	Erebidae	Erebinae	Omopterini	Zale metatoides McDunnough, 1943	Zale metatoides[15 individuals]
794	Erebidae	Erebinae	Omopterini	Zale minerea (Guenée, 1852)	Zale minerea[81 individuals]
795	Erebidae	Erebinae	Omopterini	Zale obliqua (Guenée, 1852)	Zale obliqua[24 individuals]
796	Erebidae	Erebinae	Omopterini	Zale obsita (Guenée, 1852)			Zale obsita[21 individuals]
797	Erebidae	Erebinae	Omopterini	Zale perculta Franclemont, 1964	Zale perculta[3 individuals]
798	Erebidae	Erebinae	Omopterini	Zale peruncta (Guenée, 1852)	Zale peruncta[1 individuals]		Zale peruncta[21 individuals]
799	Erebidae	Erebinae	Omopterini	Zale phaeocapna Franclemont, 1950	Zale phaeocapna[4 individuals]
800	Erebidae	Erebinae	Omopterini	Zale rubi (H. Edwards, 1881)	Zale rubi[3 individuals]
801	Erebidae	Erebinae	Omopterini	Zale rubiata (Smith, 1908)	Zale rubiata[7 individuals]
802	Erebidae	Erebinae	Omopterini	Zale sabena (Schaus, 1901)	Zale sabena[2 individuals]
803	Erebidae	Erebinae	Omopterini	Zale smithi Haimbach, 1928	Zale smithi[1 individuals]
804	Erebidae	Erebinae	Omopterini	Zale squamularis (Drury, 1773)	Zale squamularis[12 individuals]
805	Erebidae	Erebinae	Omopterini	Zale submediana Strand, 1917	Zale strigimacula [3 individuals]		24 in BOLD but most misidentified as obsita in Costa Rica
806	Erebidae	Erebinae	Omopterini	Zale termina (Grote, 1883)	Zale submediana[13 individuals]
807	Erebidae	Erebinae	Omopterini	Zale undularis (Drury, 1773)	Zale termina[7 individuals]
808	Erebidae	Erebinae	Omopterini	Zale unilineata (Grote, 1876)	Zale undularis[11 individuals]
809	Erebidae	Erebinae	Omopterini	Zale viridans of authors, not (Guenée, 1852)	Zale unilineata[14 individuals]
810	Erebidae	Erebinae	Omopterini	Zaleops umbrina (Grote, 1883)	Zaleops umbrina[22 individuals]
811	Erebidae	Erebinae	Poaphilini	Achaea ablunaris (Guenée, 1852)	Achaea ablunaris[1 individuals]		Achaea ablunaris[1 individuals]
812	Erebidae	Erebinae	Poaphilini	Allotria elonympha (Hübner, 1818)	Allotria elonympha[33 individuals]
813	Erebidae	Erebinae	Poaphilini	Argyrostrotis anilis (Drury, 1773)	Argyrostrotis anilis[16 individuals]
814	Erebidae	Erebinae	Poaphilini	Argyrostrotis deleta (Guenée, 1852)	Argyrostrotis deleta[20 individuals]
815	Erebidae	Erebinae	Poaphilini	Argyrostrotis erasa (Guenée, 1852)	Argyrostrotis erasa[6 individuals]
816	Erebidae	Erebinae	Poaphilini	Argyrostrotis flavistriaria (Hübner, [1831])	Argyrostrotis flavistriaria[28 individuals]
817	Erebidae	Erebinae	Poaphilini	Argyrostrotis quadrifilaris (Hübner, [1831])	Argyrostrotis quadrifilaris[46 individuals]
818	Erebidae	Erebinae	Poaphilini	Argyrostrotis sylvarum (Guenée, 1852)	Argyrostrotis sylvarum[14 individuals]
819	Erebidae	Erebinae	Poaphilini	Cutina albopunctella Walker, 1866	Cutina albopunctella[13 individuals]
820	Erebidae	Erebinae	Poaphilini	Cutina aluticolor Pogue & Ferguson, 1998	Cutina aluticolor[7 individuals]
821	Erebidae	Erebinae	Poaphilini	Cutina arcuata Pogue & Ferguson, 1998	Cutina arcuata[6 individuals]
822	Erebidae	Erebinae	Poaphilini	Cutina distincta (Grote, 1883)	Cutina distincta[8 individuals]
823	Erebidae	Erebinae	Poaphilini	Focillidia grenadensis Hampson, 1913	Focillidia grenadensis[3 individuals]
824	Erebidae	Erebinae	Poaphilini	Focillidia texana Hampson, 1913	Focillidia texana[6 individuals]
825	Erebidae	Erebinae	Poaphilini	Gondysia consobrina (Guenée, 1852)	Gondysia consobrina[5 individuals]
826	Erebidae	Erebinae	Poaphilini	Gondysia similis (Guenée, 1852)	Gondysia similis[10 individuals]
827	Erebidae	Erebinae	Poaphilini	Gondysia smithii (Guenée, 1852)	Gondysia smithii[8 individuals]
828	Erebidae	Erebinae	Poaphilini	Gondysia telma (Sullivan, 2010)	Gondysia telma[11 individuals]
829	Erebidae	Erebinae	Poaphilini	Mimophisma delunaris (Guenée, 1852)	Mimophisma delunaris[7 individuals]		Mimophisma delunaris[2 individuals]
830	Erebidae	Erebinae	Poaphilini	Ophisma tropicalis Guenée, 1852	Ophisma tropicalis[1 individuals]		Ophisma tropicalis[104 individuals]
831	Erebidae	Erebinae	Poaphilini	Parallelia bistriaris Hübner, 1818	Parallelia bistriaris[50 individuals]
832	Erebidae	Erebinae	Thermesiini	Ascalapha odorata (Linnaeus, 1758)	Ascalapha odorata[10 individuals]
833	Erebidae	Erebinae	Thermesiini	Hemeroblemma mexicana (Guenée, 1852)			Hemeroblemma mexicana[10 individuals]
834	Erebidae	Erebinae	Thermesiini	Hemeroblemma opigena (Drury, 1773)	Hemeroblemma opigena[2 individuals]		Hemeroblemma opigena[17 individuals]
835	Erebidae	Erebinae	Thermesiini	Latebraria amphipyroides Guenée, 1852	Latebraria amphipyroides[2 individuals]		Latebraria amphipyroides[13 individuals]
836	Erebidae	Erebinae	Thermesiini	Letis xylia Guenée, 1852			Letis xylia[33 individuals]
837	Erebidae	Erebinae	Thermesiini	Thysania zenobia (Cramer, [1777])	Thysania zenobia[2 individuals]
838	Erebidae	Eulepidotinae		Antiblemma concinnula (Walker, 1865)	Antiblemma concinnula[17 individuals]
839	Erebidae	Eulepidotinae		Antiblemma filaria (Smith, 1900)	Antiblemma filaria[2 individuals]
840	Erebidae	Eulepidotinae		Antiblemma rufinans (Guenée, 1852)	Antiblemma rufinans[2 individuals]
841	Erebidae	Eulepidotinae		Anticarsia gemmatalis Hübner, 1818	Anticarsia gemmatalis[8 individuals]
842	Erebidae	Eulepidotinae		Athyrma adjutrix of authors, not (Cramer, [1780])	Athyrma ganglio[2 individuals]		Athyrma ganglio[16 individuals]
843	Erebidae	Eulepidotinae		Athyrma ganglio of authors, not Hübner, [1831]	Athyrma Poole01[1 individuals]		Athyrma Poole01[7 individuals]
844	Erebidae	Eulepidotinae		Azeta repugnalis (Hübner, 1825)	Azeta repugnalis[1 individuals]		Azeta repugnalis[11 individuals]
845	Erebidae	Eulepidotinae		Azeta schausi (Barnes & Benjamin, 1924)	Azeta schausi[5 individuals]
846	Erebidae	Eulepidotinae		Ephyrodes cacata Guenée, 1852	Ephyrodes cacata[3 individuals]		Ephyrodes cacata[7 individuals]
847	Erebidae	Eulepidotinae		Epitausa coppryi (Guenée, 1852)	Epitausa coppryi[1 individuals]		Epitausa coppryi[8 individuals]
848	Erebidae	Eulepidotinae		Epitausa prona (Möschler, 1880)	Epitausa prona[1 individuals]		Epitausa prona[10 individuals]
849	Erebidae	Eulepidotinae		Eulepidotis addens (Walker, 1858)	Eulepidotis addens[16 individuals]
850	Erebidae	Eulepidotinae		Eulepidotis dominicata (Guenée, 1852)	Eulepidotis dominicata[1 individuals]		Eulepidotis dominicata[16 individuals]
851	Erebidae	Eulepidotinae		Eulepidotis electa Dyar, 1914			Eulepidotis electa[7 individuals]
852	Erebidae	Eulepidotinae		Eulepidotis metamorpha Dyar, 1914		Eulepidotis metamorpha Dyar, 1914
853	Erebidae	Eulepidotinae		Eulepidotis micca (Druce, 1889)	Eulepidotis micca[1 individuals]		Eulepidotis micca[7 individuals]
854	Erebidae	Eulepidotinae		Eulepidotis persimilis (Guenée, 1852)			Eulepidotis persimilis[8 individuals]
855	Erebidae	Eulepidotinae		Eulepidotis rectimargo (Guenée, 1852)			Eulepidotis rectimargo[95 individuals]
856	Erebidae	Eulepidotinae		Eulepidotis striaepuncta (Herrich-Schäffer, 1868)			Eulepidotis striaepuncta[4 individuals]
857	Erebidae	Eulepidotinae		Goniocarsia electrica (Schaus, 1894)	Goniocarsia electrica[1 individuals]		Goniocarsia electrica[26 individuals]
858	Erebidae	Eulepidotinae		Herminocala stigmaphiles (Dyar, 1914)	Herminocala stigmaphiles[2 individuals]
859	Erebidae	Eulepidotinae		Manbuta pyraliformis (Walker, 1858)	Manbuta pyraliformis[4 individuals]
860	Erebidae	Eulepidotinae		Massala obvertens (Walker, 1858)	Massala obvertens[2 individuals]		Massala obvertens[43 individuals]
861	Erebidae	Eulepidotinae		Metallata absumens (Walker, 1862)	Metallata absumens[3 individuals]
862	Erebidae	Eulepidotinae		Obrima pyraloides Walker, 1865			Obrima pyraloides[6 individuals]
863	Erebidae	Eulepidotinae		Obrima rinconada Schaus, 1894	Obrima rinconada[14 individuals]
864	Erebidae	Eulepidotinae		Panopoda carneicosta Guenée, 1852	Panopoda carneicosta[48 individuals]
865	Erebidae	Eulepidotinae		Panopoda repanda (Walker, [1858])	Panopoda repanda[37 individuals]
866	Erebidae	Eulepidotinae		Panopoda rigida (Smith, 1903)	Panopoda rigida[13 individuals]
867	Erebidae	Eulepidotinae		Panopoda rufimargo (Hübner, 1818)	Panopoda rufimargo[60 individuals]
868	Erebidae	Eulepidotinae		Renodes curviluna (Druce, 1890)			Renodes curviluna[46 individuals]
869	Erebidae	Eulepidotinae		Syllectra erycata (Cramer, [1780])	Syllectra erycata[4 individuals]
870	Erebidae	Eulepidotinae (incertae sedis) Group 2		Phyprosopus callitrichoides Grote, 1872	Phyprosopus callitrichoides[31 individuals]
871	Erebidae	Herminiinae		Aristaria theroalis (Walker, 1859)	Aristaria theroalis[2 individuals]
872	Erebidae	Herminiinae		Bleptina araealis of authors, not (Hampson, 1901)		Bleptina araealis of authors, not (Hampson, 1901)
873	Erebidae	Herminiinae		Bleptina caradrinalis Guenée, 1854	Bleptina caradrinalis[150 individuals]
874	Erebidae	Herminiinae		Bleptina flaviguttalis Barnes & McDunnough, 1912	Bleptina flaviguttalis[11 individuals]
875	Erebidae	Herminiinae		Bleptina hydrillalis of authors, not Guenée, 1854	Bleptina hydrillalis[1 individuals]
876	Erebidae	Herminiinae		Bleptina inferior Grote, 1872	Bleptina inferior[139 individuals]
877	Erebidae	Herminiinae		Bleptina minimalis Barnes & McDunnough, 1912	Bleptina minimalis[1 individuals]
878	Erebidae	Herminiinae		Bleptina sangamonia Barnes & McDunnough, 1912	Bleptina sangamonia[34 individuals]
879	Erebidae	Herminiinae		Carteris lineata (Druce, 1898)	Carteris lineata[1 individuals]		Carteris lineata[29 individuals]
880	Erebidae	Herminiinae		Carteris oculatalis (Möschler, 1890)	Carteris oculatalis[2 individuals]
881	Erebidae	Herminiinae		Chytolita morbidalis (Guenée, 1854)	Chytolita morbidalis[111 individuals]
882	Erebidae	Herminiinae		Hypenula cacuminalis (Walker, 1859)	Hypenula cacuminalis[47 individuals]
883	Erebidae	Herminiinae		Hypenula caminalis Smith, 1905	Hypenula caminalis[2 individuals]
884	Erebidae	Herminiinae		Idia aemula Hübner, 1814	Idia aemula[213 individuals]
885	Erebidae	Herminiinae		Idia americalis (Guenée, 1854)	Idia americalis[236 individuals]
886	Erebidae	Herminiinae		Idia concisa of authors, not (Walker, 1860)	Idia concisa[121 individuals]
887	Erebidae	Herminiinae		Idia denticulalis (Harvey, 1875)	Idia denticulalis[21 individuals]
888	Erebidae	Herminiinae		Idia diminuendis (Barnes & McDunnough, 1918)	Idia diminuendis[28 individuals]
889	Erebidae	Herminiinae		Idia forbesii (French, 1894)	Idia forbesii[26 individuals]
890	Erebidae	Herminiinae		Idia gopheri (Smith, 1899)	Idia gopheri[4 individuals]
891	Erebidae	Herminiinae		Idia immaculalis (Hulst, 1886)	Idia immaculalis[12 individuals]
892	Erebidae	Herminiinae		Idia julia (Barnes & McDunnough, 1918)	Idia julia[45 individuals]
893	Erebidae	Herminiinae		Idia laurentii (Smith, 1893)	Idia laurentii[20 individuals]
894	Erebidae	Herminiinae		Idia lubricalis (Geyer, 1832)	Idia lubricalis[102 individuals]
895	Erebidae	Herminiinae		Idia majoralis (Smith, 1895)	Idia majoralis[7 individuals]
896	Erebidae	Herminiinae		Idia occidentalis (Smith, 1884)	Idia occidentalis[17 individuals]
897	Erebidae	Herminiinae		Idia parvulalis (Barnes & McDunnough, 1911)	Idia parvulalis[4 individuals]
898	Erebidae	Herminiinae		Idia rotundalis (Walker, 1866)	Idia rotundalis[141 individuals]
899	Erebidae	Herminiinae		Idia scobialis (Grote, 1880)	Idia scobialis[11 individuals]
900	Erebidae	Herminiinae		Idia suffusalis (Smith, 1899)	Idia suffusalis[6 individuals]
901	Erebidae	Herminiinae		Idia terrebralis (Barnes & McDunnough, 1912)	Idia terrebralis[2 individuals]
902	Erebidae	Herminiinae		Lascoria alucitalis Guenée, 1854	Lascoria alucitalis[4 individuals]
903	Erebidae	Herminiinae		Lascoria ambigualis Walker, 1866	Lascoria ambigualis[99 individuals]
904	Erebidae	Herminiinae		Lascoria aon Druce, 1891			Lascoria aon[1 individuals]
905	Erebidae	Herminiinae		Lascoria orneodalis Guenée, 1854	Lascoria orneodalis[6 individuals]
906	Erebidae	Herminiinae		Macristis bilinealis (Barnes & McDunnough, 1912)		Macristis bilinealis (Barnes & McDunnough, 1912)
907	Erebidae	Herminiinae		Macristis geminipunctalis Schaus, 1916	Macristis geminipunctalis[1 individuals]
908	Erebidae	Herminiinae		Macristis schausi Barnes & Benjamin, 1924	Macristis schausi[4 individuals]
909	Erebidae	Herminiinae		Macrochilo absorptalis (Walker, 1859)	Macrochilo absorptalis[27 individuals]
910	Erebidae	Herminiinae		Macrochilo bivittata (Grote, 1877)	Macrochilo bivittata[7 individuals]
911	Erebidae	Herminiinae		Macrochilo hypocritalis Ferguson, 1982	Macrochilo hypocritalis[25 individuals]
912	Erebidae	Herminiinae		Macrochilo litophora (Grote, 1873)	Macrochilo litophora[18 individuals]
913	Erebidae	Herminiinae		Macrochilo louisiana (Forbes, 1922)	Macrochilo louisiana[19 individuals]
914	Erebidae	Herminiinae		Macrochilo orciferalis (Walker, 1859)	Macrochilo orciferalis[32 individuals]
915	Erebidae	Herminiinae		Macrochilo santerivalis Ferguson, 1982	Macrochilo santerivalis[2 individuals]
916	Erebidae	Herminiinae		Palthis angulalis (Hübner, 1796)	Palthis angulalis[120 individuals]
917	Erebidae	Herminiinae		Palthis asopialis (Guenée, 1854)	Palthis asopialis[39 individuals]
918	Erebidae	Herminiinae		Phalaenophana extremalis (Barnes & McDunnough, 1912)	Phalaenophana extremalis[6 individuals]
919	Erebidae	Herminiinae		Phalaenophana pyramusalis (Walker, 1859)	Phalaenophana pyramusalis[79 individuals]
920	Erebidae	Herminiinae		Phalaenostola eumelusalis (Walker, 1859)	Phalaenostola eumelusalis[19 individuals]
921	Erebidae	Herminiinae		Phalaenostola hanhami (Smith, 1899)	Phalaenostola hanhami[9 individuals]
922	Erebidae	Herminiinae		Phalaenostola larentioides Grote, 1873	Phalaenostola larentioides[65 individuals]
923	Erebidae	Herminiinae		Phalaenostola metonalis (Walker, 1859)	Phalaenostola metonalis[82 individuals]
924	Erebidae	Herminiinae		Phlyctaina irrigualis Möschler, 1890	Phlyctaina irrigualis[4 individuals]
925	Erebidae	Herminiinae		Physula albipunctilla Schaus, 1916	Physula albipunctilla[3 individuals]
926	Erebidae	Herminiinae		Redectis pygmaea (Grote, 1878)	Redectis pygmaea[8 individuals]
927	Erebidae	Herminiinae		Redectis vitrea (Grote, 1878)	Redectis vitrea[16 individuals]
928	Erebidae	Herminiinae		Rejectaria albisinuata (Smith, 1905)	Rejectaria albisinuata[7 individuals]
929	Erebidae	Herminiinae		Renia adspergillus (Bosc, [1800])	Renia adspergillus[65 individuals]
930	Erebidae	Herminiinae		Renia discoloralis Guenée, 1854	Renia discoloralis[70 individuals]
931	Erebidae	Herminiinae		Renia factiosalis (Walker, 1859)	Renia factiosalis[40 individuals]
932	Erebidae	Herminiinae		Renia flavipunctalis (Geyer, 1832)	Renia flavipunctalis[59 individuals]
933	Erebidae	Herminiinae		Renia fraternalis Smith, 1895	Renia fraternalis[67 individuals]
934	Erebidae	Herminiinae		Renia hutsoni Smith, 1906	Renia hutsoni[11 individuals]
935	Erebidae	Herminiinae		Renia mortualis Barnes & McDunnough, 1912	Renia mortualis[10 individuals]
936	Erebidae	Herminiinae		Renia nemoralis Barnes & McDunnough, 1918	Renia nemoralis[14 individuals]
937	Erebidae	Herminiinae		Renia pulverosalis Smith, 1895	Renia pulverosalis[4 individuals]
938	Erebidae	Herminiinae		Renia rigida Smith, 1905	Renia rigida[2 individuals]
939	Erebidae	Herminiinae		Renia salusalis (Walker, 1859)	Renia salusalis[35 individuals]
940	Erebidae	Herminiinae		Renia sobrialis (Walker, 1859)	Renia sobrialis[51 individuals]
941	Erebidae	Herminiinae		Renia subterminalis Barnes & McDunnough, 1912		Renia subterminalis Barnes & McDunnough, 1912
942	Erebidae	Herminiinae		Simplicia cornicalis (Fabricius, 1794)	Simplicia cornicalis[5 individuals]		Simplicia cornicalis[21 individuals]
943	Erebidae	Herminiinae		Tetanolita floridana (Smith, 1895)	Tetanolita floridana[32 individuals]
944	Erebidae	Herminiinae		Tetanolita mynesalis (Walker, 1859)	Tetanolita mynesalis[45 individuals]
945	Erebidae	Herminiinae		Tetanolita negalis Barnes & McDunnough, 1912		Tetanolita negalis Barnes & McDunnough, 1912
946	Erebidae	Herminiinae		Tetanolita palligera (Smith, 1884)	Tetanolita palligera[20 individuals]
947	Erebidae	Herminiinae		Zanclognatha atrilineella (Grote, 1873)	Zanclognatha atrilineella[10 individuals]
948	Erebidae	Herminiinae		Zanclognatha cruralis (Guenée, 1854)	Zanclognatha cruralis[29 individuals]
949	Erebidae	Herminiinae		Zanclognatha dentata Wagner & McCabe, 2011	Zanclognatha dentata[54 individuals]
950	Erebidae	Herminiinae		Zanclognatha jacchusalis (Walker, 1859)	Zanclognatha jacchusalis[200 individuals]
951	Erebidae	Herminiinae		Zanclognatha laevigata (Grote, 1872)	Zanclognatha laevigata[44 individuals]
952	Erebidae	Herminiinae		Zanclognatha lituralis (Hübner, 1818)	Zanclognatha lituralis[40 individuals]
953	Erebidae	Herminiinae		Zanclognatha marcidilinea (Grote, 1872)	Zanclognatha marcidilinea[14 individuals]
954	Erebidae	Herminiinae		Zanclognatha martha Barnes, 1928	Zanclognatha martha[5 individuals]
955	Erebidae	Herminiinae		Zanclognatha minoralis of authors, not Smith, 1895	Zanclognatha minoralis[9 individuals]
956	Erebidae	Herminiinae		Zanclognatha obscuripennis (Grote, 1872)	Zanclognatha obscuripennis[34 individuals]
957	Erebidae	Herminiinae		Zanclognatha pedipilalis (Guenée, 1854)	Zanclognatha pedipilalis[31 individuals]
958	Erebidae	Herminiinae		Zanclognatha protumnusalis (Walker, 1859)	Zanclognatha protumnusalis[78 individuals]
959	Erebidae	Herminiinae		Zanclognatha theralis (Walker, 1859)	Zanclognatha theralis[64 individuals]
960	Erebidae	Hypeninae		Colobochyla interpuncta (Grote, 1872)	Colobochyla interpuncta[22 individuals]
961	Erebidae	Hypeninae		Hypena abalienalis Walker, [1859]	Hypena abalienalis[24 individuals]
962	Erebidae	Hypeninae		Hypena appalachiensis (L. Butler, 1987)	Hypena appalachiensis[5 individuals]
963	Erebidae	Hypeninae		Hypena atomaria (Smith, 1903)	Hypena atomaria[15 individuals]
964	Erebidae	Hypeninae		Hypena baltimoralis Guenée, 1854	Hypena baltimoralis[181 individuals]
965	Erebidae	Hypeninae		Hypena bijugalis Walker, [1859]	Hypena bijugalis[45 individuals]
966	Erebidae	Hypeninae		Hypena californica Behr, 1870	Hypena californica[39 individuals]
967	Erebidae	Hypeninae		Hypena deceptalis Walker, [1859]	Hypena deceptalis[47 individuals]
968	Erebidae	Hypeninae		Hypena decorata Smith, 1884	Hypena decorata[1 individuals]
969	Erebidae	Hypeninae		Hypena degesalis Walker, 1859	Hypena degesalis[6 individuals]
970	Erebidae	Hypeninae		Hypena edictalis Walker, [1859]	Hypena edictalis[32 individuals]
971	Erebidae	Hypeninae		Hypena eductalis Walker, [1859]	Hypena eductalis[21 individuals]
972	Erebidae	Hypeninae		Hypena heuloa (Smith, 1905)	Hypena heuloa[1 individuals]
973	Erebidae	Hypeninae		Hypena humuli Harris, 1841	Hypena humuli[33 individuals]
974	Erebidae	Hypeninae		Hypena lividalis (Hübner, 1796)	Hypena lividalis[2 individuals]		Hypena lividalis[5 individuals]
975	Erebidae	Hypeninae		Hypena madefactalis Guenée, 1854	Hypena madefactalis[60 individuals]
976	Erebidae	Hypeninae		Hypena manalis Walker, [1859]	Hypena manalis[22 individuals]
977	Erebidae	Hypeninae		Hypena minualis Guenée, 1854	Hypena minualis[4 individuals]
978	Erebidae	Hypeninae		Hypena modestoides Poole, 1989		Hypena modestoides Poole, 1989
979	Erebidae	Hypeninae		Hypena palparia (Walker, 1861)	Hypena palparia[61 individuals]
980	Erebidae	Hypeninae		Hypena porrectalis (Fabricius, 1794)	Hypena porrectalis[2 individuals]
981	Erebidae	Hypeninae		Hypena ramstadtii (Wyatt, 1967)	Hypena ramstadtii[2 individuals]
982	Erebidae	Hypeninae		Hypena scabra (Fabricius, 1798)	Hypena scabra[141 individuals]
983	Erebidae	Hypeninae		Hypena sordidula Grote, 1872	Hypena sordidula[13 individuals]
984	Erebidae	Hypeninae		Hypena subidalis Guenée, 1854			Hypena subidalis[44 individuals]
985	Erebidae	Hypeninae		Hypena tenebrosa (Walker, 1865)	Hypena tenebrosa[1 individuals]
986	Erebidae	Hypeninae		Hypena umbralis (Smith, 1884)		Hypena umbralis (Smith, 1884)
987	Erebidae	Hypeninae		Hypena variabilis Druce, 1890	Hypena variabilis [1 individual 307bp]		Hypena variabilis [3 individual]
988	Erebidae	Hypeninae		Hypena vega (Smith, 1900)	Hypena vega[2 individuals]
989	Erebidae	Hypeninae		Hypena vetustalis Guenée, 1854	Hypena vetustalis[3 individuals]		Hypena vetustalis[11 individuals]
990	Erebidae	Hypeninae		Melanomma auricinctaria Grote, 1875	Melanomma auricinctaria[14 individuals]
991	Erebidae	Hypenodinae		Dasyblemma straminea Dyar, 1913	Dasyblemma straminea[3 individuals]
992	Erebidae	Hypenodinae		Dyspyralis illocata Warren, 1891	Dyspyralis illocata[45 individuals]
993	Erebidae	Hypenodinae		Dyspyralis nigellus (Strecker, 1900)	Dyspyralis nigellus[15 individuals]
994	Erebidae	Hypenodinae		Dyspyralis noloides Barnes & McDunnough, 1916	Dyspyralis noloides[1 individuals]
995	Erebidae	Hypenodinae		Dyspyralis puncticosta (Smith, 1908)	Dyspyralis puncticosta[6 individuals]
996	Erebidae	Hypenodinae		Hypenodes caducus (Dyar, 1907)	Hypenodes caducus[26 individuals]
997	Erebidae	Hypenodinae		Hypenodes fractilinea (Smith, 1908)	Hypenodes fractilinea[8 individuals]
998	Erebidae	Hypenodinae		Hypenodes franclemonti Ferguson, 1954	Hypenodes franclemonti[11 individuals]
999	Erebidae	Hypenodinae		Hypenodes palustris Ferguson, 1954	Hypenodes palustris[127 individuals]
1000	Erebidae	Hypenodinae		Hypenodes sombrus Ferguson, 1954	Hypenodes sombrus[19 individuals]
1001	Erebidae	Hypenodinae		Parahypenodes quadralis Barnes & McDunnough, 1918	Parahypenodes quadralis[9 individuals]
1002	Erebidae	Hypenodinae		Schrankia macula (Druce, 1891)	Schrankia macula[41 individuals]
1003	Erebidae	Hypocalinae		Aon noctuiformis Neumögen, 1892	Aon noctuiformis[2 individuals]
1004	Erebidae	Hypocalinae		Goniapteryx servia (Stoll, [1780])	Goniapteryx servia[3 individuals]
1005	Erebidae	Hypocalinae		Hypocala andremona (Stoll, [1781])	Hypocala andremona[4 individuals]
1006	Erebidae	Hypocalinae		Hypsoropha baja McCabe, 1992			Hypsoropha baja[2 individuals]
1007	Erebidae	Hypocalinae		Hypsoropha hormos Hübner, 1818	Hypsoropha hormos[25 individuals]
1008	Erebidae	Hypocalinae		Hypsoropha monilis (Fabricius, 1777)	Hypsoropha monilis[23 individuals]
1009	Erebidae	Hypocalinae		Psammathodoxa cochlidioides Dyar, 1921	Psammathodoxa cochlidioides[1 individuals]
1010	Erebidae	Lymantriinae	Leucomini	Leucoma salicis (Linnaeus, 1758)	Leucoma salicis[71 individuals]		Leucoma salicis[25 individuals]
1011	Erebidae	Lymantriinae	Lymantriini	Lymantria dispar (Linnaeus, 1758)	Lymantria dispar[111 individuals]
1012	Erebidae	Lymantriinae	Nygmiini	Euproctis chrysorrhoea (Linnaeus, 1758)			Euproctis chrysorrhoea[48 individuals]
1013	Erebidae	Lymantriinae	Nygmiini	Euproctis similis (Fuessly, 1775)			Euproctis similis[17 individuals]
1014	Erebidae	Lymantriinae	Orgyiini	Dasychira atrivenosa (Palm, 1873)	Dasychira atrivenosa[7 individuals]
1015	Erebidae	Lymantriinae	Orgyiini	Dasychira basiflava (Packard, 1864)	Dasychira basiflava[25 individuals]
1016	Erebidae	Lymantriinae	Orgyiini	Dasychira cinnamomea (Grote & Robinson, 1866)	Dasychira cinnamomea[5 individuals]
1017	Erebidae	Lymantriinae	Orgyiini	Dasychira dominickaria Ferguson, 1977	Dasychira dominickaria[1 individuals]
1018	Erebidae	Lymantriinae	Orgyiini	Dasychira dorsipennata (Barnes & McDunnough, 1919)	Dasychira dorsipennata[3 individuals]
1019	Erebidae	Lymantriinae	Orgyiini	Dasychira grisefacta (Dyar, 1911)	Dasychira grisefacta[49 individuals]
1020	Erebidae	Lymantriinae	Orgyiini	Dasychira leucophaea (J.E. Smith, 1797)	Dasychira leucophaea[9 individuals]
1021	Erebidae	Lymantriinae	Orgyiini	Dasychira manto (Strecker, 1900)	Dasychira manto[23 individuals]
1022	Erebidae	Lymantriinae	Orgyiini	Dasychira matheri Ferguson, 1977	Dasychira matheri[1 individuals]
1023	Erebidae	Lymantriinae	Orgyiini	Dasychira meridionalis (Barnes & McDunnough, 1913)	Dasychira meridionalis[55 individuals]
1024	Erebidae	Lymantriinae	Orgyiini	Dasychira mescalera Ferguson, 1977	Dasychira mescalera[5 individuals]
1025	Erebidae	Lymantriinae	Orgyiini	Dasychira obliquata (Grote & Robinson, 1866)	Dasychira obliquata[36 individuals]
1026	Erebidae	Lymantriinae	Orgyiini	Dasychira pinicola (Dyar, 1911)	Dasychira pinicola[5 individuals]
1027	Erebidae	Lymantriinae	Orgyiini	Dasychira plagiata (Walker, 1865)	Dasychira plagiata[38 individuals]
1028	Erebidae	Lymantriinae	Orgyiini	Dasychira tephra Hübner, 1809	Dasychira tephra[30 individuals]
1029	Erebidae	Lymantriinae	Orgyiini	Dasychira vagans (Barnes & McDunnough, 1913)	Dasychira vagans[28 individuals]
1030	Erebidae	Lymantriinae	Orgyiini	Gynaephora groenlandica (Wocke, 1874)	Gynaephora groenlandica[6 individuals]		Gynaephora groenlandica[50 individuals]
1031	Erebidae	Lymantriinae	Orgyiini	Gynaephora rossii (Curtis, 1835)	Gynaephora rossii[7 individuals]
1032	Erebidae	Lymantriinae	Orgyiini	Orgyia antiqua (Linnaeus, 1758)	Orgyia antiqua[9 individuals]		Orgyia antiqua[27 individuals]
1033	Erebidae	Lymantriinae	Orgyiini	Orgyia cana H. Edwards, 1881	Orgyia cana[3 individuals]
1034	Erebidae	Lymantriinae	Orgyiini	Orgyia definita Packard, 1864	Orgyia definita[56 individuals]
1035	Erebidae	Lymantriinae	Orgyiini	Orgyia detrita Guérin, 1831	Orgyia detrita[8 individuals]
1036	Erebidae	Lymantriinae	Orgyiini	Orgyia falcata Schaus, 1896	Orgyia falcata[1 individuals]
1037	Erebidae	Lymantriinae	Orgyiini	Orgyia leucostigma (J.E. Smith, 1797)	Orgyia leucostigma[55 individuals]
1038	Erebidae	Lymantriinae	Orgyiini	Orgyia leuschneri Riotte, 1972	Orgyia leuschneri[6 individuals]
1039	Erebidae	Lymantriinae	Orgyiini	Orgyia magna Ferguson, 1977	Orgyia magna[9 individuals]
1040	Erebidae	Lymantriinae	Orgyiini	Orgyia pseudotsugata (McDunnough, 1921)	Orgyia pseudotsugata[154 individuals]
1041	Erebidae	Lymantriinae	Orgyiini	Orgyia vetusta Boisduval, 1852	Orgyia vetusta[6 individuals]
1042	Erebidae	Pangraptinae		Ledaea perditalis (Walker, 1859)	Ledaea perditalis[31 individuals]
1043	Erebidae	Pangraptinae		Pangrapta decoralis Hübner, 1818	Pangrapta decoralis[177 individuals]
1044	Erebidae	Rivulinae		Oxycilla basipallida Barnes & McDunnough, 1916	Oxycilla basipallida[1 individuals]
1045	Erebidae	Rivulinae		Oxycilla malaca (Grote, 1873)	Oxycilla malaca[5 individuals]
1046	Erebidae	Rivulinae		Oxycilla mitographa (Grote, 1873)	Oxycilla mitographa[11 individuals]
1047	Erebidae	Rivulinae		Oxycilla ondo (Barnes, 1907)	Oxycilla ondo[3 individuals]
1048	Erebidae	Rivulinae		Oxycilla tripla Grote, 1896	Oxycilla tripla[8 individuals]
1049	Erebidae	Rivulinae		Rivula propinqualis Guenée, 1854	Rivula propinqualis[113 individuals]
1050	Erebidae	Rivulinae		Rivula pusilla Möschler, 1890	Rivula pusilla[5 individuals]
1051	Erebidae	Rivulinae		Rivula stepheni Sullivan, 2009	Rivula stepheni[2 individuals]
1052	Erebidae	Rivulinae		Zelicodes linearis (Grote, 1883)	Zelicodes linearis[9 individuals]
1053	Erebidae	Scolecocampinae		Abablemma bilineata (Barnes & McDunnough, 1916)	Abablemma bilineata[1 individuals]
1054	Erebidae	Scolecocampinae		Abablemma brimleyana (Dyar, 1914)	Abablemma brimleyana[10 individuals]
1055	Erebidae	Scolecocampinae		Abablemma duomaculata (Barnes & Benjamin, 1925)	Abablemma duomaculata[5 individuals]
1056	Erebidae	Scolecocampinae		Abablemma grandimacula (Schaus, 1911)			Abablemma grandimacula[1 individuals]
1057	Erebidae	Scolecocampinae		Arugisa latiorella (Walker, 1863)	Arugisa latiorella[18 individuals]
1058	Erebidae	Scolecocampinae		Arugisa lutea (Smith, 1900)	Arugisa lutea[10 individuals]
1059	Erebidae	Scolecocampinae		Arugisa punctalis (Barnes & McDunnough, 1916)		Arugisa punctalis (Barnes & McDunnough, 1916)
1060	Erebidae	Scolecocampinae		Gabara distema (Grote, 1880)	Gabara distema[58 individuals]
1061	Erebidae	Scolecocampinae		Gabara gigantea (Smith, 1905)	Gabara gigantea[1 individuals]
1062	Erebidae	Scolecocampinae		Gabara obscura (Grote, 1883)	Gabara obscura[8 individuals]
1063	Erebidae	Scolecocampinae		Gabara pulverosalis (Walker, 1866)	Gabara pulverosalis[28 individuals]
1064	Erebidae	Scolecocampinae		Gabara stygialis (Smith, 1903)	Gabara stygialis[10 individuals]
1065	Erebidae	Scolecocampinae		Gabara subnivosella Walker, 1866	Gabara subnivosella[19 individuals]
1066	Erebidae	Scolecocampinae		Nigetia formosalis Walker, 1866	Nigetia formosalis[20 individuals]
1067	Erebidae	Scolecocampinae		Palpidia pallidior Dyar, 1898	Palpidia pallidior[8 individuals]
1068	Erebidae	Scolecocampinae		Pharga pallens (Barnes & McDunnough, 1911)	Pharga pallens[4 individuals]
1069	Erebidae	Scolecocampinae		Phobolosia anfracta (H. Edwards, 1881)	Phobolosia anfracta[22 individuals]
1070	Erebidae	Scolecocampinae		Pseudorgyia russula Grote, 1883	Pseudorgyia russula[20 individuals]
1071	Erebidae	Scolecocampinae		Pseudorgyia versuta Harvey, 1875	Pseudorgyia versuta[2 individuals]
1072	Erebidae	Scolecocampinae		Rhosologia porrecta Walker, 1865			Rhosologia porrecta[10 individuals]
1073	Erebidae	Scolecocampinae		Scolecocampa atriluna Smith, 1903	Scolecocampa atriluna[4 individuals]
1074	Erebidae	Scolecocampinae		Scolecocampa liburna (Geyer, 1837)	Scolecocampa liburna[29 individuals]
1075	Erebidae	Scolecocampinae (incertae sedis)		Araeopteron vilhelmina (Dyar, 1916)	Araeopteron vilhelmina[1 individuals]
1076	Erebidae	Scolecocampinae (incertae sedis)		Sigela basipunctaria (Walker, 1861)	Sigela basipunctaria[13 individuals]
1077	Erebidae	Scolecocampinae (incertae sedis)		Sigela brauneata (Swett, 1913)	Sigela brauneata[18 individuals]
1078	Erebidae	Scolecocampinae (incertae sedis)		Sigela eoides (Barnes & McDunnough, 1913)	Sigela eoides[2 individuals]
1079	Erebidae	Scolecocampinae (incertae sedis)		Sigela penumbrata Hulst, 1896	Sigela penumbrata[4 individuals]
1080	Erebidae	Scoliopteryginae	Anomini	Alabama argillacea (Hübner, 1823)	Alabama argillacea[2 individuals]
1081	Erebidae	Scoliopteryginae	Anomini	Anomis editrix (Guenée, 1852)	Amolita roseola[5 individuals]
1082	Erebidae	Scoliopteryginae	Anomini	Anomis erosa Hübner, 1821	Anomis editrix[3 individuals]		Anomis editrix[44 individuals]
1083	Erebidae	Scoliopteryginae	Anomini	Anomis flava (Fabricius, 1775)	Anomis erosa[15 individuals]
1084	Erebidae	Scoliopteryginae	Anomini	Anomis gentilis Schaus, 1912	Anomis flava[2 individuals]
1085	Erebidae	Scoliopteryginae	Anomini	Anomis illita Guenée, 1852	Anomis gentilis[1 individuals]		Anomis gentilis[30 individuals]
1086	Erebidae	Scoliopteryginae	Anomini	Anomis impasta of authors, not Guenée, 1852	Anomis illita[3 individuals]
1087	Erebidae	Scoliopteryginae	Anomini	Anomis luridula Guenée, 1852	Anomis luridula[2 individuals]
1088	Erebidae	Scoliopteryginae	Anomini	Anomis texana Riley, 1885	Anomis texana[7 individuals]		Anomis texana[21 individuals]
1089	Erebidae	Scoliopteryginae	Anomini	Dinumma deponens Walker, 1858	Dinumma deponens[1 individuals]
1090	Erebidae	Scoliopteryginae	Anomini	Rusicada privata (Walker, 1865)	Rusicada privata[8 individuals]
1091	Erebidae	Scoliopteryginae	Scoliopterygini	Scoliopteryx libatrix (Linnaeus, 1758)	Scoliopteryx libatrix[25 individuals]
1092	Erebidae	Toxocampinae		Lygephila victoria (Grote, 1874)	Lygephila victoria[25 individuals]
1093	Erebidae	Toxocampinae		Tathorhynchus exsiccata (Lederer, 1855)	Tathorhynchus exsiccata[19 individuals]		Tathorhynchus exsiccata[5 individuals]
1094	Euteliidae	Euteliinae		Eutelia furcata (Walker, 1865)	Eutelia furcata[5 individuals]		Eutelia furcata[2 individuals]
1095	Euteliidae	Euteliinae		Eutelia pulcherrimus (Grote, 1865)	Eutelia pulcherrimus[11 individuals]
1096	Euteliidae	Euteliinae		Eutelia pyrastis Hampson, 1905	Eutelia pyrastis[1 individuals]		Eutelia pyrastis[3 individuals]
1097	Euteliidae	Euteliinae		Marathyssa basalis Walker, 1865	Marathyssa basalis[27 individuals]
1098	Euteliidae	Euteliinae		Marathyssa inficita (Walker, 1865)	Marathyssa inficita[57 individuals]
1099	Euteliidae	Euteliinae		Marathyssa minus Dyar, 1921 stat. rev.	Marathyssa minus[47 individuals]
1100	Euteliidae	Euteliinae		Paectes abrostolella (Walker, 1866)	Paectes abrostoloides[19 individuals]
1101	Euteliidae	Euteliinae		Paectes abrostoloides (Guenée, 1852)	Paectes asper[3 individuals]		Paectes asper[3 individuals]
1102	Euteliidae	Euteliinae		Paectes acutangula Hampson, 1912	Paectes declinata[5 individuals]
1103	Euteliidae	Euteliinae		Paectes asper Pogue, 2013	Paectes fuscescens[4 individuals]		Paectes fuscescens[51 individuals]
1104	Euteliidae	Euteliinae		Paectes declinata (Grote, 1879)	Paectes lunodes[1 individuals]
1105	Euteliidae	Euteliinae		Paectes fuscescens (Walker, 1865)	Paectes nana[4 individuals]		Paectes nana[15 individuals]
1106	Euteliidae	Euteliinae		Paectes lunodes (Guenée, 1852)	Paectes nubifera[3 individuals]		Paectes nubifera[31 individuals]
1107	Euteliidae	Euteliinae		Paectes nana (Walker, 1865)	Paectes oculatrix[21 individuals]
1108	Euteliidae	Euteliinae		Paectes nubifera Hampson, 1912	Paectes pygmaea[15 individuals]
1109	Euteliidae	Euteliinae		Paectes oculatrix (Guenée, 1852)			Paectes acutangula[2 individuals]
1110	Euteliidae	Euteliinae		Paectes pygmaea Hübner, 1818			Nola cucullatella[26 individuals]
1111	Noctuidae	Acontiinae	Acontiini	Acontia behrii Smith, 1900	Acontia behrii[2 individuals]
1112	Noctuidae	Acontiinae	Acontiini	Acontia chea Druce, 1889	Acontia chea[2 individuals]
1113	Noctuidae	Acontiinae	Acontiini	Acontia coquillettii Smith, 1900	Acontia coquillettii[3 individuals]
1114	Noctuidae	Acontiinae	Acontiini	Acontia cretata (Grote & Robinson, 1870)	Acontia cretata[14 individuals]
1115	Noctuidae	Acontiinae	Acontiini	Acontia jaliscana (Schaus, 1898)	Acontia jaliscana[1 individuals]		Acontia jaliscana[1 individuals]
1116	Noctuidae	Acontiinae	Acontiini	Eusceptis flavifrimbriata Todd, 1971	Eusceptis flavifrimbriata[1 individuals]
1117	Noctuidae	Acontiinae	Acontiini	Ponometia acutus (Smith, 1905)	Ponometia acutus[28 individuals]
1118	Noctuidae	Acontiinae	Acontiini	Ponometia alata (Smith, 1905)	Ponometia alata[5 individuals]
1119	Noctuidae	Acontiinae	Acontiini	Ponometia albimargo (Barnes & McDunnough, 1916)		Ponometia albimargo (Barnes & McDunnough, 1916)
1120	Noctuidae	Acontiinae	Acontiini	Ponometia albitermen (Barnes & McDunnough, 1916)	Ponometia albitermen[1 individuals]
1121	Noctuidae	Acontiinae	Acontiini	Ponometia altera (Smith, 1903)	Ponometia altera[6 individuals]
1122	Noctuidae	Acontiinae	Acontiini	Ponometia bicolorata (Barnes & McDunnough, 1912)	Ponometia bicolorata[16 individuals]
1123	Noctuidae	Acontiinae	Acontiini	Ponometia binocula (Grote, 1875)	Ponometia binocula[6 individuals]
1124	Noctuidae	Acontiinae	Acontiini	Ponometia candefacta (Hübner, [1831])	Ponometia candefacta[81 individuals]
1125	Noctuidae	Acontiinae	Acontiini	Ponometia clausula (Grote, 1883)	Ponometia clausula[2 individuals]
1126	Noctuidae	Acontiinae	Acontiini	Ponometia cuta (Smith, 1905)	Ponometia cuta[8 individuals]
1127	Noctuidae	Acontiinae	Acontiini	Ponometia dorneri (Barnes & McDunnough, 1913)	Ponometia dorneri[3 individuals]
1128	Noctuidae	Acontiinae	Acontiini	Ponometia elegantula (Harvey, 1876)	Ponometia elegantula[30 individuals]
1129	Noctuidae	Acontiinae	Acontiini	Ponometia erastrioides (Guenée, 1852)	Ponometia erastrioides[55 individuals]
1130	Noctuidae	Acontiinae	Acontiini	Ponometia exigua (Fabricius, 1793)	Ponometia exigua[5 individuals]		Ponometia exigua[3 individuals]
1131	Noctuidae	Acontiinae	Acontiini	Ponometia fasciatella (Grote, 1875)	Ponometia fasciatella[19 individuals]
1132	Noctuidae	Acontiinae	Acontiini	Ponometia fumata (Smith, 1905)	Ponometia fumata[6 individuals]
1133	Noctuidae	Acontiinae	Acontiini	Ponometia heonyx (Dyar, 1913)	Ponometia heonyx[9 individuals]
1134	Noctuidae	Acontiinae	Acontiini	Ponometia huita (Smith, 1903)	Ponometia huita[12 individuals]
1135	Noctuidae	Acontiinae	Acontiini	Ponometia hutsoni (Smith, 1906)	Ponometia hutsoni[4 individuals]
1136	Noctuidae	Acontiinae	Acontiini	Ponometia libedis (Smith, 1900)	Ponometia libedis[24 individuals]
1137	Noctuidae	Acontiinae	Acontiini	Ponometia macdunnoughi (Barnes & Benjamin, 1923)	Ponometia macdunnoughi[3 individuals]
1138	Noctuidae	Acontiinae	Acontiini	Ponometia megocula (Smith, 1900)	Ponometia megocula[1 individuals]
1139	Noctuidae	Acontiinae	Acontiini	Ponometia nannodes (Hampson, 1910)	Ponometia nannodes[26 individuals]
1140	Noctuidae	Acontiinae	Acontiini	Ponometia nigra (Mustelin, 2006)	Ponometia nigra[1 individual]
1141	Noctuidae	Acontiinae	Acontiini	Ponometia parvula (Walker, 1865)	Ponometia parvula[3 individuals]
1142	Noctuidae	Acontiinae	Acontiini	Ponometia phecolisca (Druce, 1889)	Ponometia phecolisca[14 individuals]
1143	Noctuidae	Acontiinae	Acontiini	Ponometia pulchra (Barnes & McDunnough, 1910)	Ponometia pulchra[4 individuals]
1144	Noctuidae	Acontiinae	Acontiini	Ponometia semiflava (Guenée, 1852)	Ponometia semiflava[12 individuals]
1145	Noctuidae	Acontiinae	Acontiini	Ponometia septuosa (A. Blanchard & Knudson, 1986)	Ponometia septuosa[1 individuals]
1146	Noctuidae	Acontiinae	Acontiini	Ponometia sutrix (Grote, 1880)	Ponometia sutrix[4 individuals]
1147	Noctuidae	Acontiinae	Acontiini	Ponometia tortricina (Zeller, 1872)	Ponometia tortricina[5 individuals]
1148	Noctuidae	Acontiinae	Acontiini	Ponometia tripartita (Smith, 1903)	Ponometia tripartita[5 individuals]
1149	Noctuidae	Acontiinae	Acontiini	Ponometia venustula (Walker, 1865)	Ponometia venustula[11 individuals]
1150	Noctuidae	Acontiinae	Acontiini	Ponometia virginalis (Grote, 1881)	Ponometia virginalis[7 individuals]
1151	Noctuidae	Acontiinae	Acontiini	Pseudalypia crotchii H. Edwards, 1874	Pseudalypia crotchii[2 individuals]
1152	Noctuidae	Acontiinae	Acontiini	Spragueia apicalis (Herrich-Schäffer, 1868)	Spragueia apicalis[3 individuals]
1153	Noctuidae	Acontiinae	Acontiini	Spragueia cleta (Druce, 1889)	Spragueia cleta[1 individuals]
1154	Noctuidae	Acontiinae	Acontiini	Spragueia dama (Guenée, 1852)	Spragueia dama[7 individuals]
1155	Noctuidae	Acontiinae	Acontiini	Spragueia funeralis Grote, 1881	Spragueia funeralis[7 individuals]
1156	Noctuidae	Acontiinae	Acontiini	Spragueia guttata Grote, 1875	Spragueia guttata[3 individuals]
1157	Noctuidae	Acontiinae	Acontiini	Spragueia jaguaralis Hampson, 1910	Spragueia jaguaralis[17 individuals]
1158	Noctuidae	Acontiinae	Acontiini	Spragueia leo (Guenée, 1852)	Spragueia leo[22 individuals]
1159	Noctuidae	Acontiinae	Acontiini	Spragueia magnifica Grote, 1883	Spragueia magnifica[5 individuals]
1160	Noctuidae	Acontiinae	Acontiini	Spragueia margana (Fabricius, 1794)	Spragueia margana[3 individuals]		Spragueia margana[21 individuals]
1161	Noctuidae	Acontiinae	Acontiini	Spragueia obatra (Morrison, 1875)	Spragueia obatra[4 individuals]
1162	Noctuidae	Acontiinae	Acontiini	Spragueia onagrus (Guenée, 1852)	Spragueia onagrus[14 individuals]
1163	Noctuidae	Acontiinae	Acontiini	Spragueia perstructana (Walker, 1865)	Spragueia perstructana[3 individuals]		Spragueia perstructana[33 individuals]
1164	Noctuidae	Acontiinae	Acontiini	Tarache abdominalis Grote, 1877	Tarache abdominalis[4 individuals]
1165	Noctuidae	Acontiinae	Acontiini	Tarache acerba (H. Edwards, 1881)	Tarache acerba[1 individuals]
1166	Noctuidae	Acontiinae	Acontiini	Tarache albifusa (Ferris & Lafontaine, 2009)	Tarache albifusa[4 individuals]
1167	Noctuidae	Acontiinae	Acontiini	Tarache apela (Druce, 1889)	Tarache apela[11 individuals]
1168	Noctuidae	Acontiinae	Acontiini	Tarache aprica (Hübner, [1808])	Tarache aprica[36 individuals]
1169	Noctuidae	Acontiinae	Acontiini	Tarache areli (Strecker, 1898)	Tarache areli[5 individuals]
1170	Noctuidae	Acontiinae	Acontiini	Tarache areloides Barnes & McDunnough, 1912	Tarache areloides[6 individuals]
1171	Noctuidae	Acontiinae	Acontiini	Tarache arida (Smith, 1900)	Tarache arida[3 individuals]
1172	Noctuidae	Acontiinae	Acontiini	Tarache assimilis (Grote, 1875)	Tarache assimilis[5 individuals]
1173	Noctuidae	Acontiinae	Acontiini	Tarache augustipennis Grote, 1875	Tarache augustipennis[12 individuals]
1174	Noctuidae	Acontiinae	Acontiini	Tarache axendra Schaus, 1898	Tarache axendra[6 individuals]
1175	Noctuidae	Acontiinae	Acontiini	Tarache bella Barnes & Benjamin, 1922	Tarache bella[2 individuals]
1176	Noctuidae	Acontiinae	Acontiini	Tarache bilimeki (Felder & Rogenhofer, 1874)	Tarache bilimeki[4 individuals]
1177	Noctuidae	Acontiinae	Acontiini	Tarache cora Barnes & McDunnough, 1918	Tarache cora[2 individuals]
1178	Noctuidae	Acontiinae	Acontiini	Tarache dacia (Druce, 1889)			Tarache dacia[12 individuals]
1179	Noctuidae	Acontiinae	Acontiini	Tarache delecta (Walker, [1858])	Tarache delecta[5 individuals]
1180	Noctuidae	Acontiinae	Acontiini	Tarache expolita Grote, 1882	Tarache expolita[9 individuals]
1181	Noctuidae	Acontiinae	Acontiini	Tarache flavipennis Grote, 1873	Tarache flavipennis[4 individuals]
1182	Noctuidae	Acontiinae	Acontiini	Tarache geminocula (Ferris & Lafontaine, 2009)	Tarache geminocula[8 individuals]
1183	Noctuidae	Acontiinae	Acontiini	Tarache huachuca (Smith, 1903)	Tarache huachuca[10 individuals]
1184	Noctuidae	Acontiinae	Acontiini	Tarache idella (Barnes, 1905)	Tarache idella[3 individuals]
1185	Noctuidae	Acontiinae	Acontiini	Tarache knowltoni (McDunnough, 1940	Tarache knowltoni[3 individuals]
1186	Noctuidae	Acontiinae	Acontiini	Tarache lactipennis Harvey, 1875	Tarache lactipennis[3 individuals]
1187	Noctuidae	Acontiinae	Acontiini	Tarache lagunae (Mustelin & Leuschner, 2000)	Tarache lagunae[2 individuals]
1188	Noctuidae	Acontiinae	Acontiini	Tarache lanceolata Grote, 1879	Tarache lanceolata[6 individuals]
1189	Noctuidae	Acontiinae	Acontiini	Tarache lucasi (Smith, 1900)	Tarache lucasi[6 individuals]
1190	Noctuidae	Acontiinae	Acontiini	Tarache major (Smith, 1900)	Tarache major[8 individuals]
1191	Noctuidae	Acontiinae	Acontiini	Tarache quadriplaga (Smith, 1900)	Tarache quadriplaga[43 individuals]
1192	Noctuidae	Acontiinae	Acontiini	Tarache sedata H. Edwards, 1881	Tarache sedata[2 individuals]
1193	Noctuidae	Acontiinae	Acontiini	Tarache sutor (Hampson, 1910)	Tarache sutor[2 individuals]
1194	Noctuidae	Acontiinae	Acontiini	Tarache tenuicula Morrison, 1875	Tarache tenuicula[3 individuals]
1195	Noctuidae	Acontiinae	Acontiini	Tarache terminimaculata Grote, 1873	Tarache terminimaculata[8 individuals]
1196	Noctuidae	Acontiinae	Acontiini	Tarache tetragona (Walker, [1858])	Tarache tetragona[5 individuals]		Tarache tetragona[4 individuals]
1197	Noctuidae	Acontiinae	Acontiini	Tarache toddi (Ferris & Lafontaine, 2009)	Tarache toddi[4 individuals]
1198	Noctuidae	Acronictinae		Acronicta afflicta Grote, 1864	Acronicta afflicta[26 individuals]
1199	Noctuidae	Acronictinae		Acronicta albarufa Grote, 1874	Acronicta albarufa[1 individuals]
1200	Noctuidae	Acronictinae		Acronicta americana (Harris, 1841)	Acronicta americana[75 individuals]
1201	Noctuidae	Acronictinae		Acronicta atristrigatus (Smith, 1900)	Acronicta atristrigatus[11 individuals]
1202	Noctuidae	Acronictinae		Acronicta australis (Mustelin & Leuschner, 2000)	Acronicta australis[2 individuals]
1203	Noctuidae	Acronictinae		Acronicta barnesii Smith, 1897	Acronicta barnesii[7 individuals]
1204	Noctuidae	Acronictinae		Acronicta beameri Todd, 1958	Acronicta beameri[4 individuals]
1205	Noctuidae	Acronictinae		Acronicta betulae Riley, 1884	Acronicta betulae[8 individuals]
1206	Noctuidae	Acronictinae		Acronicta browni Mustelin & Leuschner, 2000	Acronicta browni[1 individuals]
1207	Noctuidae	Acronictinae		Acronicta brumosa Guenée, 1852	Acronicta brumosa[11 individuals]
1208	Noctuidae	Acronictinae		Acronicta clarescens Guenée, 1852	Acronicta clarescens[4 individuals]
1209	Noctuidae	Acronictinae		Acronicta connecta Grote, 1873	Acronicta connecta[8 individuals]
1210	Noctuidae	Acronictinae		Acronicta cyanescens Hampson, 1909	Acronicta cyanescens[20 individuals]
1211	Noctuidae	Acronictinae		Acronicta dactylina Grote, 1874	Acronicta dactylina[164 individuals]
1212	Noctuidae	Acronictinae		Acronicta dolli (Barnes & McDunnough, 1918)	Acronicta dolli[5 individuals]
1213	Noctuidae	Acronictinae		Acronicta edolata (Grote, 1881)	Acronicta edolata[8 individuals]
1214	Noctuidae	Acronictinae		Acronicta exempta Dyar, 1922	Acronicta exempta[2 individuals]
1215	Noctuidae	Acronictinae		Acronicta exilis Grote, 1874	Acronicta exilis[8 individuals]
1216	Noctuidae	Acronictinae		Acronicta extricata (Grote, 1882)	Acronicta extricata[5 individuals]
1217	Noctuidae	Acronictinae		Acronicta falcula (Grote, 1877)	Acronicta falcula[1 individuals]
1218	Noctuidae	Acronictinae		Acronicta fallax (Herrich-Schäffer, 1854)	Acronicta fallax[28 individuals]
1219	Noctuidae	Acronictinae		Acronicta fragilis (Guenée, 1852)	Acronicta fragilis[46 individuals]
1220	Noctuidae	Acronictinae		Acronicta funeralis Grote & Robinson, 1866	Acronicta funeralis[27 individuals]
1221	Noctuidae	Acronictinae		Acronicta grisea Walker, 1856	Acronicta grisea[59 individuals]
1222	Noctuidae	Acronictinae		Acronicta haesitata (Grote, 1882)	Acronicta haesitata[40 individuals]
1223	Noctuidae	Acronictinae		Acronicta hamamelis Guenée, 1852	Acronicta hamamelis[4 individuals]
1224	Noctuidae	Acronictinae		Acronicta hasta Guenée, 1852	Acronicta hasta[70 individuals]
1225	Noctuidae	Acronictinae		Acronicta hastulifera (J.E. Smith, 1797)	Acronicta hastulifera[6 individuals]
1226	Noctuidae	Acronictinae		Acronicta heitzmani Covell & Metzler, 1992	Acronicta heitzmani[6 individuals]
1227	Noctuidae	Acronictinae		Acronicta impleta Walker, 1856	Acronicta impleta[44 individuals]
1228	Noctuidae	Acronictinae		Acronicta impressa Walker, 1856	Acronicta impressa[70 individuals]
1229	Noctuidae	Acronictinae		Acronicta inclara Smith, 1900		Acronicta inclara Smith, 1900		to be synonymized in the Schmidt MONA
1230	Noctuidae	Acronictinae		Acronicta increta Morrison, 1874	Acronicta increta[118 individuals]
1231	Noctuidae	Acronictinae		Acronicta innotata Guenée, 1852	Acronicta innotata[109 individuals]
1232	Noctuidae	Acronictinae		Acronicta interrupta Guenée, 1852	Acronicta interrupta[24 individuals]
1233	Noctuidae	Acronictinae		Acronicta laetifica Smith, 1897	Acronicta laetifica[25 individuals]
1234	Noctuidae	Acronictinae		Acronicta lanceolaria (Grote, 1875)	Acronicta lanceolaria[3 individuals]
1235	Noctuidae	Acronictinae		Acronicta lepetita Smith, 1908	Acronicta lepetita[4 individuals]
1236	Noctuidae	Acronictinae		Acronicta lepusculina Guenée, 1852	Acronicta lepusculina[40 individuals]
1237	Noctuidae	Acronictinae		Acronicta lithospila Grote, 1874	Acronicta lithospila[8 individuals]
1238	Noctuidae	Acronictinae		Acronicta liturata Smith, 1897	Acronicta nr. brumosa[16 individuals]
1239	Noctuidae	Acronictinae		Acronicta lobeliae Guenée, 1852	Acronicta lobeliae[16 individuals]
1240	Noctuidae	Acronictinae		Acronicta longa Guenée, 1852	Acronicta longa[21 individuals]
1241	Noctuidae	Acronictinae		Acronicta lupini Grote, 1873	Acronicta lupini[13 individuals]
1242	Noctuidae	Acronictinae		Acronicta mansueta Smith, 1897	Acronicta mansueta[18 individuals]
1243	Noctuidae	Acronictinae		Acronicta marmorata Smith, 1897	Acronicta marmorata[11 individuals]
1244	Noctuidae	Acronictinae		Acronicta menyanthidis (Vieweg, 1790)	Acronicta menyanthidis[3 individuals]
1245	Noctuidae	Acronictinae		Acronicta modica Walker, 1856	Acronicta modica[36 individuals]
1246	Noctuidae	Acronictinae		Acronicta morula Grote & Robinson, 1868	Acronicta morula[29 individuals]
1247	Noctuidae	Acronictinae		Acronicta noctivaga Grote, 1864	Acronicta noctivaga[19 individuals]
1248	Noctuidae	Acronictinae		Acronicta oblinita (J.E. Smith, 1797)	Acronicta oblinita[40 individuals]
1249	Noctuidae	Acronictinae		Acronicta othello Smith, 1908	Acronicta othello[7 individuals]
1250	Noctuidae	Acronictinae		Acronicta ovata Grote, 1873	Acronicta ovata[39 individuals]
1251	Noctuidae	Acronictinae		Acronicta parallela (Grote, 1879)	Acronicta parallela[3 individuals]
1252	Noctuidae	Acronictinae		Acronicta paupercula Grote, 1874	Acronicta paupercula[4 individuals]
1253	Noctuidae	Acronictinae		Acronicta perblanda Ferguson, [1989]	Acronicta perblanda[3 individuals]
1254	Noctuidae	Acronictinae		Acronicta perdita Grote, 1874	Acronicta perdita[8 individuals]
1255	Noctuidae	Acronictinae		Acronicta quadrata Grote, 1874	Acronicta quadrata[5 individuals]
1256	Noctuidae	Acronictinae		Acronicta radcliffei (Harvey, 1875)	Acronicta radcliffei[19 individuals]
1257	Noctuidae	Acronictinae		Acronicta rapidan (Dyar, 1912)	Acronicta rapidan[3 individuals]
1258	Noctuidae	Acronictinae		Acronicta retardata (Walker, 1861)	Acronicta retardata[52 individuals]
1259	Noctuidae	Acronictinae		Acronicta sagittata McDunnough, 1940	Acronicta sagittata[1 individuals]
1260	Noctuidae	Acronictinae		Acronicta sinescripta Ferguson, [1989]	Acronicta sinescripta[1 individuals]
1261	Noctuidae	Acronictinae		Acronicta sperata Grote, 1873	Acronicta sperata[6 individuals]
1262	Noctuidae	Acronictinae		Acronicta spinea (Grote, 1876)	Acronicta spinea[5 individuals]
1263	Noctuidae	Acronictinae		Acronicta spinigera Guenée, 1852	Acronicta spinigera[18 individuals]
1264	Noctuidae	Acronictinae		Acronicta strigulata Smith, 1897	Acronicta strigulata[10 individuals]
1265	Noctuidae	Acronictinae		Acronicta superans Guenée, 1852	Acronicta superans[25 individuals]
1266	Noctuidae	Acronictinae		Acronicta theodora of authors, not Schaus, 1894	Acronicta theodora of authors[2 individuals]		Acronicta theodora of authors[3 individuals]
1267	Noctuidae	Acronictinae		Acronicta thoracica (Grote, 1880)	Acronicta thoracica[3 individuals]
1268	Noctuidae	Acronictinae		Acronicta tota (Grote, 1879)	Acronicta tota[3 individuals]
1269	Noctuidae	Acronictinae		Acronicta tristis Smith, 1911	Acronicta tristis[42 individuals]
1270	Noctuidae	Acronictinae		Acronicta tritona (Hübner, 1818)	Acronicta tritona[15 individuals]
1271	Noctuidae	Acronictinae		Acronicta valliscola A. Blanchard, 1968	Acronicta valliscola[4 individuals]
1272	Noctuidae	Acronictinae		Acronicta vinnula (Grote, 1864)	Acronicta vinnula[27 individuals]
1273	Noctuidae	Acronictinae		Acronicta vulpina (Grote, 1883)	Acronicta vulpina[26 individuals]
1274	Noctuidae	Acronictinae		Cerma cerintha (Treitschke, 1826)	Cerma cerintha[28 individuals]
1275	Noctuidae	Acronictinae		Cerma cora Hübner, 1818	Cerma cora[9 individuals]
1276	Noctuidae	Acronictinae		Cerma sirius (Barnes & McDunnough, 1918)	Cerma sirius[1 individuals]
1277	Noctuidae	Acronictinae		Chloronycta tybo (Barnes, 1904)	Chloronycta tybo[7 individuals]
1278	Noctuidae	Acronictinae		Comachara cadburyi Franclemont, 1939	Comachara cadburyi[10 individuals]
1279	Noctuidae	Acronictinae		Harrisimemna trisignata (Walker, 1856)	Harrisimemna trisignata[27 individuals]
1280	Noctuidae	Acronictinae		Polygrammate hebraeicum Hübner, 1818	Polygrammate hebraeicum[64 individuals]
1281	Noctuidae	Acronictinae		Simyra insularis (Herrich-Schäffer, 1868)	Simyra insularis[62 individuals]
1282	Noctuidae	Acronictinae Harris, 1841		Acronicta rubricoma Guenée, 1852	Acronicta rubricoma[24 individuals]
1283	Noctuidae	Agaristinae		Alypia langtoni Couper, 1865	Alypia langtoni[13 individuals]
1284	Noctuidae	Agaristinae		Alypia mariposa Grote & Robinson, 1868	Alypia mariposa[2 individuals]
1285	Noctuidae	Agaristinae		Alypia octomaculata (Fabricius, 1775)	Alypia octomaculata[12 individuals]
1286	Noctuidae	Agaristinae		Alypia ridingsii Grote, 1865	Alypia ridingsii[2 individuals]
1287	Noctuidae	Agaristinae		Alypia wittfeldii H. Edwards, 1883	Alypia wittfeldii[2 individuals]
1288	Noctuidae	Agaristinae		Alypiodes bimaculata (Herrich-Schäffer, 1853)	Alypiodes bimaculata[5 individuals]
1289	Noctuidae	Agaristinae		Alypiodes geronimo (Barnes, 1900)	Alypiodes geronimo[1 individuals]
1290	Noctuidae	Agaristinae		Androloma disparata (H. Edwards, 1884)	Androloma disparata[1 individuals]
1291	Noctuidae	Agaristinae		Androloma maccullochii (W. Kirby, 1837)	Androloma maccullochii[8 individuals]
1292	Noctuidae	Agaristinae		Caularis lunata Hampson, 1904	Caularis lunata[4 individuals]
1293	Noctuidae	Agaristinae		Eudryas brevipennis Stretch, 1872	Eudryas brevipennis[4 individuals]
1294	Noctuidae	Agaristinae		Eudryas grata (Fabricius, 1793)	Eudryas grata[36 individuals]
1295	Noctuidae	Agaristinae		Eudryas unio (Hübner, [1831])	Eudryas unio[20 individuals]
1296	Noctuidae	Agaristinae		Eupseudomorpha brillians (Neumögen, 1880)		Eupseudomorpha brillians (Neumögen, 1880)
1297	Noctuidae	Agaristinae		Euscirrhopterus cosyra (Druce, 1896)	Euscirrhopterus cosyra[5 individuals]
1298	Noctuidae	Agaristinae		Euscirrhopterus gloveri Grote & Robinson, 1868	Euscirrhopterus gloveri[5 individuals]
1299	Noctuidae	Agaristinae		Euscirrhopterus poeyi Grote, 1866			Euscirrhopterus poeyi[4 individuals]
1300	Noctuidae	Agaristinae		Gerra radicalis Walker, [1865]	Gerra radicalis[4 individuals]		Gerra radicalis[1 individuals]
1301	Noctuidae	Agaristinae		Gerra sevorsa (Grote, 1882)	Gerra sevorsa[18 individuals]
1302	Noctuidae	Agaristinae		Gerrodes minatea Dyar, 1912	Gerrodes minatea[2 individuals]
1303	Noctuidae	Agaristinae		Neotuerta hemicycla (Hampson, 1904)			Neotuerta hemicycla[1 individuals]
1304	Noctuidae	Agaristinae		Psychomorpha epimenis (Drury, 1782)	Psychomorpha epimenis[5 individuals]
1305	Noctuidae	Agaristinae		Xerociris wilsonii (Grote, 1863)	Xerociris wilsonii[8 individuals]
1306	Noctuidae	Amphipyrinae	Amphipyrini	Amphipyra brunneoatra Strand, 1916	Amphipyra brunneoatra[4 individuals]
1307	Noctuidae	Amphipyrinae	Amphipyrini	Amphipyra glabella (Morrison, 1874)	Amphipyra glabella[6 individuals]
1308	Noctuidae	Amphipyrinae	Amphipyrini	Amphipyra pyramidoides Guenée, 1852	Amphipyra pyramidoides[55 individuals]
1309	Noctuidae	Amphipyrinae	Amphipyrini	Amphipyra tragopoginis (Clerck, 1759)	Amphipyra tragopoginis[24 individuals]		Amphipyra tragopoginis[34 individuals]
1310	Noctuidae	Amphipyrinae	Psaphidini (incertae sedis)	Cropia connecta (Smith, 1894)	Cropia connecta[3 individuals]		Cropia connecta[73 individuals]
1311	Noctuidae	Amphipyrinae	Psaphidini (incertae sedis)	Cropia indica (Walker, [1858])		Cropia indica (Walker, [1858])
1312	Noctuidae	Amphipyrinae	Psaphidini (incertae sedis)	Cropia ruthaea Dyar, 1910	Cropia ruthaea[1 individuals]
1313	Noctuidae	Amphipyrinae	Psaphidini-Feraliina	Apsaphida eremna Franclemont, 1973	Apsaphida eremna[3 individuals]
1314	Noctuidae	Amphipyrinae	Psaphidini-Feraliina	Feralia comstocki Grote, 1874	Feralia comstocki[36 individuals]
1315	Noctuidae	Amphipyrinae	Psaphidini-Feraliina	Feralia deceptiva McDunnough, 1920	Feralia deceptiva[7 individuals]
1316	Noctuidae	Amphipyrinae	Psaphidini-Feraliina	Feralia februalis Grote, 1874	Feralia februalis[20 individuals]
1317	Noctuidae	Amphipyrinae	Psaphidini-Feraliina	Feralia jocosa (Guenée, 1852)	Feralia jocosa[38 individuals]
1318	Noctuidae	Amphipyrinae	Psaphidini-Feraliina	Feralia major Smith, 1890	Feralia major[23 individuals]
1319	Noctuidae	Amphipyrinae	Psaphidini-Feraliina	Feralia meadowsi Buckett, 1968	Feralia meadowsi[1 individuals]
1320	Noctuidae	Amphipyrinae	Psaphidini-Feraliina	Miracavira brillians (Barnes, 1901)	Miracavira brillians[8 individuals]
1321	Noctuidae	Amphipyrinae	Psaphidini-Feraliina	Miracavira sylvia (Dyar, 1913)			Miracavira sylvia[1 individuals]
1322	Noctuidae	Amphipyrinae	Psaphidini-Feraliina	Paratrachea viridescens (Barnes & McDunnough, 1918)	Paratrachea viridescens[4 individuals]
1323	Noctuidae	Amphipyrinae	Psaphidini-Feraliina	Supralathosea baboquivariensis Barnes & Benjamin, 1924	Supralathosea baboquivariensis[6 individuals]
1324	Noctuidae	Amphipyrinae	Psaphidini-Feraliina	Supralathosea obtusa (Smith, 1909)	Supralathosea obtusa[2 individuals]
1325	Noctuidae	Amphipyrinae	Psaphidini-Feraliina	Supralathosea pronuba (Barnes & McDunnough, 1916)	Supralathosea pronuba[5 individuals]
1326	Noctuidae	Amphipyrinae	Psaphidini-Feraliina	Viridemas galena Smith, 1908	Viridemas galena[9 individuals]
1327	Noctuidae	Amphipyrinae	Psaphidini-Nocloina	Emarginea dulcinea Dyar, 1921	Emarginea dulcinea[4 individuals]
1328	Noctuidae	Amphipyrinae	Psaphidini-Nocloina	Emarginea pallida (Smith, 1902)	Emarginea percara[43 individuals]
1329	Noctuidae	Amphipyrinae	Psaphidini-Nocloina	Euamiana adusta A. Blanchard & Knudson, 1986		Euamiana adusta A. Blanchard & Knudson, 1986
1330	Noctuidae	Amphipyrinae	Psaphidini-Nocloina	Euamiana contrasta (Barnes & McDunnough, 1910)	Euamiana contrasta[4 individuals]
1331	Noctuidae	Amphipyrinae	Psaphidini-Nocloina	Euamiana dissimilis (Barnes & McDunnough, 1910)	Euamiana dissimilis[2 individuals]
1332	Noctuidae	Amphipyrinae	Psaphidini-Nocloina	Euamiana endopolia (Dyar, 1912)		Euamiana endopolia (Dyar, 1912)
1333	Noctuidae	Amphipyrinae	Psaphidini-Nocloina	Euamiana torniplaga (Barnes & McDunnough, 1916)	Euamiana torniplaga[5 individuals]
1334	Noctuidae	Amphipyrinae	Psaphidini-Nocloina	Lythrodes radiatus Smith, 1903	Lythrodes radiatus[3 individuals]
1335	Noctuidae	Amphipyrinae	Psaphidini-Nocloina	Lythrodes tripuncta Barnes & McDunnough, 1911	Lythrodes tripuncta[2 individuals]
1336	Noctuidae	Amphipyrinae	Psaphidini-Nocloina	Lythrodes venatus Smith, 1903	Lythrodes venatus[5 individuals]
1337	Noctuidae	Amphipyrinae	Psaphidini-Nocloina	Nocloa alcandra (Druce, 1890)	Nocloa alcandra[7 individuals]
1338	Noctuidae	Amphipyrinae	Psaphidini-Nocloina	Nocloa aliaga (Barnes, 1905)	Nocloa aliaga[4 individuals]
1339	Noctuidae	Amphipyrinae	Psaphidini-Nocloina	Nocloa cordova (Barnes, 1907)	Nocloa cordova[5 individuals]
1340	Noctuidae	Amphipyrinae	Psaphidini-Nocloina	Nocloa duplicatus (Smith, 1891)	Nocloa duplicatus[3 individuals]
1341	Noctuidae	Amphipyrinae	Psaphidini-Nocloina	Nocloa nanata (Neumögen, 1884)	Nocloa nanata[2 individuals]
1342	Noctuidae	Amphipyrinae	Psaphidini-Nocloina	Nocloa pallens (Tepper, 1882)	Nocloa pallens[5 individuals]
1343	Noctuidae	Amphipyrinae	Psaphidini-Nocloina	Nocloa pilacho (Barnes, 1904)		Nocloa pilacho (Barnes, 1904)
1344	Noctuidae	Amphipyrinae	Psaphidini-Nocloina	Nocloa plagiata Smith, 1906	Nocloa plagiata[5 individuals]
1345	Noctuidae	Amphipyrinae	Psaphidini-Nocloina	Nocloa rivulosa Smith, 1906	Nocloa rivulosa[11 individuals]
1346	Noctuidae	Amphipyrinae	Psaphidini-Nocloina	Oslaria pura (Barnes & McDunnough, 1911)	Oslaria pura[3 individuals]
1347	Noctuidae	Amphipyrinae	Psaphidini-Nocloina	Oslaria viridifera (Grote, 1882)	Oslaria viridifera[37 individuals]
1348	Noctuidae	Amphipyrinae	Psaphidini-Nocloina	Paramiana callaisata A. Blanchard, 1972		Paramiana callaisata A. Blanchard, 1972
1349	Noctuidae	Amphipyrinae	Psaphidini-Nocloina	Paramiana canoa (Barnes, 1907)	Paramiana canoa[2 individuals]
1350	Noctuidae	Amphipyrinae	Psaphidini-Nocloina	Paramiana marina (Smith, 1906)	Paramiana marina[1 individuals]
1351	Noctuidae	Amphipyrinae	Psaphidini-Nocloina	Paramiana perissa Nye, 1975	Paramiana perissa[1 individuals]
1352	Noctuidae	Amphipyrinae	Psaphidini-Nocloina	Paramiana smaragdina (Neumögen, 1884)	Paramiana smaragdina[4 individuals]
1353	Noctuidae	Amphipyrinae	Psaphidini-Nocloina	Petalumaria californica (Buckett & Bauer, 1965)		Petalumaria californica (Buckett & Bauer, 1965)
1354	Noctuidae	Amphipyrinae	Psaphidini-Nocloina	Prothrinax luteomedia (Smith, 1907)	Prothrinax luteomedia[6 individuals]
1355	Noctuidae	Amphipyrinae	Psaphidini-Nocloina	Redingtonia alba Barnes & McDunnough, 1912	Redingtonia alba[1 individuals]
1356	Noctuidae	Amphipyrinae	Psaphidini-Nocloina	Ruacodes tela (Smith, 1900)	Ruacodes tela[18 individuals]
1357	Noctuidae	Amphipyrinae	Psaphidini-Nocloina	Sexserrata hampsoni Barnes & Benjamin, 1922	Sexserrata hampsoni[1 individuals]
1358	Noctuidae	Amphipyrinae	Psaphidini-Nocloina	Walterella ocellata (Barnes & McDunnough, 1910)	Walterella ocellata[2 individuals]
1359	Noctuidae	Amphipyrinae	Psaphidini-Psaphidina	Brachionycha borealis (Smith, 1899)	Brachionycha borealis[4 individuals]
1360	Noctuidae	Amphipyrinae	Psaphidini-Psaphidina	Copivaleria grotei (Morrison, 1874)	Copivaleria grotei[60 individuals]
1361	Noctuidae	Amphipyrinae	Psaphidini-Psaphidina	Pleromella opter Dyar, 1921	Pleromella opter[6 individuals]
1362	Noctuidae	Amphipyrinae	Psaphidini-Psaphidina	Provia argentata Barnes & McDunnough, 1910	Provia argentata[4 individuals]
1363	Noctuidae	Amphipyrinae	Psaphidini-Psaphidina	Psaphida damalis (Grote, 1879)	Psaphida damalis[5 individuals]
1364	Noctuidae	Amphipyrinae	Psaphidini-Psaphidina	Psaphida electilis (Morrison, 1875)	Psaphida electilis[11 individuals]
1365	Noctuidae	Amphipyrinae	Psaphidini-Psaphidina	Psaphida grandis Smith, 1898	Psaphida grandis[2 individuals]
1366	Noctuidae	Amphipyrinae	Psaphidini-Psaphidina	Psaphida resumens Walker, 1865	Psaphida resumens[20 individuals]
1367	Noctuidae	Amphipyrinae	Psaphidini-Psaphidina	Psaphida rolandi (Grote, 1874)	Psaphida rolandi[8 individuals]
1368	Noctuidae	Amphipyrinae	Psaphidini-Psaphidina	Psaphida styracis (Guenée, 1852)	Psaphida styracis[9 individuals]
1369	Noctuidae	Amphipyrinae	Psaphidini-Psaphidina	Psaphida thaxterianus (Grote, 1874)	Psaphida thaxterianus[1 individuals]
1370	Noctuidae	Amphipyrinae	Psaphidini-Psaphidina	Pseudocopivaleria anaverta Buckett & Bauer, 1966	Pseudocopivaleria anaverta[5 individuals]
1371	Noctuidae	Amphipyrinae	Psaphidini-Psaphidina	Pseudocopivaleria sonoma (McDunnough, 1941)	Pseudocopivaleria sonoma[2 individuals]
1372	Noctuidae	Amphipyrinae	Psaphidini-Triocnemidina	Acopa carina Harvey, 1875	Acopa carina[7 individuals]
1373	Noctuidae	Amphipyrinae	Psaphidini-Triocnemidina	Acopa perpallida Grote, 1878	Acopa perpallida[8 individuals]
1374	Noctuidae	Amphipyrinae	Psaphidini-Triocnemidina	Airamia albiocula (Barnes & McDunnough, 1918)	Airamia albiocula[2 individuals]
1375	Noctuidae	Amphipyrinae	Psaphidini-Triocnemidina	Aleptina aleptivoides (Barnes & McDunnough, 1912)	Aleptina aleptivoides[1 individuals]
1376	Noctuidae	Amphipyrinae	Psaphidini-Triocnemidina	Aleptina arenaria Metzler & Forbes, 2011	Aleptina arenaria[1 individuals]
1377	Noctuidae	Amphipyrinae	Psaphidini-Triocnemidina	Aleptina clinopetes (Dyar, 1920)	Aleptina clinopetes[2 individuals]
1378	Noctuidae	Amphipyrinae	Psaphidini-Triocnemidina	Aleptina inca Dyar, 1902	Aleptina inca[39 individuals]
1379	Noctuidae	Amphipyrinae	Psaphidini-Triocnemidina	Aleptina junctimacula A. Blanchard, 1984	Aleptina junctimacula[2 individuals]
1380	Noctuidae	Amphipyrinae	Psaphidini-Triocnemidina	Aleptina semiatra (Smith 1902)	Aleptina semiatra[4 individuals]
1381	Noctuidae	Amphipyrinae	Psaphidini-Triocnemidina	Anycteola fotelloides (Barnes & McDunnough, 1916)	Anycteola fotelloides[1 individuals]		Anycteola fotelloides[1 individuals]
1382	Noctuidae	Amphipyrinae	Psaphidini-Triocnemidina	Copibryophila angelica Smith, 1900	Copibryophila angelica[2 individuals]
1383	Noctuidae	Amphipyrinae	Psaphidini-Triocnemidina	Crimona pallimedia Smith, 1902	Crimona pallimedia[1 individuals]
1384	Noctuidae	Amphipyrinae	Psaphidini-Triocnemidina	Eviridemas minuta (Barnes & McDunnough, 1910)	Eviridemas minuta[2 individuals]
1385	Noctuidae	Amphipyrinae	Psaphidini-Triocnemidina	Fota armata Grote, 1882	Fota armata[5 individuals]
1386	Noctuidae	Amphipyrinae	Psaphidini-Triocnemidina	Fota minorata Grote, 1882	Fota minorata[1 individuals]
1387	Noctuidae	Amphipyrinae	Psaphidini-Triocnemidina	Gloanna grisescens (Barnes & Lindsey, 1921)	Gloanna grisescens[1 individuals]
1388	Noctuidae	Amphipyrinae	Psaphidini-Triocnemidina	Gloanna hecate A. Blanchard & Knudson, 1983	Gloanna hecate[1 individuals]
1389	Noctuidae	Amphipyrinae	Psaphidini-Triocnemidina	Leucocnemis nivalis (Smith, 1894)	Leucocnemis nivalis[2 individuals]
1390	Noctuidae	Amphipyrinae	Psaphidini-Triocnemidina	Leucocnemis obscurella Barnes & McDunnough, 1916	Leucocnemis obscurella[1 individuals]
1391	Noctuidae	Amphipyrinae	Psaphidini-Triocnemidina	Leucocnemis perfundis (Smith, 1894)	Leucocnemis perfundis[4 individuals]
1392	Noctuidae	Amphipyrinae	Psaphidini-Triocnemidina	Leucocnemis variabilis Barnes & McDunnough, 1918	Leucocnemis variabilis[1 individuals]
1393	Noctuidae	Amphipyrinae	Psaphidini-Triocnemidina	Metaponpneumata rogenhoferi Möschler, 1890	Metaponpneumata rogenhoferi[177 individuals]
1394	Noctuidae	Amphipyrinae	Psaphidini-Triocnemidina	Nacopa bistrigata (Barnes & McDunnough, 1918)	Nacopa bistrigata[2 individuals]
1395	Noctuidae	Amphipyrinae	Psaphidini-Triocnemidina	Nacopa melanderi Barnes & Benjamin, 1927	Nacopa melanderi[3 individuals]
1396	Noctuidae	Amphipyrinae	Psaphidini-Triocnemidina	Oxycnemis acuna Barnes, 1907	Oxycnemis acuna[1 individuals]
1397	Noctuidae	Amphipyrinae	Psaphidini-Triocnemidina	Oxycnemis advena Grote, 1882	Oxycnemis advena[5 individuals]
1398	Noctuidae	Amphipyrinae	Psaphidini-Triocnemidina	Oxycnemis fusimacula Smith, 1902	Oxycnemis fusimacula[25 individuals]
1399	Noctuidae	Amphipyrinae	Psaphidini-Triocnemidina	Oxycnemis gracillinea (Grote, 1881)	Oxycnemis gracillinea[3 individuals]
1400	Noctuidae	Amphipyrinae	Psaphidini-Triocnemidina	Oxycnemis grandimacula Barnes & McDunnough, 1910	Oxycnemis grandimacula[2 individuals]
1401	Noctuidae	Amphipyrinae	Psaphidini-Triocnemidina	Policocnemis ungulatus Benjamin, 1932	Policocnemis ungulatus[1 individuals]
1402	Noctuidae	Amphipyrinae	Psaphidini-Triocnemidina	Triocnemis saporis Grote, 1881	Triocnemis saporis[7 individuals]
1403	Noctuidae	Amphipyrinae	Psaphidini-Triocnemidina	Unciella flagrantis (Smith, 1893)	Unciella flagrantis[2 individuals]
1404	Noctuidae	Amphipyrinae	Psaphidini-Triocnemidina	Unciella primula (Barnes & McDunnough, 1918)	Unciella primula[3 individuals]
1405	Noctuidae	Amphipyrinae	Stiriini (incertae sedis)	Argentostiria koebelei (Riley, 1893)	Argentostiria koebelei[4 individuals]
1406	Noctuidae	Amphipyrinae	Stiriini (incertae sedis)	Bistica noela (Druce, 1892)			Bistica noela[1 individuals]
1407	Noctuidae	Amphipyrinae	Stiriini (incertae sedis)	Chamaeclea basiochrea Barnes & McDunnough, 1916	Chamaeclea basiochrea[2 individuals]
1408	Noctuidae	Amphipyrinae	Stiriini (incertae sedis)	Chamaeclea pernana (Grote, 1881)	Chamaeclea pernana[5 individuals]
1409	Noctuidae	Amphipyrinae	Stiriini (incertae sedis)	Heminocloa mirabilis (Neumögen, 1884)	Heminocloa mirabilis[2 individuals]
1410	Noctuidae	Amphipyrinae	Stiriini (incertae sedis)	Hemioslaria pima Barnes & Benjamin, 1924	Hemioslaria pima[2 individuals]
1411	Noctuidae	Amphipyrinae	Stiriini (incertae sedis)	Thurberiphaga diffusa (Barnes, 1904)	Thurberiphaga diffusa[6 individuals]
1412	Noctuidae	Amphipyrinae	Stiriini-Annaphalina	Annaphila abdita Rindge & Smith, 1952	Annaphila abdita[1 individuals]
1413	Noctuidae	Amphipyrinae	Stiriini-Annaphalina	Annaphila arvalis H. Edwards, 1875	Annaphila arvalis[2 individuals]
1414	Noctuidae	Amphipyrinae	Stiriini-Annaphalina	Annaphila astrologa Barnes & McDunnough, 1918	Annaphila astrologa[1 individuals]
1415	Noctuidae	Amphipyrinae	Stiriini-Annaphalina	Annaphila baueri Rindge & Smith, 1952		Annaphila baueri Rindge & Smith, 1952
1416	Noctuidae	Amphipyrinae	Stiriini-Annaphalina	Annaphila casta H. Edwards, 1890	Annaphila casta[1 individuals]
1417	Noctuidae	Amphipyrinae	Stiriini-Annaphalina	Annaphila danistica Grote, 1873	Annaphila danistica[2 individuals]
1418	Noctuidae	Amphipyrinae	Stiriini-Annaphalina	Annaphila decia Grote, 1875	Annaphila decia[1 individuals]
1419	Noctuidae	Amphipyrinae	Stiriini-Annaphalina	Annaphila depicta Grote, 1873	Annaphila depicta[7 individuals]
1420	Noctuidae	Amphipyrinae	Stiriini-Annaphalina	Annaphila diva Grote, 1873	Annaphila diva[6 individuals]
1421	Noctuidae	Amphipyrinae	Stiriini-Annaphalina	Annaphila divinula Grote, 1878	Annaphila divinula[2 individuals]
1422	Noctuidae	Amphipyrinae	Stiriini-Annaphalina	Annaphila evansi Rindge & Smith, 1952	Annaphila evansi[2 individuals]
1423	Noctuidae	Amphipyrinae	Stiriini-Annaphalina	Annaphila hennei Rindge & Smith, 1952	Annaphila hennei[3 individuals]
1424	Noctuidae	Amphipyrinae	Stiriini-Annaphalina	Annaphila ida Rindge & Smith, 1952	Annaphila ida[3 individuals]
1425	Noctuidae	Amphipyrinae	Stiriini-Annaphalina	Annaphila lithosina H. Edwards, 1875	Annaphila lithosina[1 individuals]
1426	Noctuidae	Amphipyrinae	Stiriini-Annaphalina	Annaphila macfarlandi Buckett & Bauer, 1964		Annaphila macfarlandi Buckett & Bauer, 1964
1427	Noctuidae	Amphipyrinae	Stiriini-Annaphalina	Annaphila mera Harvey, 1875	Annaphila mera[1 individuals]
1428	Noctuidae	Amphipyrinae	Stiriini-Annaphalina	Annaphila miona Smith, 1908	Annaphila miona[1 individuals]
1429	Noctuidae	Amphipyrinae	Stiriini-Annaphalina	Annaphila olgae Sala, 1964	Annaphila olgae[1 individuals]
1430	Noctuidae	Amphipyrinae	Stiriini-Annaphalina	Annaphila pseudoastrologa Sala, 1964	Annaphila pseudoastrologa[4 individuals]
1431	Noctuidae	Amphipyrinae	Stiriini-Annaphalina	Annaphila pustulata H. Edwards, 1881		Annaphila pustulata H. Edwards, 1881
1432	Noctuidae	Amphipyrinae	Stiriini-Annaphalina	Annaphila scurlockorum Sala & Mustelin, 2006	Annaphila scurlockorum[4 individuals]
1433	Noctuidae	Amphipyrinae	Stiriini-Annaphalina	Annaphila spila Rindge & Smith, 1952	Annaphila spila[3 individuals]
1434	Noctuidae	Amphipyrinae	Stiriini-Annaphalina	Annaphila superba H. Edwards, 1875	Annaphila superba[4 individuals]
1435	Noctuidae	Amphipyrinae	Stiriini-Annaphalina	Annaphila vivianae Sala, 1964	Annaphila vivianae[2 individuals]
1436	Noctuidae	Amphipyrinae	Stiriini-Annaphalina	Axenus arvalis Grote, 1873	Axenus arvalis[3 individuals]
1437	Noctuidae	Amphipyrinae	Stiriini-Azeniina	Aleptinoides ochrea Barnes & McDunnough, 1912	Aleptinoides ochrea[1 individuals]
1438	Noctuidae	Amphipyrinae	Stiriini-Azeniina	Azenia edentata Grote, 1883	Azenia edentata[5 individuals]
1439	Noctuidae	Amphipyrinae	Stiriini-Azeniina	Azenia implora Grote, 1883	Azenia implora[9 individuals]
1440	Noctuidae	Amphipyrinae	Stiriini-Azeniina	Azenia obtusa (Herrich-Schäffer, 1854)	Azenia obtusa[30 individuals]
1441	Noctuidae	Amphipyrinae	Stiriini-Azeniina	Azenia perflava (Harvey, 1875)	Azenia perflava[1 individuals]
1442	Noctuidae	Amphipyrinae	Stiriini-Azeniina	Azenia procida (Druce, 1889)	Azenia procida[7 individuals]
1443	Noctuidae	Amphipyrinae	Stiriini-Azeniina	Azenia templetonae Clarke, 1937	Azenia templetonae[3 individuals]
1444	Noctuidae	Amphipyrinae	Stiriini-Azeniina	Azenia virida Barnes & McDunnough, 1916	Azenia virida[2 individuals]
1445	Noctuidae	Amphipyrinae	Stiriini-Azeniina	Narthecophora pulverea Smith, 1900	Narthecophora pulverea[67 individuals]
1446	Noctuidae	Amphipyrinae	Stiriini-Azeniina	Tristyla alboplagiata Smith, 1893	Tristyla alboplagiata[1 individuals]
1447	Noctuidae	Amphipyrinae	Stiriini-Grotellina	Grotella binda Barnes, 1907	Grotella binda[4 individuals]
1448	Noctuidae	Amphipyrinae	Stiriini-Grotellina	Grotella blanca Barnes, 1904	Grotella blanca[2 individuals]
1449	Noctuidae	Amphipyrinae	Stiriini-Grotellina	Grotella blanchardi McElvare, 1966	Grotella blanchardi[6 individuals]
1450	Noctuidae	Amphipyrinae	Stiriini-Grotellina	Grotella citronella Barnes & McDunnough, 1916	Grotella citronella[1 individuals]
1451	Noctuidae	Amphipyrinae	Stiriini-Grotellina	Grotella dis Grote, 1883	Grotella dis[3 individuals]
1452	Noctuidae	Amphipyrinae	Stiriini-Grotellina	Grotella grisescens (Barnes & McDunnough, 1910)	Grotella grisescens[1 individuals]
1453	Noctuidae	Amphipyrinae	Stiriini-Grotellina	Grotella harveyi Barnes & Benjamin, 1922	Grotella harveyi[4 individuals]
1454	Noctuidae	Amphipyrinae	Stiriini-Grotellina	Grotella margueritaria A. Blanchard, 1968		Grotella margueritaria A. Blanchard, 1968
1455	Noctuidae	Amphipyrinae	Stiriini-Grotellina	Grotella olivacea Barnes & McDunnough, 1911	Grotella olivacea[1 individuals]
1456	Noctuidae	Amphipyrinae	Stiriini-Grotellina	Grotella parvipuncta Barnes & McDunnough, 1912	Grotella parvipuncta[3 individuals]
1457	Noctuidae	Amphipyrinae	Stiriini-Grotellina	Grotella sampita Barnes, 1907	Grotella sampita[4 individuals]		Grotella sampita[2 individuals]
1458	Noctuidae	Amphipyrinae	Stiriini-Grotellina	Grotella septempunctata Harvey, 1875	Grotella septempunctata[5 individuals]
1459	Noctuidae	Amphipyrinae	Stiriini-Grotellina	Grotella soror Barnes & McDunnough, 1912	Grotella soror[1 individuals]
1460	Noctuidae	Amphipyrinae	Stiriini-Grotellina	Grotella stretchi Barnes & Benjamin, 1922	Grotella stretchi[2 individuals]
1461	Noctuidae	Amphipyrinae	Stiriini-Grotellina	Grotella tricolor Barnes, 1904	Grotella tricolor[4 individuals]
1462	Noctuidae	Amphipyrinae	Stiriini-Grotellina	Grotella vagans Barnes & Benjamin, 1922	Grotella vagans[2 individuals]
1463	Noctuidae	Amphipyrinae	Stiriini-Grotellina	Grotella vauriae McElvare, 1950	Grotella vauriae[2 individuals]
1464	Noctuidae	Amphipyrinae	Stiriini-Grotellina	Grotellaforma lactea (Stretch, 1885)	Grotellaforma lactea[2 individuals]
1465	Noctuidae	Amphipyrinae	Stiriini-Grotellina	Hemigrotella argenteostriata Barnes & McDunnough, 1918	Hemigrotella argenteostriata[1 individuals]
1466	Noctuidae	Amphipyrinae	Stiriini-Grotellina	Homolagoa grotelliformis Barnes & McDunnough, 1912	Homolagoa grotelliformis[4 individuals]
1467	Noctuidae	Amphipyrinae	Stiriini-Grotellina	Neogrotella confusa Barnes & Benjamin, 1922	Neogrotella confusa[2 individuals]
1468	Noctuidae	Amphipyrinae	Stiriini-Grotellina	Neogrotella macdunnoughi Barnes & Benjamin, 1922	Neogrotella macdunnoughi[2 individuals]
1469	Noctuidae	Amphipyrinae	Stiriini-Grotellina	Neogrotella spaldingi (Barnes & McDunnough, 1913)	Neogrotella spaldingi[1 individuals]
1470	Noctuidae	Amphipyrinae	Stiriini-Grotellina	Podagra crassipes Smith, 1902	Podagra crassipes[3 individuals]
1471	Noctuidae	Amphipyrinae	Stiriini-Stiriina	Angulostiria chryseochilus (Dyar, 1909)	Angulostiria chryseochilus[1 individuals]
1472	Noctuidae	Amphipyrinae	Stiriini-Stiriina	Basilodes chrysopis Grote, 1881	Basilodes chrysopis[9 individuals]
1473	Noctuidae	Amphipyrinae	Stiriini-Stiriina	Basilodes pepita Guenée, 1852	Basilodes pepita[7 individuals]
1474	Noctuidae	Amphipyrinae	Stiriini-Stiriina	Basilodes straminea Poole, 1995	Basilodes straminea[1 individuals]
1475	Noctuidae	Amphipyrinae	Stiriini-Stiriina	Chalcopasta acema (Druce, 1889)	Chalcopasta acema[2 individuals]
1476	Noctuidae	Amphipyrinae	Stiriini-Stiriina	Chalcopasta fulgens Barnes & McDunnough, 1912	Chalcopasta fulgens[1 individuals]
1477	Noctuidae	Amphipyrinae	Stiriini-Stiriina	Chalcopasta howardi (H. Edwards, 1877)	Chalcopasta howardi[3 individuals]
1478	Noctuidae	Amphipyrinae	Stiriini-Stiriina	Chalcopasta territans (H. Edwards, 1884)	Chalcopasta territans[2 individuals]
1479	Noctuidae	Amphipyrinae	Stiriini-Stiriina	Chrysoecia atrolinea (Barnes & McDunnough, 1912)	Chrysoecia atrolinea[3 individuals]		Chrysoecia atrolinea[1 individuals]
1480	Noctuidae	Amphipyrinae	Stiriini-Stiriina	Chrysoecia gladiola (Barnes, 1907)	Chrysoecia gladiola[2 individuals]
1481	Noctuidae	Amphipyrinae	Stiriini-Stiriina	Chrysoecia scira (Druce, 1889)	Chrysoecia scira[3 individuals]
1482	Noctuidae	Amphipyrinae	Stiriini-Stiriina	Chrysoecia thoracica (H. Edwards, 1884)	Chrysoecia thoracica[1 individuals]		Chrysoecia thoracica[1 individuals]
1483	Noctuidae	Amphipyrinae	Stiriini-Stiriina	Cirrhophanus dyari Cockerell, 1899	Cirrhophanus dyari[4 individuals]		Cirrhophanus dyari[1 individuals]
1484	Noctuidae	Amphipyrinae	Stiriini-Stiriina	Cirrhophanus pretiosa (Morrison, 1875)	Cirrhophanus pretiosa[2 individuals]
1485	Noctuidae	Amphipyrinae	Stiriini-Stiriina	Cirrhophanus triangulifer Grote, 1872	Cirrhophanus triangulifer[6 individuals]
1486	Noctuidae	Amphipyrinae	Stiriini-Stiriina	Cuahtemoca unicum (Barnes & Benjamin, 1926)		Cuahtemoca unicum (Barnes & Benjamin, 1926)
1487	Noctuidae	Amphipyrinae	Stiriini-Stiriina	Eulithosia composita H. Edwards, 1884	Eulithosia composita[1 individuals]
1488	Noctuidae	Amphipyrinae	Stiriini-Stiriina	Eulithosia discistriga (Smith, 1903)	Eulithosia discistriga[1 individuals]
1489	Noctuidae	Amphipyrinae	Stiriini-Stiriina	Eulithosia papago Barnes, 1907	Eulithosia papago[3 individuals]
1490	Noctuidae	Amphipyrinae	Stiriini-Stiriina	Eulithosia plesioglauca (Dyar, 1912)	Eulithosia plesioglauca[1 individuals]
1491	Noctuidae	Amphipyrinae	Stiriini-Stiriina	Fala ptychophora Grote, 1875	Fala ptychophora[1 individuals]
1492	Noctuidae	Amphipyrinae	Stiriini-Stiriina	Hoplolythrodes arivaca (Barnes, 1907)		Hoplolythrodes arivaca (Barnes, 1907)
1493	Noctuidae	Amphipyrinae	Stiriini-Stiriina	Lineostriastiria biundulalis (Zeller, 1872)	Lineostriastiria biundulalis[1 individuals]
1494	Noctuidae	Amphipyrinae	Stiriini-Stiriina	Lineostriastiria hachita (Barnes, 1904)	Lineostriastiria hachita[9 individuals]
1495	Noctuidae	Amphipyrinae	Stiriini-Stiriina	Lineostriastiria hutsoni (Smith, 1907)	Lineostriastiria hutsoni[13 individuals]
1496	Noctuidae	Amphipyrinae	Stiriini-Stiriina	Lineostriastiria olivalis (Barnes & McDunnough, 1916)	Lineostriastiria olivalisi[2 individuals]
1497	Noctuidae	Amphipyrinae	Stiriini-Stiriina	Lineostriastiria sexseriata (Grote, 1881)	Lineostriastiria sexseriata[2 individuals]
1498	Noctuidae	Amphipyrinae	Stiriini-Stiriina	Neumoegenia poetica Grote, 1882	Neumoegenia poetica[8 individuals]
1499	Noctuidae	Amphipyrinae	Stiriini-Stiriina	Plagiomimicus astigmatosum (Dyar, 1921)	Plagiomimicus astigmatosum[1 individuals]
1500	Noctuidae	Amphipyrinae	Stiriini-Stiriina	Plagiomimicus aureolum (H. Edwards, 1882)	Plagiomimicus aureolum[1 individuals]
1501	Noctuidae	Amphipyrinae	Stiriini-Stiriina	Plagiomimicus caesium (A. Blanchard & Knudson, 1984)	Plagiomimicus caesium[2 individuals]
1502	Noctuidae	Amphipyrinae	Stiriini-Stiriina	Plagiomimicus curiosum (Neumögen, 1884)	Plagiomimicus curiosum[2 individuals]
1503	Noctuidae	Amphipyrinae	Stiriini-Stiriina	Plagiomimicus dimidiata Grote, 1877	Plagiomimicus dimidiata[2 individuals]
1504	Noctuidae	Amphipyrinae	Stiriini-Stiriina	Plagiomimicus expallidus Grote, 1883	Plagiomimicus expallidus[2 individuals]
1505	Noctuidae	Amphipyrinae	Stiriini-Stiriina	Plagiomimicus heitzmani Poole, 1995	Plagiomimicus heitzmani[1 individuals]
1506	Noctuidae	Amphipyrinae	Stiriini-Stiriina	Plagiomimicus hilli (Barnes & Benjamin, 1923)	Plagiomimicus hilli[3 individuals]
1507	Noctuidae	Amphipyrinae	Stiriini-Stiriina	Plagiomimicus kathyae Adams, 2009	Plagiomimicus kathyae[1 individuals]
1508	Noctuidae	Amphipyrinae	Stiriini-Stiriina	Plagiomimicus manti (Barnes, 1904)	Plagiomimicus manti[3 individuals]
1509	Noctuidae	Amphipyrinae	Stiriini-Stiriina	Plagiomimicus mimica Poole, 1995	Plagiomimicus mimica[5 individuals]
1510	Noctuidae	Amphipyrinae	Stiriini-Stiriina	Plagiomimicus navia (Harvey, 1875), misplaced	Plagiomimicus navia[5 individuals]
1511	Noctuidae	Amphipyrinae	Stiriini-Stiriina	Plagiomimicus ochoa (Barnes, 1904)	Plagiomimicus ochoa[1 individuals]
1512	Noctuidae	Amphipyrinae	Stiriini-Stiriina	Plagiomimicus olvello Barnes, 1907	Plagiomimicus olvello[1 individuals]
1513	Noctuidae	Amphipyrinae	Stiriini-Stiriina	Plagiomimicus pityochromus Grote, 1873	Plagiomimicus pityochromus[11 individuals]
1514	Noctuidae	Amphipyrinae	Stiriini-Stiriina	Plagiomimicus pyralina (Schaus, 1904)	Plagiomimicus pyralina[1 individuals]		Plagiomimicus pyralina[1 individuals]
1515	Noctuidae	Amphipyrinae	Stiriini-Stiriina	Plagiomimicus spumosum (Grote, 1874)	Plagiomimicus spumosum[11 individuals]
1516	Noctuidae	Amphipyrinae	Stiriini-Stiriina	Plagiomimicus tepperi (Morrison, 1875)	Plagiomimicus tepperi[5 individuals]
1517	Noctuidae	Amphipyrinae	Stiriini-Stiriina	Plagiomimicus triplagiatus Smith, 1890	Plagiomimicus triplagiatus[2 individuals]
1518	Noctuidae	Amphipyrinae	Stiriini-Stiriina	Stiria blanchardi (Hogue, 1966)	Stiria blanchardi[2 individuals]
1519	Noctuidae	Amphipyrinae	Stiriini-Stiriina	Stiria consuela Strecker, 1900	Stiria consuela[5 individuals]
1520	Noctuidae	Amphipyrinae	Stiriini-Stiriina	Stiria dyari Hill, 1924	Stiria dyari[2 individuals]
1521	Noctuidae	Amphipyrinae	Stiriini-Stiriina	Stiria intermixta Dyar, 1918	Stiria intermixta[8 individuals]
1522	Noctuidae	Amphipyrinae	Stiriini-Stiriina	Stiria rugifrons Grote, 1874	Stiria rugifrons[10 individuals]
1523	Noctuidae	Amphipyrinae	Stiriini-Stiriina	Stiria satana Poole, 1995	Stiria satana[3 individuals]
1524	Noctuidae	Amphipyrinae	Stiriini-Stiriina	Stiria sulphurea Neumögen, 1882	Stiria sulphurea[1 individuals]
1525	Noctuidae	Amphipyrinae	Stiriini-Stiriina	Xanthothrix neumoegeni H. Edwards, 1881	Xanthothrix neumoegeni[2 individuals]
1526	Noctuidae	Amphipyrinae	Stiriini-Stiriina	Xanthothrix ranunculi H. Edwards, 1878	Xanthothrix ranunculi[2 individuals]
1527	Noctuidae	Bagisarinae		Amyna amplificans (Walker, 1858)	Amyna amplificans[1 individuals]		Amyna amplificans[2 individuals]
1528	Noctuidae	Bagisarinae		Amyna bullula (Grote, 1873)	Amyna bullula[2 individuals]
1529	Noctuidae	Bagisarinae		Amyna stricta (Walker, 1858)	Amyna stricta[14 individuals]
1530	Noctuidae	Bagisarinae		Bagisara albicosta Schaus, 1911	Bagisara albicosta[1 individuals]		Bagisara albicosta[6 individuals]
1531	Noctuidae	Bagisarinae		Bagisara brouana Ferguson, 1997	Bagisara brouana[4 individuals]
1532	Noctuidae	Bagisarinae		Bagisara buxea (Grote, 1881)	Bagisara buxea[11 individuals]
1533	Noctuidae	Bagisarinae		Bagisara demura Dyar, 1913	Bagisara demura[1 individuals]
1534	Noctuidae	Bagisarinae		Bagisara gulnare (Strecker, 1880)	Bagisara gulnare[2 individuals]
1535	Noctuidae	Bagisarinae		Bagisara laverna (Druce, 1889)	Bagisara laverna[1 individuals]		Bagisara laverna[33 individuals]
1536	Noctuidae	Bagisarinae		Bagisara oula Dyar, 1913	Bagisara oula[10 individuals]
1537	Noctuidae	Bagisarinae		Bagisara pacifica Schaus, 1911	Bagisara pacifica[3 individuals]		Bagisara pacifica[23 individuals]
1538	Noctuidae	Bagisarinae		Bagisara praecelsa Ferguson, 1997	Bagisara praecelsa[2 individuals]
1539	Noctuidae	Bagisarinae		Bagisara rectifascia (Grote, 1874)	Bagisara rectifascia[12 individuals]
1540	Noctuidae	Bagisarinae		Bagisara repanda (Fabricius, 1793)	Bagisara repanda[5 individuals]
1541	Noctuidae	Bagisarinae		Bagisara tristicta (Hampson, 1898)	Bagisara tristicta[1 individuals]		Bagisara tristicta[12 individuals]
1542	Noctuidae	Bagisarinae		Concana mundissima Walker, [1858]	Concana mundissima[4 individuals]		Concana mundissima[1 individuals]
1543	Noctuidae	Balsinae		Balsa labecula (Grote, 1880)	Balsa labecula[38 individuals]
1544	Noctuidae	Balsinae		Balsa malana (Fitch, 1856)	Balsa malana[14 individuals]
1545	Noctuidae	Balsinae		Balsa tristrigella (Walker, 1866)	Balsa tristrigella[64 individuals]
1546	Noctuidae	Bryophilinae		Cryphia albipuncta (Barnes & McDunnough, 1910)	Cryphia albipuncta[2 individuals]
1547	Noctuidae	Bryophilinae		Cryphia cuerva (Barnes, 1907)	Cryphia cuerva[40 individuals]
1548	Noctuidae	Bryophilinae		Cryphia fascia (Smith, 1903)	Cryphia fascia[1 individuals]
1549	Noctuidae	Bryophilinae		Cryphia flavidior (Barnes & McDunnough, 1911)	Cryphia flavidior[2 individuals]
1550	Noctuidae	Bryophilinae		Cryphia flavipuncta Mustelin, 2006		Cryphia flavipuncta Mustelin, 2006
1551	Noctuidae	Bryophilinae		Cryphia nana (Barnes & McDunnough, 1911)	Cryphia nana[2 individuals]
1552	Noctuidae	Bryophilinae		Cryphia oaklandiae (Barnes & McDunnough, 1911)	Cryphia oaklandiae[4 individuals]
1553	Noctuidae	Bryophilinae		Cryphia olivacea (Smith, 1891)	Cryphia olivacea[24 individuals]
1554	Noctuidae	Bryophilinae		Cryphia pallidioides Poole, 1989	Cryphia pallidioides[1 individuals]
1555	Noctuidae	Bryophilinae		Cryphia sarepta (Barnes, 1907)	Cryphia sarepta[2 individuals]
1556	Noctuidae	Condicinae	Condicini	Condica albigera (Guenée, 1852)	Condica albigera[1 individuals]		Condica albigera[6 individuals]
1557	Noctuidae	Condicinae	Condicini	Condica albolabes (Grote, 1880)	Condica albolabes[8 individuals]
1558	Noctuidae	Condicinae	Condicini	Condica andrena (Smith, 1911)	Condica andrena[2 individuals]
1559	Noctuidae	Condicinae	Condicini	Condica begallo (Barnes, 1905)	Condica begallo[3 individuals]
1560	Noctuidae	Condicinae	Condicini	Condica charada (Schaus, 1906)	Condica charada[6 individuals]
1561	Noctuidae	Condicinae	Condicini	Condica claufacta (Walker, 1857)	Condica claufacta[11 individuals]
1562	Noctuidae	Condicinae	Condicini	Condica concisa (Walker, 1856)	Condica concisa[3 individuals]		Condica concisa[9 individuals]
1563	Noctuidae	Condicinae	Condicini	Condica confederata (Grote, 1873)	Condica confederata[6 individuals]
1564	Noctuidae	Condicinae	Condicini	Condica cupentia (Cramer, [1779])	Condica cupentia[7 individuals]		Condica cupentia[65 individuals]
1565	Noctuidae	Condicinae	Condicini	Condica discistriga (Smith, 1894)	Condica discistriga[58 individuals]
1566	Noctuidae	Condicinae	Condicini	Condica egestis (Smith, 1894)	Condica egestis[2 individuals]
1567	Noctuidae	Condicinae	Condicini	Condica hypocritica of authors, not (Dyar, 1907)		Condica hypocritica of authors, not (Dyar, 1907)
1568	Noctuidae	Condicinae	Condicini	Condica leucorena (Smith, 1900)	Condica leucorena[7 individuals]
1569	Noctuidae	Condicinae	Condicini	Condica luxuriosa (Dyar, 1926)	Condica luxuriosa[3 individuals]
1570	Noctuidae	Condicinae	Condicini	Condica mersa (Morrison, 1875)	Condica mersa[3 individuals]
1571	Noctuidae	Condicinae	Condicini	Condica mobilis (Walker, [1857])	Condica mobilis[14 individuals]		Condica mobilis[20 individuals]
1572	Noctuidae	Condicinae	Condicini	Condica morsa (Smith, 1907)	Condica morsa[1 individuals]
1573	Noctuidae	Condicinae	Condicini	Condica orta (Barnes & McDunnough, 1912)	Condica orta[3 individuals]
1574	Noctuidae	Condicinae	Condicini	Condica parista (Schaus, 1921)	Condica parista[1 individuals]		Condica parista[1 individuals]
1575	Noctuidae	Condicinae	Condicini	Condica punctifera (Walker, [1857])	Condica punctifera[2 individuals]
1576	Noctuidae	Condicinae	Condicini	Condica sutor (Guenée, 1852)	Condica sutor[26 individuals]
1577	Noctuidae	Condicinae	Condicini	Condica temecula (Barnes, 1905)	Condica temecula[5 individuals]
1578	Noctuidae	Condicinae	Condicini	Condica vacillans (Walker, 1858)	Condica vacillans[2 individuals]
1579	Noctuidae	Condicinae	Condicini	Condica vecors (Guenée, 1852)	Condica vecors[27 individuals]
1580	Noctuidae	Condicinae	Condicini	Condica videns (Guenée, 1852)	Condica videns[44 individuals]
1581	Noctuidae	Condicinae	Condicini	Homophoberia apicosa (Haworth, 1809)	Homophoberia apicosa[21 individuals]
1582	Noctuidae	Condicinae	Condicini	Homophoberia cristata Morrison, 1875	Homophoberia cristata[6 individuals]
1583	Noctuidae	Condicinae	Condicini	Ogdoconta altura Barnes, 1904	Ogdoconta altura[1 individuals]
1584	Noctuidae	Condicinae	Condicini	Ogdoconta cinereola (Guenée, 1852)	Ogdoconta cinereola[35 individuals]
1585	Noctuidae	Condicinae	Condicini	Ogdoconta fergusoni Metzler & Lafontaine, 2013	Ogdoconta fergusoni[1 individuals]
1586	Noctuidae	Condicinae	Condicini	Ogdoconta margareta Crabo, 2015	Ogdoconta margareta[1 individuals]
1587	Noctuidae	Condicinae	Condicini	Ogdoconta moreno Barnes, 1907	Ogdoconta moreno[3 individuals]
1588	Noctuidae	Condicinae	Condicini	Ogdoconta rufipenna Metzler, Knudson & Poole, 2013	Ogdoconta rufipenna[1 individuals]
1589	Noctuidae	Condicinae	Condicini	Ogdoconta satana Metzler, Knudson & Poole, 2013	Ogdoconta satana[1 individuals]
1590	Noctuidae	Condicinae	Condicini	Ogdoconta sexta Barnes & McDunnough, 1913	Ogdoconta sexta[9 individuals]
1591	Noctuidae	Condicinae	Condicini	Ogdoconta tacna (Barnes, 1904)	Ogdoconta tacna[6 individuals]
1592	Noctuidae	Condicinae	Condicini	Perigea bahamica Hampson, 1908	Perigea bahamica[1 individuals]
1593	Noctuidae	Condicinae	Condicini	Perigea berinda Druce, 1889	Perigea berinda[1 individuals]		Perigea berinda[150 individuals]
1594	Noctuidae	Condicinae	Condicini	Perigea enixa Grote, 1875	Perigea enixa[1 individuals]
1595	Noctuidae	Condicinae	Condicini	Perigea xanthioides Guenée, 1852	Perigea xanthioides[6 individuals]
1596	Noctuidae	Condicinae	Condicini	Stibaera curvilineata (Hampson, 1924)		Stibaera curvilineata (Hampson, 1924)
1597	Noctuidae	Condicinae	Condicini	Stibaera thyatiroides (Barnes & Benjamin, 1924)	Stibaera thyatiroides[5 individuals]
1598	Noctuidae	Condicinae	Leuconyctini	Crambodes talidiformis Guenée, 1852	Crambodes talidiformis[20 individuals]
1599	Noctuidae	Condicinae	Leuconyctini	Diastema cnossia (Druce, 1889)	Diastema cnossia[2 individuals]
1600	Noctuidae	Condicinae	Leuconyctini	Diastema tigris Guenée, 1852	Diastema tigris[2 individuals]
1601	Noctuidae	Condicinae	Leuconyctini	Fotella notalis Grote, 1882	Fotella notalis[1 individuals]
1602	Noctuidae	Condicinae	Leuconyctini	Leuconycta diphteroides (Guenée, 1852)	Leuconycta diphteroides[67 individuals]
1603	Noctuidae	Condicinae	Leuconyctini	Leuconycta lepidula (Grote, 1874)	Leuconycta lepidula[35 individuals]
1604	Noctuidae	Condicinae	Leuconyctini	Micrathetis costiplaga (Smith, 1908)	Micrathetis costiplaga[6 individuals]
1605	Noctuidae	Condicinae	Leuconyctini	Micrathetis tecnion Dyar, 1914	Micrathetis tecnion[1 individuals]		Micrathetis tecnion[69 individuals]
1606	Noctuidae	Condicinae	Leuconyctini	Micrathetis triplex (Walker, 1857)	Micrathetis triplex[43 individuals]
1607	Noctuidae	Cuculliinae		Cucullia albida Smith, 1894	Cucullia albida[3 individuals]
1608	Noctuidae	Cuculliinae		Cucullia alfarata Strecker, 1898	Cucullia alfarata[5 individuals]
1609	Noctuidae	Cuculliinae		Cucullia antipoda Strecker, 1878	Cucullia antipoda[5 individuals]
1610	Noctuidae	Cuculliinae		Cucullia asteroides Guenée, 1852	Cucullia asteroides[20 individuals]
1611	Noctuidae	Cuculliinae		Cucullia astigma (Smith, 1894)	Cucullia astigma[6 individuals]
1612	Noctuidae	Cuculliinae		Cucullia basipuncta (Barnes & McDunnough, 1918)	Cucullia basipuncta[4 individuals]
1613	Noctuidae	Cuculliinae		Cucullia charon Poole, 1995	Cucullia charon[5 individuals]
1614	Noctuidae	Cuculliinae		Cucullia comstocki (McDunnough, 1937)	Cucullia comstocki[6 individuals]
1615	Noctuidae	Cuculliinae		Cucullia convexipennis Grote & Robinson, 1868	Cucullia convexipennis[8 individuals]
1616	Noctuidae	Cuculliinae		Cucullia cucullioides (Barnes & Benjamin, 1923)	Cucullia cucullioides[2 individuals]
1617	Noctuidae	Cuculliinae		Cucullia dammersi (McDunnough, 1935)	Cucullia dammersi[3 individuals]
1618	Noctuidae	Cuculliinae		Cucullia dorsalis Smith, 1892	Cucullia dorsalis[5 individuals]
1619	Noctuidae	Cuculliinae		Cucullia eccissica Dyar, 1919	Cucullia eccissica[2 individuals]
1620	Noctuidae	Cuculliinae		Cucullia eucaena Dyar, 1919	Cucullia eucaena[1 individuals]
1621	Noctuidae	Cuculliinae		Cucullia eulepis (Grote, 1876)	Cucullia eulepis[9 individuals]
1622	Noctuidae	Cuculliinae		Cucullia eurekae Poole, 1995	Cucullia eurekae[4 individuals]
1623	Noctuidae	Cuculliinae		Cucullia florea Guenée, 1852	Cucullia florea[5 individuals]
1624	Noctuidae	Cuculliinae		Cucullia heinrichi Barnes & Benjamin, 1924	Cucullia heinrichi[10 individuals]
1625	Noctuidae	Cuculliinae		Cucullia incresa (Smith, 1910)	Cucullia incresa[1 individuals]
1626	Noctuidae	Cuculliinae		Cucullia intermedia Speyer, 1870	Cucullia intermedia[46 individuals]
1627	Noctuidae	Cuculliinae		Cucullia laetifica Lintner, 1875	Cucullia laetifica[2 individuals]
1628	Noctuidae	Cuculliinae		Cucullia lethe Poole, 1995	Cucullia lethe[4 individuals]
1629	Noctuidae	Cuculliinae		Cucullia lilacina Schaus, 1898	Cucullia lilacina[2 individuals]
1630	Noctuidae	Cuculliinae		Cucullia luna Morrison, 1875	Cucullia luna[5 individuals]
1631	Noctuidae	Cuculliinae		Cucullia mcdunnoughi (Henne, 1940)	Cucullia mcdunnoughi[5 individuals]
1632	Noctuidae	Cuculliinae		Cucullia montanae Grote, 1882	Cucullia montanae[10 individuals]
1633	Noctuidae	Cuculliinae		Cucullia omissa Dod, 1916	Cucullia omissa[3 individuals]
1634	Noctuidae	Cuculliinae		Cucullia oribac Barnes, 1904	Cucullia oribac[2 individuals]
1635	Noctuidae	Cuculliinae		Cucullia postera Guenée, 1852	Cucullia postera[10 individuals]
1636	Noctuidae	Cuculliinae		Cucullia pulla (Grote, 1881)	Cucullia pulla[5 individuals]
1637	Noctuidae	Cuculliinae		Cucullia serraticornis Lintner, 1874	Cucullia serraticornis[15 individuals]
1638	Noctuidae	Cuculliinae		Cucullia similaris Smith, 1892	Cucullia similaris[4 individuals]
1639	Noctuidae	Cuculliinae		Cucullia speyeri Lintner, 1874	Cucullia speyeri[8 individuals]
1640	Noctuidae	Cuculliinae		Cucullia strigata (Smith, 1892)	Cucullia strigata[5 individuals]
1641	Noctuidae	Cuculliinae		Cucullia styx Poole, 1995	Cucullia styx[1 individuals]
1642	Noctuidae	Cuculliinae		Cucullia umbratica (Linnaeus, 1758)	Cucullia umbratica[1 individuals]		Cucullia umbratica[36 individuals]
1643	Noctuidae	Cuculliinae		Dolocucullia dentilinea (Smith, 1899)	Dolocucullia dentilinea[11 individuals]
1644	Noctuidae	Cuculliinae		Dolocucullia minor (Barnes & McDunnough, 1913)	Dolocucullia minor[1 individuals]
1645	Noctuidae	Cuculliinae		Emariannia cucullidea Benjamin, 1933	Emariannia cucullidea[3 individuals]
1646	Noctuidae	Cuculliinae		Opsigalea blanchardi Todd, 1966	Opsigalea blanchardi[1 individuals]
1647	Noctuidae	Cydosiinae		Cydosia aurivitta Grote & Robinson, 1868	Cydosia aurivitta[15 individuals]
1648	Noctuidae	Cydosiinae		Cydosia curvinella Guenée, 1879			Cydosia curvinella[62 individuals]
1649	Noctuidae	Cydosiinae		Cydosia majuscula (H. Edwards, 1881)	Cydosia majuscula[9 individuals]
1650	Noctuidae	Cydosiinae		Cydosia nobilitella (Cramer, [1780])	Cydosia nobilitella[1 individuals]		Cydosia nobilitella[2 individuals]
1651	Noctuidae	Dyopsinae		Litoprosopus bahamensis Hampson, 1926	Litoprosopus bahamensis[6 individuals]
1652	Noctuidae	Dyopsinae		Litoprosopus coachella Hill, 1921	Litoprosopus coachella[3 individuals]
1653	Noctuidae	Dyopsinae		Litoprosopus confligens (Walker, [1858])	Litoprosopus confligens[1 individuals]		Litoprosopus confligens[8 individuals]
1654	Noctuidae	Dyopsinae		Litoprosopus futilis (Grote & Robinson, 1868)	Litoprosopus futilis[5 individuals]
1655	Noctuidae	Dyopsinae		Litoprosopus hatuey (Poey, 1832)		Litoprosopus hatuey (Poey, 1832)
1656	Noctuidae	Eriopinae		Callopistria cordata (Ljungh, 1825)	Callopistria cordata[54 individuals]
1657	Noctuidae	Eriopinae		Callopistria floridensis (Guenée, 1852)	Callopistria floridensis[11 individuals]
1658	Noctuidae	Eriopinae		Callopistria granitosa (Guenée, 1852)	Callopistria granitosa[5 individuals]
1659	Noctuidae	Eriopinae		Callopistria jamaicensis (Möschler, 1886)			Callopistria jamaicensis[1 individuals]
1660	Noctuidae	Eriopinae		Callopistria mollissima (Guenée, 1852)	Callopistria mollissima[36 individuals]
1661	Noctuidae	Eustrotiinae		Amiana niama Dyar, 1904	Amiana niama[5 individuals]
1662	Noctuidae	Eustrotiinae		Argillophora furcilla Grote, 1873	Argillophora furcilla[10 individuals]
1663	Noctuidae	Eustrotiinae		Capis archaia L. & D. Handfield, 2006	Capis archaia[10 individuals]
1664	Noctuidae	Eustrotiinae		Capis curvata Grote, 1882	Capis curvata[18 individuals]
1665	Noctuidae	Eustrotiinae		Cobubatha dividua (Grote, 1879)	Cobubatha dividua[25 individuals]
1666	Noctuidae	Eustrotiinae		Cobubatha hippotes (Druce, 1889)		Cobubatha hippotes (Druce, 1889)
1667	Noctuidae	Eustrotiinae		Cobubatha ipilla Dyar, 1916	Cobubatha ipilla[3 individuals]		Cobubatha ipilla[1 individuals]
1668	Noctuidae	Eustrotiinae		Cobubatha lixiva (Grote, 1882)	Cobubatha lixiva[8 individuals]
1669	Noctuidae	Eustrotiinae		Cobubatha megaplaga (Dyar, 1912)	Cobubatha megaplaga[4 individuals]
1670	Noctuidae	Eustrotiinae		Cobubatha metaspilaris Walker, 1863	Cobubatha metaspilaris[2 individuals]
1671	Noctuidae	Eustrotiinae		Cobubatha numa (Druce, 1889)	Cobubatha numa[4 individuals]
1672	Noctuidae	Eustrotiinae		Cobubatha ochrocraspis Hampson, 1910		Cobubatha ochrocraspis Hampson, 1910
1673	Noctuidae	Eustrotiinae		Cobubatha orthozona (Hampson, 1910)	Cobubatha orthozona[18 individuals]
1674	Noctuidae	Eustrotiinae		Deltote bellicula (Hübner, 1818)	Deltote bellicula[19 individuals]
1675	Noctuidae	Eustrotiinae		Lithacodia costaricana of authors, not Franclemont & Todd, 1983	Lithacodia costaricana of authors[7 individuals]
1676	Noctuidae	Eustrotiinae		Lithacodia musta (Grote & Robinson, 1868)	Lithacodia musta[12 individuals]
1677	Noctuidae	Eustrotiinae		Lithacodia phya (Druce, 1889)	Lithacodia phya[1 individuals]		Lithacodia phya[1 individuals]
1678	Noctuidae	Eustrotiinae		Maliattha concinnimacula (Guenée, 1852)	Maliattha concinnimacula[24 individuals]
1679	Noctuidae	Eustrotiinae		Maliattha synochitis (Grote & Robinson, 1868)	Maliattha synochitis[107 individuals]
1680	Noctuidae	Eustrotiinae		Marimatha nigrofimbria (Guenée, 1852)	Marimatha nigrofimbria[59 individuals]
1681	Noctuidae	Eustrotiinae		Marimatha piscimala Ferris & Lafontaine, 2010	Marimatha piscimala[8 individuals]
1682	Noctuidae	Eustrotiinae		Marimatha quadrata Ferris & Lafontaine, 2010	Marimatha quadrata[7 individuals]
1683	Noctuidae	Eustrotiinae		Marimatha squala Ferris & Lafontaine, 2010	Marimatha squala[5 individuals]
1684	Noctuidae	Eustrotiinae		Marimatha tripuncta (Möschler, 1890)	Marimatha tripuncta[5 individuals]		Marimatha tripuncta[3 individuals]
1685	Noctuidae	Eustrotiinae		Phoenicophanta bicolor Barnes & McDunnough, 1916	Phoenicophanta bicolor[1 individuals]
1686	Noctuidae	Eustrotiinae		Phoenicophanta modestula Dyar, 1924	Phoenicophanta modestula[3 individuals]
1687	Noctuidae	Eustrotiinae		Protodeltote albidula (Guenée, 1852)	Protodeltote albidula[218 individuals]
1688	Noctuidae	Eustrotiinae		Protodeltote muscosula (Guenée, 1852)	Protodeltote muscosula[97 individuals]
1689	Noctuidae	Eustrotiinae		Tripudia balteata Smith, 1900	Tripudia balteata[9 individuals]
1690	Noctuidae	Eustrotiinae		Tripudia chihuahua A. Blanchard & Knudson, 1984	Tripudia chihuahua[3 individuals]
1691	Noctuidae	Eustrotiinae		Tripudia damozela (Dyar, 1914)	Tripudia damozela[1 individuals]
1692	Noctuidae	Eustrotiinae		Tripudia dimidata (Smith, 1905)	Tripudia dimidata[4 individuals]
1693	Noctuidae	Eustrotiinae		Tripudia flavofasciata Grote, 1877	Tripudia flavofasciata[14 individuals]
1694	Noctuidae	Eustrotiinae		Tripudia goyanensis (Hampson, 1910)	Tripudia goyanensis[1 individuals]
1695	Noctuidae	Eustrotiinae		Tripudia grapholithoides (Möschler, 1890)	Tripudia grapholithoides[1 individuals]
1696	Noctuidae	Eustrotiinae		Tripudia inquaesita (Barnes & Benjamin, 1924)	Tripudia inquaesita[9 individuals (Barnes &Benjamin, 1924)
1697	Noctuidae	Eustrotiinae		Tripudia lamina Pogue, 2009	Tripudia lamina[1 individuals]
1698	Noctuidae	Eustrotiinae		Tripudia limbatus (H. Edwards, 1881)	Tripudia limbatus[4 individuals]
1699	Noctuidae	Eustrotiinae		Tripudia luda (Druce, 1898)	Tripudia luda[3 individuals]
1700	Noctuidae	Eustrotiinae		Tripudia luxuriosa Smith, 1900	Tripudia luxuriosa[13 individuals]
1701	Noctuidae	Eustrotiinae		Tripudia munna (Dyar, 1916)	Tripudia munna[1 individuals]
1702	Noctuidae	Eustrotiinae		Tripudia paraplesia Pogue, 2009			Tripudia paraplesia[1 individuals]
1703	Noctuidae	Eustrotiinae		Tripudia quadrifera (Zeller, 1874)	Tripudia quadrifera[18 individuals]
1704	Noctuidae	Eustrotiinae		Tripudia rectangula Pogue, 2009	Tripudia rectangula[17 individuals]
1705	Noctuidae	Eustrotiinae		Tripudia versutus (H. Edwards, 1881)	Tripudia versutus[2 individuals]
1706	Noctuidae	Eustrotiinae (incertae sedis)		Cerathosia tricolor Smith, 1887	Cerathosia tricolor[10 individuals]
1707	Noctuidae	Eustrotiinae (incertae sedis)		Neotarache deserticola Barnes & Benjamin, 1922	Neotarache deserticola[1 individuals]
1708	Noctuidae	Eustrotiinae (incertae sedis)		Ozarba aeria (Grote, 1881)	Ozarba aeria[15 individuals]
1709	Noctuidae	Eustrotiinae (incertae sedis)		Ozarba catilina (Druce, 1889)	Ozarba catilina[1 individuals]
1710	Noctuidae	Eustrotiinae (incertae sedis)		Ozarba nebula Barnes & McDunnough, 1918	Ozarba nebula[6 individuals]
1711	Noctuidae	Eustrotiinae (incertae sedis)		Ozarba propera (Grote, 1882)	Ozarba propera[20 individuals]
1712	Noctuidae	Heliothinae		Baptarma felicita Smith, 1904	Baptarma felicita[1 individuals]
1713	Noctuidae	Heliothinae		Chloridea subflexa (Guenée, 1852)	Chloridea subflexa[9 individuals]		Chloridea subflexa[5 individuals]
1714	Noctuidae	Heliothinae		Chloridea virescens (Fabricius, 1777)	Chloridea virescens[11 individuals]		Chloridea virescens[27 individuals]
1715	Noctuidae	Heliothinae		Derrima stellata Walker, [1858]	Derrima stellata[7 individuals]
1716	Noctuidae	Heliothinae		Eutricopis nexilis Morrison, 1875	Eutricopis nexilis[11 individuals]
1717	Noctuidae	Heliothinae		Helicoverpa zea (Boddie, 1850)	Helicoverpa zea[105 individuals]		Helicoverpa zea[34 individuals]
1718	Noctuidae	Heliothinae		Heliocheilus julia (Grote, 1883)	Heliocheilus julia[12 individuals]
1719	Noctuidae	Heliothinae		Heliocheilus lupatus (Grote, 1875)	Heliocheilus lupatus[7 individuals]
1720	Noctuidae	Heliothinae		Heliocheilus paradoxus Grote, 1865	Heliocheilus paradoxus[21 individuals]
1721	Noctuidae	Heliothinae		Heliocheilus toralis (Grote, 1881)	Heliocheilus toralis[16 individuals]
1722	Noctuidae	Heliothinae		Heliocheilus turbata (Walker, 1858)		Heliocheilus turbata (Walker, 1858)
1723	Noctuidae	Heliothinae		Heliolonche carolus McDunnough, 1936	Heliolonche carolus[3 individuals]
1724	Noctuidae	Heliothinae		Heliolonche celeris (Grote, 1873)	Heliolonche celeris[4 individuals]
1725	Noctuidae	Heliothinae		Heliolonche joaquinensis Hardwick, 1996	Heliolonche joaquinensis[1 individuals]
1726	Noctuidae	Heliothinae		Heliolonche modicella Grote, 1873	Heliolonche modicella[2 individuals]
1727	Noctuidae	Heliothinae		Heliolonche pictipennis (Grote, 1875)	Heliolonche pictipennis[4 individuals]
1728	Noctuidae	Heliothinae		Heliothis acesias Felder & Rogenhofer, 1875	Heliothis acesias[12 individuals]
1729	Noctuidae	Heliothinae		Heliothis australis Hardwick, 1994	Heliothis australis[8 individuals]
1730	Noctuidae	Heliothinae		Heliothis belladonna (H. Edwards, 1881)	Heliothis belladonna[2 individuals]
1731	Noctuidae	Heliothinae		Heliothis borealis (Hampson, 1903)	Heliothis borealis[4 individuals]
1732	Noctuidae	Heliothinae		Heliothis ononis (Fabricius, 1787)	Heliothis ononis[5 individuals]
1733	Noctuidae	Heliothinae		Heliothis oregonica (H. Edwards, 1875)	Heliothis oregonica[8 individuals]
1734	Noctuidae	Heliothinae		Heliothis phloxiphaga Grote & Robinson, 1867	Heliothis phloxiphaga[20 individuals]
1735	Noctuidae	Heliothinae		Heliothis proruptus Grote, 1873	Heliothis proruptus[4 individuals]
1736	Noctuidae	Heliothinae		Heliothodes diminutivus (Grote, 1873) [syn fasciata]	Heliothodes diminutivus[32 individuals]
1737	Noctuidae	Heliothinae		Melaporphyria immortua Grote, 1874	Melaporphyria immortua[5 individuals]
1738	Noctuidae	Heliothinae		Microhelia angelica (Smith, 1900)	Microhelia angelica[15 individuals]
1739	Noctuidae	Heliothinae		Protoschinia nuchalis (Grote, 1878)	Protoschinia nuchalis[9 individuals]
1740	Noctuidae	Heliothinae		Psectrotarsia hebardi (Skinner, 1917)	Psectrotarsia hebardi[3 individuals]
1741	Noctuidae	Heliothinae		Psectrotarsia suavis (H. Edwards, 1884)	Psectrotarsia suavis[12 individuals]
1742	Noctuidae	Heliothinae		Pyrrhia aurantiago (Guenée, 1852)	Pyrrhia aurantiago[2 individuals]
1743	Noctuidae	Heliothinae		Pyrrhia cilisca (Guenée, 1852)	Pyrrhia cilisca[7 individuals]
1744	Noctuidae	Heliothinae		Pyrrhia exprimens (Walker, 1857)	Pyrrhia exprimens[28 individuals]
1745	Noctuidae	Heliothinae		Schinia accessa Smith, 1906	Schinia accessa[1 individuals]
1746	Noctuidae	Heliothinae		Schinia acutilinea (Grote, 1878)	Schinia acutilinea[25 individuals]
1747	Noctuidae	Heliothinae		Schinia aetheria (Barnes & McDunnough, 1912)	Schinia aetheria[1 individuals]
1748	Noctuidae	Heliothinae		Schinia albafascia Smith, 1883	Schinia albafascia[4 individuals]
1749	Noctuidae	Heliothinae		Schinia alencis (Harvey, 1875)	Schinia alencis[4 individuals]
1750	Noctuidae	Heliothinae		Schinia amaryllis (Smith, 1891)	Schinia amaryllis[3 individuals]
1751	Noctuidae	Heliothinae		Schinia amblys (Dyar 1913)	Schinia amblys[1 individuals]
1752	Noctuidae	Heliothinae		Schinia angulilinea Pogue, 2006	Schinia angulilinea[1 individuals]
1753	Noctuidae	Heliothinae		Schinia antonio (Smith, 1906)	Schinia antonio[2 individuals]
1754	Noctuidae	Heliothinae		Schinia arcigera (Guenée, 1852)	Schinia arcigera[29 individuals]
1755	Noctuidae	Heliothinae		Schinia arefacta (H. Edwards, 1885)	Schinia arefacta[2 individuals]
1756	Noctuidae	Heliothinae		Schinia argentifascia Barnes & McDunnough, 1912	Schinia argentifascia[19 individuals]
1757	Noctuidae	Heliothinae		Schinia aurantiaca (H. Edwards, 1881)	Schinia aurantiaca[2 individuals]
1758	Noctuidae	Heliothinae		Schinia avemensis (Dyar, 1904)	Schinia avemensis[10 individuals]
1759	Noctuidae	Heliothinae		Schinia bicuspida Smith, 1891	Schinia bicuspida[2 individuals]
1760	Noctuidae	Heliothinae		Schinia biforma Smith, 1906	Schinia biforma[4 individuals]
1761	Noctuidae	Heliothinae		Schinia bimatris (Harvey, 1875)	Schinia bimatris[7 individuals]
1762	Noctuidae	Heliothinae		Schinia bina (Guenée, 1852)	Schinia bina[4 individuals]
1763	Noctuidae	Heliothinae		Schinia biundulata Smith, 1891	Schinia biundulata[6 individuals]
1764	Noctuidae	Heliothinae		Schinia brunnea Barnes & McDunnough, 1913	Schinia brunnea[7 individuals]
1765	Noctuidae	Heliothinae		Schinia buta Smith, 1907	Schinia buta[4 individuals]
1766	Noctuidae	Heliothinae		Schinia carminatra (Smith, 1903)	Schinia carminatra[1 individuals]
1767	Noctuidae	Heliothinae		Schinia carmosina Neumögen, 1884	Schinia carmosina[1 individuals]
1768	Noctuidae	Heliothinae		Schinia carolinensis (Barnes & McDunnough, 1911)	Schinia carolinensis[1 individuals]
1769	Noctuidae	Heliothinae		Schinia carrizoensis Osborne, 2010	Schinia carrizoensis[3 individuals]
1770	Noctuidae	Heliothinae		Schinia chryselloides Pogue & Harp, 2005	Schinia chryselloides[5 individuals]
1771	Noctuidae	Heliothinae		Schinia chrysellus (Grote, 1874)	Schinia chrysellus[9 individuals]
1772	Noctuidae	Heliothinae		Schinia ciliata Smith, 1900	Schinia ciliata[8 individuals]
1773	Noctuidae	Heliothinae		Schinia citrinellus (Grote & Robinson, 1870)	Schinia citrinellus[11 individuals]
1774	Noctuidae	Heliothinae		Schinia coercita (Grote, 1881)	Schinia coercita[6 individuals]
1775	Noctuidae	Heliothinae		Schinia crenilinea Smith, 1891	Schinia crenilinea[4 individuals]
1776	Noctuidae	Heliothinae		Schinia crotchii (H. Edwards, 1875)	Schinia crotchii[2 individuals]
1777	Noctuidae	Heliothinae		Schinia cumatilis (Grote, 1865)	Schinia cumatilis[7 individuals]
1778	Noctuidae	Heliothinae		Schinia cupes (Grote, 1875)	Schinia cupes[7 individuals]
1779	Noctuidae	Heliothinae		Schinia deserticola Barnes & McDunnough, 1916	Schinia deserticola[11 individuals]
1780	Noctuidae	Heliothinae		Schinia diffusa Smith, 1891	Schinia diffusa[4 individuals]
1781	Noctuidae	Heliothinae		Schinia dobla (Smith, 1906)	Schinia dobla[2 individuals]
1782	Noctuidae	Heliothinae		Schinia edwardsii (Smith, 1906)	Schinia edwardsii[3 individuals]
1783	Noctuidae	Heliothinae		Schinia erosa Smith, 1906	Schinia erosa[2 individuals]
1784	Noctuidae	Heliothinae		Schinia errans Smith, 1883	Schinia errans[17 individuals]
1785	Noctuidae	Heliothinae		Schinia felicitata (Smith, 1894)	Schinia felicitata[14 individuals]
1786	Noctuidae	Heliothinae		Schinia ferrisi Pogue & Harp, 2004	Schinia ferrisi[3 individuals]
1787	Noctuidae	Heliothinae		Schinia florida (Guenée, 1852)	Schinia florida[23 individuals]
1788	Noctuidae	Heliothinae		Schinia fulleri (McElvare, 1961)	Schinia fulleri[2 individuals]
1789	Noctuidae	Heliothinae		Schinia gaurae (J.E. Smith, 1797)	Schinia gaurae[10 individuals]
1790	Noctuidae	Heliothinae		Schinia gracilenta Hübner, 1818	Schinia gracilenta[28 individuals]
1791	Noctuidae	Heliothinae		Schinia graefiana (Tepper, 1882)	Schinia graefiana[3 individuals]
1792	Noctuidae	Heliothinae		Schinia grandimedia Hardwick, 1996	Schinia grandimedia[13 individuals]
1793	Noctuidae	Heliothinae		Schinia hanga Strecker, 1898	Schinia hanga[2 individuals]
1794	Noctuidae	Heliothinae		Schinia hardwickorum Opler, 2004	Schinia hardwickorum[1 individuals]
1795	Noctuidae	Heliothinae		Schinia honesta (Grote, 1881)	Schinia honesta[3 individuals]
1796	Noctuidae	Heliothinae		Schinia hulstia Tepper, 1883	Schinia hulstia[12 individuals]
1797	Noctuidae	Heliothinae		Schinia illustra Smith, 1906	Schinia illustra[3 individuals]
1798	Noctuidae	Heliothinae		Schinia immaculata Pogue, 2004	Schinia immaculata[3 individuals]
1799	Noctuidae	Heliothinae		Schinia indiana (Smith, 1908)		Schinia indiana (Smith, 1908)
1800	Noctuidae	Heliothinae		Schinia intermontana Hardwick, 1958	Schinia intermontana[2 individuals]
1801	Noctuidae	Heliothinae		Schinia intrabilis Smith, 1893	Schinia intrabilis[37 individuals]
1802	Noctuidae	Heliothinae		Schinia jaegeri (Sperry, 1940)	Schinia jaegeri[10 individuals]
1803	Noctuidae	Heliothinae		Schinia jaguarina (Guenée, 1852)	Schinia jaguarina[11 individuals]
1804	Noctuidae	Heliothinae		Schinia ligeae Smith, 1893	Schinia ligeae[5 individuals]
1805	Noctuidae	Heliothinae		Schinia lucens (Morrison, 1875)	Schinia lucens[3 individuals]
1806	Noctuidae	Heliothinae		Schinia luxa (Grote, 1881)	Schinia luxa[24 individuals]
1807	Noctuidae	Heliothinae		Schinia lynda Troubridge, 2002	Schinia lynda[2 individuals]
1808	Noctuidae	Heliothinae		Schinia lynx (Guenée, 1852)	Schinia lynx[20 individuals]
1809	Noctuidae	Heliothinae		Schinia macneilli Hardwick, 1996	Schinia macneilli[1 individuals]
1810	Noctuidae	Heliothinae		Schinia maculata Pogue, 2006	Schinia maculata[3 individuals]
1811	Noctuidae	Heliothinae		Schinia masoni (Smith, 1896)	Schinia masoni[8 individuals]
1812	Noctuidae	Heliothinae		Schinia mcfarlandi Opler, 2004	Schinia mcfarlandi[1 individuals]
1813	Noctuidae	Heliothinae		Schinia meadi (Grote, 1873)	Schinia meadi[3 individuals]
1814	Noctuidae	Heliothinae		Schinia mexicana (Hampson, 1903)	Schinia mexicana[5 individuals]
1815	Noctuidae	Heliothinae		Schinia miniana (Grote, 1881)	Schinia miniana[8 individuals]
1816	Noctuidae	Heliothinae		Schinia mitis (Grote, 1873)	Schinia mitis[2 individuals]
1817	Noctuidae	Heliothinae		Schinia mortua (Grote, 1865)	Schinia mortua[8 individuals]
1818	Noctuidae	Heliothinae		Schinia niveicosta (Smith, 1906)	Schinia niveicosta[8 individuals]
1819	Noctuidae	Heliothinae		Schinia nubila (Strecker, 1876)	Schinia nubila[11 individuals]
1820	Noctuidae	Heliothinae		Schinia nundina (Drury, 1773)	Schinia nundina[7 individuals]
1821	Noctuidae	Heliothinae		Schinia obliqua Smith, 1883	Schinia obliqua[2 individuals]
1822	Noctuidae	Heliothinae		Schinia obscurata Strecker, 1898	Schinia obscurata[7 individuals]
1823	Noctuidae	Heliothinae		Schinia oculata Smith, 1900	Schinia oculata[7 individuals]
1824	Noctuidae	Heliothinae		Schinia oleagina Morrison, 1875	Schinia oleagina[6 individuals]
1825	Noctuidae	Heliothinae		Schinia olivacea Smith, 1906	Schinia olivacea[4 individuals]
1826	Noctuidae	Heliothinae		Schinia parmeliana (H. Edwards, 1882)	Schinia parmeliana[2 individuals]
1827	Noctuidae	Heliothinae		Schinia perminuta (H. Edwards, 1881)	Schinia perminuta[2 individuals]
1828	Noctuidae	Heliothinae		Schinia persimilis (Grote, 1873)	Schinia persimilis[5 individuals]
1829	Noctuidae	Heliothinae		Schinia petulans (H. Edwards, 1885)	Schinia petulans[6 individuals]
1830	Noctuidae	Heliothinae		Schinia poguei Metzler & Forbes, 2011	Schinia poguei[2 individuals]
1831	Noctuidae	Heliothinae		Schinia psamathea Pogue, 2010	Schinia psamathea[6 individuals]
1832	Noctuidae	Heliothinae		Schinia pulchripennis (Grote, 1874)	Schinia pulchripennis[7 individuals]
1833	Noctuidae	Heliothinae		Schinia regia (Strecker, 1876)	Schinia regia[2 individuals]
1834	Noctuidae	Heliothinae		Schinia regina Pogue & Harp, 2003	Schinia regina[7 individuals]
1835	Noctuidae	Heliothinae		Schinia reniformis Smith, 1900	Schinia reniformis[8 individuals]
1836	Noctuidae	Heliothinae		Schinia rivulosa (Guenée, 1852)	Schinia rivulosa[34 individuals]
1837	Noctuidae	Heliothinae		Schinia roseitincta (Harvey, 1875)	Schinia roseitincta[4 individuals]
1838	Noctuidae	Heliothinae		Schinia rufipenna Hardwick, 1983	Schinia rufipenna[1 individuals]
1839	Noctuidae	Heliothinae		Schinia rufocostulata Pogue & Harp, 2005		Schinia rufocostulata Pogue & Harp, 2005
1840	Noctuidae	Heliothinae		Schinia sanguinea (Geyer, 1832)	Schinia sanguinea[7 individuals]
1841	Noctuidae	Heliothinae		Schinia sanrafaeli Opler, 2004	Schinia sanrafaeli[4 individuals]
1842	Noctuidae	Heliothinae		Schinia saturata (Grote, 1874)	Schinia saturata[24 individuals]
1843	Noctuidae	Heliothinae		Schinia scarletina (Smith, 1900)	Schinia scarletina[1 individuals]
1844	Noctuidae	Heliothinae		Schinia scissa (Grote, 1876)		Schinia scissa (Grote, 1876)
1845	Noctuidae	Heliothinae		Schinia scissoides (Benjamin, 1936)	Schinia scissoides[4 individuals]
1846	Noctuidae	Heliothinae		Schinia septentrionalis (Walker, 1858)	Schinia septentrionalis[11 individuals]
1847	Noctuidae	Heliothinae		Schinia sexata (Smith, 1906)	Schinia sexata[3 individuals]
1848	Noctuidae	Heliothinae		Schinia sexplagiata Smith, 1891	Schinia sexplagiata[3 individuals]
1849	Noctuidae	Heliothinae		Schinia simplex Smith, 1891	Schinia simplex[3 individuals]
1850	Noctuidae	Heliothinae		Schinia siren (Strecker, 1876)	Schinia siren[11 individuals]
1851	Noctuidae	Heliothinae		Schinia snowi (Grote, 1875)	Schinia snowi[4 individuals]
1852	Noctuidae	Heliothinae		Schinia sordidus Smith, 1883	Schinia sordidus[13 individuals]
1853	Noctuidae	Heliothinae		Schinia spinosae (Guenée, 1852)	Schinia spinosae[4 individuals]
1854	Noctuidae	Heliothinae		Schinia subspinosae Hardwick, 1996	Schinia subspinosae[6 individuals]
1855	Noctuidae	Heliothinae		Schinia suetus (Grote, 1873)	Schinia suetus[6 individuals]
1856	Noctuidae	Heliothinae		Schinia tertia (Grote, 1874)	Schinia tertia[12 individuals]
1857	Noctuidae	Heliothinae		Schinia thoreaui (Grote & Robinson, 1870)	Schinia thoreaui[12 individuals]
1858	Noctuidae	Heliothinae		Schinia tobia Smith, 1906	Schinia tobia[5 individuals]
1859	Noctuidae	Heliothinae		Schinia trifascia Hübner, 1818	Schinia trifascia[17 individuals]
1860	Noctuidae	Heliothinae		Schinia tuberculum (Hübner, [1831])	Schinia tuberculum[20 individuals]
1861	Noctuidae	Heliothinae		Schinia ultima (Strecker, 1876)	Schinia ultima[7 individuals]
1862	Noctuidae	Heliothinae		Schinia unimacula Smith, 1891	Schinia unimacula[10 individuals]
1863	Noctuidae	Heliothinae		Schinia vacciniae (H. Edwards, 1875)	Schinia vacciniae[2 individuals]
1864	Noctuidae	Heliothinae		Schinia varix Knudson, Bordelon & Pogue, 2003	Schinia varix[2 individuals]
1865	Noctuidae	Heliothinae		Schinia velaris (Grote, 1878)	Schinia velaris[1 individuals]
1866	Noctuidae	Heliothinae		Schinia verna Hardwick, 1983	Schinia verna[2 individuals]
1867	Noctuidae	Heliothinae		Schinia villosa (Grote, 1864)	Schinia villosa[5 individuals]
1868	Noctuidae	Heliothinae		Schinia volupia (Fitch, 1868)	Schinia volupia[13 individuals]
1869	Noctuidae	Heliothinae		Schinia walsinghami (H. Edwards, 1881)	Schinia walsinghami[35 individuals]
1870	Noctuidae	Heliothinae		Schinia zuni (McElvare, 1950)	Schinia zuni[8 individuals]
1871	Noctuidae	Metoponiinae		Tyta luctuosa ([Denis & Schiffermüller], 1775)	Tyta luctuosa[1 individuals]		Tyta luctuosa[18 individuals]
1872	Noctuidae	Noctuinae	Actinotiini	Alastria chico Lafontaine & Troubridge, 2004	Alastria chico[4 individuals]
1873	Noctuidae	Noctuinae	Actinotiini	Iodopepla u-album (Guenée, 1852)	Iodopepla u-album[16 individuals]
1874	Noctuidae	Noctuinae	Actinotiini	Nedra hoeffleri Clarke, 1940	Nedra hoeffleri[1 individuals]
1875	Noctuidae	Noctuinae	Actinotiini	Nedra ramosula (Guenée, 1852)	Nedra ramosula[29 individuals]
1876	Noctuidae	Noctuinae	Actinotiini	Nedra stewarti (Grote, 1875)	Nedra stewarti[11 individuals]
1877	Noctuidae	Noctuinae	Apameini	Achatodes zeae (Harris, 1841)	Achatodes zeae[8 individuals]
1878	Noctuidae	Noctuinae	Apameini	Acrapex relicta Ferguson, 1991	Acrapex relicta[7 individuals]
1879	Noctuidae	Noctuinae	Apameini	Amphipoea americana (Speyer, 1875)	Amphipoea americana[41 individuals]
1880	Noctuidae	Noctuinae	Apameini	Amphipoea cottlei (McDunnough, 1948)	Amphipoea cottlei[1 individuals]
1881	Noctuidae	Noctuinae	Apameini	Amphipoea erepta (Grote, 1881)	Amphipoea erepta[3 individuals]
1882	Noctuidae	Noctuinae	Apameini	Amphipoea interoceanica (Smith, 1899)	Amphipoea interoceanica[8 individuals]
1883	Noctuidae	Noctuinae	Apameini	Amphipoea keiferi (Benjamin, 1935)	Amphipoea keiferi[4 individuals]
1884	Noctuidae	Noctuinae	Apameini	Amphipoea lunata (Smith, 1891)	Amphipoea lunata[12 individuals]
1885	Noctuidae	Noctuinae	Apameini	Amphipoea pacifica (Smith, 1899)	Amphipoea pacifica[2 individuals]
1886	Noctuidae	Noctuinae	Apameini	Amphipoea senilis (Smith, 1892)	Amphipoea senilis[5 individuals]
1887	Noctuidae	Noctuinae	Apameini	Apamea acera (Smith, 1900)	Apamea acera[5 individuals]
1888	Noctuidae	Noctuinae	Apameini	Apamea albina (Grote, 1874)	Apamea albina[6 individuals]
1889	Noctuidae	Noctuinae	Apameini	Apamea alia (Guenée, 1852)	Apamea alia[32 individuals]
1890	Noctuidae	Noctuinae	Apameini	Apamea alticola (Smith, 1891)	Apamea alticola[4 individuals]
1891	Noctuidae	Noctuinae	Apameini	Apamea amputatrix (Fitch, 1857)	Apamea amputatrix[153 individuals]
1892	Noctuidae	Noctuinae	Apameini	Apamea antennata (Smith, 1891)	Apamea antennata[40 individuals]
1893	Noctuidae	Noctuinae	Apameini	Apamea apamiformis (Guenée, 1852)	Apamea apamiformis[2 individuals]
1894	Noctuidae	Noctuinae	Apameini	Apamea atriclava (Barnes & McDunnough, 1913)	Apamea atriclava[8 individuals]
1895	Noctuidae	Noctuinae	Apameini	Apamea atrosuffusa (Barnes & McDunnough, 1913)	Apamea atrosuffusa[9 individuals]
1896	Noctuidae	Noctuinae	Apameini	Apamea auranticolor (Grote, 1873)	Apamea auranticolor[10 individuals]
1897	Noctuidae	Noctuinae	Apameini	Apamea bernardino Mikkola & Mustelin, 2000	Apamea bernardino[1 individuals]
1898	Noctuidae	Noctuinae	Apameini	Apamea burgessi (Morrison, 1874)	Apamea burgessi[12 individuals]
1899	Noctuidae	Noctuinae	Apameini	Apamea cariosa (Guenée, 1852)	Apamea cariosa[8 individuals]
1900	Noctuidae	Noctuinae	Apameini	Apamea centralis (Smith, 1891)	Apamea centralis[24 individuals]
1901	Noctuidae	Noctuinae	Apameini	Apamea cinefacta (Grote, 1881)	Apamea cinefacta[19 individuals]
1902	Noctuidae	Noctuinae	Apameini	Apamea cogitata (Smith, 1891)	Apamea cogitata[213 individuals]
1903	Noctuidae	Noctuinae	Apameini	Apamea commoda (Walker, 1857)	Apamea commoda[77 individuals]
1904	Noctuidae	Noctuinae	Apameini	Apamea contradicta (Smith, 1895)	Apamea contradicta[9 individuals]
1905	Noctuidae	Noctuinae	Apameini	Apamea cristata (Grote, 1878)	Apamea cristata[3 individuals]
1906	Noctuidae	Noctuinae	Apameini	Apamea cuculliformis (Grote, 1875)	Apamea cuculliformis[8 individuals]
1907	Noctuidae	Noctuinae	Apameini	Apamea devastator (Brace, 1819)	Apamea devastator[282 individuals]
1908	Noctuidae	Noctuinae	Apameini	Apamea digitula Mustelin & Mikkola, 2006	Apamea digitula[14 individuals]
1909	Noctuidae	Noctuinae	Apameini	Apamea dubitans (Walker, 1856)	Apamea dubitans[18 individuals]
1910	Noctuidae	Noctuinae	Apameini	Apamea fergusoni Mikkola & Lafontaine, 2009	Apamea fergusoni[1 individuals]
1911	Noctuidae	Noctuinae	Apameini	Apamea geminimacula (Dyar, 1904)	Apamea geminimacula[3 individuals]
1912	Noctuidae	Noctuinae	Apameini	Apamea genialis (Grote, 1874)		Apamea genialis (Grote, 1874)
1913	Noctuidae	Noctuinae	Apameini	Apamea helva (Grote, 1875)	Apamea helva[11 individuals]
1914	Noctuidae	Noctuinae	Apameini	Apamea impulsa (Guenée, 1852)	Apamea impulsa[8 individuals]
1915	Noctuidae	Noctuinae	Apameini	Apamea indocilis (Walker, 1856)	Apamea indocilis[14 individuals]
1916	Noctuidae	Noctuinae	Apameini	Apamea inebriata Ferguson, 1977	Apamea inebriata[2 individuals]
1917	Noctuidae	Noctuinae	Apameini	Apamea inficita (Walker, 1857)	Apamea inficita[47 individuals]
1918	Noctuidae	Noctuinae	Apameini	Apamea inordinata (Morrison, 1875)	Apamea inordinata[29 individuals]
1919	Noctuidae	Noctuinae	Apameini	Apamea lignicolora (Guenée, 1852)	Apamea lignicolora[31 individuals]
1920	Noctuidae	Noctuinae	Apameini	Apamea lintneri (Grote, 1873)	Apamea lintneri[4 individuals]
1921	Noctuidae	Noctuinae	Apameini	Apamea longula (Grote, 1879)	Apamea longula[59 individuals]
1922	Noctuidae	Noctuinae	Apameini	Apamea lutosa (Andrews, 1877)	Apamea lutosa[5 individuals]
1923	Noctuidae	Noctuinae	Apameini	Apamea maxima (Dyar, 1904)	Apamea maxima[15 individuals]
1924	Noctuidae	Noctuinae	Apameini	Apamea nigrior (Smith, 1891)	Apamea nigrior[6 individuals]
1925	Noctuidae	Noctuinae	Apameini	Apamea niveivenosa (Grote, 1879)	Apamea niveivenosa[21 individuals]
1926	Noctuidae	Noctuinae	Apameini	Apamea occidens (Grote, 1878)	Apamea occidens[10 individuals]
1927	Noctuidae	Noctuinae	Apameini	Apamea pallifera (Grote, 1877)		Apamea pallifera (Grote, 1877)
1928	Noctuidae	Noctuinae	Apameini	Apamea perpensa (Grote, 1881)	Apamea perpensa[2 individuals]
1929	Noctuidae	Noctuinae	Apameini	Apamea plutonia (Grote, 1883)	Apamea plutonia[12 individuals]
1930	Noctuidae	Noctuinae	Apameini	Apamea quinteri Mikkola & Lafontaine, 2009	Apamea quinteri[5 individuals]
1931	Noctuidae	Noctuinae	Apameini	Apamea relicina (Morrison, 1875)	Apamea relicina[3 individuals]
1932	Noctuidae	Noctuinae	Apameini	Apamea remissa (Hübner, [1809])	Apamea remissa[2 individuals]
1933	Noctuidae	Noctuinae	Apameini	Apamea robertsoni Mikkola & Mustelin, 2006	Apamea robertsoni[1 individuals]
1934	Noctuidae	Noctuinae	Apameini	Apamea rubrirena (Treitschke, 1825)			Apamea rubrirena[22 individuals]
1935	Noctuidae	Noctuinae	Apameini	Apamea scoparia Mikkola, Mustelin & Lafontaine, 2000	Apamea scoparia[49 individuals]
1936	Noctuidae	Noctuinae	Apameini	Apamea siskiyou Mikkola & Lafontaine, 2009	Apamea siskiyou[4 individuals]
1937	Noctuidae	Noctuinae	Apameini	Apamea smythi Franclemont, 1952		Apamea smythi Franclemont, 1952
1938	Noctuidae	Noctuinae	Apameini	Apamea sora (Smith, 1903)	Apamea sora[52 individuals]
1939	Noctuidae	Noctuinae	Apameini	Apamea sordens (Hufnagel, 1766)	Apamea sordens[88 individuals]
1940	Noctuidae	Noctuinae	Apameini	Apamea spaldingi (Smith, 1909)	Apamea spaldingi[20 individuals]
1941	Noctuidae	Noctuinae	Apameini	Apamea tahoeensis Mikkola & Lafontaine, 2009	Apamea tahoeensis[14 individuals]
1942	Noctuidae	Noctuinae	Apameini	Apamea unanimis (Hübner, [1813])	Apamea unanimis[35 individuals]		Apamea unanimis[16 individuals]
1943	Noctuidae	Noctuinae	Apameini	Apamea unita (Smith, 1904)	Apamea unita[2 individuals]
1944	Noctuidae	Noctuinae	Apameini	Apamea verbascoides (Guenée, 1852)	Apamea verbascoides[11 individuals]
1945	Noctuidae	Noctuinae	Apameini	Apamea vulgaris (Grote & Robinson, 1866)	Apamea vulgaris[11 individuals]
1946	Noctuidae	Noctuinae	Apameini	Apamea vultuosa (Grote, 1875)	Apamea vultuosa[32 individuals]
1947	Noctuidae	Noctuinae	Apameini	Apamea walshi Lafontaine, 2009	Apamea walshi[2 individuals]
1948	Noctuidae	Noctuinae	Apameini	Apamea wikeri Quinter & Lafontaine, 2009	Apamea wikeri[2 individuals]
1949	Noctuidae	Noctuinae	Apameini	Apamea xylodes Mikkola & Lafontaine, 2009	Apamea xylodes[3 individuals]
1950	Noctuidae	Noctuinae	Apameini	Apamea zeta (Treitschke, 1825)	Apamea zeta[83 individuals]
1951	Noctuidae	Noctuinae	Apameini	Benjaminiola colorada (Smith, 1900)	Benjaminiola colorada[8 individuals]
1952	Noctuidae	Noctuinae	Apameini	Capsula alameda (Smith, 1903)	Capsula alameda[3 individuals]
1953	Noctuidae	Noctuinae	Apameini	Capsula laeta (Morrison, 1875)	Capsula laeta[3 individuals]
1954	Noctuidae	Noctuinae	Apameini	Capsula oblonga (Grote, 1882)	Capsula oblonga[35 individuals]
1955	Noctuidae	Noctuinae	Apameini	Capsula subflava (Grote, 1882)	Capsula subflava[12 individuals]
1956	Noctuidae	Noctuinae	Apameini	Cherokeea attakullakulla Sullivan & Quinter, 2014	Cherokeea attakullakulla[7 individuals]
1957	Noctuidae	Noctuinae	Apameini	Cobalos angelicus Smith, 1899	Cobalos angelicus[2 individuals]
1958	Noctuidae	Noctuinae	Apameini	Cobalos franciscanus Smith, 1899	Cobalos franciscanus[13 individuals]
1959	Noctuidae	Noctuinae	Apameini	Eremobina claudens (Walker, 1857)	Eremobina claudens[16 individuals]
1960	Noctuidae	Noctuinae	Apameini	Eremobina leucoscelis (Grote, 1874)	Eremobina leucoscelis[8 individuals]
1961	Noctuidae	Noctuinae	Apameini	Eremobina unicincta (Smith, 1902)	Eremobina unicincta[2 individuals]
1962	Noctuidae	Noctuinae	Apameini	Euros cervina (H. Edwards, 1890)		Euros cervina (H. Edwards, 1890)
1963	Noctuidae	Noctuinae	Apameini	Euros osticollis Troubridge, 2006	Euros osticollis[3 individuals]
1964	Noctuidae	Noctuinae	Apameini	Euros proprius H. Edwards, 1881	Euros proprius[2 individuals]
1965	Noctuidae	Noctuinae	Apameini	Franclemontia interrogans (Walker, 1856)	Franclemontia interrogans[2 individuals]
1966	Noctuidae	Noctuinae	Apameini	Helotropha reniformis (Grote, 1874)	Helotropha reniformis[37 individuals]
1967	Noctuidae	Noctuinae	Apameini	Hydraecia immanis Guenée, 1852	Hydraecia immanis[3 individuals]
1968	Noctuidae	Noctuinae	Apameini	Hydraecia intermedia (Barnes & Benjamin, 1924)		Hydraecia intermedia (Barnes & Benjamin, 1924)
1969	Noctuidae	Noctuinae	Apameini	Hydraecia medialis Smith, 1892	Hydraecia medialis[8 individuals]
1970	Noctuidae	Noctuinae	Apameini	Hydraecia micacea (Esper, 1789)	Hydraecia micacea[8 individuals]		Hydraecia micacea[39 individuals]
1971	Noctuidae	Noctuinae	Apameini	Hydraecia obliqua (Harvey, 1876)	Hydraecia obliqua[6 individuals]
1972	Noctuidae	Noctuinae	Apameini	Hydraecia perobliqua Hampson, 1910	Hydraecia perobliqua[3 individuals]
1973	Noctuidae	Noctuinae	Apameini	Hydraecia stramentosa Guenée, 1852	Hydraecia stramentosa[2 individuals]
1974	Noctuidae	Noctuinae	Apameini	Hypocoena basistriga (McDunnough, 1933)	Hypocoena basistriga[10 individuals]
1975	Noctuidae	Noctuinae	Apameini	Hypocoena inquinata (Guenée, 1852)	Hypocoena inquinata[16 individuals]
1976	Noctuidae	Noctuinae	Apameini	Hypocoena rufostrigata (Packard, 1867)	Hypocoena rufostrigata[7 individuals]
1977	Noctuidae	Noctuinae	Apameini	Hypocoena sofiae (Mustelin, 2006)	Hypocoena sofiae[2 individuals]
1978	Noctuidae	Noctuinae	Apameini	Hypocoena stigmatica (Eversmann, 1855)		Hypocoena stigmatica (Eversmann, 1855)
1979	Noctuidae	Noctuinae	Apameini	Lateroligia ophiogramma (Esper, 1793)	Lateroligia ophiogramma[43 individuals]
1980	Noctuidae	Noctuinae	Apameini	Lemmeria digitalis (Grote, 1882)	Lemmeria digitalis[3 individuals]
1981	Noctuidae	Noctuinae	Apameini	Loscopia roblei Quinter & Lafontaine, 2009	Loscopia roblei[1 individuals]
1982	Noctuidae	Noctuinae	Apameini	Loscopia velata (Walker, 1865)	Loscopia velata[25 individuals]
1983	Noctuidae	Noctuinae	Apameini	Macronoctua onusta Grote, 1874	Macronoctua onusta[9 individuals]
1984	Noctuidae	Noctuinae	Apameini	Mammifrontia leucania Barnes & Lindsey, 1922		Mammifrontia leucania Barnes & Lindsey, 1922
1985	Noctuidae	Noctuinae	Apameini	Mammifrontia rileyi Benjamin, 1936	Mammifrontia rileyi[47 individuals]
1986	Noctuidae	Noctuinae	Apameini	Mammifrontia sarae Mustelin, 2006	Mammifrontia saraei[2 individuals]
1987	Noctuidae	Noctuinae	Apameini	Melanapamea mixta (Grote, 1881)	Melanapamea mixta[4 individuals]
1988	Noctuidae	Noctuinae	Apameini	Meropleon ambifusca (Newman, 1948)	Meropleon ambifusca[7 individuals]
1989	Noctuidae	Noctuinae	Apameini	Meropleon cinnamicolor Ferguson, 1982	Meropleon cinnamicolor[5 individuals]
1990	Noctuidae	Noctuinae	Apameini	Meropleon cosmion Dyar, 1924	Meropleon cosmion[6 individuals]
1991	Noctuidae	Noctuinae	Apameini	Meropleon diversicolor (Morrison, 1874)	Meropleon diversicolor[7 individuals]
1992	Noctuidae	Noctuinae	Apameini	Meropleon linae Metlevski, 2005	Meropleon linae[2 individuals]
1993	Noctuidae	Noctuinae	Apameini	Meropleon titan Todd, 1958	Meropleon titan[8 individuals]
1994	Noctuidae	Noctuinae	Apameini	Mesapamea arbora (Barnes & McDunnough, 1912)	Mesapamea arbora[4 individuals]
1995	Noctuidae	Noctuinae	Apameini	Mesapamea fractilinea (Grote, 1874)	Mesapamea fractilinea[18 individuals]
1996	Noctuidae	Noctuinae	Apameini	Neoligia albirena Troubridge & Lafontaine, 2002	Neoligia albirena[6 individuals]
1997	Noctuidae	Noctuinae	Apameini	Neoligia atlantica Troubridge & Lafontaine, 2002	Neoligia atlantica[2 individuals]
1998	Noctuidae	Noctuinae	Apameini	Neoligia canadensis Troubridge & Lafontaine, 2002	Neoligia canadensis[5 individuals]
1999	Noctuidae	Noctuinae	Apameini	Neoligia crytora (Franclemont, 1950)	Neoligia crytora[5 individuals]
[truncated: 1,672 more rows]
