# Supplementary material for: Probing planetary biodiversity with DNA barcodes: The Noctuoidea of North America
Source: PLoS One. 2017 Jun 1;12(6):e0178548. doi: 10.1371/journal.pone.0178548 (PMC5453547; doi:10.1371/journal.pone.0178548)
Supplement: S2 Table — Forty-eight species barcoded from other nations likely share the same barcode as specimens collected in the USA. For species collected in Texas and Arizona—barcodes from Mexican specimens are the best proxy, followed by Guatemala. For species collected in Florida—barcodes from Cuban specimens are best, followed by those from the Dominican Republic or Puerto Rico. Nine species with barcode records from specimens collected from more distant locations (Costa Rica, Panama, South America) pose a greater risk that their barcode records may not match specimens from the USA. (XLS) [file pone.0178548.s004.xls]

## Sheet: Table S2
S2 - Species barcoded from a neighbouring country (48) that the authors expect will have the same barcode as the US material. These are almost always strays with only one or a very few records and probably originated in the neighbouring countries. For TX and AZ, MX is best, then Guatemala. For FL, Cuba is best, then DR or PR.
Erebidae	Arctiinae	Arctiini-Euchromiina	Cosmosoma festivum	MX
Erebidae	Arctiinae	Arctiini-Euchromiina	Eucereon erythrolepis Dyar, 1910	GT
Erebidae	Arctiinae	Arctiini-Euchromiina	Horama plumipes	MX
Erebidae	Arctiinae	Arctiini-Euchromiina	Episcepsis inornata (Walker, 1856)	MX
Erebidae	Arctiinae	Arctiini-Euchromiina	Eucereon myrina Druce, 1884	MX	0 bp but TX Eucereon sp. is NOT either of the Texan species on our list!
Erebidae	Arctiinae	Arctiini-Euchromiina	Nelphe relegatum (Schaus, 1911)	MX
Erebidae	Arctiinae	Arctiini-Euchromiina	Myrmecopsis strigosa (Druce, 1884)	MX
Erebidae	Arctiinae	Arctiini-Euchromiina	Phoenicoprocta lydia	GT
Erebidae	Arctiinae	Arctiini-Euchromiina	Pseudosphex leovazquezae	GT
Erebidae	Arctiinae	Arctiini-Euchromiina	Psilopleura vittata	MX
Erebidae	Arctiinae	Arctiini-Phaegopterina	Bertholdia sp. not albipuncta Schaus, 1896
Erebidae	Arctiinae	Arctiini-Pericopina	Composia fidelissima	MX
Erebidae	Arctiinae	Arctiini-Pericopina	Dysschema leucophaea	MX
Erebidae	Arctiinae	Arctiini-Pericopina	Hypocrita celina	GT
Erebidae	Arctiinae	Arctiini-Pericopina	Xenosoma flaviceps	GT
Erebidae	Arctiinae	Arctiini-Euchromiina	Poliopastea clavipes (Boisduval, 1870)	MX
Erebidae	Arctiinae	Arctiini-Euchromiina	Macrocneme chrysitis (Guérin-Méneville 1844)	MX
Erebidae	Arctiinae	Lithosiini-Cisthenini	Rhabdatomis laudamia	MX	ONLY from MX - CNCLEP 00119630
Erebidae	Arctiinae	Lithosiini-Eudesmiina	Eudesmia menea	MX
Erebidae	Arctiinae	Lithosiini-Cisthenina	Lycomorphodes sordida	MX
Erebidae	Calpinae	Ophiderini	Eudocima serpentifera (Walker, [1858])	MX, CR
Erebidae	Calpinae	Calpini	Gonodonta bidens Geyer, 1832	MX, CR
Erebidae	Calpinae	Calpini	Gonodonta nitidimacula Guenée, 1852	CU
Erebidae	Calpinae	Calpini	Gonodonta incurva (Sepp, [1840])	PR-CR
Erebidae	Scolecocampinae		Abablemma grandimacula	GT
Erebidae	Erebinae	Omopterini	Acritogramma noctar	MX
Erebidae	Erebinae	Thermesiini	Hemeroblemma mexicana	MX
Erebidae	Erebinae	Thermesiini	Letis xylia Guenée, 1852	GT|
Erebidae	Eulepidotinae		Euclystis guerini	MX
Erebidae	Eulepidotinae		Euclystis insana	MX
Erebidae	Eulepidotinae		Eulepidotis electa Dyar, 1914	GT
Erebidae	Eulepidotinae		Eulepidotis persimilis (Guenée, 1852)	GT
Erebidae	Eulepidotinae		Eulepidotis rectimargo	MX
Erebidae	Eulepidotinae		Eulepidotis striaepuncta	CU
Erebidae	Eulepidotinae		Obrima pyraloides	MX
Erebidae	Hypeninae		Hypena subidalis	MX
Erebidae	Boletobiinae	Phytometrini (incertae sedis)	Cecharismena anartoides (Walker, 1865)	MX CR
Erebidae	Scolecocampinae		Rhosologia porrecta	CR
Erebidae	Arctiinae	Lithosiini-Cisthenini	Rhabdatomis laudamia	CR
Erebidae	Erebinae	Omopterini	Metria celia	CR
Erebidae	Eulepidotinae		Renodes curviluna (Druce, 1890)	CR
Erebidae	Herminiinae		Lascoria aon	CR
Erebidae	Hypocalinae		Hypsoropha baja McCabe, 1992	MX
Erebidae	Hypeninae		Hypena variabilis	CR
Euteliidae	Euteliinae		Paectes acutangula Hampson, 1912	JAM.
Noctuidae	Agaristinae		Euscirrhopterus poeyi Grote, 1866	MX CU
Noctuidae	Agaristinae		Neotuerta hemicycla	CU
Noctuidae	Amphipyrinae	Psaphidini-Feraliina	Miracavira sylvia (Dyar, 1913)	MX	ONLY from MX
Noctuidae	Cydosiinae		Cydosia curvinella	MX
Noctuidae	Eriopinae		Callopistria jamaicensis (Möschler, 1886)	PR
Noctuidae	Noctuinae	Dypterygini	Dypterygia ordinarius	MX
Noctuidae	Noctuinae	Dypterygiini	Neophaenis boucheri	GT	TX 407 bp
Noctuidae	Noctuinae	Xylenini	Lithophane nasar	MX
Noctuidae	Amphipyrinae	Stiriini (incertae sedis)	Bistica noela (Druce, 1892)	MX	northern Mexico
Noctuidae	Noctuinae	Elaphriini	Elaphria subobliqua	CR GT
Noctuidae	Noctuinae	Eriopygini	Pseudorthodes iole	CR	253 bp TX
Nolidae	Nolinae		Nola cucullatella	Eurasia
Notodontidae	Nystaleinae		Nystalea collaris Schaus, 1910	MX
Notodontidae	Hemiceratinae		DELETE Hemiceras cadmia Guenée, 1852	French Guiana
