# Supplementary material for: Probing planetary biodiversity with DNA barcodes: The Noctuoidea of North America
Source: PLoS One. 2017 Jun 1;12(6):e0178548. doi: 10.1371/journal.pone.0178548 (PMC5453547; doi:10.1371/journal.pone.0178548)
Supplement: S3 Table — List of introduced species of noctuoids in North America with the approximate date of their arrival. (XLS) [file pone.0178548.s005.xls]

## Sheet: Table S3
Table S3: A list of introduced noctuoid species into North America
	Family	Species	Author and year	Sources
	Nolidae	Garella nilotica	(Rogenhofer, 1881)	from DL
	Nolidae	Nola cucullatella	(Linnaeus, 1758)	Vancouver, B.C. (2008)
	Erebidae	Tyria jacobaeae	(Linnaeus, 1758)	from DL
	Erebidae	Empyreuma pugione	(Linnaeus, 1767)	Heppner [=E. affinis] from Bahamas
	Erebidae	Lymantria dispar	(Linnaeus, 1758)	from DL….also 19460 (~ 1868)
	Erebidae	Leucoma salicis	(Linnaeus, 1758)	from DL.…(East & West pop both 1920, Fgsn 78)
	Erebidae	Euproctis chrysorrhoea	(Linnaeus, 1758)	from DL (1897)
	Erebidae	Euproctis similis	(Fuessly, 1775)	from DL (NOT established)
	Erebidae	Simplicia cornicalis	(Fabricius, 1794)	Archbold, 2007, FL & LA
	Erebidae	Parascotia fuliginaria	(Linnaeus, 1761)	from DL (recently Toronto)
	Erebidae	Anomis privata	(Walker, 1865) = A. commoda	from DL (PA, 1926, Francl. Publ.)
	Erebidae	Dinumma deponens	Walker, 1858	Georgia (+ Alabama 2013)
	Erebidae	Tathorhynchus exsiccata	(Lederer, 1855)	introduced from Old World
	Noctuidae	Trichoplusia ni	(Hübner, [1803])	introduced globally from Old World
	Noctuidae	Chrysodeixis chalcites	(Esper, 1789)	BC (2005) Eradicated, So. ON recently
	Noctuidae	Tyta luctuosa	([Denis & Schiffermüller], 1775)	Biocontrol of Bindweed (1993)
	Noctuidae	Apamea unanimis	(Hübner, [1813])	from DL. Ontario (1991)
	Noctuidae	Lateroligia ophiogramma	(Esper, 1793)	from DL. BC (1989), East (< 1993), now widespread
	Noctuidae	Oligia strigilis	(Linnaeus, 1758)	from DL (orig. QU, now ON)
	Noctuidae	Oligia latruncula	([Denis & Schiffermüller], 1775)	from DL. New York city, CNC
	Noctuidae	Rhizedra lutosa	(Hübner, [1803])	from DL. (< 1991)
	Noctuidae	Hydraecia micacea	(Esper, 1789)	from DL (NB, 1902, CNC)
	Noctuidae	Niphonyx segregata	(Butler, 1878)	from DL. New York (< 2000), now mid-Atlantic.
	Noctuidae	Amphipyra tragopoginis	(Clerck, 1759)	from DL
	Noctuidae	Caradrina morpheus	(Hufnagel, 1766)	from DL (BC, 1944; QU 1955, CNC)
	Noctuidae	Caradrina clavipalpis	(Scopoli, 1763)	from DL. New York (1993)
	Noctuidae	Spodoptera exigua	(Hübner, [1808])	very early - from Old World
	Noctuidae	Agrochola lota	(Clerck, 1759)	from DL (NF, 1976)
	Noctuidae	Calophasia lunula	(Hufnagel, 1766)	from DL
	Noctuidae	Cucullia umbratica	(Linnaeus, 1758)	Quebec (1998)
	Noctuidae	Hecatera dysodea	([Denis & Schiffermüller], 1775)	from DL. Utah (1998), OR (2005)
	Noctuidae	Cerapteryx graminis	(Linnaeus, 1758)	from DL (NF, 1966)
	Noctuidae	Xestia xanthographa	([Denis & Schiffermüller], 1775)	from DL (QU, 1907; WN early 1950`s, CNC)
	Noctuidae	Noctua pronuba	(Linnaeus, 1758)	from DL (1979)
	Noctuidae	Noctua comes	(Hübner, [1813])	from DL (MONA 27.3)
	Total	35 species
