# Supplementary material for: Probing planetary biodiversity with DNA barcodes: The Noctuoidea of North America
Source: PLoS One. 2017 Jun 1;12(6):e0178548. doi: 10.1371/journal.pone.0178548 (PMC5453547; doi:10.1371/journal.pone.0178548)
Supplement: S4 Table — Data set for the analysis of barcode performance in the discrimination of noctuoid species from the 12 ecoregions of North America. (XLS) [file pone.0178548.s006.xls]

## Sheet: Table S4
Ecoregion	Sample ID	BIN	Family	Genus	Identification	Latitude	Longitude
Eastern Temperate Forest	06-FLOR-0350	BOLD:AAC7336	Erebidae	Abablemma	Abablemma brimleyana	29.52	-81.843
Eastern Temperate Forest	1118-140505-FL	BOLD:AAC7336	Erebidae	Abablemma	Abablemma brimleyana	30.463	-84.986
Eastern Temperate Forest	3860-COI-08	BOLD:ABX6040	Erebidae	Abablemma	Abablemma brimleyana	30.506	-95.089
Eastern Temperate Forest	05-NCCC-153	BOLD:AAC7336	Erebidae	Abablemma	Abablemma brimleyana	34.9003	-76.9456
Eastern Temperate Forest	05-NCCC-251		Erebidae	Abablemma	Abablemma brimleyana	34.9003	-76.9456
Eastern Temperate Forest	RBMIS-0371	BOLD:AAC7336	Erebidae	Abablemma	Abablemma brimleyana	35.7161	-83.8528
Eastern Temperate Forest	DNA-ATBI-0558	BOLD:AAC7336	Erebidae	Abablemma	Abablemma brimleyana	35.7186	-83.8202
Eastern Temperate Forest	NOC14840	BOLD:AAD5206	Erebidae	Acsala	Acsala anomala	45.3308	-76.2433
Eastern Temperate Forest	2017-105007-FL	BOLD:AAB0988	Erebidae	Allotria	Allotria elonympha	30.472	-84.984
Eastern Temperate Forest	429-8721-160504-TX	BOLD:AAB0988	Erebidae	Allotria	Allotria elonympha	31.276	-93.738
Eastern Temperate Forest	3755-COI-08	BOLD:AAB0988	Erebidae	Allotria	Allotria elonympha	31.278	-93.736
Eastern Temperate Forest	BIOUG01468-F05	BOLD:AAB0988	Erebidae	Allotria	Allotria elonympha	32.69	-94.182
Eastern Temperate Forest	06-JKA-0321	BOLD:AAB0988	Erebidae	Allotria	Allotria elonympha	34.415	-85.105
Eastern Temperate Forest	05-NCCC-065	BOLD:AAB0988	Erebidae	Allotria	Allotria elonympha	34.8803	-76.9415
Eastern Temperate Forest	05-NCCC-066	BOLD:AAB0988	Erebidae	Allotria	Allotria elonympha	34.8803	-76.9415
Eastern Temperate Forest	05-TN-00090	BOLD:AAB0988	Erebidae	Allotria	Allotria elonympha	35.46	-83.21
Eastern Temperate Forest	05-TN-00088	BOLD:AAB0988	Erebidae	Allotria	Allotria elonympha	35.46	-83.21
Eastern Temperate Forest	05-TN-00322	BOLD:AAB0988	Erebidae	Allotria	Allotria elonympha	35.46	-83.21
Eastern Temperate Forest	05-TN-00089	BOLD:AAB0988	Erebidae	Allotria	Allotria elonympha	35.46	-83.21
Eastern Temperate Forest	05-TN-00087	BOLD:AAB0988	Erebidae	Allotria	Allotria elonympha	35.46	-83.21
Eastern Temperate Forest	05-TN-00488	BOLD:AAB0988	Erebidae	Allotria	Allotria elonympha	35.46	-83.21
Eastern Temperate Forest	04HBL002245	BOLD:AAB0988	Erebidae	Allotria	Allotria elonympha	35.7	-83.5
Eastern Temperate Forest	04HBL002241	BOLD:AAB0988	Erebidae	Allotria	Allotria elonympha	35.7	-83.5
Eastern Temperate Forest	04HBL002499	BOLD:AAB0988	Erebidae	Allotria	Allotria elonympha	35.7	-83.5
Eastern Temperate Forest	04HBL002243	BOLD:AAB0988	Erebidae	Allotria	Allotria elonympha	35.7	-83.5
Eastern Temperate Forest	04HBL002244	BOLD:AAB0988	Erebidae	Allotria	Allotria elonympha	35.7	-83.5
Eastern Temperate Forest	04HBL002541	BOLD:AAB0988	Erebidae	Allotria	Allotria elonympha	35.7	-83.5
Eastern Temperate Forest	04HBL002242	BOLD:AAB0988	Erebidae	Allotria	Allotria elonympha	35.7	-83.5
Eastern Temperate Forest	04HBL002246	BOLD:AAB0988	Erebidae	Allotria	Allotria elonympha	35.7	-83.5
Eastern Temperate Forest	BGS03942	BOLD:AAB0988	Erebidae	Allotria	Allotria elonympha	35.8086	-83.2382
Eastern Temperate Forest	DNA-ATBI-2357	BOLD:AAB0988	Erebidae	Allotria	Allotria elonympha	35.8099	-83.2312
Eastern Temperate Forest	DNA-ATBI-2356	BOLD:AAB0988	Erebidae	Allotria	Allotria elonympha	35.8099	-83.2312
Eastern Temperate Forest	DNA-ATBI-2359	BOLD:AAB0988	Erebidae	Allotria	Allotria elonympha	35.8099	-83.2312
Eastern Temperate Forest	DNA-ATBI-2358	BOLD:AAB0988	Erebidae	Allotria	Allotria elonympha	35.8099	-83.2312
Eastern Temperate Forest	DNA-ATBI-0425	BOLD:AAB0988	Erebidae	Allotria	Allotria elonympha	35.81	-83.24
Eastern Temperate Forest	DNA-ATBI-0424	BOLD:AAB0988	Erebidae	Allotria	Allotria elonympha	35.81	-83.24
Eastern Temperate Forest	11-NCCC-191	BOLD:AAB0988	Erebidae	Allotria	Allotria elonympha	36.5	-78.01
Eastern Temperate Forest	06-SUSA-0249	BOLD:AAB0988	Erebidae	Allotria	Allotria elonympha	37.011	-88.537
Eastern Temperate Forest	05-CTATBI-0064	BOLD:AAB0988	Erebidae	Allotria	Allotria elonympha	41.757	-72.653
Eastern Temperate Forest	05-CTATBI-0063	BOLD:AAB0988	Erebidae	Allotria	Allotria elonympha	41.757	-72.653
Eastern Temperate Forest	CNCLEP 73791	BOLD:AAC4468	Erebidae	Amolita	Amolita obliqua	27.025	-82.05
Eastern Temperate Forest	CNCLEP 73790	BOLD:AAC4468	Erebidae	Amolita	Amolita obliqua	27.101	-81.546
Eastern Temperate Forest	06-FLOR-1301	BOLD:AAC4468	Erebidae	Amolita	Amolita obliqua	27.171	-81.348
Eastern Temperate Forest	06-FLOR-2187	BOLD:AAC4468	Erebidae	Amolita	Amolita obliqua	27.171	-81.348
Eastern Temperate Forest	HLC-16595	BOLD:AAC4468	Erebidae	Amolita	Amolita obliqua	27.1711	-81.348
Eastern Temperate Forest	06-FLOR-1793	BOLD:AAC1871	Erebidae	Amolita	Amolita fessa	27.183	-81.3514
Eastern Temperate Forest	06-FLOR-1904	BOLD:AAC4468	Erebidae	Amolita	Amolita obliqua	27.183	-81.3514
Eastern Temperate Forest	06-FLOR-2336	BOLD:AAC4468	Erebidae	Amolita	Amolita obliqua	27.185	-81.3407
Eastern Temperate Forest	BIOUG01417-B12	BOLD:AAC4468	Erebidae	Amolita	Amolita obliqua	27.582	-81.044
Eastern Temperate Forest	BIOUG01413-H10	BOLD:AAC4468	Erebidae	Amolita	Amolita obliqua	27.582	-81.044
Eastern Temperate Forest	06-FLOR-0346	BOLD:AAC1871	Erebidae	Amolita	Amolita fessa	29.52	-81.843
Eastern Temperate Forest	PHFLO-0079	BOLD:AAC4468	Erebidae	Amolita	Amolita obliqua	29.5939	-82.3497
Eastern Temperate Forest	1616-COI-07	BOLD:AAC1871	Erebidae	Amolita	Amolita fessa	29.599	-82.365
Eastern Temperate Forest	1614-COI-07	BOLD:AAC1871	Erebidae	Amolita	Amolita fessa	29.599	-82.365
Eastern Temperate Forest	1615-COI-07	BOLD:AAC1871	Erebidae	Amolita	Amolita fessa	29.599	-82.365
Eastern Temperate Forest	3241-COI-08	BOLD:AAC4468	Erebidae	Amolita	Amolita obliqua	29.599	-82.365
Eastern Temperate Forest	06-FLOR-0442	BOLD:AAC4468	Erebidae	Amolita	Amolita obliqua	29.762	-81.843
Eastern Temperate Forest	06-FLOR-0615	BOLD:AAC4468	Erebidae	Amolita	Amolita obliqua	29.762	-81.843
Eastern Temperate Forest	06-FLOR-0627	BOLD:AAC4468	Erebidae	Amolita	Amolita obliqua	29.762	-81.843
Eastern Temperate Forest	1816-COI-07	BOLD:AAE2742	Erebidae	Amolita	Amolita roseola	30.165	-84.831
Eastern Temperate Forest	1815-COI-07	BOLD:AAE2742	Erebidae	Amolita	Amolita roseola	30.187	-84.707
Eastern Temperate Forest	1817-COI-07	BOLD:AAE2742	Erebidae	Amolita	Amolita roseola	30.464	-84.987
Eastern Temperate Forest	11-MISC-749	BOLD:ABA2088	Erebidae	Amolita	Amolita obliqua	30.749	-87.914
Eastern Temperate Forest	11-MISC-748	BOLD:AAC4468	Erebidae	Amolita	Amolita obliqua	30.749	-87.914
Eastern Temperate Forest	05-NCCC-250	BOLD:AAC4468	Erebidae	Amolita	Amolita obliqua	34.9003	-76.9456
Eastern Temperate Forest	05-NCCC-249	BOLD:AAC4468	Erebidae	Amolita	Amolita obliqua	34.9003	-76.9456
Eastern Temperate Forest	05-NCCC-191	BOLD:AAE2742	Erebidae	Amolita	Amolita roseola	34.9003	-76.9456
Eastern Temperate Forest	05-NCCC-190	BOLD:AAE2742	Erebidae	Amolita	Amolita roseola	34.9003	-76.9456
Eastern Temperate Forest	11-NCCC-737	BOLD:AAC4468	Erebidae	Amolita	Amolita obliqua	36.5	-79.969
Eastern Temperate Forest	11-NCCC-736	BOLD:AAC4468	Erebidae	Amolita	Amolita obliqua	36.5	-79.969
Eastern Temperate Forest	SNS10IL-01032	BOLD:ABA2088	Erebidae	Amolita	Amolita fessa	38.226	-88.185
Eastern Temperate Forest	moth1161.01	BOLD:AAC1870	Erebidae	Amolita	Amolita fessa	43.537	-80.134
Eastern Temperate Forest	2006-ONT-1015	BOLD:AAC1870	Erebidae	Amolita	Amolita fessa	43.537	-80.134
Eastern Temperate Forest	DH010510	BOLD:AAC1870	Erebidae	Amolita	Amolita fessa	45.596	-73.255
Eastern Temperate Forest	CNCLEP 69849	BOLD:AAC1739	Erebidae	Anomis	Anomis erosa	29.17	-82.08
Eastern Temperate Forest	CNCLEP 69847	BOLD:AAC1739	Erebidae	Anomis	Anomis erosa	29.17	-82.08
Eastern Temperate Forest	CNCLEP 69848	BOLD:AAC1739	Erebidae	Anomis	Anomis erosa	29.17	-82.08
Eastern Temperate Forest	1853-COI-07	BOLD:AAC1739	Erebidae	Anomis	Anomis erosa	29.599	-82.365
Eastern Temperate Forest	1849-COI-07	BOLD:AAC1739	Erebidae	Anomis	Anomis erosa	29.599	-82.365
Eastern Temperate Forest	1852-COI-07	BOLD:AAC1739	Erebidae	Anomis	Anomis erosa	29.599	-82.365
Eastern Temperate Forest	1855-COI-07	BOLD:AAC1739	Erebidae	Anomis	Anomis erosa	29.599	-82.365
Eastern Temperate Forest	1850-COI-07	BOLD:AAC1739	Erebidae	Anomis	Anomis erosa	29.599	-82.365
Eastern Temperate Forest	1854-COI-07	BOLD:AAC1739	Erebidae	Anomis	Anomis erosa	29.599	-82.365
Eastern Temperate Forest	1851-COI-07	BOLD:AAC1739	Erebidae	Anomis	Anomis erosa	29.599	-82.365
Eastern Temperate Forest	1856-COI-07	BOLD:AAC1739	Erebidae	Anomis	Anomis erosa	29.599	-82.365
Eastern Temperate Forest	1611-COI-07	BOLD:AAC1739	Erebidae	Anomis	Anomis erosa	29.599	-82.365
Eastern Temperate Forest	1847-COI-07	BOLD:AAB5675	Erebidae	Anomis	Anomis flava	29.599	-82.365
Eastern Temperate Forest	1610-COI-07	BOLD:AAA3356	Erebidae	Anomis	Anomis illita	29.599	-82.365
Eastern Temperate Forest	1848-COI-07	BOLD:AAA3356	Erebidae	Anomis	Anomis illita	29.599	-82.365
Eastern Temperate Forest	20378-081012-FL	BOLD:AAA9135	Erebidae	Anomis	Anomis sp. 1	29.599	-82.366
Eastern Temperate Forest	RBMIS-1209	BOLD:AAC1739	Erebidae	Anomis	Anomis erosa	30.7692	-88.5486
Eastern Temperate Forest	13-NCCC-052	BOLD:AAA9135	Erebidae	Anomis	Anomis editrix	35.593	-79.328
Eastern Temperate Forest	13-NCCC-154	BOLD:AAR3287	Erebidae	Anomis	Anomis privata	36.223	-81.426
Eastern Temperate Forest	USNM ENT 00718913	BOLD:AAR3287	Erebidae	Anomis	Anomis privata	38.84	-77.3
Eastern Temperate Forest	06-FLOR-1479	BOLD:AAC2502	Erebidae	Antiblemma	Antiblemma concinnula	27.171	-81.348
Eastern Temperate Forest	06-FLOR-1041	BOLD:AAC2502	Erebidae	Antiblemma	Antiblemma concinnula	27.171	-81.348
Eastern Temperate Forest	06-FLOR-1326	BOLD:AAC2502	Erebidae	Antiblemma	Antiblemma concinnula	27.171	-81.348
Eastern Temperate Forest	HLC-17100	BOLD:AAC2502	Erebidae	Antiblemma	Antiblemma concinnula	27.1711	-81.348
Eastern Temperate Forest	HLC-17103	BOLD:AAC2502	Erebidae	Antiblemma	Antiblemma concinnula	27.1711	-81.348
Eastern Temperate Forest	06-FLOR-1799	BOLD:AAC2502	Erebidae	Antiblemma	Antiblemma concinnula	27.183	-81.3514
Eastern Temperate Forest	HLC-16584	BOLD:AAC2502	Erebidae	Antiblemma	Antiblemma concinnula	27.1847	-81.3407
Eastern Temperate Forest	06-FLOR-1094	BOLD:AAC2502	Erebidae	Antiblemma	Antiblemma concinnula	27.185	-81.3407
Eastern Temperate Forest	06-FLOR-1398	BOLD:AAC2502	Erebidae	Antiblemma	Antiblemma concinnula	27.21	-81.349
Eastern Temperate Forest	06-FLOR-1129	BOLD:AAC2502	Erebidae	Antiblemma	Antiblemma concinnula	27.21	-81.349
Eastern Temperate Forest	BIOUG01419-D09	BOLD:AAC2502	Erebidae	Antiblemma	Antiblemma concinnula	27.246	-82.314
Eastern Temperate Forest	1194-180505-FL	BOLD:AAC2502	Erebidae	Antiblemma	Antiblemma concinnula	28.698	-82.402
Eastern Temperate Forest	1693-COI-07	BOLD:AAC2502	Erebidae	Antiblemma	Antiblemma concinnula	29.5995	-82.3655
Eastern Temperate Forest	1858-COI-07	BOLD:AAA6923	Erebidae	Anticarsia	Anticarsia gemmatalis	29.599	-82.365
Eastern Temperate Forest	1608-COI-07	BOLD:AAA6923	Erebidae	Anticarsia	Anticarsia gemmatalis	29.599	-82.365
Eastern Temperate Forest	1859-COI-07	BOLD:AAA6923	Erebidae	Anticarsia	Anticarsia gemmatalis	29.599	-82.365
Eastern Temperate Forest	06-JKA-0045	BOLD:AAA6923	Erebidae	Anticarsia	Anticarsia gemmatalis	31.18	-83.789
Eastern Temperate Forest	05-NCCC-484	BOLD:AAA6923	Erebidae	Anticarsia	Anticarsia gemmatalis	34.697	-76.683
Eastern Temperate Forest	06-FLOR-1274	BOLD:ABY9320	Erebidae	Apantesis	Apantesis phalerata	27.171	-81.348
Eastern Temperate Forest	06-FLOR-1453	BOLD:ABY9320	Erebidae	Apantesis	Apantesis phalerata	27.171	-81.348
Eastern Temperate Forest	06-FLOR-1329	BOLD:AAA8555	Erebidae	Apantesis	Apantesis vittata	27.171	-81.348
Eastern Temperate Forest	06-FLOR-1328	BOLD:AAA8555	Erebidae	Apantesis	Apantesis vittata	27.171	-81.348
Eastern Temperate Forest	BIOUG01421-D09	BOLD:ABY9320	Erebidae	Apantesis	Apantesis phalerata	27.179	-81.352
Eastern Temperate Forest	06-FLOR-2010	BOLD:AAA8555	Erebidae	Apantesis	Apantesis vittata	27.183	-81.3514
Eastern Temperate Forest	06-FLOR-2008	BOLD:AAA8555	Erebidae	Apantesis	Apantesis vittata	27.183	-81.3514
Eastern Temperate Forest	06-FLOR-1208	BOLD:AAA8555	Erebidae	Apantesis	Apantesis vittata	27.183	-81.3514
Eastern Temperate Forest	06-FLOR-1062	BOLD:ABY9320	Erebidae	Apantesis	Apantesis phalerata	27.185	-81.3407
Eastern Temperate Forest	06-FLOR-1757	BOLD:AAA8555	Erebidae	Apantesis	Apantesis vittata	27.185	-81.3407
Eastern Temperate Forest	06-FLOR-1773	BOLD:AAA8555	Erebidae	Apantesis	Apantesis vittata	27.185	-81.3407
Eastern Temperate Forest	06-FLOR-2074	BOLD:ABY9320	Erebidae	Apantesis	Apantesis phalerata	27.21	-81.349
Eastern Temperate Forest	06-FLOR-1148	BOLD:AAA8555	Erebidae	Apantesis	Apantesis vittata	27.21	-81.349
Eastern Temperate Forest	06-FLOR-2075	BOLD:AAA8555	Erebidae	Apantesis	Apantesis vittata	27.21	-81.349
Eastern Temperate Forest	06-FLOR-2076	BOLD:AAA8555	Erebidae	Apantesis	Apantesis vittata	27.21	-81.349
Eastern Temperate Forest	BIOUG01417-H10	BOLD:ABY9320	Erebidae	Apantesis	Apantesis phalerata	27.246	-82.314
Eastern Temperate Forest	10BBLEP-00656	BOLD:AAA8555	Erebidae	Apantesis	Apantesis vittata	27.2756	-82.2661
Eastern Temperate Forest	BIOUG01453-C05	BOLD:ABY9320	Erebidae	Apantesis	Apantesis phalerata	27.582	-81.044
Eastern Temperate Forest	BIOUG01369-F05	BOLD:ABY9320	Erebidae	Apantesis	Apantesis phalerata	27.582	-81.044
Eastern Temperate Forest	BIOUG01453-C01	BOLD:ABY9320	Erebidae	Apantesis	Apantesis phalerata	27.582	-81.044
Eastern Temperate Forest	BIOUG01417-F08	BOLD:AAA8555	Erebidae	Apantesis	Apantesis vittata	27.582	-81.044
Eastern Temperate Forest	BIOUG01412-D11	BOLD:AAA8555	Erebidae	Apantesis	Apantesis vittata	27.582	-81.044
Eastern Temperate Forest	BIOUG01369-D12	BOLD:AAA8555	Erebidae	Apantesis	Apantesis vittata	27.582	-81.044
Eastern Temperate Forest	BIOUG01412-D12	BOLD:AAA8555	Erebidae	Apantesis	Apantesis vittata	27.582	-81.044
Eastern Temperate Forest	BIOUG01417-F10	BOLD:AAA8555	Erebidae	Apantesis	Apantesis vittata	27.582	-81.044
Eastern Temperate Forest	BIOUG01990-D03	BOLD:AAA8555	Erebidae	Apantesis	Apantesis vittata	27.582	-81.044
Eastern Temperate Forest	BIOUG01417-F07	BOLD:AAA8555	Erebidae	Apantesis	Apantesis vittata	27.582	-81.044
Eastern Temperate Forest	BIOUG01453-B11	BOLD:AAA8555	Erebidae	Apantesis	Apantesis vittata	27.582	-81.044
Eastern Temperate Forest	06-FLOR-0331	BOLD:AAA8555	Erebidae	Apantesis	Apantesis vittata	29.52	-81.843
Eastern Temperate Forest	06-FLOR-0335	BOLD:AAA8555	Erebidae	Apantesis	Apantesis vittata	29.52	-81.843
Eastern Temperate Forest	06-FLOR-0323	BOLD:AAA8555	Erebidae	Apantesis	Apantesis vittata	29.52	-81.843
Eastern Temperate Forest	06-FLOR-0928	BOLD:ABY9320	Erebidae	Apantesis	Apantesis phalerata	29.739	-81.843
Eastern Temperate Forest	06-FLOR-0235	BOLD:AAA8555	Erebidae	Apantesis	Apantesis vittata	29.739	-81.843
Eastern Temperate Forest	06-FLOR-0919	BOLD:AAA8555	Erebidae	Apantesis	Apantesis vittata	29.739	-81.843
Eastern Temperate Forest	06-FLOR-0294	BOLD:AAA8555	Erebidae	Apantesis	Apantesis vittata	29.762	-81.843
Eastern Temperate Forest	06-FLOR-0297	BOLD:AAA8555	Erebidae	Apantesis	Apantesis vittata	29.762	-81.843
Eastern Temperate Forest	06-FLOR-0524	BOLD:AAA8555	Erebidae	Apantesis	Apantesis vittata	29.762	-81.843
Eastern Temperate Forest	06-FLOR-0385	BOLD:AAA8555	Erebidae	Apantesis	Apantesis vittata	29.762	-81.843
Eastern Temperate Forest	06-FLOR-0373	BOLD:AAA8555	Erebidae	Apantesis	Apantesis vittata	29.762	-81.843
Eastern Temperate Forest	06-FLOR-0296	BOLD:AAA8555	Erebidae	Apantesis	Apantesis vittata	29.762	-81.843
Eastern Temperate Forest	06-FLOR-0287	BOLD:AAA8555	Erebidae	Apantesis	Apantesis vittata	29.762	-81.843
Eastern Temperate Forest	06-FLOR-0288	BOLD:AAA8555	Erebidae	Apantesis	Apantesis vittata	29.762	-81.843
Eastern Temperate Forest	06-FLOR-0384	BOLD:AAA8555	Erebidae	Apantesis	Apantesis vittata	29.762	-81.843
Eastern Temperate Forest	06-FLOR-0684	BOLD:AAA8555	Erebidae	Apantesis	Apantesis vittata	29.762	-81.843
Eastern Temperate Forest	06-FLOR-0295	BOLD:AAA8555	Erebidae	Apantesis	Apantesis vittata	29.762	-81.843
Eastern Temperate Forest	06-FLOR-0289	BOLD:AAA8555	Erebidae	Apantesis	Apantesis vittata	29.762	-81.843
Eastern Temperate Forest	06-FLOR-0374	BOLD:AAA8555	Erebidae	Apantesis	Apantesis vittata	29.762	-81.843
Eastern Temperate Forest	06-FLOR-0683	BOLD:AAA8555	Erebidae	Apantesis	Apantesis vittata	29.762	-81.843
Eastern Temperate Forest	06-FLOR-0299	BOLD:AAA8555	Erebidae	Apantesis	Apantesis vittata	29.762	-81.843
Eastern Temperate Forest	06-FLOR-0099	BOLD:AAA8555	Erebidae	Apantesis	Apantesis vittata	29.762	-81.843
Eastern Temperate Forest	06-FLOR-0298	BOLD:AAA8555	Erebidae	Apantesis	Apantesis vittata	29.762	-81.843
Eastern Temperate Forest	3889-COI-08	BOLD:AAA8555	Erebidae	Apantesis	Apantesis nais	30.108	-97.278
Eastern Temperate Forest	3899-COI-08	BOLD:AAA8555	Erebidae	Apantesis	Apantesis nr. nais	31.0791	-94.27
Eastern Temperate Forest	CNCLEP00062968	BOLD:AAA8555	Erebidae	Apantesis	Apantesis nais	31.38	-90.038
Eastern Temperate Forest	CNCLEP00062969	BOLD:AAA8555	Erebidae	Apantesis	Apantesis nais	31.38	-90.038
Eastern Temperate Forest	CNCLEP00062966	BOLD:AAA8555	Erebidae	Apantesis	Apantesis vittata	31.38	-90.038
Eastern Temperate Forest	3890-COI-08	BOLD:AAA8555	Erebidae	Apantesis	Apantesis nais	31.4454	-93.068
Eastern Temperate Forest	3900-COI-08	BOLD:AAA8555	Erebidae	Apantesis	Apantesis nr. nais	31.4454	-93.068
Eastern Temperate Forest	CNCLEP00067192	BOLD:AAA8555	Erebidae	Apantesis	Apantesis sp.	31.694	-81.796
Eastern Temperate Forest	CNCLEP00062967	BOLD:AAA8555	Erebidae	Apantesis	Apantesis vittata	31.75	-93.07
Eastern Temperate Forest	06-JKA-0342	BOLD:AAA8555	Erebidae	Apantesis	Apantesis nais	34.415	-85.105
Eastern Temperate Forest	CNCLEP00067194	BOLD:AAA8555	Erebidae	Apantesis	Apantesis sp.	34.4867	-84.67
Eastern Temperate Forest	CNCLEP00067193	BOLD:AAA8555	Erebidae	Apantesis	Apantesis sp.	34.4867	-84.67
Eastern Temperate Forest	06-NCCC-1087	BOLD:ABY9321	Erebidae	Apantesis	Apantesis phalerata	34.768	-76.764
Eastern Temperate Forest	06-NCC-1050	BOLD:ABY9321	Erebidae	Apantesis	Apantesis phalerata	34.768	-76.764
Eastern Temperate Forest	06-NCCC-1086	BOLD:ABY9321	Erebidae	Apantesis	Apantesis phalerata	34.768	-76.764
Eastern Temperate Forest	06-NCCC-1196	BOLD:AAA8555	Erebidae	Apantesis	Apantesis vittata	34.768	-76.764
Eastern Temperate Forest	05-NCCC-219	BOLD:AAA8555	Erebidae	Apantesis	Apantesis vittata	34.7682	-76.8743
Eastern Temperate Forest	05-NCCC-220	BOLD:AAA8555	Erebidae	Apantesis	Apantesis vittata	34.7682	-76.8743
Eastern Temperate Forest	11-NCCC-222	BOLD:AAA8555	Erebidae	Apantesis	Apantesis vittata	34.77	-76.97
Eastern Temperate Forest	05-NCCC-737	BOLD:ABY9321	Erebidae	Apantesis	Apantesis phalerata	34.814	-76.798
Eastern Temperate Forest	05-NCCC-218	BOLD:ABY9321	Erebidae	Apantesis	Apantesis phalerata	34.8803	-76.9415
Eastern Temperate Forest	09BBLEP-04381	BOLD:ABY9321	Erebidae	Apantesis	Apantesis phalerata	35.078	-92.547
Eastern Temperate Forest	06-NCCC-1276	BOLD:ABY9321	Erebidae	Apantesis	Apantesis phalerata	35.273	-80.805
Eastern Temperate Forest	DNA-ATBI-1168	BOLD:AAA8555	Erebidae	Apantesis	Apantesis nais	35.4581	-83.5273
Eastern Temperate Forest	DNA-ATBI-1171	BOLD:ACF5320	Erebidae	Apantesis	Apantesis phalerata	35.5413	-83.2982
Eastern Temperate Forest	BGS03438	BOLD:AAA8555	Erebidae	Apantesis	Apantesis nais	35.5792	-83.0696
Eastern Temperate Forest	DNA-ATBI-1169	BOLD:AAA8555	Erebidae	Apantesis	Apantesis nais	35.6071	-83.8072
Eastern Temperate Forest	04HBL002125	BOLD:AAA8555	Erebidae	Apantesis	Apantesis nais	35.7	-83.5
Eastern Temperate Forest	DNA-ATBI-1175	BOLD:AAA8555	Erebidae	Apantesis	Apantesis nais	35.8373	-83.1919
Eastern Temperate Forest	DNA-ATBI-1170	BOLD:AAA8555	Erebidae	Apantesis	Apantesis nais	35.8373	-83.1919
Eastern Temperate Forest	DNA-ATBI-1172	BOLD:ABY9321	Erebidae	Apantesis	Apantesis phalerata	35.8373	-83.1919
Eastern Temperate Forest	DNA-ATBI-1173	BOLD:ABY9321	Erebidae	Apantesis	Apantesis phalerata	35.8373	-83.1919
Eastern Temperate Forest	DNA-ATBI-1174	BOLD:ABY9321	Erebidae	Apantesis	Apantesis phalerata	35.8373	-83.1919
Eastern Temperate Forest	11-NCCC-762	BOLD:AAC8380	Erebidae	Apantesis	Apantesis carlotta	36.496	-78.01
Eastern Temperate Forest	10-NCCC-481	BOLD:AAC8380	Erebidae	Apantesis	Apantesis carlotta	36.496	-78.01
Eastern Temperate Forest	11-NCCC-763	BOLD:AAC8380	Erebidae	Apantesis	Apantesis carlotta	36.496	-78.01
Eastern Temperate Forest	11-NCCC-764	BOLD:AAA8555	Erebidae	Apantesis	Apantesis nais	36.496	-78.01
Eastern Temperate Forest	11-NCCC-765	BOLD:ABY9321	Erebidae	Apantesis	Apantesis phalerata	36.496	-78.01
Eastern Temperate Forest	11-NCCC-761	BOLD:ABY9321	Erebidae	Apantesis	Apantesis phalerata	36.496	-78.01
Eastern Temperate Forest	11-NCCC-766	BOLD:ABY9321	Erebidae	Apantesis	Apantesis phalerata	36.496	-78.01
Eastern Temperate Forest	06-NCNW-0010	BOLD:AAC8380	Erebidae	Apantesis	Apantesis carlotta	36.59	-81.339
Eastern Temperate Forest	06-NCNW-0011	BOLD:AAC8380	Erebidae	Apantesis	Apantesis carlotta	36.59	-81.339
Eastern Temperate Forest	06-NCNW-0009	BOLD:AAC8380	Erebidae	Apantesis	Apantesis carlotta	36.59	-81.339
Eastern Temperate Forest	06-SUSA-0176	BOLD:AAA8555	Erebidae	Apantesis	Apantesis vittata	37.011	-88.537
Eastern Temperate Forest	06-SUSA-0021	BOLD:AAA8555	Erebidae	Apantesis	Apantesis vittata	37.217	-88.333
Eastern Temperate Forest	SNS10IL-00429	BOLD:AAA8555	Erebidae	Apantesis	Apantesis nais	38.226	-88.185
Eastern Temperate Forest	SNS10IL-00527	BOLD:ABY9321	Erebidae	Apantesis	Apantesis phalerata	38.226	-88.185
Eastern Temperate Forest	05-CTATBI-0023	BOLD:AAA8555	Erebidae	Apantesis	Apantesis nais	41.757	-72.653
Eastern Temperate Forest	05-CTATBI-0022	BOLD:ACF5320	Erebidae	Apantesis	Apantesis phalerata	41.757	-72.653
Eastern Temperate Forest	moth2374.02	BOLD:AAA8555	Erebidae	Apantesis	Apantesis nais	43.537	-80.134
Eastern Temperate Forest	2005-ONT-336	BOLD:ABY9321	Erebidae	Apantesis	Apantesis phalerata	43.537	-80.134
Eastern Temperate Forest	2006-ONT-1249	BOLD:ABY9321	Erebidae	Apantesis	Apantesis phalerata	43.537	-80.134
Eastern Temperate Forest	2005-ONT-1099	BOLD:ABY9321	Erebidae	Apantesis	Apantesis phalerata	43.537	-80.134
Eastern Temperate Forest	2006-ONT-0424	BOLD:ABY9321	Erebidae	Apantesis	Apantesis phalerata	43.537	-80.134
Eastern Temperate Forest	2005-ONT-594	BOLD:ABY9321	Erebidae	Apantesis	Apantesis phalerata	43.537	-80.134
Eastern Temperate Forest	2006-ONT-0340	BOLD:ABY9321	Erebidae	Apantesis	Apantesis phalerata	43.537	-80.134
Eastern Temperate Forest	2006-ONT-1250	BOLD:ABY9321	Erebidae	Apantesis	Apantesis phalerata	43.537	-80.134
Eastern Temperate Forest	2006-ONT-0496	BOLD:ABY9321	Erebidae	Apantesis	Apantesis phalerata	43.537	-80.134
Eastern Temperate Forest	2005-ONT-835	BOLD:ABY9321	Erebidae	Apantesis	Apantesis phalerata	43.537	-80.134
Eastern Temperate Forest	CNCNoctuoidea10148	BOLD:AAA8555	Erebidae	Apantesis	Apantesis nais	45.4105	-75.0575
Eastern Temperate Forest	10-NCCC-419	BOLD:AAA8530	Erebidae	Arctia	Arctia caja	36.332	-81.683
Eastern Temperate Forest	2005-ONT-1201	BOLD:AAA8530	Erebidae	Arctia	Arctia caja	43.537	-80.134
Eastern Temperate Forest	2005-ONT-988	BOLD:AAA8530	Erebidae	Arctia	Arctia caja	43.537	-80.134
Eastern Temperate Forest	2005-ONT-1199	BOLD:AAA8530	Erebidae	Arctia	Arctia caja	43.537	-80.134
Eastern Temperate Forest	2006-ONT-1245	BOLD:AAA8530	Erebidae	Arctia	Arctia caja	43.537	-80.134
Eastern Temperate Forest	2005-ONT-1163	BOLD:AAA8530	Erebidae	Arctia	Arctia caja	43.537	-80.134
Eastern Temperate Forest	CNCNoctuoidea10154	BOLD:AAA8530	Erebidae	Arctia	Arctia caja	45.4105	-75.0575
Eastern Temperate Forest	MNBTT-3205	BOLD:AAA8530	Erebidae	Arctia	Arctia caja	45.583	-67.35
Eastern Temperate Forest	DH010923	BOLD:AAA8530	Erebidae	Arctia	Arctia caja americana	45.596	-73.255
Eastern Temperate Forest	06-FLOR-1652	BOLD:AAA9634	Erebidae	Argyrostrotis	Argyrostrotis quadrifilaris	27.183	-81.3514
Eastern Temperate Forest	06-FLOR-1184	BOLD:AAA9634	Erebidae	Argyrostrotis	Argyrostrotis quadrifilaris	27.183	-81.3514
Eastern Temperate Forest	06-FLOR-1187	BOLD:AAA9634	Erebidae	Argyrostrotis	Argyrostrotis quadrifilaris	27.183	-81.3514
Eastern Temperate Forest	06-FLOR-1182	BOLD:AAA9634	Erebidae	Argyrostrotis	Argyrostrotis quadrifilaris	27.183	-81.3514
Eastern Temperate Forest	06-FLOR-1186	BOLD:AAA9634	Erebidae	Argyrostrotis	Argyrostrotis quadrifilaris	27.183	-81.3514
Eastern Temperate Forest	06-FLOR-1669	BOLD:AAA9634	Erebidae	Argyrostrotis	Argyrostrotis quadrifilaris	27.183	-81.3514
Eastern Temperate Forest	06-FLOR-1668	BOLD:AAA9634	Erebidae	Argyrostrotis	Argyrostrotis quadrifilaris	27.183	-81.3514
Eastern Temperate Forest	06-FLOR-1678	BOLD:AAA9634	Erebidae	Argyrostrotis	Argyrostrotis quadrifilaris	27.183	-81.3514
Eastern Temperate Forest	06-FLOR-1188	BOLD:AAA9634	Erebidae	Argyrostrotis	Argyrostrotis quadrifilaris	27.183	-81.3514
Eastern Temperate Forest	06-FLOR-1189	BOLD:AAA9634	Erebidae	Argyrostrotis	Argyrostrotis quadrifilaris	27.183	-81.3514
Eastern Temperate Forest	06-FLOR-1169	BOLD:AAA9634	Erebidae	Argyrostrotis	Argyrostrotis quadrifilaris	27.183	-81.3514
Eastern Temperate Forest	06-FLOR-1643	BOLD:AAA9634	Erebidae	Argyrostrotis	Argyrostrotis quadrifilaris	27.183	-81.3514
Eastern Temperate Forest	06-FLOR-1170	BOLD:AAA9634	Erebidae	Argyrostrotis	Argyrostrotis quadrifilaris	27.183	-81.3514
Eastern Temperate Forest	06-FLOR-1183	BOLD:AAA9634	Erebidae	Argyrostrotis	Argyrostrotis quadrifilaris	27.183	-81.3514
Eastern Temperate Forest	06-FLOR-1185	BOLD:AAA9634	Erebidae	Argyrostrotis	Argyrostrotis quadrifilaris	27.183	-81.3514
Eastern Temperate Forest	06-FLOR-1654	BOLD:AAA9634	Erebidae	Argyrostrotis	Argyrostrotis quadrifilaris	27.183	-81.3514
Eastern Temperate Forest	06-FLOR-1693	BOLD:AAA9634	Erebidae	Argyrostrotis	Argyrostrotis quadrifilaris	27.183	-81.3514
Eastern Temperate Forest	06-FLOR-1634	BOLD:AAA9634	Erebidae	Argyrostrotis	Argyrostrotis quadrifilaris	27.183	-81.3514
Eastern Temperate Forest	06-FLOR-2262	BOLD:AAA9634	Erebidae	Argyrostrotis	Argyrostrotis quadrifilaris	27.185	-81.3407
Eastern Temperate Forest	06-FLOR-2097	BOLD:AAA9634	Erebidae	Argyrostrotis	Argyrostrotis quadrifilaris	27.21	-81.349
Eastern Temperate Forest	06-FLOR-2079	BOLD:AAA9634	Erebidae	Argyrostrotis	Argyrostrotis quadrifilaris	27.21	-81.349
Eastern Temperate Forest	06-FLOR-1155	BOLD:AAA9634	Erebidae	Argyrostrotis	Argyrostrotis quadrifilaris	27.21	-81.349
Eastern Temperate Forest	06-FLOR-1421	BOLD:AAA9634	Erebidae	Argyrostrotis	Argyrostrotis quadrifilaris	27.21	-81.349
Eastern Temperate Forest	BIOUG01453-B05	BOLD:AAA9634	Erebidae	Argyrostrotis	Argyrostrotis quadrifilaris	27.582	-81.044
Eastern Temperate Forest	BIOUG01417-D12	BOLD:AAA9634	Erebidae	Argyrostrotis	Argyrostrotis quadrifilaris	27.582	-81.044
Eastern Temperate Forest	BIOUG01453-B04	BOLD:AAA9634	Erebidae	Argyrostrotis	Argyrostrotis quadrifilaris	27.582	-81.044
Eastern Temperate Forest	BIOUG01369-G01	BOLD:AAA9634	Erebidae	Argyrostrotis	Argyrostrotis quadrifilaris	27.582	-81.044
Eastern Temperate Forest	BIOUG01412-F07	BOLD:AAA9634	Erebidae	Argyrostrotis	Argyrostrotis quadrifilaris	27.582	-81.044
Eastern Temperate Forest	BIOUG01453-B12	BOLD:AAA9634	Erebidae	Argyrostrotis	Argyrostrotis quadrifilaris	27.582	-81.044
Eastern Temperate Forest	BIOUG01412-F03	BOLD:AAA9634	Erebidae	Argyrostrotis	Argyrostrotis quadrifilaris	27.582	-81.044
Eastern Temperate Forest	BIOUG01412-E12	BOLD:AAA9634	Erebidae	Argyrostrotis	Argyrostrotis quadrifilaris	27.582	-81.044
Eastern Temperate Forest	10BBLEP-00600	BOLD:AAA9634	Erebidae	Argyrostrotis	Argyrostrotis quadrifilaris	29.1824	-81.7133
Eastern Temperate Forest	10BBLEP-00533	BOLD:AAA9634	Erebidae	Argyrostrotis	Argyrostrotis quadrifilaris	29.2631	-81.8552
Eastern Temperate Forest	CNCNoctuoidea12832	BOLD:AAC8698	Erebidae	Argyrostrotis	Argyrostrotis anilis	29.283	-82.133
Eastern Temperate Forest	06-FLOR-0325	BOLD:AAA9634	Erebidae	Argyrostrotis	Argyrostrotis quadrifilaris	29.52	-81.843
Eastern Temperate Forest	06-FLOR-0667	BOLD:AAA9634	Erebidae	Argyrostrotis	Argyrostrotis quadrifilaris	29.671	-81.843
Eastern Temperate Forest	06-JKA-0055	BOLD:AAA9634	Erebidae	Argyrostrotis	Argyrostrotis quadrifilaris	29.719	-82.401
Eastern Temperate Forest	06-FLOR-0530	BOLD:AAA9634	Erebidae	Argyrostrotis	Argyrostrotis quadrifilaris	29.762	-81.843
Eastern Temperate Forest	06-FLOR-0429	BOLD:AAA9634	Erebidae	Argyrostrotis	Argyrostrotis quadrifilaris	29.762	-81.843
Eastern Temperate Forest	1879-COI-07	BOLD:AAC0229	Erebidae	Argyrostrotis	Argyrostrotis deleta	30.104	-84.672
Eastern Temperate Forest	1881-COI-07	BOLD:AAC0229	Erebidae	Argyrostrotis	Argyrostrotis deleta	30.165	-84.831
Eastern Temperate Forest	1882-COI-07	BOLD:AAC0229	Erebidae	Argyrostrotis	Argyrostrotis deleta	30.165	-84.831
Eastern Temperate Forest	1880-COI-07	BOLD:AAC0229	Erebidae	Argyrostrotis	Argyrostrotis deleta	30.165	-84.831
Eastern Temperate Forest	1883-COI-07	BOLD:AAC0229	Erebidae	Argyrostrotis	Argyrostrotis deleta	30.165	-84.831
Eastern Temperate Forest	1878-COI-07	BOLD:AAC0229	Erebidae	Argyrostrotis	Argyrostrotis deleta	30.165	-84.831
Eastern Temperate Forest	1876-COI-07	BOLD:AAC0229	Erebidae	Argyrostrotis	Argyrostrotis deleta	30.165	-84.831
Eastern Temperate Forest	1898-COI-07	BOLD:AAD2062	Erebidae	Argyrostrotis	Argyrostrotis flavistriaria	30.165	-84.831
Eastern Temperate Forest	1895-COI-07	BOLD:AAC0230	Erebidae	Argyrostrotis	Argyrostrotis flavistriaria	30.165	-84.831
Eastern Temperate Forest	1901-COI-07	BOLD:AAD2062	Erebidae	Argyrostrotis	Argyrostrotis flavistriaria	30.165	-84.831
Eastern Temperate Forest	1894-COI-07	BOLD:AAC0230	Erebidae	Argyrostrotis	Argyrostrotis flavistriaria	30.165	-84.831
Eastern Temperate Forest	1899-COI-07	BOLD:AAD2062	Erebidae	Argyrostrotis	Argyrostrotis flavistriaria	30.165	-84.831
Eastern Temperate Forest	1896-COI-07	BOLD:AAD2062	Erebidae	Argyrostrotis	Argyrostrotis flavistriaria	30.165	-84.831
Eastern Temperate Forest	1897-COI-07	BOLD:AAD2062	Erebidae	Argyrostrotis	Argyrostrotis flavistriaria	30.165	-84.831
Eastern Temperate Forest	1892-COI-07	BOLD:AAC0230	Erebidae	Argyrostrotis	Argyrostrotis flavistriaria	30.165	-84.831
Eastern Temperate Forest	1890-COI-07	BOLD:AAC0230	Erebidae	Argyrostrotis	Argyrostrotis flavistriaria	30.165	-84.831
Eastern Temperate Forest	1900-COI-07	BOLD:AAD2062	Erebidae	Argyrostrotis	Argyrostrotis flavistriaria	30.165	-84.831
Eastern Temperate Forest	1888-COI-07	BOLD:AAA9634	Erebidae	Argyrostrotis	Argyrostrotis quadrifilaris	30.165	-84.831
Eastern Temperate Forest	1887-COI-07	BOLD:AAA9634	Erebidae	Argyrostrotis	Argyrostrotis quadrifilaris	30.165	-84.831
Eastern Temperate Forest	1871-COI-07	BOLD:AAC6640	Erebidae	Argyrostrotis	Argyrostrotis sylvarum	30.165	-84.831
Eastern Temperate Forest	1872-COI-07	BOLD:AAC6640	Erebidae	Argyrostrotis	Argyrostrotis sylvarum	30.165	-84.831
Eastern Temperate Forest	1873-COI-07	BOLD:AAC6640	Erebidae	Argyrostrotis	Argyrostrotis sylvarum	30.165	-84.831
Eastern Temperate Forest	1877-COI-07	BOLD:AAC0229	Erebidae	Argyrostrotis	Argyrostrotis deleta	30.187	-84.707
Eastern Temperate Forest	1891-COI-07	BOLD:AAC0230	Erebidae	Argyrostrotis	Argyrostrotis flavistriaria	30.187	-84.707
Eastern Temperate Forest	1893-COI-07	BOLD:AAC0230	Erebidae	Argyrostrotis	Argyrostrotis flavistriaria	30.187	-84.707
Eastern Temperate Forest	1889-COI-07	BOLD:AAC0230	Erebidae	Argyrostrotis	Argyrostrotis flavistriaria	30.187	-84.707
Eastern Temperate Forest	10BBLEP-00919	BOLD:AAC0229	Erebidae	Argyrostrotis	Argyrostrotis deleta	30.367	-87.4071
Eastern Temperate Forest	10BBLEP-00641	BOLD:AAD2062	Erebidae	Argyrostrotis	Argyrostrotis erasa	30.367	-87.4071
Eastern Temperate Forest	11-MISC-700	BOLD:AAC0229	Erebidae	Argyrostrotis	Argyrostrotis deleta	30.415	-87.818
Eastern Temperate Forest	11-MISC-697	BOLD:AAC0230	Erebidae	Argyrostrotis	Argyrostrotis flavistriaria	30.415	-87.818
Eastern Temperate Forest	11-MISC-694	BOLD:AAC6640	Erebidae	Argyrostrotis	Argyrostrotis sylvarum	30.415	-87.818
Eastern Temperate Forest	11-MISC-696	BOLD:AAC6640	Erebidae	Argyrostrotis	Argyrostrotis sylvarum	30.415	-87.818
Eastern Temperate Forest	11-MISC-695	BOLD:AAC6640	Erebidae	Argyrostrotis	Argyrostrotis sylvarum	30.415	-87.818
Eastern Temperate Forest	1886-COI-07	BOLD:AAA9634	Erebidae	Argyrostrotis	Argyrostrotis quadrifilaris	30.464	-84.987
Eastern Temperate Forest	1874-COI-07	BOLD:AAC6640	Erebidae	Argyrostrotis	Argyrostrotis sylvarum	30.464	-84.987
Eastern Temperate Forest	1875-COI-07	BOLD:AAC6640	Erebidae	Argyrostrotis	Argyrostrotis sylvarum	30.464	-84.987
Eastern Temperate Forest	CNCLEP 94282	BOLD:AAC6640	Erebidae	Argyrostrotis	Argyrostrotis sylvarum	30.5164	-89.9546
Eastern Temperate Forest	10-MISC-268	BOLD:AAC8698	Erebidae	Argyrostrotis	Argyrostrotis anilis	30.749	-87.914
Eastern Temperate Forest	10-MISC-269	BOLD:AAC8698	Erebidae	Argyrostrotis	Argyrostrotis anilis	30.749	-87.914
Eastern Temperate Forest	11-MISC-730	BOLD:AAC0230	Erebidae	Argyrostrotis	Argyrostrotis flavistriaria	30.749	-87.914
Eastern Temperate Forest	1419-170504-TX	BOLD:AAC0230	Erebidae	Argyrostrotis	Argyrostrotis flavistriaria	30.87	-94.176
Eastern Temperate Forest	1428-160504-TX	BOLD:AAC8698	Erebidae	Argyrostrotis	Argyrostrotis anilis	31.278	-93.736
Eastern Temperate Forest	06-JKA-0053	BOLD:AAC0230	Erebidae	Argyrostrotis	Argyrostrotis flavistriaria	31.685	-81.748
Eastern Temperate Forest	06-JKA-0054	BOLD:AAC0230	Erebidae	Argyrostrotis	Argyrostrotis flavistriaria	32.597	-82.334
Eastern Temperate Forest	13-NCCC-300	BOLD:AAC8698	Erebidae	Argyrostrotis	Argyrostrotis anilis	33.548	-81.939
Eastern Temperate Forest	13-NCCC-302	BOLD:AAC8698	Erebidae	Argyrostrotis	Argyrostrotis anilis	33.548	-81.939
Eastern Temperate Forest	13-NCCC-301	BOLD:AAC8698	Erebidae	Argyrostrotis	Argyrostrotis anilis	33.548	-81.939
Eastern Temperate Forest	06-NCCC-1316	BOLD:AAC0229	Erebidae	Argyrostrotis	Argyrostrotis deleta	34.745	-76.928
Eastern Temperate Forest	06-NCCC-1270	BOLD:AAD2062	Erebidae	Argyrostrotis	Argyrostrotis erasa	34.745	-76.928
Eastern Temperate Forest	06-NCCC-1271	BOLD:AAD2062	Erebidae	Argyrostrotis	Argyrostrotis erasa	34.745	-76.928
Eastern Temperate Forest	06-NCCC-1269	BOLD:AAC0230	Erebidae	Argyrostrotis	Argyrostrotis flavistriaria	34.745	-76.928
Eastern Temperate Forest	06-NCCC-1268	BOLD:AAC0230	Erebidae	Argyrostrotis	Argyrostrotis flavistriaria	34.745	-76.928
Eastern Temperate Forest	06-NCCC-1272	BOLD:AAC6640	Erebidae	Argyrostrotis	Argyrostrotis sylvarum	34.745	-76.928
Eastern Temperate Forest	06-NCCC-1097	BOLD:AAC0229	Erebidae	Argyrostrotis	Argyrostrotis deleta	34.768	-76.764
Eastern Temperate Forest	05-NCCC-004	BOLD:AAC0229	Erebidae	Argyrostrotis	Argyrostrotis deleta	34.7682	-76.8743
Eastern Temperate Forest	05-NCCC-742	BOLD:AAD2062	Erebidae	Argyrostrotis	Argyrostrotis erasa	34.814	-76.798
Eastern Temperate Forest	05-NCCC-743	BOLD:AAD2062	Erebidae	Argyrostrotis	Argyrostrotis erasa	34.814	-76.798
Eastern Temperate Forest	05-NCCC-032	BOLD:AAC0230	Erebidae	Argyrostrotis	Argyrostrotis flavistriaria	34.8803	-76.9415
Eastern Temperate Forest	05-NCCC-033	BOLD:AAC0230	Erebidae	Argyrostrotis	Argyrostrotis flavistriaria	34.8803	-76.9415
Eastern Temperate Forest	05-NCCC-025	BOLD:AAC6640	Erebidae	Argyrostrotis	Argyrostrotis sylvarum	34.8803	-76.9415
Eastern Temperate Forest	05-NCCC-026	BOLD:AAC6640	Erebidae	Argyrostrotis	Argyrostrotis sylvarum	34.8803	-76.9415
Eastern Temperate Forest	05-NCCC-003	BOLD:AAC0229	Erebidae	Argyrostrotis	Argyrostrotis deleta	34.9003	-76.9456
Eastern Temperate Forest	11-NCCC-841	BOLD:AAC0230	Erebidae	Argyrostrotis	Argyrostrotis flavistriaria	36.384	-80.04
Eastern Temperate Forest	5781-060708-KY	BOLD:AAC8698	Erebidae	Argyrostrotis	Argyrostrotis anilis	36.995	-82.985
Eastern Temperate Forest	5779-050708-KY	BOLD:AAC8698	Erebidae	Argyrostrotis	Argyrostrotis anilis	36.995	-82.935
Eastern Temperate Forest	CNC LEP00053149	BOLD:AAC8698	Erebidae	Argyrostrotis	Argyrostrotis anilis	45.2005	-75.98
Eastern Temperate Forest	CNC LEP00053148	BOLD:AAC8698	Erebidae	Argyrostrotis	Argyrostrotis anilis	45.3842	-76.08
Eastern Temperate Forest	1738-COI-07	BOLD:AAC6354	Erebidae	Aristaria	Aristaria theroalis	29.5995	-82.3655
Eastern Temperate Forest	1739-COI-07	BOLD:AAC6354	Erebidae	Aristaria	Aristaria theroalis	29.5995	-82.3655
Eastern Temperate Forest	06-FLOR-1500	BOLD:AAB7185	Erebidae	Arugisa	Arugisa lutea	27.171	-81.348
Eastern Temperate Forest	06-FLOR-1306	BOLD:AAB7185	Erebidae	Arugisa	Arugisa lutea	27.171	-81.348
Eastern Temperate Forest	06-FLOR-1298	BOLD:AAB7185	Erebidae	Arugisa	Arugisa lutea	27.171	-81.348
Eastern Temperate Forest	06-FLOR-2353	BOLD:AAB7185	Erebidae	Arugisa	Arugisa lutea	27.185	-81.3407
Eastern Temperate Forest	CNCLEP 81177	BOLD:AAE0283	Erebidae	Arugisa	Arugisa latiorella	29.17	-82.08
Eastern Temperate Forest	HLC-16623	BOLD:AAE0283	Erebidae	Arugisa	Arugisa latiorella	29.7623	-81.8435
Eastern Temperate Forest	1231-110504-TX	BOLD:ACE5679	Erebidae	Arugisa	Arugisa latiorella	31.475	-93.833
Eastern Temperate Forest	RBMIS-1162	BOLD:AAB7185	Erebidae	Arugisa	Arugisa lutea	32.2683	-89.3925
Eastern Temperate Forest	1232-090504-TX	BOLD:ACE5679	Erebidae	Arugisa	Arugisa latiorella	32.694	-94.182
Eastern Temperate Forest	1229-090504-TX	BOLD:AAB7185	Erebidae	Arugisa	Arugisa lutea	32.694	-94.182
Eastern Temperate Forest	1230-120504-TX	BOLD:AAB7185	Erebidae	Arugisa	Arugisa lutea	32.694	-94.182
Eastern Temperate Forest	06-JKA-0578	BOLD:AAB7185	Erebidae	Arugisa	Arugisa lutea	34.19	-84.52
Eastern Temperate Forest	05-NCCC-283	BOLD:AAB7185	Erebidae	Arugisa	Arugisa lutea	34.9003	-76.9456
Eastern Temperate Forest	05-NCCC-282	BOLD:AAB7185	Erebidae	Arugisa	Arugisa lutea	34.9003	-76.9456
Eastern Temperate Forest	BGS03920	BOLD:AAB7185	Erebidae	Arugisa	Arugisa lutea	35.594	-83.842
Eastern Temperate Forest	SNS10IL-00977	BOLD:ACE5679	Erebidae	Arugisa	Arugisa latiorella	38.226	-88.185
Eastern Temperate Forest	SNS10IL-00994	BOLD:AAB7185	Erebidae	Arugisa	Arugisa lutea	38.226	-88.185
Eastern Temperate Forest	1310-200603-TX	BOLD:AAA5595	Erebidae	Ascalapha	Ascalapha odorata	33.229	-94.239
Eastern Temperate Forest	CNCLEP 73815	BOLD:AAA2866	Erebidae	Bleptina	Bleptina inferior	27.101	-81.546
Eastern Temperate Forest	CNCLEP 94276	BOLD:AAI8821	Erebidae	Bleptina	Bleptina n. sp. 2	27.1678	-81.9105
Eastern Temperate Forest	06-FLOR-2196	BOLD:AAA2867	Erebidae	Bleptina	Bleptina caradrinalis	27.171	-81.348
Eastern Temperate Forest	06-FLOR-1475	BOLD:AAA2866	Erebidae	Bleptina	Bleptina inferior	27.171	-81.348
Eastern Temperate Forest	06-FLOR-2189	BOLD:AAA2866	Erebidae	Bleptina	Bleptina inferior	27.171	-81.348
Eastern Temperate Forest	06-FLOR-1333	BOLD:AAA2866	Erebidae	Bleptina	Bleptina inferior	27.171	-81.348
Eastern Temperate Forest	06-FLOR-2206	BOLD:AAA2866	Erebidae	Bleptina	Bleptina inferior	27.171	-81.348
Eastern Temperate Forest	06-FLOR-1455	BOLD:AAA2866	Erebidae	Bleptina	Bleptina inferior	27.171	-81.348
Eastern Temperate Forest	06-FLOR-1782	BOLD:AAA2867	Erebidae	Bleptina	Bleptina caradrinalis	27.183	-81.3514
Eastern Temperate Forest	06-FLOR-1637	BOLD:AAA2866	Erebidae	Bleptina	Bleptina inferior	27.183	-81.3514
Eastern Temperate Forest	06-FLOR-1781	BOLD:AAA2866	Erebidae	Bleptina	Bleptina inferior	27.183	-81.3514
Eastern Temperate Forest	06-FLOR-1775	BOLD:AAA2866	Erebidae	Bleptina	Bleptina inferior	27.183	-81.3514
Eastern Temperate Forest	06-FLOR-1699	BOLD:AAA2866	Erebidae	Bleptina	Bleptina inferior	27.183	-81.3514
Eastern Temperate Forest	06-FLOR-1725	BOLD:AAA2866	Erebidae	Bleptina	Bleptina inferior	27.183	-81.3514
Eastern Temperate Forest	06-FLOR-1709	BOLD:AAA2866	Erebidae	Bleptina	Bleptina inferior	27.183	-81.3514
Eastern Temperate Forest	06-FLOR-1694	BOLD:AAA2866	Erebidae	Bleptina	Bleptina inferior	27.183	-81.3514
Eastern Temperate Forest	06-FLOR-1719	BOLD:AAA2866	Erebidae	Bleptina	Bleptina inferior	27.183	-81.3514
Eastern Temperate Forest	06-FLOR-1224	BOLD:AAA2866	Erebidae	Bleptina	Bleptina inferior	27.183	-81.3514
Eastern Temperate Forest	06-FLOR-1777	BOLD:AAA2866	Erebidae	Bleptina	Bleptina inferior	27.183	-81.3514
Eastern Temperate Forest	06-FLOR-1690	BOLD:AAA2866	Erebidae	Bleptina	Bleptina inferior	27.183	-81.3514
Eastern Temperate Forest	06-FLOR-1713	BOLD:AAA2866	Erebidae	Bleptina	Bleptina inferior	27.183	-81.3514
Eastern Temperate Forest	06-FLOR-1696	BOLD:AAA2866	Erebidae	Bleptina	Bleptina inferior	27.183	-81.3514
Eastern Temperate Forest	06-FLOR-1724	BOLD:AAA2866	Erebidae	Bleptina	Bleptina inferior	27.183	-81.3514
Eastern Temperate Forest	06-FLOR-1639	BOLD:AAA2866	Erebidae	Bleptina	Bleptina inferior	27.183	-81.3514
Eastern Temperate Forest	06-FLOR-1715	BOLD:AAA2866	Erebidae	Bleptina	Bleptina inferior	27.183	-81.3514
Eastern Temperate Forest	06-FLOR-1635	BOLD:AAA2866	Erebidae	Bleptina	Bleptina inferior	27.183	-81.3514
Eastern Temperate Forest	06-FLOR-1717	BOLD:AAA2866	Erebidae	Bleptina	Bleptina inferior	27.183	-81.3514
Eastern Temperate Forest	06-FLOR-2274	BOLD:AAA2867	Erebidae	Bleptina	Bleptina caradrinalis	27.185	-81.3407
Eastern Temperate Forest	06-FLOR-2359	BOLD:AAA2866	Erebidae	Bleptina	Bleptina inferior	27.185	-81.3407
Eastern Temperate Forest	06-FLOR-2106	BOLD:AAA2866	Erebidae	Bleptina	Bleptina inferior	27.21	-81.349
Eastern Temperate Forest	06-FLOR-2112	BOLD:AAA2866	Erebidae	Bleptina	Bleptina inferior	27.21	-81.349
Eastern Temperate Forest	06-FLOR-1121	BOLD:AAA2866	Erebidae	Bleptina	Bleptina inferior	27.21	-81.349
Eastern Temperate Forest	06-FLOR-2110	BOLD:AAA2866	Erebidae	Bleptina	Bleptina inferior	27.21	-81.349
Eastern Temperate Forest	06-FLOR-2103	BOLD:AAA2866	Erebidae	Bleptina	Bleptina inferior	27.21	-81.349
Eastern Temperate Forest	06-FLOR-2090	BOLD:AAA2866	Erebidae	Bleptina	Bleptina inferior	27.21	-81.349
Eastern Temperate Forest	06-FLOR-1128	BOLD:AAA2866	Erebidae	Bleptina	Bleptina inferior	27.21	-81.349
Eastern Temperate Forest	BIOUG01990-E02	BOLD:AAA2867	Erebidae	Bleptina	Bleptina caradrinalis	27.246	-82.308
Eastern Temperate Forest	BIOUG01990-E03	BOLD:AAA2867	Erebidae	Bleptina	Bleptina caradrinalis	27.246	-82.308
Eastern Temperate Forest	10BBLEP-00605	BOLD:AAA2867	Erebidae	Bleptina	Bleptina caradrinalis	27.2524	-82.2958
Eastern Temperate Forest	10BBLEP-00624	BOLD:AAA2867	Erebidae	Bleptina	Bleptina caradrinalis	27.2524	-82.2958
Eastern Temperate Forest	10BBLEP-00604	BOLD:AAA2866	Erebidae	Bleptina	Bleptina inferior	27.2524	-82.2958
Eastern Temperate Forest	BIOUG01396-A05	BOLD:AAA2866	Erebidae	Bleptina	Bleptina inferior	27.264	-82.288
Eastern Temperate Forest	BIOUG01369-G09	BOLD:AAA2866	Erebidae	Bleptina	Bleptina inferior	27.582	-81.044
Eastern Temperate Forest	10BBLEP-01278	BOLD:AAA2866	Erebidae	Bleptina	Bleptina inferior	27.6765	-82.3799
Eastern Temperate Forest	1089-190506-FL	BOLD:AAA2867	Erebidae	Bleptina	Bleptina caradrinalis	28.698	-82.402
Eastern Temperate Forest	1090-200506-FL	BOLD:AAA2867	Erebidae	Bleptina	Bleptina caradrinalis	28.755	-82.164
Eastern Temperate Forest	CNCLEP 81199	BOLD:AAI8821	Erebidae	Bleptina	Bleptina n. sp. 2	29.17	-82.08
Eastern Temperate Forest	06-FLOR-0320	BOLD:AAA2866	Erebidae	Bleptina	Bleptina inferior	29.52	-81.843
Eastern Temperate Forest	3836-COI-08	BOLD:AAA9242	Erebidae	Bleptina	Bleptina n. sp. 6	29.5894	-97.584
Eastern Temperate Forest	3837-COI-08	BOLD:AAA9242	Erebidae	Bleptina	Bleptina n. sp. 6	29.5894	-97.584
Eastern Temperate Forest	3238-COI-08	BOLD:AAA2867	Erebidae	Bleptina	Bleptina caradrinalis	29.599	-82.365
Eastern Temperate Forest	3234-COI-08	BOLD:AAA2866	Erebidae	Bleptina	Bleptina inferior	29.599	-82.365
Eastern Temperate Forest	3235-COI-08	BOLD:AAA2866	Erebidae	Bleptina	Bleptina inferior	29.599	-82.365
Eastern Temperate Forest	1623-COI-07	BOLD:AAI8821	Erebidae	Bleptina	Bleptina n. sp. 2	29.599	-82.365
Eastern Temperate Forest	06-FLOR-0737	BOLD:AAA2867	Erebidae	Bleptina	Bleptina caradrinalis	29.671	-81.843
Eastern Temperate Forest	06-FLOR-0668	BOLD:AAA2866	Erebidae	Bleptina	Bleptina inferior	29.671	-81.843
Eastern Temperate Forest	06-FLOR-0670	BOLD:AAA2866	Erebidae	Bleptina	Bleptina inferior	29.671	-81.843
Eastern Temperate Forest	06-FLOR-0846	BOLD:AAA2867	Erebidae	Bleptina	Bleptina caradrinalis	29.739	-81.843
Eastern Temperate Forest	06-FLOR-0865	BOLD:AAA2867	Erebidae	Bleptina	Bleptina caradrinalis	29.739	-81.843
Eastern Temperate Forest	06-FLOR-0864	BOLD:AAA2867	Erebidae	Bleptina	Bleptina caradrinalis	29.739	-81.843
Eastern Temperate Forest	06-FLOR-0859	BOLD:AAA2866	Erebidae	Bleptina	Bleptina inferior	29.739	-81.843
Eastern Temperate Forest	06-FLOR-0862	BOLD:AAA2866	Erebidae	Bleptina	Bleptina inferior	29.739	-81.843
Eastern Temperate Forest	06-FLOR-0160	BOLD:AAA2866	Erebidae	Bleptina	Bleptina inferior	29.739	-81.843
Eastern Temperate Forest	06-FLOR-0861	BOLD:AAA2866	Erebidae	Bleptina	Bleptina inferior	29.739	-81.843
Eastern Temperate Forest	06-FLOR-0869	BOLD:AAA2866	Erebidae	Bleptina	Bleptina inferior	29.739	-81.843
Eastern Temperate Forest	06-FLOR-0877	BOLD:AAA2866	Erebidae	Bleptina	Bleptina inferior	29.739	-81.843
Eastern Temperate Forest	06-FLOR-0197	BOLD:AAA2866	Erebidae	Bleptina	Bleptina inferior	29.739	-81.843
Eastern Temperate Forest	06-FLOR-0134	BOLD:AAA2866	Erebidae	Bleptina	Bleptina inferior	29.739	-81.843
Eastern Temperate Forest	06-FLOR-0135	BOLD:AAA2866	Erebidae	Bleptina	Bleptina inferior	29.739	-81.843
Eastern Temperate Forest	06-FLOR-0863	BOLD:AAA2866	Erebidae	Bleptina	Bleptina inferior	29.739	-81.843
Eastern Temperate Forest	06-FLOR-0866	BOLD:AAA2866	Erebidae	Bleptina	Bleptina inferior	29.739	-81.843
Eastern Temperate Forest	06-FLOR-0868	BOLD:AAA2866	Erebidae	Bleptina	Bleptina inferior	29.739	-81.843
Eastern Temperate Forest	06-FLOR-0876	BOLD:AAA2866	Erebidae	Bleptina	Bleptina inferior	29.739	-81.843
Eastern Temperate Forest	06-FLOR-0159	BOLD:AAA2866	Erebidae	Bleptina	Bleptina inferior	29.739	-81.843
Eastern Temperate Forest	06-FLOR-0139	BOLD:AAA2866	Erebidae	Bleptina	Bleptina inferior	29.739	-81.843
Eastern Temperate Forest	06-FLOR-0136	BOLD:AAA2866	Erebidae	Bleptina	Bleptina inferior	29.739	-81.843
Eastern Temperate Forest	06-FLOR-0867	BOLD:AAA2866	Erebidae	Bleptina	Bleptina inferior	29.739	-81.843
Eastern Temperate Forest	06-FLOR-0166	BOLD:AAA2866	Erebidae	Bleptina	Bleptina inferior	29.739	-81.843
Eastern Temperate Forest	06-FLOR-0935	BOLD:AAA2866	Erebidae	Bleptina	Bleptina inferior	29.739	-81.843
Eastern Temperate Forest	06-FLOR-0156	BOLD:AAA2866	Erebidae	Bleptina	Bleptina inferior	29.739	-81.843
Eastern Temperate Forest	06-FLOR-0146	BOLD:AAA2866	Erebidae	Bleptina	Bleptina inferior	29.739	-81.843
Eastern Temperate Forest	06-FLOR-0400	BOLD:AAA2867	Erebidae	Bleptina	Bleptina caradrinalis	29.762	-81.843
Eastern Temperate Forest	06-FLOR-0408	BOLD:AAA2867	Erebidae	Bleptina	Bleptina caradrinalis	29.762	-81.843
Eastern Temperate Forest	06-FLOR-0574	BOLD:AAA2867	Erebidae	Bleptina	Bleptina caradrinalis	29.762	-81.843
Eastern Temperate Forest	06-FLOR-0425	BOLD:AAA2867	Erebidae	Bleptina	Bleptina caradrinalis	29.762	-81.843
Eastern Temperate Forest	06-FLOR-0032	BOLD:AAA2867	Erebidae	Bleptina	Bleptina caradrinalis	29.762	-81.843
Eastern Temperate Forest	06-FLOR-0559	BOLD:AAA2867	Erebidae	Bleptina	Bleptina caradrinalis	29.762	-81.843
Eastern Temperate Forest	06-FLOR-0399	BOLD:AAA2867	Erebidae	Bleptina	Bleptina caradrinalis	29.762	-81.843
Eastern Temperate Forest	06-FLOR-0034	BOLD:AAA2866	Erebidae	Bleptina	Bleptina inferior	29.762	-81.843
Eastern Temperate Forest	06-FLOR-0431	BOLD:AAA2866	Erebidae	Bleptina	Bleptina inferior	29.762	-81.843
Eastern Temperate Forest	06-FLOR-0416	BOLD:AAA2866	Erebidae	Bleptina	Bleptina inferior	29.762	-81.843
Eastern Temperate Forest	06-FLOR-0686	BOLD:AAA2866	Erebidae	Bleptina	Bleptina inferior	29.762	-81.843
Eastern Temperate Forest	06-FLOR-0407	BOLD:AAA2866	Erebidae	Bleptina	Bleptina inferior	29.762	-81.843
Eastern Temperate Forest	06-FLOR-0402	BOLD:AAA2866	Erebidae	Bleptina	Bleptina inferior	29.762	-81.843
Eastern Temperate Forest	06-FLOR-0058	BOLD:AAA2866	Erebidae	Bleptina	Bleptina inferior	29.762	-81.843
Eastern Temperate Forest	06-FLOR-0441	BOLD:AAA2866	Erebidae	Bleptina	Bleptina inferior	29.762	-81.843
Eastern Temperate Forest	06-FLOR-0428	BOLD:AAA2866	Erebidae	Bleptina	Bleptina inferior	29.762	-81.843
Eastern Temperate Forest	06-FLOR-0414	BOLD:AAA2866	Erebidae	Bleptina	Bleptina inferior	29.762	-81.843
Eastern Temperate Forest	06-FLOR-0412	BOLD:AAA2866	Erebidae	Bleptina	Bleptina inferior	29.762	-81.843
Eastern Temperate Forest	06-FLOR-0059	BOLD:AAA2866	Erebidae	Bleptina	Bleptina inferior	29.762	-81.843
Eastern Temperate Forest	06-FLOR-0417	BOLD:AAA2866	Erebidae	Bleptina	Bleptina inferior	29.762	-81.843
Eastern Temperate Forest	06-FLOR-0602	BOLD:AAA2866	Erebidae	Bleptina	Bleptina inferior	29.762	-81.843
Eastern Temperate Forest	06-FLOR-0404	BOLD:AAA2866	Erebidae	Bleptina	Bleptina inferior	29.762	-81.843
Eastern Temperate Forest	06-FLOR-0406	BOLD:AAA2866	Erebidae	Bleptina	Bleptina inferior	29.762	-81.843
Eastern Temperate Forest	06-FLOR-0591	BOLD:AAA2866	Erebidae	Bleptina	Bleptina inferior	29.762	-81.843
Eastern Temperate Forest	06-FLOR-0409	BOLD:AAA2866	Erebidae	Bleptina	Bleptina inferior	29.762	-81.843
Eastern Temperate Forest	06-FLOR-0568	BOLD:AAA2866	Erebidae	Bleptina	Bleptina inferior	29.762	-81.843
Eastern Temperate Forest	06-FLOR-0422	BOLD:AAA2866	Erebidae	Bleptina	Bleptina inferior	29.762	-81.843
Eastern Temperate Forest	06-FLOR-0405	BOLD:AAA2866	Erebidae	Bleptina	Bleptina inferior	29.762	-81.843
Eastern Temperate Forest	06-FLOR-0264	BOLD:AAA2866	Erebidae	Bleptina	Bleptina inferior	29.762	-81.843
Eastern Temperate Forest	06-FLOR-0618	BOLD:AAA2866	Erebidae	Bleptina	Bleptina inferior	29.762	-81.843
Eastern Temperate Forest	06-FLOR-0411	BOLD:AAA2866	Erebidae	Bleptina	Bleptina inferior	29.762	-81.843
Eastern Temperate Forest	06-FLOR-0410	BOLD:AAA2866	Erebidae	Bleptina	Bleptina inferior	29.762	-81.843
Eastern Temperate Forest	06-FLOR-0403	BOLD:AAA2866	Erebidae	Bleptina	Bleptina inferior	29.762	-81.843
Eastern Temperate Forest	06-FLOR-0057	BOLD:AAA2866	Erebidae	Bleptina	Bleptina inferior	29.762	-81.843
Eastern Temperate Forest	06-FLOR-0395	BOLD:AAA2866	Erebidae	Bleptina	Bleptina inferior	29.762	-81.843
Eastern Temperate Forest	06-FLOR-0426	BOLD:AAA2866	Erebidae	Bleptina	Bleptina inferior	29.762	-81.843
Eastern Temperate Forest	06-FLOR-0424	BOLD:AAA2866	Erebidae	Bleptina	Bleptina inferior	29.762	-81.843
Eastern Temperate Forest	06-FLOR-0007	BOLD:AAA2866	Erebidae	Bleptina	Bleptina inferior	29.762	-81.843
Eastern Temperate Forest	06-FLOR-0430	BOLD:AAA2866	Erebidae	Bleptina	Bleptina inferior	29.762	-81.843
Eastern Temperate Forest	06-FLOR-0548	BOLD:AAA2866	Erebidae	Bleptina	Bleptina inferior	29.762	-81.843
Eastern Temperate Forest	06-FLOR-0565	BOLD:AAA2866	Erebidae	Bleptina	Bleptina inferior	29.762	-81.843
Eastern Temperate Forest	06-FLOR-0401	BOLD:AAA2866	Erebidae	Bleptina	Bleptina inferior	29.762	-81.843
Eastern Temperate Forest	HLC-16840	BOLD:AAA2866	Erebidae	Bleptina	Bleptina inferior	29.7623	-81.8435
Eastern Temperate Forest	HLC-16620	BOLD:AAA2866	Erebidae	Bleptina	Bleptina inferior	29.7623	-81.8435
Eastern Temperate Forest	RBMIS-0257	BOLD:AAA2867	Erebidae	Bleptina	Bleptina caradrinalis	29.8939	-91.9028
Eastern Temperate Forest	3953-COI-08	BOLD:AAA2866	Erebidae	Bleptina	Bleptina inferior	30.108	-97.278
Eastern Temperate Forest	09-MISC-021	BOLD:AAA2866	Erebidae	Bleptina	Bleptina inferior	30.414	-87.833
Eastern Temperate Forest	10-MISC-246	BOLD:AAA2867	Erebidae	Bleptina	Bleptina caradrinalis	30.415	-87.818
Eastern Temperate Forest	RBMIS-0264	BOLD:AAA2867	Erebidae	Bleptina	Bleptina caradrinalis	30.4275	-88.425
Eastern Temperate Forest	RBMIS-0267	BOLD:AAA2867	Erebidae	Bleptina	Bleptina caradrinalis	30.4275	-88.425
Eastern Temperate Forest	RBMIS-0262	BOLD:AAA2867	Erebidae	Bleptina	Bleptina caradrinalis	30.4275	-88.425
Eastern Temperate Forest	RBMIS-0265	BOLD:AAA2867	Erebidae	Bleptina	Bleptina caradrinalis	30.4275	-88.425
Eastern Temperate Forest	BIOUG01425-F12	BOLD:AAA2866	Erebidae	Bleptina	Bleptina inferior	30.705	-86.882
Eastern Temperate Forest	10-MISC-285	BOLD:AAA2867	Erebidae	Bleptina	Bleptina caradrinalis	30.749	-87.914
Eastern Temperate Forest	3866-COI-08	BOLD:AAA2869	Erebidae	Bleptina	Bleptina sangamonia	31.0791	-94.27
Eastern Temperate Forest	3868-COI-08	BOLD:AAA2869	Erebidae	Bleptina	Bleptina sangamonia	31.0791	-94.27
Eastern Temperate Forest	3869-COI-08	BOLD:AAA2869	Erebidae	Bleptina	Bleptina sangamonia	31.4454	-93.068
Eastern Temperate Forest	3867-COI-08	BOLD:AAA2869	Erebidae	Bleptina	Bleptina sangamonia	31.4454	-93.068
Eastern Temperate Forest	RBMIS-0271	BOLD:AAA2869	Erebidae	Bleptina	Bleptina sangamonia	32.5308	-82.4564
Eastern Temperate Forest	RBMIS-0260	BOLD:AAA2867	Erebidae	Bleptina	Bleptina caradrinalis	32.5444	-82.125
Eastern Temperate Forest	RBMIS-0274	BOLD:AAA2866	Erebidae	Bleptina	Bleptina inferior	32.5444	-82.125
Eastern Temperate Forest	RBMIS-0270	BOLD:AAA2869	Erebidae	Bleptina	Bleptina sangamonia	32.5444	-82.125
Eastern Temperate Forest	BIOUG01540-B03	BOLD:AAA2867	Erebidae	Bleptina	Bleptina caradrinalis	32.69	-94.182
Eastern Temperate Forest	13-NCCC-312	BOLD:AAA2867	Erebidae	Bleptina	Bleptina caradrinalis	33.548	-81.939
Eastern Temperate Forest	13-NCCC-311	BOLD:AAA2869	Erebidae	Bleptina	Bleptina sangamonia	33.548	-81.939
Eastern Temperate Forest	09-NCCC-029	BOLD:AAA2869	Erebidae	Bleptina	Bleptina sangamonia	34.379	-78.989
Eastern Temperate Forest	RBMIS-0284	BOLD:AAA2869	Erebidae	Bleptina	Bleptina sangamonia	34.3828	-85.6286
Eastern Temperate Forest	RBMIS-0283	BOLD:AAA2869	Erebidae	Bleptina	Bleptina sangamonia	34.3828	-85.6286
Eastern Temperate Forest	RBMIS-0266	BOLD:AAA2867	Erebidae	Bleptina	Bleptina caradrinalis	34.3842	-85.63
Eastern Temperate Forest	RBMIS-0268	BOLD:AAA2867	Erebidae	Bleptina	Bleptina caradrinalis	34.4894	-85.6144
Eastern Temperate Forest	09-NCCC-128	BOLD:AAA2866	Erebidae	Bleptina	Bleptina inferior	34.661	-78.602
Eastern Temperate Forest	05-NCCC-535	BOLD:AAA2867	Erebidae	Bleptina	Bleptina caradrinalis	34.697	-76.683
Eastern Temperate Forest	05-NCCC-536	BOLD:AAA2866	Erebidae	Bleptina	Bleptina inferior	34.697	-76.683
Eastern Temperate Forest	06-NCCC-821	BOLD:AAA2866	Erebidae	Bleptina	Bleptina inferior	34.697	-76.683
Eastern Temperate Forest	07-NCNW-0174	BOLD:AAA2866	Erebidae	Bleptina	Bleptina inferior	34.768	-76.764
Eastern Temperate Forest	09BBLEP-04397	BOLD:AAA2867	Erebidae	Bleptina	Bleptina caradrinalis	34.8378	-91.4692
Eastern Temperate Forest	09BBLEP-04370	BOLD:AAA2867	Erebidae	Bleptina	Bleptina caradrinalis	34.8378	-91.4692
Eastern Temperate Forest	09-NCCC-138	BOLD:AAA2866	Erebidae	Bleptina	Bleptina inferior	34.864	-78.683
Eastern Temperate Forest	09-NCCC-137	BOLD:AAA2866	Erebidae	Bleptina	Bleptina inferior	34.864	-78.683
Eastern Temperate Forest	09-NCCC-111	BOLD:AAA2866	Erebidae	Bleptina	Bleptina inferior	34.864	-78.683
Eastern Temperate Forest	09-NCCC-109	BOLD:AAA2866	Erebidae	Bleptina	Bleptina inferior	34.864	-78.683
Eastern Temperate Forest	09-NCCC-110	BOLD:AAA2866	Erebidae	Bleptina	Bleptina inferior	34.864	-78.683
Eastern Temperate Forest	05-NCCC-174	BOLD:AAA2867	Erebidae	Bleptina	Bleptina caradrinalis	34.8803	-76.9415
Eastern Temperate Forest	09-NCCC-140	BOLD:AAA2866	Erebidae	Bleptina	Bleptina inferior	34.9	-78.648
Eastern Temperate Forest	09-NCCC-139	BOLD:AAA2866	Erebidae	Bleptina	Bleptina inferior	34.9	-78.648
Eastern Temperate Forest	05-TN-00249	BOLD:AAA2867	Erebidae	Bleptina	Bleptina caradrinalis	35.46	-83.21
Eastern Temperate Forest	11-NCCC-461	BOLD:AAA2869	Erebidae	Bleptina	Bleptina sangamonia	35.516	-79.954
Eastern Temperate Forest	11-NCCC-458	BOLD:AAA2869	Erebidae	Bleptina	Bleptina sangamonia	35.516	-79.954
Eastern Temperate Forest	11-NCCC-460	BOLD:AAA2869	Erebidae	Bleptina	Bleptina sangamonia	35.516	-79.954
Eastern Temperate Forest	11-NCCC-459	BOLD:AAA2869	Erebidae	Bleptina	Bleptina sangamonia	35.516	-79.954
Eastern Temperate Forest	13-NCCC-254	BOLD:AAA2869	Erebidae	Bleptina	Bleptina sangamonia	35.598	-81.939
Eastern Temperate Forest	13-NCCC-255	BOLD:AAA2869	Erebidae	Bleptina	Bleptina sangamonia	35.598	-81.939
Eastern Temperate Forest	DNA-ATBI-2373	BOLD:AAA2867	Erebidae	Bleptina	Bleptina caradrinalis	35.714	-83.6532
Eastern Temperate Forest	DNA-ATBI-2371	BOLD:AAA2867	Erebidae	Bleptina	Bleptina caradrinalis	35.714	-83.6532
Eastern Temperate Forest	DNA-ATBI-2370	BOLD:AAA2867	Erebidae	Bleptina	Bleptina caradrinalis	35.714	-83.6532
Eastern Temperate Forest	DNA-ATBI-2372	BOLD:AAA2867	Erebidae	Bleptina	Bleptina caradrinalis	35.714	-83.6532
Eastern Temperate Forest	RBMIS-0263	BOLD:AAA2867	Erebidae	Bleptina	Bleptina caradrinalis	35.7161	-83.8528
Eastern Temperate Forest	RBMIS-0277	BOLD:AAA2869	Erebidae	Bleptina	Bleptina sangamonia	35.7161	-83.8528
Eastern Temperate Forest	RBMIS-0278	BOLD:AAA2869	Erebidae	Bleptina	Bleptina sangamonia	35.7161	-83.8528
Eastern Temperate Forest	RBMIS-0285	BOLD:AAA2869	Erebidae	Bleptina	Bleptina sangamonia	35.7161	-83.8528
Eastern Temperate Forest	RBMIS-0281	BOLD:AAA2869	Erebidae	Bleptina	Bleptina sangamonia	35.7161	-83.8528
Eastern Temperate Forest	RBMIS-0276	BOLD:AAA2869	Erebidae	Bleptina	Bleptina sangamonia	35.7161	-83.8528
Eastern Temperate Forest	RBMIS-0279	BOLD:AAA2869	Erebidae	Bleptina	Bleptina sangamonia	35.7161	-83.8528
Eastern Temperate Forest	RBMIS-0280	BOLD:AAA2869	Erebidae	Bleptina	Bleptina sangamonia	35.7161	-83.8528
Eastern Temperate Forest	DNA-ATBI-2375	BOLD:AAA2867	Erebidae	Bleptina	Bleptina caradrinalis	35.8099	-83.2312
Eastern Temperate Forest	DNA-ATBI-2374	BOLD:AAA2867	Erebidae	Bleptina	Bleptina caradrinalis	35.8099	-83.2312
Eastern Temperate Forest	DNA-ATBI-2668	BOLD:AAA2869	Erebidae	Bleptina	Bleptina sangamonia	35.8099	-83.2312
Eastern Temperate Forest	DNA-ATBI-2669	BOLD:AAA2869	Erebidae	Bleptina	Bleptina sangamonia	35.8099	-83.2312
Eastern Temperate Forest	DNA-ATBI-2667	BOLD:AAA2869	Erebidae	Bleptina	Bleptina sangamonia	35.8099	-83.2312
Eastern Temperate Forest	BGS03874	BOLD:AAA2867	Erebidae	Bleptina	Bleptina caradrinalis	35.8137	-83.2213
Eastern Temperate Forest	RBMIS-0259	BOLD:AAA2867	Erebidae	Bleptina	Bleptina caradrinalis	35.8367	-83.1861
Eastern Temperate Forest	DNA-ATBI-0537	BOLD:AAA2867	Erebidae	Bleptina	Bleptina caradrinalis	35.8373	-83.1919
Eastern Temperate Forest	DNA-ATBI-0538	BOLD:AAA2869	Erebidae	Bleptina	Bleptina sangamonia	35.8373	-83.1919
Eastern Temperate Forest	RBMIS-0275	BOLD:AAA2869	Erebidae	Bleptina	Bleptina sangamonia	36.0311	-86.37
Eastern Temperate Forest	10-NCCC-350	BOLD:AAA2867	Erebidae	Bleptina	Bleptina caradrinalis	36.318	-81.707
Eastern Temperate Forest	10-NCCC-554	BOLD:AAA2867	Erebidae	Bleptina	Bleptina caradrinalis	36.496	-78.01
Eastern Temperate Forest	10-NCCC-552	BOLD:AAA2866	Erebidae	Bleptina	Bleptina inferior	36.496	-78.01
Eastern Temperate Forest	10-NCCC-553	BOLD:AAA2866	Erebidae	Bleptina	Bleptina inferior	36.496	-78.01
Eastern Temperate Forest	11-NCCC-740	BOLD:AAA2866	Erebidae	Bleptina	Bleptina inferior	36.5	-79.969
Eastern Temperate Forest	11-NCCC-744	BOLD:AAA2869	Erebidae	Bleptina	Bleptina sangamonia	36.5	-79.969
Eastern Temperate Forest	11-NCCC-741	BOLD:AAA2869	Erebidae	Bleptina	Bleptina sangamonia	36.5	-79.969
Eastern Temperate Forest	11-NCCC-742	BOLD:AAA2869	Erebidae	Bleptina	Bleptina sangamonia	36.5	-79.969
Eastern Temperate Forest	11-NCCC-745	BOLD:AAA2869	Erebidae	Bleptina	Bleptina sangamonia	36.5	-79.969
Eastern Temperate Forest	11-NCCC-743	BOLD:AAA2869	Erebidae	Bleptina	Bleptina sangamonia	36.5	-79.969
Eastern Temperate Forest	06-NCNW-0067	BOLD:AAA2867	Erebidae	Bleptina	Bleptina caradrinalis	36.59	-81.339
Eastern Temperate Forest	10-NCCC-173	BOLD:AAA2866	Erebidae	Bleptina	Bleptina inferior	36.602	-79.821
Eastern Temperate Forest	10-NCCC-175	BOLD:AAA2866	Erebidae	Bleptina	Bleptina inferior	36.602	-79.821
Eastern Temperate Forest	10-NCCC-172	BOLD:AAA2866	Erebidae	Bleptina	Bleptina inferior	36.602	-79.821
Eastern Temperate Forest	10-NCCC-174	BOLD:AAA2866	Erebidae	Bleptina	Bleptina inferior	36.602	-79.821
Eastern Temperate Forest	10-NCCC-176	BOLD:AAA2866	Erebidae	Bleptina	Bleptina inferior	36.602	-79.821
Eastern Temperate Forest	10-NCCC-177	BOLD:AAA2866	Erebidae	Bleptina	Bleptina inferior	36.602	-79.821
Eastern Temperate Forest	3943-COI-08	BOLD:AAA2867	Erebidae	Bleptina	Bleptina caradrinalis	37.8667	-88.053
Eastern Temperate Forest	3944-COI-08	BOLD:AAA2867	Erebidae	Bleptina	Bleptina caradrinalis	37.8667	-88.053
Eastern Temperate Forest	SNS10IL-00294	BOLD:AAA2867	Erebidae	Bleptina	Bleptina caradrinalis	38.226	-88.185
Eastern Temperate Forest	SNS10IL-00918	BOLD:AAA2867	Erebidae	Bleptina	Bleptina caradrinalis	38.226	-88.185
Eastern Temperate Forest	05-CTATBI-0069	BOLD:AAA2867	Erebidae	Bleptina	Bleptina caradrinalis	41.757	-72.653
Eastern Temperate Forest	PPBP-0689	BOLD:AAA2867	Erebidae	Bleptina	Bleptina caradrinalis	41.93	-82.51
Eastern Temperate Forest	10BBCLP-0660	BOLD:AAA2867	Erebidae	Bleptina	Bleptina caradrinalis	41.934	-82.5139
Eastern Temperate Forest	BIOUG03906-E11	BOLD:AAA2867	Erebidae	Bleptina	Bleptina caradrinalis	41.939	-82.516
Eastern Temperate Forest	BIOUG03216-C09	BOLD:AAA2867	Erebidae	Bleptina	Bleptina caradrinalis	41.939	-82.516
Eastern Temperate Forest	04HBL006840	BOLD:AAA2867	Erebidae	Bleptina	Bleptina caradrinalis	43.537	-80.134
Eastern Temperate Forest	04HBL006047	BOLD:AAA2867	Erebidae	Bleptina	Bleptina caradrinalis	43.537	-80.134
Eastern Temperate Forest	04HBL006658	BOLD:AAA2867	Erebidae	Bleptina	Bleptina caradrinalis	43.537	-80.134
Eastern Temperate Forest	04HBL005186	BOLD:AAA2867	Erebidae	Bleptina	Bleptina caradrinalis	43.537	-80.134
Eastern Temperate Forest	Moth4558.03	BOLD:AAA2867	Erebidae	Bleptina	Bleptina caradrinalis	43.537	-80.134
Eastern Temperate Forest	04HBL006722	BOLD:AAA2867	Erebidae	Bleptina	Bleptina caradrinalis	43.537	-80.134
Eastern Temperate Forest	04HBL006460	BOLD:AAA2867	Erebidae	Bleptina	Bleptina caradrinalis	43.537	-80.134
Eastern Temperate Forest	moth1030.02	BOLD:AAA2867	Erebidae	Bleptina	Bleptina caradrinalis	43.537	-80.134
Eastern Temperate Forest	04HBL006662	BOLD:AAA2867	Erebidae	Bleptina	Bleptina caradrinalis	43.537	-80.134
Eastern Temperate Forest	HBL008615	BOLD:AAA2867	Erebidae	Bleptina	Bleptina caradrinalis	45.0833	-67.0667
Eastern Temperate Forest	04HBL007658	BOLD:AAA2867	Erebidae	Bleptina	Bleptina caradrinalis	45.0833	-67.0667
Eastern Temperate Forest	04HBL007622	BOLD:AAA2867	Erebidae	Bleptina	Bleptina caradrinalis	45.0833	-67.0667
Eastern Temperate Forest	04HBL007680	BOLD:AAA2867	Erebidae	Bleptina	Bleptina caradrinalis	45.0833	-67.0667
Eastern Temperate Forest	DH013213	BOLD:AAA2867	Erebidae	Bleptina	Bleptina caradrinalis	45.596	-73.255
Eastern Temperate Forest	MNBTT-096	BOLD:AAA2867	Erebidae	Bleptina	Bleptina caradrinalis	45.85	-67.7
Eastern Temperate Forest	MNBTT-268	BOLD:AAA2867	Erebidae	Bleptina	Bleptina caradrinalis	45.85	-67.7
Eastern Temperate Forest	MNBTT-269	BOLD:AAA2867	Erebidae	Bleptina	Bleptina caradrinalis	45.85	-67.7
Eastern Temperate Forest	MNBTT-996	BOLD:AAA2867	Erebidae	Bleptina	Bleptina caradrinalis	46	-66.18
Eastern Temperate Forest	MNBTT-994	BOLD:AAA2867	Erebidae	Bleptina	Bleptina caradrinalis	46	-66.18
Eastern Temperate Forest	MNBTT-092	BOLD:AAA2867	Erebidae	Bleptina	Bleptina caradrinalis	46	-66.18
Eastern Temperate Forest	MNBTT-999	BOLD:AAA2867	Erebidae	Bleptina	Bleptina caradrinalis	46	-66.18
Eastern Temperate Forest	MNBTT-998	BOLD:AAA2867	Erebidae	Bleptina	Bleptina caradrinalis	46	-66.18
Eastern Temperate Forest	MNBTT-1000	BOLD:AAA2867	Erebidae	Bleptina	Bleptina caradrinalis	46	-66.18
Eastern Temperate Forest	MNBTT-995	BOLD:AAA2867	Erebidae	Bleptina	Bleptina caradrinalis	46	-66.18
Eastern Temperate Forest	MNBTT-997	BOLD:AAA2867	Erebidae	Bleptina	Bleptina caradrinalis	46	-66.18
Eastern Temperate Forest	DH012344	BOLD:AAA2867	Erebidae	Bleptina	Bleptina caradrinalis	46.379	-71.832
Eastern Temperate Forest	06-FLOR-2347	BOLD:AAB6101	Erebidae	Caenurgia	Caenurgia chloropha	27.185	-81.3407
Eastern Temperate Forest	06-FLOR-1420	BOLD:AAB6101	Erebidae	Caenurgia	Caenurgia chloropha	27.21	-81.349
Eastern Temperate Forest	06-FLOR-0905	BOLD:AAB6101	Erebidae	Caenurgia	Caenurgia chloropha	29.739	-81.843
Eastern Temperate Forest	06-FLOR-0910	BOLD:AAB6101	Erebidae	Caenurgia	Caenurgia chloropha	29.739	-81.843
Eastern Temperate Forest	06-FLOR-0904	BOLD:AAB6101	Erebidae	Caenurgia	Caenurgia chloropha	29.739	-81.843
Eastern Temperate Forest	06-FLOR-0891	BOLD:AAB6101	Erebidae	Caenurgia	Caenurgia chloropha	29.739	-81.843
Eastern Temperate Forest	1401-020603-TX	BOLD:AAB6101	Erebidae	Caenurgia	Caenurgia chloropha	30.551	-95.129
Eastern Temperate Forest	06-JKA-0043	BOLD:AAB6101	Erebidae	Caenurgia	Caenurgia chloropha	31.18	-83.789
Eastern Temperate Forest	06-JKA-0044	BOLD:AAB6101	Erebidae	Caenurgia	Caenurgia chloropha	31.18	-83.789
Eastern Temperate Forest	09BBLEP-04464	BOLD:AAB6101	Erebidae	Caenurgia	Caenurgia chloropha	33.5105	-88.7381
Eastern Temperate Forest	09BBLEP-04479	BOLD:AAB6101	Erebidae	Caenurgia	Caenurgia chloropha	33.5105	-88.7381
Eastern Temperate Forest	06-JKA-0307	BOLD:AAB6101	Erebidae	Caenurgia	Caenurgia chloropha	34.415	-85.105
Eastern Temperate Forest	05-NCCC-020	BOLD:AAB6101	Erebidae	Caenurgia	Caenurgia chloropha	34.7682	-76.8743
Eastern Temperate Forest	05-NCCC-019	BOLD:AAB6101	Erebidae	Caenurgia	Caenurgia chloropha	34.9003	-76.9456
Eastern Temperate Forest	DNA-ATBI-0551	BOLD:AAB6101	Erebidae	Caenurgia	Caenurgia chloropha	35.7186	-83.8202
Eastern Temperate Forest	BGS03947	BOLD:AAB6101	Erebidae	Caenurgia	Caenurgia chloropha	35.8086	-83.2382
Eastern Temperate Forest	DNA-ATBI-0550	BOLD:AAB6101	Erebidae	Caenurgia	Caenurgia chloropha	35.8373	-83.1919
Eastern Temperate Forest	06-SUSA-0020	BOLD:AAB6101	Erebidae	Caenurgia	Caenurgia chloropha	37.217	-88.333
Eastern Temperate Forest	BGS03950	BOLD:AAA4171	Erebidae	Caenurgina	Caenurgina crassiuscula	35.586	-83.073
Eastern Temperate Forest	BGS03948	BOLD:AAA4171	Erebidae	Caenurgina	Caenurgina crassiuscula	35.594	-83.842
Eastern Temperate Forest	BGS03653	BOLD:AAA4171	Erebidae	Caenurgina	Caenurgina crassiuscula	35.611	-83.425
Eastern Temperate Forest	BGS03949	BOLD:AAA4171	Erebidae	Caenurgina	Caenurgina crassiuscula	35.8086	-83.2382
Eastern Temperate Forest	DNA-ATBI-2909	BOLD:AAA4171	Erebidae	Caenurgina	Caenurgina crassiuscula	35.8099	-83.2312
Eastern Temperate Forest	DNA-ATBI-0632	BOLD:AAA4171	Erebidae	Caenurgina	Caenurgina crassiuscula	35.8373	-83.1919
Eastern Temperate Forest	DNA-ATBI-0631	BOLD:AAA4171	Erebidae	Caenurgina	Caenurgina crassiuscula	35.8373	-83.1919
Eastern Temperate Forest	06-NCNW-0111	BOLD:AAA4171	Erebidae	Caenurgina	Caenurgina crassiuscula	36.59	-81.339
Eastern Temperate Forest	5567-210808-IN	BOLD:AAB0200	Erebidae	Caenurgina	Caenurgina erechtea	37.822	-87.991
Eastern Temperate Forest	5568-210808-IN	BOLD:AAB0200	Erebidae	Caenurgina	Caenurgina erechtea	37.822	-87.991
Eastern Temperate Forest	1404-140802-IN	BOLD:AAA4171	Erebidae	Caenurgina	Caenurgina crassiuscula	37.832	-87.984
Eastern Temperate Forest	SNS10IL-00416	BOLD:AAA4171	Erebidae	Caenurgina	Caenurgina crassiuscula	38.226	-88.185
Eastern Temperate Forest	SNS10IL-01117	BOLD:AAA4171	Erebidae	Caenurgina	Caenurgina crassiuscula	38.226	-88.185
Eastern Temperate Forest	PPBP-0651	BOLD:AAA4171	Erebidae	Caenurgina	Caenurgina crassiuscula	41.93	-82.51
Eastern Temperate Forest	BIOUG03683-G11	BOLD:AAA4171	Erebidae	Caenurgina	Caenurgina crassiuscula	41.939	-82.516
Eastern Temperate Forest	BIOUG03216-F04	BOLD:AAA4171	Erebidae	Caenurgina	Caenurgina crassiuscula	41.939	-82.516
Eastern Temperate Forest	BIOUG03683-A09	BOLD:AAA4171	Erebidae	Caenurgina	Caenurgina crassiuscula	41.939	-82.516
Eastern Temperate Forest	BIOUG03216-G09	BOLD:AAA4171	Erebidae	Caenurgina	Caenurgina crassiuscula	41.939	-82.516
Eastern Temperate Forest	BIOUG03216-E06	BOLD:AAA4171	Erebidae	Caenurgina	Caenurgina crassiuscula	41.939	-82.516
Eastern Temperate Forest	2005-ONT-1950	BOLD:AAA4171	Erebidae	Caenurgina	Caenurgina crassiuscula	43.537	-80.134
Eastern Temperate Forest	2005-ONT-898	BOLD:AAA4171	Erebidae	Caenurgina	Caenurgina crassiuscula	43.537	-80.134
Eastern Temperate Forest	moth138.01	BOLD:AAA4171	Erebidae	Caenurgina	Caenurgina crassiuscula	43.537	-80.134
Eastern Temperate Forest	2005-ONT-1998	BOLD:AAA4171	Erebidae	Caenurgina	Caenurgina crassiuscula	43.537	-80.134
Eastern Temperate Forest	2006-ONT-1220	BOLD:AAA4171	Erebidae	Caenurgina	Caenurgina crassiuscula	43.537	-80.134
Eastern Temperate Forest	Moth4153.03	BOLD:AAA4171	Erebidae	Caenurgina	Caenurgina crassiuscula	43.537	-80.134
Eastern Temperate Forest	2005-ONT-2032	BOLD:AAA4171	Erebidae	Caenurgina	Caenurgina crassiuscula	43.537	-80.134
Eastern Temperate Forest	04HBL005044	BOLD:AAA4171	Erebidae	Caenurgina	Caenurgina crassiuscula	43.537	-80.134
Eastern Temperate Forest	04HBL006990	BOLD:AAA4171	Erebidae	Caenurgina	Caenurgina crassiuscula	43.537	-80.134
Eastern Temperate Forest	HLC-10345	BOLD:AAA4171	Erebidae	Caenurgina	Caenurgina crassiuscula	43.537	-80.134
Eastern Temperate Forest	2005-ONT-1901	BOLD:AAA4171	Erebidae	Caenurgina	Caenurgina crassiuscula	43.537	-80.134
Eastern Temperate Forest	CAEN1.00	BOLD:AAA4171	Erebidae	Caenurgina	Caenurgina crassiuscula	43.537	-80.134
Eastern Temperate Forest	04HBL007291	BOLD:AAA4171	Erebidae	Caenurgina	Caenurgina crassiuscula	43.537	-80.134
Eastern Temperate Forest	04HBL006070	BOLD:AAA4171	Erebidae	Caenurgina	Caenurgina crassiuscula	43.537	-80.134
Eastern Temperate Forest	04HBL006089	BOLD:AAA4171	Erebidae	Caenurgina	Caenurgina crassiuscula	43.537	-80.134
Eastern Temperate Forest	moth144.01	BOLD:AAA4171	Erebidae	Caenurgina	Caenurgina crassiuscula	43.537	-80.134
Eastern Temperate Forest	2005-ONT-676	BOLD:AAA4171	Erebidae	Caenurgina	Caenurgina crassiuscula	43.537	-80.134
Eastern Temperate Forest	04HBL006034	BOLD:AAA4171	Erebidae	Caenurgina	Caenurgina crassiuscula	43.537	-80.134
Eastern Temperate Forest	04HBL007510	BOLD:AAA4171	Erebidae	Caenurgina	Caenurgina crassiuscula	43.537	-80.134
Eastern Temperate Forest	2005-ONT-1261	BOLD:AAA4171	Erebidae	Caenurgina	Caenurgina crassiuscula	43.537	-80.134
Eastern Temperate Forest	HLC-10384	BOLD:AAA4171	Erebidae	Caenurgina	Caenurgina crassiuscula	43.537	-80.134
Eastern Temperate Forest	HLC-10366	BOLD:AAA4171	Erebidae	Caenurgina	Caenurgina crassiuscula	43.537	-80.134
Eastern Temperate Forest	04HBL007283	BOLD:AAA4171	Erebidae	Caenurgina	Caenurgina crassiuscula	43.537	-80.134
Eastern Temperate Forest	04HBL006800	BOLD:AAA4171	Erebidae	Caenurgina	Caenurgina crassiuscula	43.537	-80.134
Eastern Temperate Forest	BIOUG07901-E11	BOLD:AAA4171	Erebidae	Caenurgina	Caenurgina crassiuscula	43.8591	-79.209
Eastern Temperate Forest	BIOUG01862-E06	BOLD:AAA4171	Erebidae	Caenurgina	Caenurgina crassiuscula	44.349	-76.895
Eastern Temperate Forest	08OEC-155	BOLD:AAA4171	Erebidae	Caenurgina	Caenurgina crassiuscula	44.564	-78.505
Eastern Temperate Forest	08OEC-225	BOLD:AAA4171	Erebidae	Caenurgina	Caenurgina crassiuscula	44.564	-78.505
Eastern Temperate Forest	08OEC-234	BOLD:AAA4171	Erebidae	Caenurgina	Caenurgina crassiuscula	44.564	-78.505
Eastern Temperate Forest	08OEC-028	BOLD:AAA4171	Erebidae	Caenurgina	Caenurgina crassiuscula	44.57	-78.5
Eastern Temperate Forest	08OEC-029	BOLD:AAA4171	Erebidae	Caenurgina	Caenurgina crassiuscula	44.57	-78.5
Eastern Temperate Forest	05-NBSTA-382	BOLD:AAA4171	Erebidae	Caenurgina	Caenurgina crassiuscula	45.0833	-67.0667
Eastern Temperate Forest	PPBP-1228	BOLD:AAA4171	Erebidae	Caenurgina	Caenurgina crassiuscula	45.19	-81.58
Eastern Temperate Forest	MNBTT-1015	BOLD:AAA4171	Erebidae	Caenurgina	Caenurgina crassiuscula	45.49	-67.44
Eastern Temperate Forest	09BBELE-1509	BOLD:AAA4171	Erebidae	Caenurgina	Caenurgina crassiuscula	45.582	-64.986
Eastern Temperate Forest	DH004506	BOLD:AAA4171	Erebidae	Caenurgina	Caenurgina crassiuscula	45.596	-73.255
Eastern Temperate Forest	DH007612	BOLD:AAA4171	Erebidae	Caenurgina	Caenurgina crassiuscula	45.596	-73.255
Eastern Temperate Forest	DH001746	BOLD:AAA4171	Erebidae	Caenurgina	Caenurgina crassiuscula	45.798	-73.09
Eastern Temperate Forest	MNBTT-281	BOLD:AAA4171	Erebidae	Caenurgina	Caenurgina crassiuscula	45.85	-67.7
Eastern Temperate Forest	14-NCCC-182	BOLD:AAD2635	Erebidae	Calyptra	Calyptra canadensis	35.921	-82.78
Eastern Temperate Forest	2006-ONT-1000	BOLD:AAD2635	Erebidae	Calyptra	Calyptra canadensis	43.537	-80.134
Eastern Temperate Forest	CNCLEP 92312	BOLD:AAD5856	Erebidae	Carteris	Carteris oculatalis	27.0417	-82.0833
Eastern Temperate Forest	06-FLOR-1673	BOLD:ACF4808	Erebidae	Catocala	Catocala jair	27.183	-81.3514
Eastern Temperate Forest	06-FLOR-1196	BOLD:ACF4808	Erebidae	Catocala	Catocala jair	27.183	-81.3514
Eastern Temperate Forest	06-FLOR-1663	BOLD:ACF4808	Erebidae	Catocala	Catocala jair	27.183	-81.3514
Eastern Temperate Forest	06-FLOR-1190	BOLD:ACF4808	Erebidae	Catocala	Catocala jair	27.183	-81.3514
Eastern Temperate Forest	06-FLOR-2006	BOLD:ACF4808	Erebidae	Catocala	Catocala jair	27.183	-81.3514
Eastern Temperate Forest	06-FLOR-2337	BOLD:ACF4808	Erebidae	Catocala	Catocala jair	27.185	-81.3407
Eastern Temperate Forest	06-FLOR-2351	BOLD:ACF4808	Erebidae	Catocala	Catocala jair	27.185	-81.3407
Eastern Temperate Forest	06-FLOR-1748	BOLD:ACF4808	Erebidae	Catocala	Catocala jair	27.185	-81.3407
Eastern Temperate Forest	06-FLOR-1076	BOLD:ACF4808	Erebidae	Catocala	Catocala jair	27.185	-81.3407
Eastern Temperate Forest	06-FLOR-1078	BOLD:ACF4808	Erebidae	Catocala	Catocala jair	27.185	-81.3407
Eastern Temperate Forest	06-FLOR-1079	BOLD:ACF4808	Erebidae	Catocala	Catocala jair	27.185	-81.3407
Eastern Temperate Forest	06-FLOR-1754	BOLD:ACF4808	Erebidae	Catocala	Catocala lineella	27.185	-81.3407
Eastern Temperate Forest	06-FLOR-1059	BOLD:AAB0903	Erebidae	Catocala	Catocala umbrosa	27.185	-81.3407
Eastern Temperate Forest	BIOUG01421-E09	BOLD:ABY7551	Erebidae	Catocala	Catocala similis	27.209	-81.462
Eastern Temperate Forest	06-FLOR-1434	BOLD:ACF4808	Erebidae	Catocala	Catocala jair	27.21	-81.349
Eastern Temperate Forest	06-FLOR-1428	BOLD:ACF4808	Erebidae	Catocala	Catocala jair	27.21	-81.349
Eastern Temperate Forest	BIOUG01421-B07	BOLD:AAB9017	Erebidae	Catocala	Catocala muliercula	27.246	-82.314
Eastern Temperate Forest	3972-COI-08		Erebidae	Catocala	Catocala jair	27.26	-81.36
Eastern Temperate Forest	3974-COI-08		Erebidae	Catocala	Catocala jair	27.26	-81.36
Eastern Temperate Forest	3975-COI-08		Erebidae	Catocala	Catocala jair	27.26	-81.36
Eastern Temperate Forest	3973-COI-08.1	BOLD:ACF4808	Erebidae	Catocala	Catocala jair	27.26	-81.36
Eastern Temperate Forest	3972-COI-08.1	BOLD:ACF4808	Erebidae	Catocala	Catocala jair	27.26	-81.36
Eastern Temperate Forest	3975-COI-08.1	BOLD:ACF4808	Erebidae	Catocala	Catocala jair	27.26	-81.36
Eastern Temperate Forest	3973-COI-08		Erebidae	Catocala	Catocala jair	27.26	-81.36
Eastern Temperate Forest	3974-COI-08.1	BOLD:ACF4808	Erebidae	Catocala	Catocala jair	27.26	-81.36
Eastern Temperate Forest	BIOUG01369-E03	BOLD:AAA5644	Erebidae	Catocala	Catocala amica	27.582	-81.044
Eastern Temperate Forest	BIOUG01415-E08	BOLD:AAA5644	Erebidae	Catocala	Catocala amica	27.582	-81.044
Eastern Temperate Forest	BIOUG01421-C04	BOLD:AAB0903	Erebidae	Catocala	Catocala ilia	27.582	-81.044
Eastern Temperate Forest	BIOUG01415-H02	BOLD:AAB0903	Erebidae	Catocala	Catocala ilia	27.582	-81.044
Eastern Temperate Forest	BIOUG01369-C09	BOLD:AAB0903	Erebidae	Catocala	Catocala ilia	27.582	-81.044
Eastern Temperate Forest	BIOUG01420-B09	BOLD:AAB3488	Erebidae	Catocala	Catocala micronympha	27.582	-81.044
Eastern Temperate Forest	BIOUG01454-A09	BOLD:AAB3488	Erebidae	Catocala	Catocala micronympha	27.582	-81.044
Eastern Temperate Forest	BIOUG01420-A03	BOLD:AAB0903	Erebidae	Catocala	Catocala umbrosa	27.582	-81.044
Eastern Temperate Forest	BIOUG01421-C01	BOLD:AAB0903	Erebidae	Catocala	Catocala umbrosa	27.582	-81.044
Eastern Temperate Forest	313-35-220502-FL	BOLD:AAC4717	Erebidae	Catocala	Catocala delilah	28.202	-82.6669
Eastern Temperate Forest	9246-010709-TE	BOLD:AAA9558	Erebidae	Catocala	Catocala neogama	28.414	-97.801
Eastern Temperate Forest	2187-C01-07	BOLD:AAA5644	Erebidae	Catocala	Catocala lineella	28.649	-82.337
Eastern Temperate Forest	2095-CO1-07	BOLD:AAA5644	Erebidae	Catocala	Catocala lineella	28.649	-82.337
Eastern Temperate Forest	873-COI-06	BOLD:AAA5644	Erebidae	Catocala	Catocala lineella	28.6493	-82.3379
Eastern Temperate Forest	879-COI-06	BOLD:ACF0904	Erebidae	Catocala	Catocala n. sp. Schweitzer	28.6493	-82.338
Eastern Temperate Forest	878-COI-06	BOLD:ACF0904	Erebidae	Catocala	Catocala n. sp. Schweitzer	28.6493	-82.338
Eastern Temperate Forest	3324-COI-08	BOLD:AAA5644	Erebidae	Catocala	Catocala lineella	28.6494	-82.3379
Eastern Temperate Forest	3328-COI-08	BOLD:AAA5644	Erebidae	Catocala	Catocala lineella	28.6494	-82.3379
Eastern Temperate Forest	3340-COI-08	BOLD:AAA5644	Erebidae	Catocala	Catocala lineella	28.6494	-82.3379
Eastern Temperate Forest	3331-COI-08	BOLD:AAA5644	Erebidae	Catocala	Catocala lineella	28.6494	-82.3379
Eastern Temperate Forest	512-8801-010506-FL	BOLD:AAB0903	Erebidae	Catocala	Catocala ilia	28.6969	-82.405
Eastern Temperate Forest	511-8801-020506-FL	BOLD:AAB0903	Erebidae	Catocala	Catocala ilia	28.6969	-82.405
Eastern Temperate Forest	521-8801-020605-FL	BOLD:AAB0903	Erebidae	Catocala	Catocala umbrosa	28.6969	-82.405
Eastern Temperate Forest	571-8844-040605-FL	BOLD:AAD0142	Erebidae	Catocala	Catocala amestris	28.697	-82.401
Eastern Temperate Forest	581-8849-030506-FL	BOLD:AAA6877	Erebidae	Catocala	Catocala andromedae	28.697	-82.401
Eastern Temperate Forest	244-49-010506-FL	BOLD:AAA6877	Erebidae	Catocala	Catocala andromedae	28.697	-82.405
Eastern Temperate Forest	227-01-050506-FL	BOLD:ABZ3836	Erebidae	Catocala	Catocala coccinata sinuosa	28.697	-82.41
Eastern Temperate Forest	092-77-020506-FL	BOLD:ACE7219	Erebidae	Catocala	Catocala connubialis	28.697	-82.405
Eastern Temperate Forest	114-72-030605-FL	BOLD:AAB8286	Erebidae	Catocala	Catocala consors	28.697	-82.402
Eastern Temperate Forest	113-72-030605-FL	BOLD:AAB8286	Erebidae	Catocala	Catocala consors	28.697	-82.402
Eastern Temperate Forest	272-73-020506-FL	BOLD:ABZ2889	Erebidae	Catocala	Catocala epione	28.697	-82.405
Eastern Temperate Forest	159-01-050506-FL	BOLD:AAB0903	Erebidae	Catocala	Catocala ilia	28.697	-82.402
Eastern Temperate Forest	149-94-040602-FL	BOLD:ACE7470	Erebidae	Catocala	Catocala lacrymosa	28.697	-82.402
Eastern Temperate Forest	20352-030506-FL	BOLD:AAA6877	Erebidae	Catocala	Catocala louiseae	28.697	-82.34
Eastern Temperate Forest	584-8848-060606-FL	BOLD:AAA6877	Erebidae	Catocala	Catocala louiseae	28.697	-82.401
Eastern Temperate Forest	20351-030605-FL	BOLD:AAA6877	Erebidae	Catocala	Catocala louiseae	28.697	-82.34
Eastern Temperate Forest	586-8849-050506-FL	BOLD:AAA6877	Erebidae	Catocala	Catocala louiseae	28.697	-82.401
Eastern Temperate Forest	452-8774-020605-FL	BOLD:AAB9017	Erebidae	Catocala	Catocala muliercula	28.697	-82.402
Eastern Temperate Forest	3306-COI-08	BOLD:AAA5644	Erebidae	Catocala	Catocala lineella	28.6977	-82.3919
Eastern Temperate Forest	3318-COI-08	BOLD:AAA5644	Erebidae	Catocala	Catocala lineella	28.6977	-82.3919
Eastern Temperate Forest	3327-COI-08	BOLD:AAA5644	Erebidae	Catocala	Catocala lineella	28.6977	-82.3919
Eastern Temperate Forest	3319-COI-08	BOLD:AAA5644	Erebidae	Catocala	Catocala lineella	28.6977	-82.3919
Eastern Temperate Forest	871-COI-06	BOLD:AAA5644	Erebidae	Catocala	Catocala lineella	28.6977	-82.4012
Eastern Temperate Forest	3309-COI-08		Erebidae	Catocala	Catocala lineella	28.6977	-82.3919
Eastern Temperate Forest	3320-COI-08	BOLD:AAA5644	Erebidae	Catocala	Catocala lineella	28.6977	-82.3919
Eastern Temperate Forest	3323-COI-08	BOLD:AAA5644	Erebidae	Catocala	Catocala lineella	28.6977	-82.3919
Eastern Temperate Forest	872-COI-06	BOLD:ACF0904	Erebidae	Catocala	Catocala n. sp. Schweitzer	28.6977	-82.4012
Eastern Temperate Forest	216-01-040605-FL	BOLD:AAD0142	Erebidae	Catocala	Catocala amestris	28.698	-82.401
Eastern Temperate Forest	246-49-300406-FL	BOLD:AAA6877	Erebidae	Catocala	Catocala andromedae	28.698	-82.401
Eastern Temperate Forest	245-49-300406-FL	BOLD:AAA6877	Erebidae	Catocala	Catocala andromedae	28.698	-82.401
Eastern Temperate Forest	270-72-300406-FL	BOLD:AAC4282	Erebidae	Catocala	Catocala clintonii	28.698	-82.402
Eastern Temperate Forest	282-76-020506-FL	BOLD:AAB3488	Erebidae	Catocala	Catocala micronympha	28.698	-82.401
Eastern Temperate Forest	091-76-180505-FL	BOLD:AAB3488	Erebidae	Catocala	Catocala micronympha	28.698	-82.401
Eastern Temperate Forest	281-76-040506-FL	BOLD:AAB3488	Erebidae	Catocala	Catocala micronympha	28.698	-82.401
Eastern Temperate Forest	264-63-300406-FL	BOLD:AAA7679	Erebidae	Catocala	Catocala mira	28.698	-82.401
Eastern Temperate Forest	261-63-300406-FL	BOLD:AAA7679	Erebidae	Catocala	Catocala mira	28.698	-82.401
Eastern Temperate Forest	274-74-050506-FL	BOLD:AAB9017	Erebidae	Catocala	Catocala muliercula	28.698	-82.401
Eastern Temperate Forest	164-01-010506-FL	BOLD:AAB0903	Erebidae	Catocala	Catocala umbrosa	28.698	-82.401
Eastern Temperate Forest	260-69-300406-FL	BOLD:ACE4888	Erebidae	Catocala	Catocala alabamae	28.699	-82.404
Eastern Temperate Forest	334-44-060506-FL	BOLD:AAD0142	Erebidae	Catocala	Catocala amestris	28.699	-82.399
Eastern Temperate Forest	335-44-030605-FL	BOLD:AAD0142	Erebidae	Catocala	Catocala amestris	28.699	-82.399
Eastern Temperate Forest	243-49-300406-FL	BOLD:AAA6877	Erebidae	Catocala	Catocala andromedae	28.699	-82.404
Eastern Temperate Forest	192-32-160604-FL	BOLD:ACF5142	Erebidae	Catocala	Catocala carissima	28.699	-82.402
Eastern Temperate Forest	226-01-030506-FL	BOLD:ABZ3836	Erebidae	Catocala	Catocala coccinata sinuosa	28.699	-82.399
Eastern Temperate Forest	9569-060506-FL	BOLD:ABZ3836	Erebidae	Catocala	Catocala coccinata sinuosa	28.699	-82.399
Eastern Temperate Forest	224-01-030506-FL	BOLD:ABZ3836	Erebidae	Catocala	Catocala coccinata sinuosa	28.699	-82.404
Eastern Temperate Forest	225-01-030506-FL	BOLD:ABZ3836	Erebidae	Catocala	Catocala coccinata sinuosa	28.699	-82.399
Eastern Temperate Forest	814-190505-FL	BOLD:AAB8286	Erebidae	Catocala	Catocala consors	28.699	-82.407
Eastern Temperate Forest	115-72-030605-FL	BOLD:AAB8286	Erebidae	Catocala	Catocala consors	28.699	-82.402
Eastern Temperate Forest	447-8772-020506-FL	BOLD:AAB8286	Erebidae	Catocala	Catocala consors	28.699	-82.404
Eastern Temperate Forest	271-73-030506-FL	BOLD:ABZ2889	Erebidae	Catocala	Catocala epione	28.699	-82.399
Eastern Temperate Forest	065-47-010506-FL	BOLD:AAA6134	Erebidae	Catocala	Catocala gracilis	28.699	-82.399
Eastern Temperate Forest	238-48-030506-FL	BOLD:AAA6877	Erebidae	Catocala	Catocala louiseae	28.699	-82.404
Eastern Temperate Forest	239-48-300406-FL	BOLD:AAA6877	Erebidae	Catocala	Catocala louiseae	28.699	-82.404
Eastern Temperate Forest	241-48-030506-FL	BOLD:AAA6877	Erebidae	Catocala	Catocala louiseae	28.699	-82.404
Eastern Temperate Forest	277-76-030506-FL	BOLD:AAB3488	Erebidae	Catocala	Catocala micronympha	28.699	-82.399
Eastern Temperate Forest	276-76-030506-FL	BOLD:AAB3488	Erebidae	Catocala	Catocala micronympha	28.699	-82.404
Eastern Temperate Forest	278-76-300406-FL	BOLD:AAB3488	Erebidae	Catocala	Catocala micronympha	28.699	-82.399
Eastern Temperate Forest	083-63-070505-FL	BOLD:AAA7679	Erebidae	Catocala	Catocala mira	28.699	-82.399
Eastern Temperate Forest	273-74-030506-FL	BOLD:AAB9017	Erebidae	Catocala	Catocala muliercula	28.699	-82.399
Eastern Temperate Forest	266-73-050506-FL	BOLD:ABY7551	Erebidae	Catocala	Catocala similis	28.699	-82.399
Eastern Temperate Forest	265-73-010506-FL	BOLD:ABY7551	Erebidae	Catocala	Catocala similis	28.699	-82.404
Eastern Temperate Forest	3330-COI-08	BOLD:AAA5644	Erebidae	Catocala	Catocala lineella	28.6992	-82.4085
Eastern Temperate Forest	10562-230512-FL	BOLD:AAA5644	Erebidae	Catocala	Catocala jair	28.7	-82.4
Eastern Temperate Forest	056-35-040605-FL	BOLD:AAC4717	Erebidae	Catocala	Catocala delilah	28.714	-82.41
Eastern Temperate Forest	057-35-040605-FL	BOLD:AAC4717	Erebidae	Catocala	Catocala delilah	28.714	-82.41
Eastern Temperate Forest	315-35-050605-FL	BOLD:AAC4717	Erebidae	Catocala	Catocala delilah	28.714	-82.41
Eastern Temperate Forest	354-35-140603-FL	BOLD:AAC4717	Erebidae	Catocala	Catocala delilah	28.714	-82.4098
Eastern Temperate Forest	314-35-050605-FL	BOLD:AAC4717	Erebidae	Catocala	Catocala delilah	28.714	-82.41
Eastern Temperate Forest	286-79-140603-FL	BOLD:AAA5644	Erebidae	Catocala	Catocala jair	28.714	-82.4098
Eastern Temperate Forest	069-48-080506-FL	BOLD:AAA6877	Erebidae	Catocala	Catocala louiseae	28.714	-82.41
Eastern Temperate Forest	339-48-050605-FL	BOLD:AAA6877	Erebidae	Catocala	Catocala louiseae	28.714	-82.41
Eastern Temperate Forest	3304-COI-08	BOLD:AAA5644	Erebidae	Catocala	Catocala amica	28.7164	-82.41
Eastern Temperate Forest	089-69-050581-FL	BOLD:ACE4888	Erebidae	Catocala	Catocala alabamae	28.7324	-82.303
Eastern Temperate Forest	167-01-200506-FL	BOLD:AAB0903	Erebidae	Catocala	Catocala umbrosa	28.752	-82.1664
Eastern Temperate Forest	3305-COI-08	BOLD:AAA5644	Erebidae	Catocala	Catocala amica	28.7565	-82.1646
Eastern Temperate Forest	3303-COI-08	BOLD:AAA5644	Erebidae	Catocala	Catocala amica	28.7565	-82.1646
Eastern Temperate Forest	867-COI-06	BOLD:AAA5644	Erebidae	Catocala	Catocala lineella	28.7565	-82.1646
Eastern Temperate Forest	3322-COI-08	BOLD:AAA5644	Erebidae	Catocala	Catocala lineella	28.7565	-82.1646
Eastern Temperate Forest	CNCNoctuoidea12819	BOLD:AAB0903	Erebidae	Catocala	Catocala ilia	29.283	-82.133
Eastern Temperate Forest	CNCNoctuoidea12818	BOLD:AAB0903	Erebidae	Catocala	Catocala umbrosa	29.283	-82.133
Eastern Temperate Forest	CNCNoctuoidea12821	BOLD:AAB0903	Erebidae	Catocala	Catocala umbrosa	29.283	-82.133
Eastern Temperate Forest	CNCNoctuoidea12820	BOLD:AAB0903	Erebidae	Catocala	Catocala umbrosa	29.283	-82.133
Eastern Temperate Forest	20282-100606-FL	BOLD:ACF4808	Erebidae	Catocala	Catocala jair	29.3	-81.8
Eastern Temperate Forest	20283-170605-FL	BOLD:ACF4808	Erebidae	Catocala	Catocala jair	29.3	-81.8
Eastern Temperate Forest	353-74-060506-FL	BOLD:AAD7106	Erebidae	Catocala	Catocala minuta	29.536	-83.3764
Eastern Temperate Forest	922-040606-FL	BOLD:AAA5644	Erebidae	Catocala	Catocala amica	29.5647	-83.3799
Eastern Temperate Forest	9102-270710-FL	BOLD:AAB7092	Erebidae	Catocala	Catocala piatrix	29.566	-82.365
Eastern Temperate Forest	5867-080608-TX	BOLD:AAA7679	Erebidae	Catocala	Catocala mira	29.5878	-97.583
Eastern Temperate Forest	5015-080608-MS	BOLD:ACE7470	Erebidae	Catocala	Catocala agrippina	29.589	-97.586
Eastern Temperate Forest	5017-080608-MS	BOLD:ACE7470	Erebidae	Catocala	Catocala agrippina	29.589	-97.586
Eastern Temperate Forest	5016-080608-MS	BOLD:ACE7470	Erebidae	Catocala	Catocala agrippina	29.589	-97.586
Eastern Temperate Forest	5018-080608-MS	BOLD:ACE7470	Erebidae	Catocala	Catocala agrippina	29.589	-97.586
Eastern Temperate Forest	5021-080608-MS	BOLD:ACE4888	Erebidae	Catocala	Catocala alabamae	29.589	-97.586
Eastern Temperate Forest	7372-COI-09	BOLD:ACE4888	Erebidae	Catocala	Catocala alabamae	29.589	-97.583
Eastern Temperate Forest	9186-190510-TX	BOLD:ACE4888	Erebidae	Catocala	Catocala alabamae	29.589	-97.583
Eastern Temperate Forest	7371-COI-09	BOLD:ACE4888	Erebidae	Catocala	Catocala alabamae	29.589	-97.583
Eastern Temperate Forest	7308-COI-09	BOLD:ACE4888	Erebidae	Catocala	Catocala alabamae	29.589	-97.583
Eastern Temperate Forest	5019-080608-MS	BOLD:AAB8332	Erebidae	Catocala	Catocala amatrix	29.589	-97.586
Eastern Temperate Forest	3976-COI-08		Erebidae	Catocala	Catocala amica sp. 3	29.589	-97.584
Eastern Temperate Forest	5014-080608-MS	BOLD:ACE7470	Erebidae	Catocala	Catocala maestosa	29.589	-97.586
Eastern Temperate Forest	7149-COI-09	BOLD:ACF4237	Erebidae	Catocala	Catocala pretiosa texarkana	29.589	-97.583
Eastern Temperate Forest	7148-COI-09	BOLD:ACF4237	Erebidae	Catocala	Catocala pretiosa texarkana	29.589	-97.583
Eastern Temperate Forest	5013-080608-MS	BOLD:ACE7470	Erebidae	Catocala	Catocala ulalume	29.589	-97.586
Eastern Temperate Forest	3976-COI-08.1	BOLD:AAA5644	Erebidae	Catocala	Catocala amica	29.5894	-97.584
Eastern Temperate Forest	762-020506-FL	BOLD:ACE4888	Erebidae	Catocala	Catocala alabamae	29.599	-82.365
Eastern Temperate Forest	808-020506-FL	BOLD:ACE4888	Erebidae	Catocala	Catocala alabamae	29.599	-82.365
Eastern Temperate Forest	763-020506-FL	BOLD:ACE4888	Erebidae	Catocala	Catocala alabamae	29.599	-82.365
Eastern Temperate Forest	761-020506-FL	BOLD:ACE4888	Erebidae	Catocala	Catocala alabamae	29.599	-82.365
Eastern Temperate Forest	760-020506-FL	BOLD:ACE4888	Erebidae	Catocala	Catocala alabamae	29.599	-82.365
Eastern Temperate Forest	2152-COI-07	BOLD:AAA5644	Erebidae	Catocala	Catocala amica	29.599	-82.3655
Eastern Temperate Forest	2151-COI-07	BOLD:AAA5644	Erebidae	Catocala	Catocala amica	29.599	-82.3655
Eastern Temperate Forest	2153-COI-07	BOLD:AAA5644	Erebidae	Catocala	Catocala amica	29.599	-82.3655
Eastern Temperate Forest	9096-090610-FL	BOLD:ABZ7619	Erebidae	Catocala	Catocala cara	29.599	-82.365
Eastern Temperate Forest	9098-280610-FL	BOLD:ABZ7619	Erebidae	Catocala	Catocala cara	29.599	-82.365
Eastern Temperate Forest	9095-310510-FL	BOLD:ABZ7619	Erebidae	Catocala	Catocala cara	29.599	-82.365
Eastern Temperate Forest	9099-020710-FL	BOLD:ABZ7619	Erebidae	Catocala	Catocala cara	29.599	-82.365
Eastern Temperate Forest	9097-280610-FL	BOLD:ABZ7619	Erebidae	Catocala	Catocala cara	29.599	-82.365
Eastern Temperate Forest	11-MISC-665	BOLD:ABZ3836	Erebidae	Catocala	Catocala coccinata sinuosa	29.599	-82.365
Eastern Temperate Forest	9100-040506-FL	BOLD:AAB0903	Erebidae	Catocala	Catocala ilia	29.599	-82.365
Eastern Temperate Forest	11-MISC-658	BOLD:ACE7470	Erebidae	Catocala	Catocala lacrymosa	29.599	-82.365
Eastern Temperate Forest	11-MISC-662	BOLD:ACE7470	Erebidae	Catocala	Catocala lacrymosa	29.599	-82.365
Eastern Temperate Forest	11-MISC-660	BOLD:ACE7470	Erebidae	Catocala	Catocala lacrymosa	29.599	-82.365
Eastern Temperate Forest	11-MISC-659	BOLD:ACE7470	Erebidae	Catocala	Catocala lacrymosa	29.599	-82.365
Eastern Temperate Forest	11-MISC-661	BOLD:ACE7470	Erebidae	Catocala	Catocala lacrymosa	29.599	-82.365
Eastern Temperate Forest	11-MISC-657	BOLD:ACE7470	Erebidae	Catocala	Catocala lacrymosa	29.599	-82.365
Eastern Temperate Forest	2148-COI-07	BOLD:AAA5644	Erebidae	Catocala	Catocala lineella	29.599	-82.3655
Eastern Temperate Forest	2150-COI-07	BOLD:AAA5644	Erebidae	Catocala	Catocala lineella	29.599	-82.3655
Eastern Temperate Forest	2149-COI-07	BOLD:AAA5644	Erebidae	Catocala	Catocala lineella	29.599	-82.3655
Eastern Temperate Forest	20343-130410-FL	BOLD:AAB9017	Erebidae	Catocala	Catocala muliercula	29.599	-82.366
Eastern Temperate Forest	2146-COI-07	BOLD:ACF0904	Erebidae	Catocala	Catocala n. sp. Schweitzer	29.599	-82.3655
Eastern Temperate Forest	2147-COI-07	BOLD:ACF0904	Erebidae	Catocala	Catocala n. sp. Schweitzer	29.599	-82.3655
Eastern Temperate Forest	3370-COI-08	BOLD:AAA5644	Erebidae	Catocala	Catocala amica	29.5995	-82.3655
Eastern Temperate Forest	3371-COI-08	BOLD:AAA5644	Erebidae	Catocala	Catocala amica	29.5995	-82.3655
Eastern Temperate Forest	3356-COI-08	BOLD:AAC4282	Erebidae	Catocala	Catocala clintonii	29.5995	-82.3655
Eastern Temperate Forest	3358-COI-08	BOLD:AAC4282	Erebidae	Catocala	Catocala clintonii	29.5995	-82.3655
Eastern Temperate Forest	3355-COI-08	BOLD:AAC4282	Erebidae	Catocala	Catocala clintonii	29.5995	-82.3655
Eastern Temperate Forest	3357-COI-08	BOLD:AAC4282	Erebidae	Catocala	Catocala clintonii	29.5995	-82.3655
Eastern Temperate Forest	3359-COI-08	BOLD:AAC4282	Erebidae	Catocala	Catocala clintonii	29.5995	-82.3655
Eastern Temperate Forest	3365-COI-08	BOLD:AAB3488	Erebidae	Catocala	Catocala micronympha	29.5995	-82.3655
Eastern Temperate Forest	3368-COI-08	BOLD:AAA7679	Erebidae	Catocala	Catocala mira	29.5995	-82.3655
Eastern Temperate Forest	3369-COI-08	BOLD:AAA7679	Erebidae	Catocala	Catocala mira	29.5995	-82.3655
Eastern Temperate Forest	3366-COI-08	BOLD:AAA7679	Erebidae	Catocala	Catocala mira	29.5995	-82.3655
Eastern Temperate Forest	3367-COI-08	BOLD:AAA7679	Erebidae	Catocala	Catocala mira	29.5995	-82.3655
Eastern Temperate Forest	3364-COI-08	BOLD:ABY7551	Erebidae	Catocala	Catocala similis	29.5995	-82.3655
Eastern Temperate Forest	3361-COI-08	BOLD:ABY7551	Erebidae	Catocala	Catocala similis	29.5995	-82.3655
Eastern Temperate Forest	3363-COI-08	BOLD:ABY7551	Erebidae	Catocala	Catocala similis	29.5995	-82.3655
Eastern Temperate Forest	3362-COI-08	BOLD:ABY7551	Erebidae	Catocala	Catocala similis	29.5995	-82.3655
Eastern Temperate Forest	3360-COI-08	BOLD:ABY7551	Erebidae	Catocala	Catocala similis	29.5995	-82.3655
Eastern Temperate Forest	3352-COI-08	BOLD:AAA8724	Erebidae	Catocala	Catocala ultronia	29.5995	-82.3655
Eastern Temperate Forest	3347-COI-08	BOLD:AAA8724	Erebidae	Catocala	Catocala ultronia	29.5995	-82.3655
Eastern Temperate Forest	3354-COI-08	BOLD:AAA8724	Erebidae	Catocala	Catocala ultronia	29.5995	-82.3655
Eastern Temperate Forest	3349-COI-08	BOLD:AAA8724	Erebidae	Catocala	Catocala ultronia	29.5995	-82.3655
Eastern Temperate Forest	3353-COI-08	BOLD:AAA8724	Erebidae	Catocala	Catocala ultronia	29.5995	-82.3655
Eastern Temperate Forest	3348-COI-08	BOLD:AAA8724	Erebidae	Catocala	Catocala ultronia	29.5995	-82.3655
Eastern Temperate Forest	3351-COI-08	BOLD:AAA8724	Erebidae	Catocala	Catocala ultronia	29.5995	-82.3655
Eastern Temperate Forest	3350-COI-08	BOLD:AAA8724	Erebidae	Catocala	Catocala ultronia	29.5995	-82.3655
Eastern Temperate Forest	234-56-270404-FL	BOLD:AAD0059	Erebidae	Catocala	Catocala orba	29.613	-82.8491
Eastern Temperate Forest	2161-COI-07	BOLD:ABZ7619	Erebidae	Catocala	Catocala cara	29.638	-82.3919
Eastern Temperate Forest	2158-COI-07	BOLD:ABZ7619	Erebidae	Catocala	Catocala cara	29.638	-82.3919
Eastern Temperate Forest	2159-COI-07	BOLD:ABZ7619	Erebidae	Catocala	Catocala cara	29.638	-82.3919
Eastern Temperate Forest	2160-COI-07	BOLD:ABZ7619	Erebidae	Catocala	Catocala cara	29.638	-82.3919
Eastern Temperate Forest	2157-COI-07	BOLD:ABZ7619	Erebidae	Catocala	Catocala cara	29.638	-82.3919
Eastern Temperate Forest	2164-COI-07	BOLD:ACF5142	Erebidae	Catocala	Catocala carissima	29.638	-82.3919
Eastern Temperate Forest	2162-COI-07	BOLD:ACF5142	Erebidae	Catocala	Catocala carissima	29.638	-82.3919
Eastern Temperate Forest	2163-COI-07	BOLD:ACF5142	Erebidae	Catocala	Catocala carissima	29.638	-82.3919
Eastern Temperate Forest	400-COI-06	BOLD:AAB3520	Erebidae	Catocala	Catocala crataegi	29.638	-82.392
Eastern Temperate Forest	385-COI-06	BOLD:AAB3520	Erebidae	Catocala	Catocala crataegi	29.638	-82.392
Eastern Temperate Forest	384-COI-06	BOLD:AAB3520	Erebidae	Catocala	Catocala crataegi	29.638	-82.392
Eastern Temperate Forest	391-COI-06	BOLD:AAB3520	Erebidae	Catocala	Catocala crataegi	29.638	-82.392
Eastern Temperate Forest	378-COI-06	BOLD:AAB3520	Erebidae	Catocala	Catocala crataegi	29.638	-82.392
Eastern Temperate Forest	381-COI-06	BOLD:AAB3520	Erebidae	Catocala	Catocala crataegi	29.638	-82.392
Eastern Temperate Forest	386-COI-06	BOLD:AAB3520	Erebidae	Catocala	Catocala crataegi	29.638	-82.392
Eastern Temperate Forest	401-COI-06	BOLD:AAB3520	Erebidae	Catocala	Catocala crataegi	29.638	-82.392
Eastern Temperate Forest	379-COI-06	BOLD:AAB3520	Erebidae	Catocala	Catocala crataegi	29.638	-82.392
Eastern Temperate Forest	079-58-080490-FL	BOLD:AAB3520	Erebidae	Catocala	Catocala crataegi	29.638	-82.392
Eastern Temperate Forest	380-COI-06	BOLD:AAB3520	Erebidae	Catocala	Catocala crataegi	29.638	-82.392
Eastern Temperate Forest	10207-240407-FL	BOLD:AAB3520	Erebidae	Catocala	Catocala crataegi	29.638	-82.359
Eastern Temperate Forest	399-COI-06	BOLD:AAB3488	Erebidae	Catocala	Catocala micronympha	29.638	-82.392
Eastern Temperate Forest	390-COI-06	BOLD:AAB3488	Erebidae	Catocala	Catocala micronympha	29.638	-82.392
Eastern Temperate Forest	383-COI-06	BOLD:AAA7679	Erebidae	Catocala	Catocala mira	29.638	-82.392
Eastern Temperate Forest	3333-COI-08	BOLD:AAB3520	Erebidae	Catocala	Catocala crataegi	29.6383	-82.3919
Eastern Temperate Forest	3337-COI-08	BOLD:AAB3520	Erebidae	Catocala	Catocala crataegi	29.6383	-82.3919
Eastern Temperate Forest	3335-COI-08	BOLD:AAB3520	Erebidae	Catocala	Catocala crataegi	29.6383	-82.3919
Eastern Temperate Forest	3336-COI-08	BOLD:AAB3520	Erebidae	Catocala	Catocala crataegi	29.6383	-82.3919
Eastern Temperate Forest	3334-COI-08	BOLD:AAB3520	Erebidae	Catocala	Catocala crataegi	29.6383	-82.3919
Eastern Temperate Forest	3292-COI-08	BOLD:AAA5644	Erebidae	Catocala	Catocala lineella	29.6383	-82.3919
Eastern Temperate Forest	3332-COI-08	BOLD:AAA5644	Erebidae	Catocala	Catocala lineella	29.6383	-82.3919
Eastern Temperate Forest	3338-COI-08	BOLD:AAA5644	Erebidae	Catocala	Catocala lineella	29.6383	-82.3919
Eastern Temperate Forest	3341-COI-08	BOLD:ACF0904	Erebidae	Catocala	Catocala n. sp. Schweitzer	29.6383	-82.3919
Eastern Temperate Forest	06-JKA-0032	BOLD:ABY7551	Erebidae	Catocala	Catocala similis	29.719	-82.401
Eastern Temperate Forest	06-JKA-0031	BOLD:ABY7551	Erebidae	Catocala	Catocala similis	29.719	-82.401
Eastern Temperate Forest	06-FLOR-0234	BOLD:AAA5644	Erebidae	Catocala	Catocala amica	29.739	-81.843
Eastern Temperate Forest	06-FLOR-0222	BOLD:AAA5644	Erebidae	Catocala	Catocala amica	29.739	-81.843
Eastern Temperate Forest	06-FLOR-0221	BOLD:AAA6877	Erebidae	Catocala	Catocala andromedae	29.739	-81.843
Eastern Temperate Forest	06-FLOR-0219	BOLD:AAA6877	Erebidae	Catocala	Catocala andromedae	29.739	-81.843
Eastern Temperate Forest	06-FLOR-0239	BOLD:AAB0903	Erebidae	Catocala	Catocala ilia	29.739	-81.843
Eastern Temperate Forest	06-FLOR-0223	BOLD:ACF4808	Erebidae	Catocala	Catocala jair	29.739	-81.843
Eastern Temperate Forest	06-FLOR-0224	BOLD:AAA5644	Erebidae	Catocala	Catocala lineella	29.739	-81.843
Eastern Temperate Forest	06-FLOR-0236	BOLD:ABY7551	Erebidae	Catocala	Catocala similis	29.739	-81.843
Eastern Temperate Forest	06-FLOR-0372	BOLD:ACF4808	Erebidae	Catocala	Catocala jair	29.762	-81.843
Eastern Temperate Forest	06-FLOR-0100	BOLD:AAA5644	Erebidae	Catocala	Catocala lineella	29.762	-81.843
Eastern Temperate Forest	06-FLOR-0533	BOLD:ABY7551	Erebidae	Catocala	Catocala similis	29.762	-81.843
Eastern Temperate Forest	10275-040502-FL	BOLD:AAE3940	Erebidae	Catocala	Catocala whitneyi	29.78	-85.3
Eastern Temperate Forest	10273-100502-FL	BOLD:AAE3940	Erebidae	Catocala	Catocala whitneyi	29.78	-85.3
Eastern Temperate Forest	2322-140507-FL	BOLD:AAB3520	Erebidae	Catocala	Catocala crataegi	30.1	-84.667
Eastern Temperate Forest	099-78-270504-TX	BOLD:AAA5644	Erebidae	Catocala	Catocala amica	30.108	-97.278
Eastern Temperate Forest	835-270504-TX	BOLD:AAA5644	Erebidae	Catocala	Catocala amica	30.108	-97.278
Eastern Temperate Forest	874-COI-06	BOLD:AAA5644	Erebidae	Catocala	Catocala amica	30.108	-97.2785
Eastern Temperate Forest	861-COI-06	BOLD:AAA5644	Erebidae	Catocala	Catocala amica	30.108	-97.2785
Eastern Temperate Forest	3316-COI-08	BOLD:AAA5644	Erebidae	Catocala	Catocala amica	30.108	-97.2785
Eastern Temperate Forest	3979-COI-08.1	BOLD:AAA6877	Erebidae	Catocala	Catocala andromedae	30.108	-97.278
Eastern Temperate Forest	3979-COI-08		Erebidae	Catocala	Catocala andromedae	30.108	-97.278
Eastern Temperate Forest	3980-COI-08.1	BOLD:ACF4808	Erebidae	Catocala	Catocala jair	30.108	-97.278
Eastern Temperate Forest	103-78-270504-TX	BOLD:ACF4808	Erebidae	Catocala	Catocala jair	30.108	-97.278
Eastern Temperate Forest	834-270504-TX	BOLD:ACF4808	Erebidae	Catocala	Catocala jair	30.108	-97.278
Eastern Temperate Forest	863-COI-06	BOLD:ACF4808	Erebidae	Catocala	Catocala jair	30.108	-97.2785
Eastern Temperate Forest	868-COI-06	BOLD:ACF4808	Erebidae	Catocala	Catocala jair	30.108	-97.2785
Eastern Temperate Forest	1390-270504-TX	BOLD:ACF4808	Erebidae	Catocala	Catocala jair	30.108	-97.278
Eastern Temperate Forest	841-270504-TX	BOLD:ACF4808	Erebidae	Catocala	Catocala jair	30.108	-97.278
Eastern Temperate Forest	3980-COI-08		Erebidae	Catocala	Catocala jair	30.108	-97.278
Eastern Temperate Forest	844-270504-TX	BOLD:ACF4808	Erebidae	Catocala	Catocala jair	30.108	-97.278
Eastern Temperate Forest	101-78-270504-TX	BOLD:AAA5644	Erebidae	Catocala	Catocala lineella	30.108	-97.278
Eastern Temperate Forest	842-270504-TX	BOLD:AAA5644	Erebidae	Catocala	Catocala lineella	30.108	-97.278
Eastern Temperate Forest	862-COI-06	BOLD:AAA5644	Erebidae	Catocala	Catocala lineella	30.108	-97.2785
Eastern Temperate Forest	104-78-270504-TX	BOLD:AAA5644	Erebidae	Catocala	Catocala lineella	30.108	-97.279
Eastern Temperate Forest	068-48-010604-TX	BOLD:AAA6877	Erebidae	Catocala	Catocala louiseae n. sp.	30.108	-97.278
Eastern Temperate Forest	237-48-270504-TX	BOLD:AAA6877	Erebidae	Catocala	Catocala louiseae n. sp.	30.108	-97.278
Eastern Temperate Forest	340-48-270504-TX	BOLD:AAA6877	Erebidae	Catocala	Catocala louiseae n. sp.	30.108	-97.278
Eastern Temperate Forest	773-270504-TX	BOLD:AAA6877	Erebidae	Catocala	Catocala louiseae n. sp.	30.108	-97.278
Eastern Temperate Forest	843-270504-TX	BOLD:ACF0904	Erebidae	Catocala	Catocala n. sp. Schweitzer	30.108	-97.278
Eastern Temperate Forest	5042-180508-TX	BOLD:ACE4888	Erebidae	Catocala	Catocala alabamae	30.111	-97.269
Eastern Temperate Forest	5395-060608-TX	BOLD:AAA5644	Erebidae	Catocala	Catocala amica	30.111	-97.269
Eastern Temperate Forest	5062-070608-TX	BOLD:AAA5644	Erebidae	Catocala	Catocala amica	30.111	-97.269
Eastern Temperate Forest	5061-070608-TX	BOLD:AAA5644	Erebidae	Catocala	Catocala amica	30.111	-97.269
Eastern Temperate Forest	5375-140508-TX	BOLD:AAA6877	Erebidae	Catocala	Catocala andromedae	30.111	-97.269
Eastern Temperate Forest	5379-160508-TX	BOLD:AAA6877	Erebidae	Catocala	Catocala andromedae	30.111	-97.269
Eastern Temperate Forest	5771-180508-TX	BOLD:AAA6877	Erebidae	Catocala	Catocala andromedae	30.111	-97.268
Eastern Temperate Forest	5385-160508-TX	BOLD:ABZ3836	Erebidae	Catocala	Catocala coccinata sinuosa	30.111	-97.269
Eastern Temperate Forest	5378-060608-TX	BOLD:ACF4808	Erebidae	Catocala	Catocala jair	30.111	-97.269
Eastern Temperate Forest	5394-060608-TX	BOLD:ACF4808	Erebidae	Catocala	Catocala jair	30.111	-97.269
Eastern Temperate Forest	5391-060608-TX	BOLD:ACF4808	Erebidae	Catocala	Catocala jair	30.111	-97.269
Eastern Temperate Forest	5393-060608-TX	BOLD:ACF4808	Erebidae	Catocala	Catocala jair	30.111	-97.269
Eastern Temperate Forest	5059-070608-TX	BOLD:ACF4808	Erebidae	Catocala	Catocala jair	30.111	-97.269
Eastern Temperate Forest	5057-070608-TX	BOLD:ACF4808	Erebidae	Catocala	Catocala jair	30.111	-97.269
Eastern Temperate Forest	5060-070608-TX	BOLD:ACF4808	Erebidae	Catocala	Catocala jair	30.111	-97.269
Eastern Temperate Forest	5392-060608-TX	BOLD:ACF4808	Erebidae	Catocala	Catocala jair	30.111	-97.269
Eastern Temperate Forest	5495-060608-TX	BOLD:ACF4808	Erebidae	Catocala	Catocala jair	30.111	-97.269
Eastern Temperate Forest	5058-070608-TX	BOLD:ACF4808	Erebidae	Catocala	Catocala jair	30.111	-97.269
Eastern Temperate Forest	5383-170508-TX	BOLD:AAA6877	Erebidae	Catocala	Catocala louiseae n. sp.	30.111	-97.269
Eastern Temperate Forest	5053-150508-TX	BOLD:AAA6877	Erebidae	Catocala	Catocala louiseae n. sp.	30.111	-97.269
Eastern Temperate Forest	5055-150508-TX	BOLD:AAA6877	Erebidae	Catocala	Catocala louiseae n. sp.	30.111	-97.269
Eastern Temperate Forest	5044-150508-TX	BOLD:AAA6877	Erebidae	Catocala	Catocala louiseae n. sp.	30.111	-97.269
Eastern Temperate Forest	5050-150508-TX	BOLD:AAA6877	Erebidae	Catocala	Catocala louiseae n. sp.	30.111	-97.269
Eastern Temperate Forest	5049-150508-TX	BOLD:AAA6877	Erebidae	Catocala	Catocala louiseae n. sp.	30.111	-97.269
Eastern Temperate Forest	5052-150508-TX	BOLD:AAA6877	Erebidae	Catocala	Catocala louiseae n. sp.	30.111	-97.269
Eastern Temperate Forest	5054-150508-TX	BOLD:AAA6877	Erebidae	Catocala	Catocala louiseae n. sp.	30.111	-97.269
Eastern Temperate Forest	5056-150508-TX	BOLD:AAA6877	Erebidae	Catocala	Catocala louiseae n. sp.	30.111	-97.269
Eastern Temperate Forest	5051-150508-TX	BOLD:AAA6877	Erebidae	Catocala	Catocala louiseae n. sp.	30.111	-97.269
Eastern Temperate Forest	5045-150508-TX	BOLD:AAA6877	Erebidae	Catocala	Catocala louiseae n. sp.	30.111	-97.269
Eastern Temperate Forest	5387-160508-TX	BOLD:AAA6877	Erebidae	Catocala	Catocala louiseae n. sp.	30.111	-97.269
Eastern Temperate Forest	5048-150508-TX	BOLD:AAA6877	Erebidae	Catocala	Catocala louiseae n. sp.	30.111	-97.269
Eastern Temperate Forest	5046-150508-TX	BOLD:AAA6877	Erebidae	Catocala	Catocala louiseae n. sp.	30.111	-97.269
Eastern Temperate Forest	5386-160508-TX	BOLD:AAA6877	Erebidae	Catocala	Catocala louiseae n. sp.	30.111	-97.269
Eastern Temperate Forest	5047-150508-TX	BOLD:AAA6877	Erebidae	Catocala	Catocala louiseae n. sp.	30.111	-97.269
Eastern Temperate Forest	5377-140508-TX	BOLD:AAA6877	Erebidae	Catocala	Catocala louiseae n. sp.	30.111	-97.269
Eastern Temperate Forest	5043-150508-TX	BOLD:AAA6877	Erebidae	Catocala	Catocala louiseae n. sp.	30.111	-97.269
Eastern Temperate Forest	5063-160508-TX	BOLD:AAB3488	Erebidae	Catocala	Catocala micronympha	30.111	-97.269
Eastern Temperate Forest	5384-170508-TX	BOLD:AAB3488	Erebidae	Catocala	Catocala micronympha	30.111	-97.269
Eastern Temperate Forest	5382-150508-TX	BOLD:AAB3488	Erebidae	Catocala	Catocala micronympha	30.111	-97.269
Eastern Temperate Forest	5389-140508-TX	BOLD:ABY7551	Erebidae	Catocala	Catocala similis	30.111	-97.269
Eastern Temperate Forest	5381-150508-TX	BOLD:ABY7551	Erebidae	Catocala	Catocala similis	30.111	-97.269
Eastern Temperate Forest	5380-150508-TX	BOLD:ABY7551	Erebidae	Catocala	Catocala similis	30.111	-97.269
Eastern Temperate Forest	5388-140508-TX	BOLD:ABY7551	Erebidae	Catocala	Catocala similis	30.111	-97.269
Eastern Temperate Forest	5390-140508-TX	BOLD:ABY7551	Erebidae	Catocala	Catocala similis	30.111	-97.269
Eastern Temperate Forest	5837-070608-TX	BOLD:ABZ3836	Erebidae	Catocala	Catocala coccinata sinuosa	30.112	-97.269
Eastern Temperate Forest	2320-130507-FL	BOLD:AAB3520	Erebidae	Catocala	Catocala crataegi	30.15	-84.817
Eastern Temperate Forest	2015-140507-FL	BOLD:AAB9035	Erebidae	Catocala	Catocala messalina	30.175	-84.788
Eastern Temperate Forest	2065-130507-FL	BOLD:ABX6316	Erebidae	Catocala	Catocala praeclara charlottae	30.175	-84.788
Eastern Temperate Forest	2063-140507-FL	BOLD:ABX6316	Erebidae	Catocala	Catocala praeclara charlottae	30.175	-84.788
Eastern Temperate Forest	2066-140507-FL	BOLD:ABX6316	Erebidae	Catocala	Catocala praeclara charlottae	30.175	-84.788
Eastern Temperate Forest	2064-130507-FL	BOLD:ABX6316	Erebidae	Catocala	Catocala praeclara charlottae	30.175	-84.788
Eastern Temperate Forest	2319-170507-FL	BOLD:AAA6877	Erebidae	Catocala	Catocala andromedae	30.183	-84.7
Eastern Temperate Forest	2316-220507-FL	BOLD:AAA6134	Erebidae	Catocala	Catocala gracilis	30.183	-84.7
Eastern Temperate Forest	2077-220507-FL	BOLD:AAA6134	Erebidae	Catocala	Catocala gracilis	30.19	-84.707
Eastern Temperate Forest	2067-170507-FL	BOLD:ABX6316	Erebidae	Catocala	Catocala praeclara charlottae	30.19	-84.707
Eastern Temperate Forest	2011-170507-FL	BOLD:AAA6877	Erebidae	Catocala	Catocala andromedae	30.193	-84.706
Eastern Temperate Forest	2022-230507-FL	BOLD:AAA6877	Erebidae	Catocala	Catocala andromedae	30.193	-84.706
Eastern Temperate Forest	2013-220507-FL	BOLD:AAI3786	Erebidae	Catocala	Catocala crataegi	30.193	-84.708
Eastern Temperate Forest	2013-220507-FL.1	BOLD:AAI3786	Erebidae	Catocala	Catocala crataegi	30.193	-84.708
Eastern Temperate Forest	2046-220507-FL	BOLD:AAA6877	Erebidae	Catocala	Catocala louiseae	30.193	-84.708
Eastern Temperate Forest	2142-COI-07	BOLD:ACF4808	Erebidae	Catocala	Catocala jair	30.198	-84.7281
Eastern Temperate Forest	2373-220507-FL	BOLD:AAA5644	Erebidae	Catocala	Catocala lineella	30.2	-84.7
Eastern Temperate Forest	935-240506-FL	BOLD:ABZ3835	Erebidae	Catocala	Catocala coccinata	30.2794	-84.5901
Eastern Temperate Forest	940-100507-FL	BOLD:AAB0903	Erebidae	Catocala	Catocala umbrosa	30.2794	-84.5901
Eastern Temperate Forest	5080-020608-TX	BOLD:AAB8286	Erebidae	Catocala	Catocala consors	30.341	-94.237
Eastern Temperate Forest	5836-020608-TX	BOLD:AAA5644	Erebidae	Catocala	Catocala lineella	30.351	-94.237
Eastern Temperate Forest	3977-COI-08		Erebidae	Catocala	Catocala amica sp. 2-RJB	30.361	-94.245
Eastern Temperate Forest	3978-COI-08		Erebidae	Catocala	Catocala amica sp. 2-RJB	30.361	-94.245
Eastern Temperate Forest	5081-020608-TX	BOLD:AAB8286	Erebidae	Catocala	Catocala consors	30.361	-94.245
Eastern Temperate Forest	5082-020608-TX	BOLD:AAB8286	Erebidae	Catocala	Catocala consors	30.361	-94.245
Eastern Temperate Forest	5083-020608-TX	BOLD:AAB8286	Erebidae	Catocala	Catocala consors	30.361	-94.245
Eastern Temperate Forest	3981-COI-08		Erebidae	Catocala	Catocala crataegi sp. 2-RJB	30.361	-94.245
Eastern Temperate Forest	3985-COI-08		Erebidae	Catocala	Catocala jair	30.361	-94.245
Eastern Temperate Forest	3983-COI-08		Erebidae	Catocala	Catocala jair	30.361	-94.245
Eastern Temperate Forest	3982-COI-08		Erebidae	Catocala	Catocala jair	30.361	-94.245
Eastern Temperate Forest	3984-COI-08		Erebidae	Catocala	Catocala jair	30.361	-94.245
Eastern Temperate Forest	3978-COI-08.1	BOLD:AAA5644	Erebidae	Catocala	Catocala amica	30.3611	-94.245
Eastern Temperate Forest	3977-COI-08.1	BOLD:AAA5644	Erebidae	Catocala	Catocala amica	30.3611	-94.245
Eastern Temperate Forest	3981-COI-08.1	BOLD:ABY6396	Erebidae	Catocala	Catocala crataegi	30.3611	-94.245
Eastern Temperate Forest	3983-COI-08.1	BOLD:ACF4808	Erebidae	Catocala	Catocala jair	30.3611	-94.245
Eastern Temperate Forest	3982-COI-08.1	BOLD:ACF4808	Erebidae	Catocala	Catocala jair	30.3611	-94.245
Eastern Temperate Forest	3984-COI-08.1	BOLD:ACF4808	Erebidae	Catocala	Catocala sp.	30.3611	-94.245
Eastern Temperate Forest	3985-COI-08.1	BOLD:ACF4808	Erebidae	Catocala	Catocala sp.	30.3611	-94.245
Eastern Temperate Forest	5079-010608-TX	BOLD:AAB8286	Erebidae	Catocala	Catocala consors	30.362	-94.245
Eastern Temperate Forest	10-MISC-229	BOLD:AAA5644	Erebidae	Catocala	Catocala lineella	30.415	-87.818
Eastern Temperate Forest	10-MISC-231	BOLD:AAA5644	Erebidae	Catocala	Catocala lineella	30.415	-87.818
Eastern Temperate Forest	10-MISC-232	BOLD:ACF0904	Erebidae	Catocala	Catocala n. sp. Schweitzer	30.415	-87.818
Eastern Temperate Forest	10-MISC-227	BOLD:ACF0904	Erebidae	Catocala	Catocala n. sp. Schweitzer	30.415	-87.818
Eastern Temperate Forest	10-MISC-230	BOLD:ACF0904	Erebidae	Catocala	Catocala n. sp. Schweitzer	30.415	-87.818
Eastern Temperate Forest	10-MISC-224	BOLD:ACF0904	Erebidae	Catocala	Catocala n. sp. Schweitzer	30.415	-87.818
Eastern Temperate Forest	10-MISC-228	BOLD:ACF0904	Erebidae	Catocala	Catocala n. sp. Schweitzer	30.415	-87.818
Eastern Temperate Forest	10-MISC-225	BOLD:ACF0904	Erebidae	Catocala	Catocala n. sp. Schweitzer	30.415	-87.818
Eastern Temperate Forest	10-MISC-226	BOLD:ACF0904	Erebidae	Catocala	Catocala n. sp. Schweitzer	30.415	-87.818
Eastern Temperate Forest	10-MISC-233	BOLD:ACF0904	Erebidae	Catocala	Catocala n. sp. Schweitzer	30.415	-87.818
Eastern Temperate Forest	2318-100507-FL	BOLD:ACE7219	Erebidae	Catocala	Catocala connubialis	30.45	-84.983
Eastern Temperate Forest	2328-110507-FL	BOLD:AAA5644	Erebidae	Catocala	Catocala lineella	30.45	-84.983
Eastern Temperate Forest	2374-110507-FL	BOLD:AAA6877	Erebidae	Catocala	Catocala louiseae	30.45	-84.983
Eastern Temperate Forest	3300-COI-08	BOLD:AAA5644	Erebidae	Catocala	Catocala amica	30.4638	-84.987
Eastern Temperate Forest	3308-COI-08	BOLD:AAA5644	Erebidae	Catocala	Catocala amica	30.4638	-84.987
Eastern Temperate Forest	3302-COI-08	BOLD:AAA5644	Erebidae	Catocala	Catocala amica	30.4638	-84.987
Eastern Temperate Forest	3299-COI-08	BOLD:AAA5644	Erebidae	Catocala	Catocala amica	30.4638	-84.987
Eastern Temperate Forest	3298-COI-08	BOLD:AAA5644	Erebidae	Catocala	Catocala amica	30.4638	-84.987
Eastern Temperate Forest	3297-COI-08	BOLD:AAA5644	Erebidae	Catocala	Catocala amica	30.4638	-84.987
Eastern Temperate Forest	898-COI-06	BOLD:AAA6877	Erebidae	Catocala	Catocala andromedae	30.4638	-84.987
Eastern Temperate Forest	897-COI-06	BOLD:AAA6877	Erebidae	Catocala	Catocala andromedae	30.4638	-84.987
Eastern Temperate Forest	899-COI-06	BOLD:AAA6877	Erebidae	Catocala	Catocala andromedae	30.4638	-84.987
Eastern Temperate Forest	901-COI-06	BOLD:AAA6877	Erebidae	Catocala	Catocala andromedae	30.4638	-84.987
Eastern Temperate Forest	900-COI-06	BOLD:AAA6877	Erebidae	Catocala	Catocala andromedae	30.4638	-84.987
Eastern Temperate Forest	3301-COI-08	BOLD:AAA5644	Erebidae	Catocala	Catocala lineella	30.4638	-84.987
Eastern Temperate Forest	3307-COI-08	BOLD:AAA5644	Erebidae	Catocala	Catocala lineella	30.4638	-84.987
Eastern Temperate Forest	894-COI-06	BOLD:AAA6877	Erebidae	Catocala	Catocala louiseae	30.4638	-84.987
Eastern Temperate Forest	892-COI-06	BOLD:AAA6877	Erebidae	Catocala	Catocala louiseae	30.4638	-84.987
Eastern Temperate Forest	896-COI-06	BOLD:AAA6877	Erebidae	Catocala	Catocala louiseae	30.4638	-84.987
Eastern Temperate Forest	895-COI-06	BOLD:AAA6877	Erebidae	Catocala	Catocala louiseae	30.4638	-84.987
Eastern Temperate Forest	893-COI-06	BOLD:AAA6877	Erebidae	Catocala	Catocala louiseae	30.4638	-84.987
Eastern Temperate Forest	3339-COI-08	BOLD:ACF0904	Erebidae	Catocala	Catocala n. sp. Schweitzer	30.4638	-84.987
Eastern Temperate Forest	2186-CO1-07	BOLD:AAA5644	Erebidae	Catocala	Catocala amica	30.464	-84.987
Eastern Temperate Forest	2032-150507-FL	BOLD:ABZ3835	Erebidae	Catocala	Catocala coccinata	30.464	-84.987
Eastern Temperate Forest	2034-150507-FL	BOLD:ABZ3835	Erebidae	Catocala	Catocala coccinata	30.464	-84.987
Eastern Temperate Forest	2033-110507-FL	BOLD:ABZ3835	Erebidae	Catocala	Catocala coccinata	30.464	-84.987
Eastern Temperate Forest	2036-100507-FL	BOLD:ABZ3836	Erebidae	Catocala	Catocala coccinata sinuosa	30.464	-84.987
Eastern Temperate Forest	2143-COI-07	BOLD:ACF4808	Erebidae	Catocala	Catocala jair	30.464	-84.987
Eastern Temperate Forest	2141-COI-07	BOLD:ABZ3836	Erebidae	Catocala	Catocala jair	30.464	-84.987
Eastern Temperate Forest	2144-COI-07.rerun1	BOLD:AAA5644	Erebidae	Catocala	Catocala lineella	30.464	-84.987
Eastern Temperate Forest	2044-110507-FL	BOLD:AAA6877	Erebidae	Catocala	Catocala louiseae	30.464	-84.987
Eastern Temperate Forest	5845-210507-FL	BOLD:AAA6877	Erebidae	Catocala	Catocala louiseae	30.464	-84.987
Eastern Temperate Forest	906-270506-FL	BOLD:ABZ3836	Erebidae	Catocala	Catocala coccinata sinuosa	30.4656	-84.5901
Eastern Temperate Forest	2023-120507-FL	BOLD:AAA6877	Erebidae	Catocala	Catocala andromedae	30.466	-84.983
Eastern Temperate Forest	424-COI-06	BOLD:AAA6877	Erebidae	Catocala	Catocala louiseae	30.466	-84.983
Eastern Temperate Forest	2045-120507-FL	BOLD:AAA6877	Erebidae	Catocala	Catocala louiseae	30.466	-84.983
Eastern Temperate Forest	2323-150507-FL	BOLD:AAB3520	Erebidae	Catocala	Catocala crataegi	30.467	-84.983
Eastern Temperate Forest	2329-150507-FL	BOLD:AAA5644	Erebidae	Catocala	Catocala lineella	30.467	-84.983
Eastern Temperate Forest	2315-130507-FL	BOLD:AAD0059	Erebidae	Catocala	Catocala orba	30.467	-84.983
Eastern Temperate Forest	2326-150507-FL	BOLD:ABY7551	Erebidae	Catocala	Catocala similis	30.467	-84.983
Eastern Temperate Forest	356-75-250506-FL	BOLD:AAE4385	Erebidae	Catocala	Catocala grisatra	30.468	-84.9882
Eastern Temperate Forest	355-65-260506-FL	BOLD:ABX6316	Erebidae	Catocala	Catocala praeclara charlottae	30.468	-84.9882
Eastern Temperate Forest	2375-110507-FL	BOLD:AAB3520	Erebidae	Catocala	Catocala crataegi	30.47	-84.98
Eastern Temperate Forest	280-86-250506-FL	BOLD:ACE7470	Erebidae	Catocala	Catocala sappho	30.47	-84.9854
Eastern Temperate Forest	2014-100507-FL	BOLD:AAB3520	Erebidae	Catocala	Catocala crataegi	30.472	-84.984
Eastern Temperate Forest	2016-110507-FL	BOLD:AAA7679	Erebidae	Catocala	Catocala mira	30.472	-84.984
Eastern Temperate Forest	421-COI-06	BOLD:AAA6877	Erebidae	Catocala	Catocala andromedae	30.474	-84.984
Eastern Temperate Forest	423-COI-06	BOLD:AAA6877	Erebidae	Catocala	Catocala andromedae	30.474	-84.984
Eastern Temperate Forest	5455-190508-TX	BOLD:AAA5644	Erebidae	Catocala	Catocala amica	30.506	-95.089
Eastern Temperate Forest	5461-190508-TX	BOLD:AAA6877	Erebidae	Catocala	Catocala andromedae	30.506	-95.089
Eastern Temperate Forest	5460-190508-TX	BOLD:AAA6877	Erebidae	Catocala	Catocala andromedae	30.506	-95.089
Eastern Temperate Forest	5459-190508-TX	BOLD:AAA6877	Erebidae	Catocala	Catocala andromedae	30.506	-95.089
Eastern Temperate Forest	5462-190508-TX	BOLD:AAA6877	Erebidae	Catocala	Catocala andromedae	30.506	-95.089
Eastern Temperate Forest	5463-190508-TX	BOLD:AAA6134	Erebidae	Catocala	Catocala gracilis	30.506	-95.089
Eastern Temperate Forest	5454-190508-TX	BOLD:AAA5644	Erebidae	Catocala	Catocala lineella	30.506	-95.089
Eastern Temperate Forest	5464-190508-TX	BOLD:ACF0904	Erebidae	Catocala	Catocala n. sp. Schweitzer	30.506	-95.089
Eastern Temperate Forest	5399-050308-LA	BOLD:ACE7219	Erebidae	Catocala	Catocala connubialis	30.516	-89.954
Eastern Temperate Forest	5374-220507-LA	BOLD:ACF0904	Erebidae	Catocala	Catocala n. sp. Schweitzer	30.516	-89.954
Eastern Temperate Forest	CNCLEP00115950	BOLD:ABX6316	Erebidae	Catocala	Catocala praeclara charlottae	30.516	-89.954
Eastern Temperate Forest	5398-030506-LA	BOLD:ABX6316	Erebidae	Catocala	Catocala praeclara charlottae	30.516	-89.954
Eastern Temperate Forest	2589-COI-08	BOLD:ACE7470	Erebidae	Catocala	Catocala robinsonii	30.516	-89.954
Eastern Temperate Forest	341-69-010603-TX	BOLD:ACE4888	Erebidae	Catocala	Catocala alabamae	30.548	-96.126
Eastern Temperate Forest	098-78-010603-TX	BOLD:AAA5644	Erebidae	Catocala	Catocala amica	30.548	-95.127
Eastern Temperate Forest	097-78-060603-TX	BOLD:AAA5644	Erebidae	Catocala	Catocala amica	30.548	-95.127
Eastern Temperate Forest	257-63-210504-TX	BOLD:AAA7679	Erebidae	Catocala	Catocala mira	30.55	-95.1325
Eastern Temperate Forest	3310-COI-08	BOLD:AAA5644	Erebidae	Catocala	Catocala amica	30.5509	-95.1288
Eastern Temperate Forest	876-COI-06	BOLD:ACF0904	Erebidae	Catocala	Catocala n. sp. Schweitzer	30.5509	-95.1288
Eastern Temperate Forest	2021-200504-TX	BOLD:ACE4888	Erebidae	Catocala	Catocala alabamae	30.551	-95.129
Eastern Temperate Forest	053-32-010603-TX	BOLD:ACF5142	Erebidae	Catocala	Catocala carissima	30.551	-96.129
Eastern Temperate Forest	054-32-020603-TX	BOLD:ACF5142	Erebidae	Catocala	Catocala carissima	30.551	-96.129
Eastern Temperate Forest	831-010603-TX	BOLD:ACF0904	Erebidae	Catocala	Catocala n. sp. Schweitzer	30.551	-95.129
Eastern Temperate Forest	5453-200508-TX	BOLD:AAA5644	Erebidae	Catocala	Catocala amica	30.552	-95.13
Eastern Temperate Forest	5066-200508-TX	BOLD:AAA5644	Erebidae	Catocala	Catocala amica	30.552	-95.13
Eastern Temperate Forest	5067-200508-TX	BOLD:AAA5644	Erebidae	Catocala	Catocala amica	30.552	-95.13
Eastern Temperate Forest	5450-200508-TX	BOLD:AAA6877	Erebidae	Catocala	Catocala andromedae	30.552	-95.13
Eastern Temperate Forest	5064-200508-TX	BOLD:AAA6877	Erebidae	Catocala	Catocala andromedae	30.552	-95.13
Eastern Temperate Forest	5449-200508-TX	BOLD:AAA6877	Erebidae	Catocala	Catocala andromedae	30.552	-95.13
Eastern Temperate Forest	5451-200508-TX	BOLD:AAA6877	Erebidae	Catocala	Catocala andromedae	30.552	-95.13
Eastern Temperate Forest	5065-200508-TX	BOLD:ACF0904	Erebidae	Catocala	Catocala n. sp. Schweitzer	30.552	-95.13
Eastern Temperate Forest	2020-200504-TX	BOLD:ACE4888	Erebidae	Catocala	Catocala alabamae	30.559	-95.134
Eastern Temperate Forest	5815-230505-FL	BOLD:AAA6877	Erebidae	Catocala	Catocala louiseae	30.563	-86.442
Eastern Temperate Forest	910-200507-FL	BOLD:ABZ2552	Erebidae	Catocala	Catocala grynea	30.6232	-84.847
Eastern Temperate Forest	259-75-100505-FL	BOLD:AAE4385	Erebidae	Catocala	Catocala grisatra	30.624	-84.8502
Eastern Temperate Forest	812-250506-FL	BOLD:AAE4385	Erebidae	Catocala	Catocala grisatra	30.624	-84.851
Eastern Temperate Forest	344-75-270405-FL	BOLD:AAE4385	Erebidae	Catocala	Catocala grisatra	30.624	-84.8502
Eastern Temperate Forest	074-58-090505-FL	BOLD:ACF3586	Erebidae	Catocala	Catocala pretiosa	30.624	-84.849
Eastern Temperate Forest	075-58-150405-FL	BOLD:ACF3586	Erebidae	Catocala	Catocala pretiosa	30.624	-84.849
Eastern Temperate Forest	11-MISC-656	BOLD:AAB3520	Erebidae	Catocala	Catocala crataegi	30.627	-84.901
Eastern Temperate Forest	3372-COI-08	BOLD:AAB3520	Erebidae	Catocala	Catocala crataegi	30.627	-84.9006
Eastern Temperate Forest	084-63-270405-FL	BOLD:AAA7679	Erebidae	Catocala	Catocala mira	30.627	-84.901
Eastern Temperate Forest	2321-260407-FL	BOLD:AAB3520	Erebidae	Catocala	Catocala crataegi	30.683	-83.333
Eastern Temperate Forest	2324-060507-FL	BOLD:AAA5644	Erebidae	Catocala	Catocala lineella	30.7	-84.85
Eastern Temperate Forest	416-COI-06	BOLD:AAA7679	Erebidae	Catocala	Catocala mira	30.702	-84.855
Eastern Temperate Forest	417-COI-06	BOLD:AAA7679	Erebidae	Catocala	Catocala mira	30.702	-84.855
Eastern Temperate Forest	633-8878-220506-FL	BOLD:AAA5644	Erebidae	Catocala	Catocala lineella	30.7028	-84.857
Eastern Temperate Forest	630-8878-220506-FL	BOLD:ACF0904	Erebidae	Catocala	Catocala n. sp. Schweitzer	30.7028	-84.857
Eastern Temperate Forest	2185-CO1-07	BOLD:AAA5644	Erebidae	Catocala	Catocala lineella	30.703	-84.857
Eastern Temperate Forest	275-58-210506-FL	BOLD:AAB3520	Erebidae	Catocala	Catocala crataegi	30.704	-84.8604
Eastern Temperate Forest	BIOUG01415-B02	BOLD:AAA6134	Erebidae	Catocala	Catocala gracilis	30.711	-86.882
Eastern Temperate Forest	11-MISC-759	BOLD:AAA5644	Erebidae	Catocala	Catocala lineella	30.749	-87.914
Eastern Temperate Forest	11-MISC-760	BOLD:ACF0904	Erebidae	Catocala	Catocala n. sp. Schweitzer	30.749	-87.914
Eastern Temperate Forest	5179-280608-LA	BOLD:ACE7470	Erebidae	Catocala	Catocala agrippina	30.766	-91.395
Eastern Temperate Forest	5177-290608-LA	BOLD:ACE7470	Erebidae	Catocala	Catocala agrippina	30.766	-91.395
Eastern Temperate Forest	5181-290608-LA	BOLD:ACE7470	Erebidae	Catocala	Catocala agrippina	30.766	-91.395
Eastern Temperate Forest	5178-290608-LA	BOLD:ACE7470	Erebidae	Catocala	Catocala agrippina	30.766	-91.395
Eastern Temperate Forest	5182-290608-LA	BOLD:AAB8332	Erebidae	Catocala	Catocala amatrix	30.766	-91.395
Eastern Temperate Forest	5180-290608-LA	BOLD:ACE7470	Erebidae	Catocala	Catocala maestosa	30.766	-91.395
Eastern Temperate Forest	085-65-240505-FL	BOLD:ABX6316	Erebidae	Catocala	Catocala praeclara charlottae	30.845	-86.955
Eastern Temperate Forest	256-64-170504-TX	BOLD:AAA9713	Erebidae	Catocala	Catocala grynea	30.869	-94.175
Eastern Temperate Forest	2317-090507-FL	BOLD:AAA6134	Erebidae	Catocala	Catocala gracilis	30.9	-84.95
Eastern Temperate Forest	2330-190507-FL	BOLD:AAA5644	Erebidae	Catocala	Catocala lineella	30.9	-84.95
Eastern Temperate Forest	2327-210506-FL	BOLD:AAA7679	Erebidae	Catocala	Catocala mira	30.9	-84.95
Eastern Temperate Forest	2313-180507-FL	BOLD:AAC6526	Erebidae	Catocala	Catocala miranda	30.9	-84.95
Eastern Temperate Forest	2314-090507-FL	BOLD:AAD0059	Erebidae	Catocala	Catocala orba	30.9	-84.95
Eastern Temperate Forest	2325-060507-FL	BOLD:ACF3586	Erebidae	Catocala	Catocala pretiosa	30.9	-84.95
Eastern Temperate Forest	611-8869-300506-FL	BOLD:ACE4888	Erebidae	Catocala	Catocala alabamae	30.9019	-84.96
Eastern Temperate Forest	612-8869-300506-FL	BOLD:ACE4888	Erebidae	Catocala	Catocala alabamae	30.9019	-84.96
Eastern Temperate Forest	627-8878-210506-FL	BOLD:AAA5644	Erebidae	Catocala	Catocala amica	30.9019	-84.96
Eastern Temperate Forest	609-8872-190506-FL	BOLD:AAC4282	Erebidae	Catocala	Catocala clintonii	30.9019	-84.96
Eastern Temperate Forest	610-8872-180506-FL	BOLD:ACE7289	Erebidae	Catocala	Catocala clintonii	30.9019	-84.96
Eastern Temperate Forest	608-8872-200506-FL	BOLD:AAC4282	Erebidae	Catocala	Catocala clintonii	30.9019	-84.96
Eastern Temperate Forest	607-8864-200506-FL	BOLD:ABZ2552	Erebidae	Catocala	Catocala grynea	30.9019	-84.96
Eastern Temperate Forest	605-8864-190506-FL	BOLD:ABZ2552	Erebidae	Catocala	Catocala grynea	30.9019	-84.96
Eastern Temperate Forest	629-8878-210506-FL	BOLD:AAA5644	Erebidae	Catocala	Catocala lineella	30.9019	-84.96
Eastern Temperate Forest	623-8876-170506-FL	BOLD:AAB3488	Erebidae	Catocala	Catocala micronympha	30.9019	-84.96
Eastern Temperate Forest	628-8878-300506-FL	BOLD:ACF0904	Erebidae	Catocala	Catocala n. sp. Schweitzer	30.9019	-84.96
Eastern Temperate Forest	604-8858-100506-FL	BOLD:ACF3586	Erebidae	Catocala	Catocala pretiosa	30.9019	-84.96
Eastern Temperate Forest	601-8858-180506-FL	BOLD:ACF3586	Erebidae	Catocala	Catocala pretiosa	30.9019	-84.96
Eastern Temperate Forest	603-8858-090506-FL	BOLD:ACF3586	Erebidae	Catocala	Catocala pretiosa	30.9019	-84.96
Eastern Temperate Forest	602-8858-100506-FL	BOLD:ACF3586	Erebidae	Catocala	Catocala pretiosa	30.9019	-84.96
Eastern Temperate Forest	619-8873-210506-FL	BOLD:ABY7551	Erebidae	Catocala	Catocala similis	30.9019	-84.96
Eastern Temperate Forest	618-8873-200506-FL	BOLD:ABY7551	Erebidae	Catocala	Catocala similis	30.9019	-84.96
Eastern Temperate Forest	592-8857-160506-FL	BOLD:AAA8724	Erebidae	Catocala	Catocala ultronia	30.9019	-84.96
Eastern Temperate Forest	591-8857-160506-FL	BOLD:AAA8724	Erebidae	Catocala	Catocala ultronia	30.9019	-84.96
Eastern Temperate Forest	288-91-210706-FL	BOLD:AAD7106	Erebidae	Catocala	Catocala minuta	30.903	-84.954
Eastern Temperate Forest	5834-042808-FL	BOLD:AAA7679	Erebidae	Catocala	Catocala mira	30.9031	-84.573
Eastern Temperate Forest	5833-042708-FL	BOLD:AAA7679	Erebidae	Catocala	Catocala mira	30.9031	-84.573
Eastern Temperate Forest	350-32-200506-FL	BOLD:ACF5142	Erebidae	Catocala	Catocala carissima	30.904	-84.9607
Eastern Temperate Forest	5535-070507-FL	BOLD:ACE4888	Erebidae	Catocala	Catocala alabamae	30.905	-84.965
Eastern Temperate Forest	359-32-230506-FL	BOLD:ACE4888	Erebidae	Catocala	Catocala alabamae	30.905	-84.9671
Eastern Temperate Forest	5534-180507-FL	BOLD:ACE4888	Erebidae	Catocala	Catocala alabamae	30.905	-84.965
Eastern Temperate Forest	5537-150507-FL	BOLD:ACE4888	Erebidae	Catocala	Catocala alabamae	30.905	-84.965
Eastern Temperate Forest	2012-180507-FL	BOLD:AAA6877	Erebidae	Catocala	Catocala andromedae	30.905	-84.963
Eastern Temperate Forest	348-32-310506-FL	BOLD:ACF5142	Erebidae	Catocala	Catocala carissima	30.905	-84.963
Eastern Temperate Forest	349-32-310506-FL	BOLD:ACF5142	Erebidae	Catocala	Catocala carissima	30.905	-84.963
Eastern Temperate Forest	351-32-060506-FL	BOLD:ACF5142	Erebidae	Catocala	Catocala carissima	30.905	-84.963
Eastern Temperate Forest	360-32-230506-FL	BOLD:ACF5142	Erebidae	Catocala	Catocala carissima	30.905	-84.963
Eastern Temperate Forest	2035-040507-FL	BOLD:ABZ3836	Erebidae	Catocala	Catocala coccinata sinuosa	30.905	-84.965
Eastern Temperate Forest	5541-080507-FL	BOLD:ACE7219	Erebidae	Catocala	Catocala connubialis	30.905	-84.965
Eastern Temperate Forest	5542-080507-FL	BOLD:ACE7219	Erebidae	Catocala	Catocala connubialis	30.905	-84.965
Eastern Temperate Forest	5540-030507-FL	BOLD:ACE7219	Erebidae	Catocala	Catocala connubialis	30.905	-84.965
Eastern Temperate Forest	5538-110507-FL	BOLD:ACE7219	Erebidae	Catocala	Catocala connubialis	30.905	-84.965
Eastern Temperate Forest	5539-050507-FL	BOLD:ACE7219	Erebidae	Catocala	Catocala connubialis	30.905	-84.965
Eastern Temperate Forest	5770-290408-FL	BOLD:AAE4385	Erebidae	Catocala	Catocala grisatra	30.905	-84.965
Eastern Temperate Forest	413-COI-06	BOLD:ABZ2552	Erebidae	Catocala	Catocala grynea	30.905	-84.963
Eastern Temperate Forest	414-COI-06	BOLD:ABZ2552	Erebidae	Catocala	Catocala grynea	30.905	-84.963
Eastern Temperate Forest	410-COI-06	BOLD:ABY7952	Erebidae	Catocala	Catocala lincolnana	30.905	-84.963
Eastern Temperate Forest	370-32-110506-FL	BOLD:ABY7952	Erebidae	Catocala	Catocala lincolnana	30.905	-84.963
Eastern Temperate Forest	373-32-110506-FL	BOLD:ABY7952	Erebidae	Catocala	Catocala lincolnana	30.905	-84.963
Eastern Temperate Forest	372-32-110506-FL	BOLD:ABY7952	Erebidae	Catocala	Catocala lincolnana	30.905	-84.963
Eastern Temperate Forest	363-74-210506-FL	BOLD:AAD7106	Erebidae	Catocala	Catocala minuta	30.905	-84.9671
Eastern Temperate Forest	5832-041908-FL	BOLD:AAA7679	Erebidae	Catocala	Catocala mira	30.905	-84.965
Eastern Temperate Forest	5831-042508-FL	BOLD:AAA7679	Erebidae	Catocala	Catocala mira	30.905	-84.965
Eastern Temperate Forest	415-COI-06	BOLD:AAA7679	Erebidae	Catocala	Catocala mira	30.905	-84.963
Eastern Temperate Forest	418-COI-06	BOLD:AAA7679	Erebidae	Catocala	Catocala mira	30.905	-84.963
Eastern Temperate Forest	420-COI-06	BOLD:AAA7679	Erebidae	Catocala	Catocala mira	30.905	-84.963
Eastern Temperate Forest	419-COI-06	BOLD:AAA7679	Erebidae	Catocala	Catocala mira	30.905	-84.963
Eastern Temperate Forest	5493-030508-FL	BOLD:AAA7679	Erebidae	Catocala	Catocala mira	30.905	-84.965
Eastern Temperate Forest	5531-180507-FL	BOLD:AAC6526	Erebidae	Catocala	Catocala miranda	30.905	-84.965
Eastern Temperate Forest	362-55-210506-FL	BOLD:AAC6526	Erebidae	Catocala	Catocala miranda	30.905	-84.9671
Eastern Temperate Forest	364-55-300506-FL	BOLD:AAC6526	Erebidae	Catocala	Catocala miranda	30.905	-84.9671
Eastern Temperate Forest	361-55-310506-FL	BOLD:AAC6526	Erebidae	Catocala	Catocala miranda	30.905	-84.9671
Eastern Temperate Forest	5532-180507-FL	BOLD:AAC6526	Erebidae	Catocala	Catocala miranda	30.905	-84.965
Eastern Temperate Forest	357-55-120506-FL	BOLD:AAC6526	Erebidae	Catocala	Catocala miranda	30.905	-84.9615
Eastern Temperate Forest	5533-200507-FL	BOLD:AAC6526	Erebidae	Catocala	Catocala miranda	30.905	-84.965
Eastern Temperate Forest	358-69-230506-FL	BOLD:AAC6526	Erebidae	Catocala	Catocala miranda	30.905	-84.9671
Eastern Temperate Forest	366-56-150506-FL	BOLD:AAD0059	Erebidae	Catocala	Catocala orba	30.905	-84.9671
Eastern Temperate Forest	5559-130507-FL	BOLD:ABX6316	Erebidae	Catocala	Catocala praeclara charlottae	30.905	-84.965
Eastern Temperate Forest	412-COI-06	BOLD:ACF3586	Erebidae	Catocala	Catocala pretiosa	30.905	-84.962
Eastern Temperate Forest	5574-060507-FL	BOLD:ACF3586	Erebidae	Catocala	Catocala pretiosa	30.905	-84.965
Eastern Temperate Forest	369-58-110506-FL	BOLD:ACF3586	Erebidae	Catocala	Catocala pretiosa	30.905	-84.963
Eastern Temperate Forest	367-58-110506-FL	BOLD:ACF3586	Erebidae	Catocala	Catocala pretiosa	30.905	-84.963
Eastern Temperate Forest	5575-060507-FL	BOLD:ACF3586	Erebidae	Catocala	Catocala pretiosa	30.905	-84.965
Eastern Temperate Forest	411-COI-06	BOLD:ACF3586	Erebidae	Catocala	Catocala pretiosa	30.905	-84.962
Eastern Temperate Forest	5573-080507-FL	BOLD:ACF3586	Erebidae	Catocala	Catocala pretiosa	30.905	-84.965
Eastern Temperate Forest	368-58-110506-FL	BOLD:ACF3586	Erebidae	Catocala	Catocala pretiosa	30.905	-84.963
Eastern Temperate Forest	5576-010507-FL	BOLD:ACF3586	Erebidae	Catocala	Catocala pretiosa	30.905	-84.965
Eastern Temperate Forest	3343-COI-08	BOLD:ACE4888	Erebidae	Catocala	Catocala alabamae	30.9052	-84.9671
Eastern Temperate Forest	3288-COI-08	BOLD:ACE4888	Erebidae	Catocala	Catocala alabamae	30.9052	-84.9671
Eastern Temperate Forest	3344-COI-08	BOLD:ABY7952	Erebidae	Catocala	Catocala lincolnana	30.9052	-84.9671
Eastern Temperate Forest	3345-COI-08	BOLD:ABY7952	Erebidae	Catocala	Catocala lincolnana	30.9052	-84.9671
Eastern Temperate Forest	3346-COI-08	BOLD:ABY7952	Erebidae	Catocala	Catocala lincolnana	30.9052	-84.9671
Eastern Temperate Forest	3329-COI-08		Erebidae	Catocala	Catocala lineella	30.9052	-84.9671
Eastern Temperate Forest	3321-COI-08	BOLD:AAA5644	Erebidae	Catocala	Catocala lineella	30.9052	-84.9671
Eastern Temperate Forest	3289-COI-08	BOLD:AAB3488	Erebidae	Catocala	Catocala micronympha	30.9052	-84.9671
Eastern Temperate Forest	3296-COI-08	BOLD:AAB3488	Erebidae	Catocala	Catocala micronympha	30.9052	-84.9671
Eastern Temperate Forest	3284-COI-08	BOLD:AAA7679	Erebidae	Catocala	Catocala mira	30.9052	-84.9671
Eastern Temperate Forest	3287-COI-08	BOLD:AAA7679	Erebidae	Catocala	Catocala mira	30.9052	-84.9671
Eastern Temperate Forest	3283-COI-08	BOLD:AAA7679	Erebidae	Catocala	Catocala mira	30.9052	-84.9671
Eastern Temperate Forest	3285-COI-08	BOLD:AAA7679	Erebidae	Catocala	Catocala mira	30.9052	-84.9671
Eastern Temperate Forest	3286-COI-08	BOLD:AAA7679	Erebidae	Catocala	Catocala mira	30.9052	-84.9671
Eastern Temperate Forest	3290-COI-08	BOLD:ACF3586	Erebidae	Catocala	Catocala pretiosa	30.9052	-84.9671
Eastern Temperate Forest	3291-COI-08	BOLD:ACF3586	Erebidae	Catocala	Catocala pretiosa	30.9052	-84.9671
Eastern Temperate Forest	3342-COI-08	BOLD:ACF3586	Erebidae	Catocala	Catocala pretiosa	30.9052	-84.9671
Eastern Temperate Forest	908-190507-FL	BOLD:AAA6134	Erebidae	Catocala	Catocala gracilis	30.9054	-84.9652
Eastern Temperate Forest	909-190507-FL	BOLD:ABZ2552	Erebidae	Catocala	Catocala grynea	30.9054	-84.9652
Eastern Temperate Forest	937-010507-FL	BOLD:ABZ2552	Erebidae	Catocala	Catocala grynea	30.9054	-84.9652
Eastern Temperate Forest	938-080507-FL	BOLD:ABZ2552	Erebidae	Catocala	Catocala grynea	30.9054	-84.9652
Eastern Temperate Forest	912-040507-FL	BOLD:AAA9713	Erebidae	Catocala	Catocala grynea	30.9054	-84.9652
Eastern Temperate Forest	939-030507-FL	BOLD:ABZ2552	Erebidae	Catocala	Catocala grynea	30.9054	-84.9652
Eastern Temperate Forest	936-020507-FL	BOLD:ABZ2552	Erebidae	Catocala	Catocala grynea	30.9329	-85
Eastern Temperate Forest	407-COI-06	BOLD:AAA7679	Erebidae	Catocala	Catocala mira	30.933	-85
Eastern Temperate Forest	3282-COI-08	BOLD:AAA7679	Erebidae	Catocala	Catocala mira	30.9337	-84.9993
Eastern Temperate Forest	086-65-090585-LA	BOLD:ABX6316	Erebidae	Catocala	Catocala praeclara charlottae	31	-92
Eastern Temperate Forest	3314-COI-08	BOLD:AAA5644	Erebidae	Catocala	Catocala amica	31.0569	-94.2746
Eastern Temperate Forest	3313-COI-08	BOLD:AAA5644	Erebidae	Catocala	Catocala amica	31.0569	-94.2746
Eastern Temperate Forest	3315-COI-08	BOLD:AAA5644	Erebidae	Catocala	Catocala amica	31.0569	-94.2746
Eastern Temperate Forest	877-COI-06	BOLD:AAA5644	Erebidae	Catocala	Catocala lineella	31.0569	-94.2746
Eastern Temperate Forest	865-COI-06	BOLD:AAA5644	Erebidae	Catocala	Catocala lineella	31.0569	-94.2746
Eastern Temperate Forest	067-48-010604-TX	BOLD:AAA6877	Erebidae	Catocala	Catocala andromedae	31.057	-94.274
Eastern Temperate Forest	451-8774-010604-TX	BOLD:AAB9017	Erebidae	Catocala	Catocala muliercula	31.057	-94.275
Eastern Temperate Forest	166-01-020604-TX	BOLD:AAB0903	Erebidae	Catocala	Catocala umbrosa	31.057	-94.274
Eastern Temperate Forest	5422-250508-TX	BOLD:ACE4888	Erebidae	Catocala	Catocala alabamae	31.079	-94.273
Eastern Temperate Forest	5423-020508-TX	BOLD:AAD0142	Erebidae	Catocala	Catocala amestris	31.079	-94.273
Eastern Temperate Forest	5430-230508-TX	BOLD:AAD0142	Erebidae	Catocala	Catocala amestris	31.079	-94.273
Eastern Temperate Forest	5434-230508-TX	BOLD:AAA5644	Erebidae	Catocala	Catocala amica	31.079	-94.273
Eastern Temperate Forest	5439-220508-TX	BOLD:AAA5644	Erebidae	Catocala	Catocala amica	31.079	-94.273
Eastern Temperate Forest	5429-310508-TX	BOLD:AAA5644	Erebidae	Catocala	Catocala amica	31.079	-94.273
Eastern Temperate Forest	5425-020508-TX	BOLD:AAA6877	Erebidae	Catocala	Catocala andromedae	31.079	-94.273
Eastern Temperate Forest	5419-250508-TX	BOLD:AAA6877	Erebidae	Catocala	Catocala andromedae	31.079	-94.273
Eastern Temperate Forest	5435-230508-TX	BOLD:AAA6877	Erebidae	Catocala	Catocala andromedae	31.079	-94.273
Eastern Temperate Forest	5426-020508-TX	BOLD:AAA6877	Erebidae	Catocala	Catocala andromedae	31.079	-94.273
Eastern Temperate Forest	5448-240508-TX	BOLD:AAA6877	Erebidae	Catocala	Catocala andromedae	31.079	-94.273
Eastern Temperate Forest	5033-220508-TX.1	BOLD:AAA6877	Erebidae	Catocala	Catocala andromedae	31.079	-94.273
Eastern Temperate Forest	5440-230508-TX	BOLD:ACE7219	Erebidae	Catocala	Catocala connubialis	31.079	-94.273
Eastern Temperate Forest	5445-240508-TX	BOLD:AAB8286	Erebidae	Catocala	Catocala consors	31.079	-94.273
Eastern Temperate Forest	5418-250508-TX	BOLD:AAB8286	Erebidae	Catocala	Catocala consors	31.079	-94.273
Eastern Temperate Forest	5447-240508-TX	BOLD:AAB8286	Erebidae	Catocala	Catocala consors	31.079	-94.273
Eastern Temperate Forest	5446-240508-TX	BOLD:AAB8286	Erebidae	Catocala	Catocala consors	31.079	-94.273
Eastern Temperate Forest	5444-230508-TX	BOLD:AAB8286	Erebidae	Catocala	Catocala consors	31.079	-94.273
Eastern Temperate Forest	5024-250508-TX	BOLD:AAB8286	Erebidae	Catocala	Catocala consors	31.079	-94.273
Eastern Temperate Forest	5443-220508-TX	BOLD:AAB8286	Erebidae	Catocala	Catocala consors	31.079	-94.273
Eastern Temperate Forest	5441-240508-TX	BOLD:ABY6396	Erebidae	Catocala	Catocala crataegi	31.079	-94.273
Eastern Temperate Forest	5420-250508-TX	BOLD:ABZ2889	Erebidae	Catocala	Catocala epione	31.079	-94.273
Eastern Temperate Forest	5421-250508-TX	BOLD:AAA6134	Erebidae	Catocala	Catocala gracilis	31.079	-94.273
Eastern Temperate Forest	5436-230508-TX	BOLD:AAA9713	Erebidae	Catocala	Catocala grynea	31.079	-94.273
Eastern Temperate Forest	5022-240508-TX	BOLD:AAE4366	Erebidae	Catocala	Catocala illecta	31.079	-94.273
Eastern Temperate Forest	5023-250508-TX	BOLD:AAE4366	Erebidae	Catocala	Catocala illecta	31.079	-94.273
Eastern Temperate Forest	5431-230508-TX	BOLD:ABY7952	Erebidae	Catocala	Catocala lincolnana	31.079	-94.273
Eastern Temperate Forest	5432-230508-TX	BOLD:AAA5644	Erebidae	Catocala	Catocala lineella	31.079	-94.273
Eastern Temperate Forest	5428-310508-TX	BOLD:AAA5644	Erebidae	Catocala	Catocala lineella	31.079	-94.273
Eastern Temperate Forest	5433-230508-TX	BOLD:AAA5644	Erebidae	Catocala	Catocala lineella	31.079	-94.273
Eastern Temperate Forest	5027-250508-TX	BOLD:AAA5644	Erebidae	Catocala	Catocala lineella	31.079	-94.273
Eastern Temperate Forest	5026-250508-TX	BOLD:AAA6877	Erebidae	Catocala	Catocala louiseae n. sp.	31.079	-94.273
Eastern Temperate Forest	5427-020508-TX	BOLD:AAA6877	Erebidae	Catocala	Catocala louiseae n. sp.	31.079	-94.273
Eastern Temperate Forest	5033-220508-TX	BOLD:AAA6877	Erebidae	Catocala	Catocala louiseae n. sp.	31.079	-94.273
Eastern Temperate Forest	5029-260808-TX	BOLD:AAB9035	Erebidae	Catocala	Catocala messalina	31.079	-94.273
Eastern Temperate Forest	5031-260808-TX	BOLD:AAB9035	Erebidae	Catocala	Catocala messalina	31.079	-94.273
Eastern Temperate Forest	5036-240508-TX	BOLD:AAB9035	Erebidae	Catocala	Catocala messalina	31.079	-94.273
Eastern Temperate Forest	5030-260808-TX	BOLD:AAB9035	Erebidae	Catocala	Catocala messalina	31.079	-94.273
Eastern Temperate Forest	5025-250508-TX	BOLD:AAB9035	Erebidae	Catocala	Catocala messalina	31.079	-94.273
Eastern Temperate Forest	5032-260808-TX	BOLD:AAB9035	Erebidae	Catocala	Catocala messalina	31.079	-94.273
Eastern Temperate Forest	5038-240508-TX	BOLD:AAB9035	Erebidae	Catocala	Catocala messalina	31.079	-94.273
Eastern Temperate Forest	5028-230808-TX	BOLD:AAB9035	Erebidae	Catocala	Catocala messalina	31.079	-94.273
Eastern Temperate Forest	5037-240508-TX	BOLD:AAB9035	Erebidae	Catocala	Catocala messalina	31.079	-94.273
Eastern Temperate Forest	5414-260508-TX	BOLD:AAB9017	Erebidae	Catocala	Catocala muliercula	31.079	-94.273
Eastern Temperate Forest	5417-250508-TX	BOLD:AAB9017	Erebidae	Catocala	Catocala muliercula	31.079	-94.273
Eastern Temperate Forest	5416-260508-TX	BOLD:AAB9017	Erebidae	Catocala	Catocala muliercula	31.079	-94.273
Eastern Temperate Forest	5415-260508-TX	BOLD:AAB9017	Erebidae	Catocala	Catocala muliercula	31.079	-94.273
Eastern Temperate Forest	5442-230508-TX	BOLD:ACF3586	Erebidae	Catocala	Catocala pretiosa texarkana	31.079	-94.273
Eastern Temperate Forest	5412-260508-TX	BOLD:AAB0903	Erebidae	Catocala	Catocala umbrosa	31.079	-94.273
Eastern Temperate Forest	5413-260508-TX	BOLD:AAB0903	Erebidae	Catocala	Catocala umbrosa	31.079	-94.273
Eastern Temperate Forest	082-58-150504-TX	BOLD:ABY6396	Erebidae	Catocala	Catocala crataegi	31.276	-93.738
Eastern Temperate Forest	5821-060508-TX	BOLD:AAC4282	Erebidae	Catocala	Catocala clintonii	31.278	-93.737
Eastern Temperate Forest	080-58-140504-TX	BOLD:ABY6396	Erebidae	Catocala	Catocala crataegi	31.278	-93.736
Eastern Temperate Forest	076-58-140504-TX	BOLD:ACF3586	Erebidae	Catocala	Catocala pretiosa texarkana	31.278	-93.736
Eastern Temperate Forest	081-58-100504-TX	BOLD:ABY6396	Erebidae	Catocala	Catocala crataegi	31.28	-93.734
Eastern Temperate Forest	221-47-160504-TX	BOLD:AAA6134	Erebidae	Catocala	Catocala gracilis	31.28	-93.734
Eastern Temperate Forest	251-60-140504-TX	BOLD:ABY7952	Erebidae	Catocala	Catocala lincolnana	31.28	-93.734
Eastern Temperate Forest	250-59-140504-TX	BOLD:ACF3586	Erebidae	Catocala	Catocala pretiosa texarkana	31.28	-93.734
Eastern Temperate Forest	066-47-160506-TX	BOLD:AAA6134	Erebidae	Catocala	Catocala gracilis	31.281	-93.734
Eastern Temperate Forest	268-74-150504-TX	BOLD:AAD7106	Erebidae	Catocala	Catocala minuta	31.281	-93.734
Eastern Temperate Forest	236-56-160504-TX	BOLD:AAD0059	Erebidae	Catocala	Catocala orba	31.281	-93.734
Eastern Temperate Forest	247-59-150504-TX	BOLD:ACF3586	Erebidae	Catocala	Catocala pretiosa texarkana	31.281	-93.734
Eastern Temperate Forest	235-56-160504-TX	BOLD:AAD0059	Erebidae	Catocala	Catocala orba	31.282	-93.734
Eastern Temperate Forest	5820-300508-LA	BOLD:AAA5644	Erebidae	Catocala	Catocala amica	31.444	-93.068
Eastern Temperate Forest	5818-300508-LA	BOLD:ACF3586	Erebidae	Catocala	Catocala pretiosa texarkana	31.444	-93.068
Eastern Temperate Forest	5819-300508-LA	BOLD:ACF3586	Erebidae	Catocala	Catocala pretiosa texarkana	31.446	-93.064
Eastern Temperate Forest	5069-290508-LA	BOLD:ACE4888	Erebidae	Catocala	Catocala alabamae	31.447	-93.064
Eastern Temperate Forest	5480-290508-LA	BOLD:ACE4888	Erebidae	Catocala	Catocala alabamae	31.447	-93.064
Eastern Temperate Forest	5068-290508-LA	BOLD:ACE4888	Erebidae	Catocala	Catocala alabamae	31.447	-93.064
Eastern Temperate Forest	5479-290508-LA	BOLD:ACE4888	Erebidae	Catocala	Catocala alabamae	31.447	-93.064
Eastern Temperate Forest	5070-290508-LA	BOLD:ACE4888	Erebidae	Catocala	Catocala alabamae	31.447	-93.064
Eastern Temperate Forest	5473-280508-LA	BOLD:AAA6877	Erebidae	Catocala	Catocala andromedae	31.447	-93.064
Eastern Temperate Forest	5484-290508-LA	BOLD:AAA6877	Erebidae	Catocala	Catocala andromedae	31.447	-93.064
Eastern Temperate Forest	5465-300508-LA	BOLD:AAA6877	Erebidae	Catocala	Catocala andromedae	31.447	-93.064
Eastern Temperate Forest	5466-300508-LA	BOLD:AAA6877	Erebidae	Catocala	Catocala andromedae	31.447	-93.064
Eastern Temperate Forest	5471-290508-LA	BOLD:ABZ3835	Erebidae	Catocala	Catocala coccinata	31.447	-93.064
Eastern Temperate Forest	5475-280508-LA	BOLD:AAA6134	Erebidae	Catocala	Catocala gracilis	31.447	-93.064
Eastern Temperate Forest	5470-300508-LA	BOLD:AAA6134	Erebidae	Catocala	Catocala gracilis	31.447	-93.064
Eastern Temperate Forest	5485-290508-LA	BOLD:AAA6134	Erebidae	Catocala	Catocala gracilis	31.447	-93.064
Eastern Temperate Forest	5074-290508-LA	BOLD:AAA6134	Erebidae	Catocala	Catocala gracilis	31.447	-93.064
Eastern Temperate Forest	5077-300508-LA	BOLD:AAA6134	Erebidae	Catocala	Catocala gracilis	31.447	-93.064
Eastern Temperate Forest	5467-300508-LA	BOLD:AAA9713	Erebidae	Catocala	Catocala grynea	31.447	-93.064
Eastern Temperate Forest	5469-300508-LA	BOLD:AAA9713	Erebidae	Catocala	Catocala grynea	31.447	-93.064
Eastern Temperate Forest	5482-290508-LA	BOLD:AAA9713	Erebidae	Catocala	Catocala grynea	31.447	-93.064
Eastern Temperate Forest	5477-290508-LA	BOLD:AAA9713	Erebidae	Catocala	Catocala grynea	31.447	-93.064
Eastern Temperate Forest	5476-290508-LA	BOLD:AAA9713	Erebidae	Catocala	Catocala grynea	31.447	-93.064
Eastern Temperate Forest	5481-290508-LA	BOLD:AAA9713	Erebidae	Catocala	Catocala grynea	31.447	-93.064
Eastern Temperate Forest	5486-290508-LA	BOLD:ABY7952	Erebidae	Catocala	Catocala lincolnana	31.447	-93.064
Eastern Temperate Forest	5075-300508-LA	BOLD:AAA6877	Erebidae	Catocala	Catocala louiseae n. sp.	31.447	-93.064
Eastern Temperate Forest	5474-280508-LA	BOLD:AAB3488	Erebidae	Catocala	Catocala micronympha	31.447	-93.064
Eastern Temperate Forest	5478-290508-LA	BOLD:AAA7679	Erebidae	Catocala	Catocala mira	31.447	-93.064
Eastern Temperate Forest	5073-290508-LA	BOLD:ACF0904	Erebidae	Catocala	Catocala n. sp. Schweitzer	31.447	-93.064
Eastern Temperate Forest	5071-290508-LA	BOLD:AAD0059	Erebidae	Catocala	Catocala orba	31.447	-93.064
Eastern Temperate Forest	5072-290508-LA	BOLD:AAD0059	Erebidae	Catocala	Catocala orba	31.447	-93.064
Eastern Temperate Forest	5468-300508-LA	BOLD:AAD0059	Erebidae	Catocala	Catocala orba	31.447	-93.064
Eastern Temperate Forest	5076-300508-LA	BOLD:ACF3586	Erebidae	Catocala	Catocala pretiosa texarkana	31.447	-93.064
Eastern Temperate Forest	5487-290508-LA	BOLD:AAB0903	Erebidae	Catocala	Catocala umbrosa	31.447	-93.064
Eastern Temperate Forest	20247-260511-US	BOLD:ABZ3836	Erebidae	Catocala	Catocala coccinata sinuosa	31.46	-81.35
Eastern Temperate Forest	5817-280508-LA	BOLD:AAA6877	Erebidae	Catocala	Catocala louiseae n. sp.	31.497	-93.112
Eastern Temperate Forest	5816-280508-LA	BOLD:AAA6877	Erebidae	Catocala	Catocala louiseae n. sp.	31.497	-93.113
Eastern Temperate Forest	5183-290608-LA	BOLD:ACE7470	Erebidae	Catocala	Catocala agrippina	31.524	-91.476
Eastern Temperate Forest	5763-090808-AL	BOLD:ACE7470	Erebidae	Catocala	Catocala ulalume	32.347	-86.679
Eastern Temperate Forest	5764-030808-AL	BOLD:ACE7470	Erebidae	Catocala	Catocala ulalume	32.502	-86.36
Eastern Temperate Forest	BIOUG01468-A03	BOLD:AAB0903	Erebidae	Catocala	Catocala ilia	32.69	-94.182
Eastern Temperate Forest	BIOUG01468-F07	BOLD:AAA5644	Erebidae	Catocala	Catocala lineella	32.69	-94.182
Eastern Temperate Forest	BIOUG01547-C02	BOLD:AAA5644	Erebidae	Catocala	Catocala lineella	32.69	-94.182
Eastern Temperate Forest	249-58-090504-TX	BOLD:ABY6396	Erebidae	Catocala	Catocala crataegi	32.694	-94.182
Eastern Temperate Forest	157-01-090504-TX	BOLD:AAB0903	Erebidae	Catocala	Catocala ilia	32.694	-94.182
Eastern Temperate Forest	9543-290889-SC	BOLD:ACE7470	Erebidae	Catocala	Catocala robinsoni new sp.	32.9	-79.9
Eastern Temperate Forest	3311-COI-08	BOLD:AAA5644	Erebidae	Catocala	Catocala amica	33.2289	-94.2397
Eastern Temperate Forest	5188-230608-MS	BOLD:AAA5644	Erebidae	Catocala	Catocala amica	33.274	-88.773
Eastern Temperate Forest	5187-230608-MS	BOLD:ACF5142	Erebidae	Catocala	Catocala carissima	33.274	-88.773
Eastern Temperate Forest	5184-230608-MS	BOLD:ACF2562	Erebidae	Catocala	Catocala insolabilis	33.274	-88.773
Eastern Temperate Forest	5190-230608-MS	BOLD:AAA5644	Erebidae	Catocala	Catocala lineella	33.274	-88.773
Eastern Temperate Forest	5191-230608-MS	BOLD:AAA5644	Erebidae	Catocala	Catocala lineella	33.274	-88.773
Eastern Temperate Forest	5189-230608-MS	BOLD:ACF0904	Erebidae	Catocala	Catocala n. sp. Schweitzer	33.274	-88.773
Eastern Temperate Forest	5185-230608-MS	BOLD:ACE7470	Erebidae	Catocala	Catocala sappho	33.274	-88.773
Eastern Temperate Forest	5186-230608-MS	BOLD:ACE7470	Erebidae	Catocala	Catocala sappho	33.274	-88.773
Eastern Temperate Forest	5165-270608-MS	BOLD:AAC3067	Erebidae	Catocala	Catocala innubens	33.398	-88.71
Eastern Temperate Forest	5171-300608-MS	BOLD:ACE7470	Erebidae	Catocala	Catocala lacrymosa	33.398	-88.71
Eastern Temperate Forest	5167-270608-MS	BOLD:AAA5644	Erebidae	Catocala	Catocala lineella	33.398	-88.71
Eastern Temperate Forest	5168-300608-MS	BOLD:ACE7470	Erebidae	Catocala	Catocala maestosa	33.398	-88.71
Eastern Temperate Forest	5166-270608-MS	BOLD:ACE7470	Erebidae	Catocala	Catocala maestosa	33.398	-88.71
Eastern Temperate Forest	5169-300608-MS	BOLD:AAA9558	Erebidae	Catocala	Catocala neogama	33.398	-88.71
Eastern Temperate Forest	5163-270608-MS	BOLD:ACE7470	Erebidae	Catocala	Catocala robinsoni new sp.	33.398	-88.71
Eastern Temperate Forest	5161-270608-MS	BOLD:ACE7470	Erebidae	Catocala	Catocala robinsoni new sp.	33.398	-88.71
Eastern Temperate Forest	5173-300608-MS	BOLD:ACE7470	Erebidae	Catocala	Catocala robinsoni new sp.	33.398	-88.71
Eastern Temperate Forest	5160-270608-MS	BOLD:ACE7470	Erebidae	Catocala	Catocala robinsoni new sp.	33.398	-88.71
Eastern Temperate Forest	5172-300608-MS	BOLD:ACE7470	Erebidae	Catocala	Catocala robinsoni new sp.	33.398	-88.71
Eastern Temperate Forest	5176-300608-MS.1	BOLD:ACE7470	Erebidae	Catocala	Catocala robinsoni new sp.	33.398	-88.71
Eastern Temperate Forest	5158-260608-MS	BOLD:ACE7470	Erebidae	Catocala	Catocala robinsoni new sp.	33.398	-88.71
Eastern Temperate Forest	5164-270608-MS	BOLD:ACE7470	Erebidae	Catocala	Catocala robinsoni new sp.	33.398	-88.71
Eastern Temperate Forest	5175-300608-MS	BOLD:ACE7470	Erebidae	Catocala	Catocala robinsoni new sp.	33.398	-88.71
Eastern Temperate Forest	5174-300608-MS	BOLD:ACE7470	Erebidae	Catocala	Catocala robinsoni new sp.	33.398	-88.71
Eastern Temperate Forest	5162-270608-MS	BOLD:ACE7470	Erebidae	Catocala	Catocala robinsoni new sp.	33.398	-88.71
Eastern Temperate Forest	5176-300608-MS	BOLD:ACE7470	Erebidae	Catocala	Catocala robinsoni new sp.	33.398	-88.71
Eastern Temperate Forest	5159-260608-MS	BOLD:ACE7470	Erebidae	Catocala	Catocala robinsoni new sp.	33.398	-88.71
Eastern Temperate Forest	5170-300608-MS	BOLD:ACE7470	Erebidae	Catocala	Catocala sappho	33.398	-88.71
Eastern Temperate Forest	010-80-180703-MS	BOLD:ACE7470	Erebidae	Catocala	Catocala robinsoni new sp.	33.43	-88.81
Eastern Temperate Forest	9372-250609-MS	BOLD:ACE7470	Erebidae	Catocala	Catocala residua	33.516	-88.731
Eastern Temperate Forest	20249-070594-US	BOLD:ABY6396	Erebidae	Catocala	Catocala crataegi	33.6	-90.2
Eastern Temperate Forest	20250-300494-US	BOLD:ABY6396	Erebidae	Catocala	Catocala crataegi	33.6	-90.2
Eastern Temperate Forest	011-80-170999-SC	BOLD:ACE7470	Erebidae	Catocala	Catocala robinsonii	33.78	-81.96
Eastern Temperate Forest	JRLAA-029	BOLD:AAA8724	Erebidae	Catocala	Catocala ultronia	33.7938	-84.8203
Eastern Temperate Forest	06-JKA-0597	BOLD:AAB3488	Erebidae	Catocala	Catocala micronympha	34.19	-84.52
Eastern Temperate Forest	06-JKA-0576	BOLD:ACF0904	Erebidae	Catocala	Catocala n. sp. Schweitzer	34.19	-84.52
Eastern Temperate Forest	122-83-150702-MS	BOLD:ACE7470	Erebidae	Catocala	Catocala angusi	34.231	-88.618
Eastern Temperate Forest	146-94-160702-MS	BOLD:ACE7470	Erebidae	Catocala	Catocala lacrymosa	34.231	-88.618
Eastern Temperate Forest	143-83-150702-MS	BOLD:ACE7470	Erebidae	Catocala	Catocala ulalume	34.231	-88.618
Eastern Temperate Forest	11-NCCC-0078	BOLD:AAA5644	Erebidae	Catocala	Catocala lineella	34.379	-78.969
Eastern Temperate Forest	11-NCCC-0077	BOLD:ACF0904	Erebidae	Catocala	Catocala n. sp. Schweitzer	34.379	-78.969
Eastern Temperate Forest	06-JKA-0577	BOLD:AAA5644	Erebidae	Catocala	Catocala amica	34.42	-85.1
Eastern Temperate Forest	06-JKA-0598	BOLD:AAA6877	Erebidae	Catocala	Catocala andromedae	34.42	-85.1
Eastern Temperate Forest	06-JKA-0595	BOLD:ABZ3835	Erebidae	Catocala	Catocala coccinata	34.42	-85.1
Eastern Temperate Forest	06-JKA-0594	BOLD:ABZ2889	Erebidae	Catocala	Catocala epione	34.42	-85.1
Eastern Temperate Forest	06-JKA-0596	BOLD:AAB3488	Erebidae	Catocala	Catocala micronympha	34.42	-85.1
Eastern Temperate Forest	JRLAA-026	BOLD:ABZ2889	Erebidae	Catocala	Catocala epione	34.4453	-86.6507
Eastern Temperate Forest	JRLAA-032	BOLD:ACE7470	Erebidae	Catocala	Catocala lacrymosa	34.4453	-86.6507
Eastern Temperate Forest	JRLAA-025	BOLD:AAB3488	Erebidae	Catocala	Catocala micronympha	34.4453	-86.6507
Eastern Temperate Forest	7373-COI-09	BOLD:ACE7470	Erebidae	Catocala	Catocala dejecta	34.51	-84.56
Eastern Temperate Forest	06-JKA-0695	BOLD:ABZ4961	Erebidae	Catocala	Catocala blandula	34.52	-83.48
Eastern Temperate Forest	06-JKA-0696	BOLD:ABZ4961	Erebidae	Catocala	Catocala blandula	34.52	-83.48
Eastern Temperate Forest	09-NCCC-322	BOLD:ABX6316	Erebidae	Catocala	Catocala praeclara	34.68	-78.8
Eastern Temperate Forest	7382-COI-09	BOLD:ACE4888	Erebidae	Catocala	Catocala alabamae	34.745	-78.584
Eastern Temperate Forest	06-NCCC-1255	BOLD:ABX6316	Erebidae	Catocala	Catocala praeclara	34.745	-76.928
Eastern Temperate Forest	11-NCCC-281	BOLD:AAB9035	Erebidae	Catocala	Catocala messalina	34.75	-77.02
Eastern Temperate Forest	11-NCCC-284	BOLD:ACF0904	Erebidae	Catocala	Catocala n. sp. Schweitzer	34.75	-77.02
Eastern Temperate Forest	11-NCCC-282	BOLD:ACF0904	Erebidae	Catocala	Catocala n. sp. Schweitzer	34.75	-77.02
Eastern Temperate Forest	11-NCCC-285	BOLD:ACF0904	Erebidae	Catocala	Catocala n. sp. Schweitzer	34.75	-77.02
Eastern Temperate Forest	11-NCCC-283	BOLD:ACF0904	Erebidae	Catocala	Catocala n. sp. Schweitzer	34.75	-77.02
Eastern Temperate Forest	05-NCCC-077	BOLD:AAB9017	Erebidae	Catocala	Catocala muliercula	34.7682	-76.8743
Eastern Temperate Forest	05-NCCC-078	BOLD:AAB9017	Erebidae	Catocala	Catocala muliercula	34.7682	-76.8743
Eastern Temperate Forest	05-NCCC-075	BOLD:AAA8724	Erebidae	Catocala	Catocala ultronia	34.7682	-76.8743
Eastern Temperate Forest	05-NCCC-076	BOLD:AAA8724	Erebidae	Catocala	Catocala ultronia	34.7682	-76.8743
Eastern Temperate Forest	11-NCCC-236	BOLD:ACE7219	Erebidae	Catocala	Catocala connubialis	34.77	-76.97
Eastern Temperate Forest	11-NCCC-237	BOLD:AAA5644	Erebidae	Catocala	Catocala lineella	34.77	-76.97
Eastern Temperate Forest	11-NCCC-241	BOLD:AAA5644	Erebidae	Catocala	Catocala lineella	34.77	-76.97
Eastern Temperate Forest	11-NCCC-238	BOLD:AAA5644	Erebidae	Catocala	Catocala lineella	34.77	-76.97
Eastern Temperate Forest	11-NCCC-221	BOLD:AAB3488	Erebidae	Catocala	Catocala micronympha	34.77	-76.85
Eastern Temperate Forest	11-NCCC-239	BOLD:ACF0904	Erebidae	Catocala	Catocala n. sp. Schweitzer	34.77	-76.97
Eastern Temperate Forest	11-NCCC-243	BOLD:ACF0904	Erebidae	Catocala	Catocala n. sp. Schweitzer	34.77	-76.97
Eastern Temperate Forest	11-NCCC-240	BOLD:ACF0904	Erebidae	Catocala	Catocala n. sp. Schweitzer	34.77	-76.97
Eastern Temperate Forest	11-NCCC-242	BOLD:ACF0904	Erebidae	Catocala	Catocala n. sp. Schweitzer	34.77	-76.97
Eastern Temperate Forest	07-NCNW-0122	BOLD:AAA5644	Erebidae	Catocala	Catocala lineella	34.818	-77.18
Eastern Temperate Forest	07-NCNW-0124	BOLD:ABY7551	Erebidae	Catocala	Catocala similis	34.818	-77.18
Eastern Temperate Forest	07-NCNW-0123	BOLD:ABY7551	Erebidae	Catocala	Catocala similis	34.818	-77.18
Eastern Temperate Forest	07-NCNW-0125	BOLD:ABY7551	Erebidae	Catocala	Catocala similis	34.818	-77.18
Eastern Temperate Forest	09-NCCC-098	BOLD:ACE4888	Erebidae	Catocala	Catocala alabamae	34.864	-78.683
Eastern Temperate Forest	09-NCCC-097	BOLD:ACE4888	Erebidae	Catocala	Catocala alabamae	34.864	-78.683
Eastern Temperate Forest	09-NCCC-096	BOLD:ABX6316	Erebidae	Catocala	Catocala praeclara	34.864	-78.683
Eastern Temperate Forest	05-NCCC-099	BOLD:ABX6316	Erebidae	Catocala	Catocala praeclara	34.8803	-76.9415
Eastern Temperate Forest	09-NCCC-090	BOLD:ACF4808	Erebidae	Catocala	Catocala jair	34.9	-78.848
Eastern Temperate Forest	09-NCCC-143	BOLD:ACF3586	Erebidae	Catocala	Catocala pretiosa	34.9	-78.648
Eastern Temperate Forest	05-NCCC-098	BOLD:ABX6316	Erebidae	Catocala	Catocala praeclara	34.9003	-76.9456
Eastern Temperate Forest	06-NCCC-1121	BOLD:AAC4282	Erebidae	Catocala	Catocala clintonii	34.942	-76.937
Eastern Temperate Forest	06-NCCC-1256	BOLD:ABX6316	Erebidae	Catocala	Catocala praeclara	34.947	-77.057
Eastern Temperate Forest	06-NCCC-1257	BOLD:ABX6316	Erebidae	Catocala	Catocala praeclara	34.947	-77.057
Eastern Temperate Forest	11-NCCC-949	BOLD:ACF5142	Erebidae	Catocala	Catocala carissima	34.984	-78.948
Eastern Temperate Forest	11-NCCC-485	BOLD:ACF0904	Erebidae	Catocala	Catocala n. sp. Schweitzer	34.984	-78.948
Eastern Temperate Forest	11-NCCC-486	BOLD:ACE7470	Erebidae	Catocala	Catocala sappho	34.984	-78.948
Eastern Temperate Forest	1185-061911-NC	BOLD:ABZ4961	Erebidae	Catocala	Catocala crataegi	35.2	-82.8
Eastern Temperate Forest	9410-010610-NC	BOLD:ACF3586	Erebidae	Catocala	Catocala pretiosa	35.4	-80.6
Eastern Temperate Forest	9411-050909-NC	BOLD:ACE7470	Erebidae	Catocala	Catocala ulalume	35.4	-80.6
Eastern Temperate Forest	9412-100708-NC	BOLD:AAB0903	Erebidae	Catocala	Catocala umbrosa	35.4	-80.6
Eastern Temperate Forest	11-NCCC-868	BOLD:AAA5644	Erebidae	Catocala	Catocala lineella	35.49	-80.006
Eastern Temperate Forest	11-NCCC-905	BOLD:AAA6134	Erebidae	Catocala	Catocala sordida	35.516	-79.954
Eastern Temperate Forest	DNA-ATBI-0781	BOLD:AAA6134	Erebidae	Catocala	Catocala gracilis	35.5413	-83.2982
Eastern Temperate Forest	DNA-ATBI-0738	BOLD:AAA9558	Erebidae	Catocala	Catocala subnata	35.5413	-83.2982
Eastern Temperate Forest	BGS03956	BOLD:ACE7470	Erebidae	Catocala	Catocala vidua	35.557	-83.496
Eastern Temperate Forest	DNA-ATBI-0409	BOLD:AAA5644	Erebidae	Catocala	Catocala lineella	35.5646	-83.1038
Eastern Temperate Forest	DNA-ATBI-0408	BOLD:AAA5644	Erebidae	Catocala	Catocala lineella	35.5646	-83.1038
Eastern Temperate Forest	DNA-ATBI-0498	BOLD:AAA8724	Erebidae	Catocala	Catocala ultronia	35.5646	-83.1038
Eastern Temperate Forest	DNA-ATBI-0497	BOLD:AAA8724	Erebidae	Catocala	Catocala ultronia	35.5646	-83.1038
Eastern Temperate Forest	BGS03962	BOLD:AAA6877	Erebidae	Catocala	Catocala andromedae	35.5792	-83.0696
Eastern Temperate Forest	DNA-ATBI-0737	BOLD:AAC3067	Erebidae	Catocala	Catocala innubens	35.58	-83.84
Eastern Temperate Forest	DNA-ATBI-0667	BOLD:ACE7470	Erebidae	Catocala	Catocala palaeogama	35.5848	-83.0624
Eastern Temperate Forest	DNA-ATBI-0494	BOLD:ABZ3835	Erebidae	Catocala	Catocala coccinata	35.5859	-83.8451
Eastern Temperate Forest	DNA-ATBI-0493	BOLD:ABZ3835	Erebidae	Catocala	Catocala coccinata	35.5859	-83.8451
Eastern Temperate Forest	BGS03966	BOLD:ABZ4961	Erebidae	Catocala	Catocala blandula	35.5867	-83.0667
Eastern Temperate Forest	BGS03964	BOLD:AAA8724	Erebidae	Catocala	Catocala ultronia	35.5867	-83.0667
Eastern Temperate Forest	BGS03963	BOLD:AAA8724	Erebidae	Catocala	Catocala ultronia	35.5867	-83.0667
Eastern Temperate Forest	DNA-ATBI-0459	BOLD:ABZ4961	Erebidae	Catocala	Catocala blandula	35.59	-83.07
Eastern Temperate Forest	DNA-ATBI-0458	BOLD:ABZ4961	Erebidae	Catocala	Catocala blandula	35.59	-83.07
Eastern Temperate Forest	BGS03965	BOLD:ABZ4961	Erebidae	Catocala	Catocala blandula	35.6069	-83.4481
Eastern Temperate Forest	04HBL002247	BOLD:AAA6877	Erebidae	Catocala	Catocala andromedae	35.7	-83.5
Eastern Temperate Forest	04HBL002248	BOLD:AAA6877	Erebidae	Catocala	Catocala andromedae	35.7	-83.5
Eastern Temperate Forest	04HBL002238	BOLD:ABZ3835	Erebidae	Catocala	Catocala coccinata	35.7	-83.5
Eastern Temperate Forest	04HBL002230	BOLD:ABZ2889	Erebidae	Catocala	Catocala epione	35.7	-83.5
Eastern Temperate Forest	04HBL002231	BOLD:ABZ2889	Erebidae	Catocala	Catocala epione	35.7	-83.5
Eastern Temperate Forest	04HBL002229	BOLD:ABZ2889	Erebidae	Catocala	Catocala epione	35.7	-83.5
Eastern Temperate Forest	04HBL002232	BOLD:ABZ2889	Erebidae	Catocala	Catocala epione	35.7	-83.5
Eastern Temperate Forest	04HBL002233	BOLD:ABZ2889	Erebidae	Catocala	Catocala epione	35.7	-83.5
Eastern Temperate Forest	04HBL002234	BOLD:AAB0903	Erebidae	Catocala	Catocala ilia	35.7	-83.5
Eastern Temperate Forest	04HBL002235	BOLD:AAB0903	Erebidae	Catocala	Catocala ilia	35.7	-83.5
Eastern Temperate Forest	04HBL002236	BOLD:AAB0903	Erebidae	Catocala	Catocala ilia	35.7	-83.5
Eastern Temperate Forest	04HBL002237	BOLD:AAB0903	Erebidae	Catocala	Catocala ilia	35.7	-83.5
Eastern Temperate Forest	04HBL002240	BOLD:AAA5644	Erebidae	Catocala	Catocala lineella	35.7	-83.5
Eastern Temperate Forest	04HBL002239	BOLD:AAA5644	Erebidae	Catocala	Catocala lineella	35.7	-83.5
Eastern Temperate Forest	04HBL002249	BOLD:AAB3488	Erebidae	Catocala	Catocala micronympha	35.7	-83.5
Eastern Temperate Forest	04HBL002526	BOLD:AAB3488	Erebidae	Catocala	Catocala micronympha	35.7	-83.5
Eastern Temperate Forest	04HBL002228	BOLD:AAA6134	Erebidae	Catocala	Catocala sordida	35.7	-83.5
Eastern Temperate Forest	04HBL002226	BOLD:AAA6134	Erebidae	Catocala	Catocala sordida	35.7	-83.5
Eastern Temperate Forest	04HBL002227	BOLD:AAA6134	Erebidae	Catocala	Catocala sordida	35.7	-83.5
Eastern Temperate Forest	04HBL002224	BOLD:AAA6134	Erebidae	Catocala	Catocala sordida	35.7	-83.5
Eastern Temperate Forest	04HBL002225	BOLD:AAA6134	Erebidae	Catocala	Catocala sordida	35.7	-83.5
Eastern Temperate Forest	11-NCCC-929	BOLD:AAA5644	Erebidae	Catocala	Catocala lineella	35.718	-79.949
Eastern Temperate Forest	10-NCCC-515	BOLD:ACE7470	Erebidae	Catocala	Catocala robinsonii	35.718	-79.949
Eastern Temperate Forest	10-NCCC-514	BOLD:ACE7470	Erebidae	Catocala	Catocala robinsonii	35.718	-79.949
Eastern Temperate Forest	11-NCCC-849	BOLD:ACE7470	Erebidae	Catocala	Catocala vidua	35.718	-79.949
Eastern Temperate Forest	BGS03959	BOLD:AAA9558	Erebidae	Catocala	Catocala subnata	35.7376	-83.4159
Eastern Temperate Forest	DNA-ATBI-0499	BOLD:AAA6877	Erebidae	Catocala	Catocala andromedae	35.7513	-83.2059
Eastern Temperate Forest	DNA-ATBI-0500	BOLD:AAA6877	Erebidae	Catocala	Catocala andromedae	35.7513	-83.2059
Eastern Temperate Forest	DNA-ATBI-0469	BOLD:AAA9558	Erebidae	Catocala	Catocala neogama	35.7513	-83.2059
Eastern Temperate Forest	BGS03960	BOLD:ACE7470	Erebidae	Catocala	Catocala lacrymosa	35.8086	-83.2382
Eastern Temperate Forest	BGS03955	BOLD:ACE7470	Erebidae	Catocala	Catocala retecta	35.8086	-83.2382
Eastern Temperate Forest	BGS03961	BOLD:AAA6134	Erebidae	Catocala	Catocala sordida	35.8086	-83.2382
Eastern Temperate Forest	BGS03958	BOLD:AAA9558	Erebidae	Catocala	Catocala subnata	35.8086	-83.2382
Eastern Temperate Forest	BGS03968	BOLD:AAA5644	Erebidae	Catocala	Catocala amica	35.8099	-83.2312
Eastern Temperate Forest	DNA-ATBI-0465	BOLD:AAA5644	Erebidae	Catocala	Catocala amica	35.81	-83.24
Eastern Temperate Forest	DNA-ATBI-0637	BOLD:AAA5644	Erebidae	Catocala	Catocala lineella	35.81	-83.24
Eastern Temperate Forest	BGS03967	BOLD:AAA5644	Erebidae	Catocala	Catocala amica	35.8137	-83.2213
Eastern Temperate Forest	BGS03957	BOLD:ACE7470	Erebidae	Catocala	Catocala palaeogama	35.8137	-83.2213
Eastern Temperate Forest	5000-090602-TN	BOLD:ABZ4961	Erebidae	Catocala	Catocala blandula	35.835	-83.185
Eastern Temperate Forest	DNA-ATBI-0464	BOLD:AAA5644	Erebidae	Catocala	Catocala amica	35.8373	-83.1919
Eastern Temperate Forest	DNA-ATBI-0641	BOLD:ACE7470	Erebidae	Catocala	Catocala dejecta	35.8373	-83.1919
Eastern Temperate Forest	DNA-ATBI-0419	BOLD:ACE7470	Erebidae	Catocala	Catocala flebilis	35.8373	-83.1919
Eastern Temperate Forest	DNA-ATBI-0418	BOLD:ACE7470	Erebidae	Catocala	Catocala flebilis	35.8373	-83.1919
Eastern Temperate Forest	DNA-ATBI-0780	BOLD:AAA6134	Erebidae	Catocala	Catocala gracilis	35.8373	-83.1919
Eastern Temperate Forest	DNA-ATBI-0636	BOLD:ABZ2552	Erebidae	Catocala	Catocala grynea	35.8373	-83.1919
Eastern Temperate Forest	DNA-ATBI-0635	BOLD:AAC3067	Erebidae	Catocala	Catocala innubens	35.8373	-83.1919
Eastern Temperate Forest	DNA-ATBI-0468	BOLD:AAA9558	Erebidae	Catocala	Catocala neogama	35.8373	-83.1919
Eastern Temperate Forest	DNA-ATBI-0767	BOLD:AAA6134	Erebidae	Catocala	Catocala sordida	35.8373	-83.1919
Eastern Temperate Forest	DNA-ATBI-0766	BOLD:AAA6134	Erebidae	Catocala	Catocala sordida	35.8373	-83.1919
Eastern Temperate Forest	11-NCCC-727	BOLD:AAB2593	Erebidae	Catocala	Catocala crataegi	36.223	-81.425
Eastern Temperate Forest	11-NCCC-688	BOLD:AAA5644	Erebidae	Catocala	Catocala amica	36.284	-81.717
Eastern Temperate Forest	11-NCCC-699	BOLD:ACE7470	Erebidae	Catocala	Catocala palaeogama	36.284	-81.717
Eastern Temperate Forest	10-NCCC-364	BOLD:AAB6567	Erebidae	Catocala	Catocala concumbens	36.318	-81.707
Eastern Temperate Forest	10-NCCC-363	BOLD:ACE7470	Erebidae	Catocala	Catocala palaeogama	36.318	-81.707
Eastern Temperate Forest	10-NCCC-416	BOLD:AAB2593	Erebidae	Catocala	Catocala crataegi	36.332	-81.683
Eastern Temperate Forest	10-NCCC-418	BOLD:AAA5644	Erebidae	Catocala	Catocala lineella	36.332	-81.683
Eastern Temperate Forest	10-NCCC-417	BOLD:AAA5644	Erebidae	Catocala	Catocala lineella	36.332	-81.683
Eastern Temperate Forest	10-NCCC-415	BOLD:AAA7679	Erebidae	Catocala	Catocala mira	36.332	-81.683
Eastern Temperate Forest	10-NCCC-413	BOLD:ACE7470	Erebidae	Catocala	Catocala retecta	36.332	-81.683
Eastern Temperate Forest	10-NCCC-414	BOLD:AAA9558	Erebidae	Catocala	Catocala subnata	36.332	-81.683
Eastern Temperate Forest	10-NCCC-412	BOLD:AAA8724	Erebidae	Catocala	Catocala ultronia	36.332	-81.683
Eastern Temperate Forest	11-NCCC-635	BOLD:ACE8372	Erebidae	Catocala	Catocala nebulosa	36.34	-81.69
Eastern Temperate Forest	10-NCCC-147	BOLD:ACE7219	Erebidae	Catocala	Catocala connubialis	36.406	-78.01
Eastern Temperate Forest	10-NCCC-148	BOLD:ABY7952	Erebidae	Catocala	Catocala lincolnana	36.406	-78.01
Eastern Temperate Forest	11-NCCC-807	BOLD:AAA5644	Erebidae	Catocala	Catocala amica	36.496	-78.01
Eastern Temperate Forest	11-NCCC-802	BOLD:ABZ3835	Erebidae	Catocala	Catocala coccinata	36.496	-78.01
Eastern Temperate Forest	11-NCCC-818	BOLD:ACE7470	Erebidae	Catocala	Catocala dejecta	36.496	-78.01
Eastern Temperate Forest	11-NCCC-801	BOLD:ABZ2889	Erebidae	Catocala	Catocala epione	36.496	-78.01
Eastern Temperate Forest	11-NCCC-800	BOLD:ABZ2889	Erebidae	Catocala	Catocala epione	36.496	-78.01
Eastern Temperate Forest	10-NCCC-484	BOLD:ACE7470	Erebidae	Catocala	Catocala flebilis	36.496	-78.01
Eastern Temperate Forest	11-NCCC-804	BOLD:ACE7470	Erebidae	Catocala	Catocala flebilis	36.496	-78.01
Eastern Temperate Forest	11-NCCC-803	BOLD:ACE7470	Erebidae	Catocala	Catocala flebilis	36.496	-78.01
Eastern Temperate Forest	11-NCCC-806	BOLD:AAA6134	Erebidae	Catocala	Catocala gracilis	36.496	-78.01
Eastern Temperate Forest	11-NCCC-812	BOLD:AAB0903	Erebidae	Catocala	Catocala ilia	36.496	-78.01
Eastern Temperate Forest	10-NCCC-486	BOLD:ACF2562	Erebidae	Catocala	Catocala insolabilis	36.496	-78.01
Eastern Temperate Forest	10-NCCC-540	BOLD:ACE7470	Erebidae	Catocala	Catocala lacrymosa	36.496	-78.01
Eastern Temperate Forest	10-NCCC-541	BOLD:ACE7470	Erebidae	Catocala	Catocala lacrymosa	36.496	-78.01
Eastern Temperate Forest	10-NCCC-544	BOLD:AAB0100	Erebidae	Catocala	Catocala marmorata	36.496	-78.01
Eastern Temperate Forest	10-NCCC-543	BOLD:AAB0100	Erebidae	Catocala	Catocala marmorata	36.496	-78.01
Eastern Temperate Forest	11-NCCC-805	BOLD:AAA9558	Erebidae	Catocala	Catocala neogama	36.496	-78.01
Eastern Temperate Forest	11-NCCC-817	BOLD:ACE7470	Erebidae	Catocala	Catocala obscura	36.496	-78.01
Eastern Temperate Forest	11-NCCC-813	BOLD:AAB0903	Erebidae	Catocala	Catocala pr. umbrosa	36.496	-78.01
Eastern Temperate Forest	10-NCCC-538	BOLD:ACE7470	Erebidae	Catocala	Catocala residua	36.496	-78.01
Eastern Temperate Forest	10-NCCC-539	BOLD:ACE7470	Erebidae	Catocala	Catocala residua	36.496	-78.01
Eastern Temperate Forest	10-NCCC-542	BOLD:ACE7470	Erebidae	Catocala	Catocala robinsonii	36.496	-78.01
Eastern Temperate Forest	11-NCCC-814	BOLD:AAA6134	Erebidae	Catocala	Catocala sordida	36.496	-78.01
Eastern Temperate Forest	10-NCCC-485	BOLD:ACE7470	Erebidae	Catocala	Catocala ulalume	36.496	-78.01
Eastern Temperate Forest	11-NCCC-850	BOLD:ACE7470	Erebidae	Catocala	Catocala vidua	36.496	-78.01
Eastern Temperate Forest	492-8790-020702-TN	BOLD:ACE7470	Erebidae	Catocala	Catocala dejecta	36.555	-85.446
Eastern Temperate Forest	493-8790-170702-TN	BOLD:ACE7470	Erebidae	Catocala	Catocala dejecta	36.555	-85.446
Eastern Temperate Forest	464-8782-020702-TN	BOLD:ACE7470	Erebidae	Catocala	Catocala flebilis	36.555	-85.446
Eastern Temperate Forest	284-81-020702-TN	BOLD:ACE7470	Erebidae	Catocala	Catocala judith	36.555	-85.446
Eastern Temperate Forest	285-81-020702-TN	BOLD:ACE7470	Erebidae	Catocala	Catocala judith	36.555	-85.446
Eastern Temperate Forest	457-8781-020702-TN	BOLD:ACE7470	Erebidae	Catocala	Catocala judith	36.555	-85.446
Eastern Temperate Forest	10-NCCC-209	BOLD:ABZ3835	Erebidae	Catocala	Catocala coccinata	36.602	-79.821
Eastern Temperate Forest	10-NCCC-206	BOLD:ACE7219	Erebidae	Catocala	Catocala connubialis	36.602	-79.821
Eastern Temperate Forest	10-NCCC-205	BOLD:ACE7219	Erebidae	Catocala	Catocala connubialis	36.602	-79.821
Eastern Temperate Forest	10-NCCC-215	BOLD:ABZ2889	Erebidae	Catocala	Catocala epione	36.602	-79.821
Eastern Temperate Forest	10-NCCC-208	BOLD:AAA6134	Erebidae	Catocala	Catocala gracilis	36.602	-79.821
Eastern Temperate Forest	10-NCCC-207	BOLD:AAA6134	Erebidae	Catocala	Catocala gracilis	36.602	-79.821
Eastern Temperate Forest	5264-030708-KY	BOLD:AAA6877	Erebidae	Catocala	Catocala andromedae	36.995	-82.985
Eastern Temperate Forest	5266-070708-KY	BOLD:AAA6877	Erebidae	Catocala	Catocala andromedae	36.995	-82.985
Eastern Temperate Forest	5263-030708-KY	BOLD:AAA6877	Erebidae	Catocala	Catocala andromedae	36.995	-82.985
Eastern Temperate Forest	5265-050708-KY	BOLD:AAA6877	Erebidae	Catocala	Catocala andromedae	36.995	-82.985
Eastern Temperate Forest	5262-050708-KY	BOLD:ABZ4961	Erebidae	Catocala	Catocala blandula	36.995	-82.985
Eastern Temperate Forest	5260-070708-KY	BOLD:AAC4282	Erebidae	Catocala	Catocala clintonii	36.995	-82.985
Eastern Temperate Forest	5257-070708-KY	BOLD:ABZ2889	Erebidae	Catocala	Catocala epione	36.995	-82.985
Eastern Temperate Forest	5235-070708-KY	BOLD:AAA6134	Erebidae	Catocala	Catocala gracilis	36.995	-82.985
Eastern Temperate Forest	5231-050708-KY	BOLD:AAA6134	Erebidae	Catocala	Catocala gracilis	36.995	-82.985
Eastern Temperate Forest	5242-050708-KY	BOLD:AAA6134	Erebidae	Catocala	Catocala gracilis	36.995	-82.985
Eastern Temperate Forest	5234-040708-KY	BOLD:AAA6134	Erebidae	Catocala	Catocala gracilis	36.995	-82.985
Eastern Temperate Forest	5241-020708-KY	BOLD:AAA6134	Erebidae	Catocala	Catocala gracilis	36.995	-82.985
Eastern Temperate Forest	5237-050708-KY	BOLD:AAA6134	Erebidae	Catocala	Catocala gracilis	36.995	-82.985
Eastern Temperate Forest	5238-020708-KY	BOLD:AAA6134	Erebidae	Catocala	Catocala gracilis	36.995	-82.985
Eastern Temperate Forest	5206-050708-KY	BOLD:ABZ2552	Erebidae	Catocala	Catocala grynea	36.995	-82.985
Eastern Temperate Forest	5207-040708-KY	BOLD:AAA5644	Erebidae	Catocala	Catocala lineella	36.995	-82.985
Eastern Temperate Forest	5268-050708-KY	BOLD:AAB3488	Erebidae	Catocala	Catocala micronympha	36.995	-82.985
Eastern Temperate Forest	5200-040708-KY	BOLD:ABX6316	Erebidae	Catocala	Catocala praeclara charlottae	36.995	-82.985
Eastern Temperate Forest	5194-050708-KY	BOLD:ABX6316	Erebidae	Catocala	Catocala praeclara charlottae	36.995	-82.985
Eastern Temperate Forest	5202-040708-KY	BOLD:ABX6316	Erebidae	Catocala	Catocala praeclara charlottae	36.995	-82.985
Eastern Temperate Forest	5199-020708-KY	BOLD:ABX6316	Erebidae	Catocala	Catocala praeclara charlottae	36.995	-82.985
Eastern Temperate Forest	5195-050708-KY	BOLD:ABX6316	Erebidae	Catocala	Catocala praeclara charlottae	36.995	-82.985
Eastern Temperate Forest	5201-040708-KY	BOLD:ABX6316	Erebidae	Catocala	Catocala praeclara charlottae	36.995	-82.985
Eastern Temperate Forest	5230-010708-KY	BOLD:AAA6134	Erebidae	Catocala	Catocala sordida	36.995	-82.985
Eastern Temperate Forest	5229-050708-KY	BOLD:AAA6134	Erebidae	Catocala	Catocala sordida	36.995	-82.985
Eastern Temperate Forest	5228-040708-KY	BOLD:AAA6134	Erebidae	Catocala	Catocala sordida	36.995	-82.985
Eastern Temperate Forest	5232-030708-KY	BOLD:AAA6134	Erebidae	Catocala	Catocala sordida	36.995	-82.985
Eastern Temperate Forest	5222-050708-KY	BOLD:AAA6134	Erebidae	Catocala	Catocala sordida	36.995	-82.985
Eastern Temperate Forest	5219-070708-KY	BOLD:AAA6134	Erebidae	Catocala	Catocala sordida	36.995	-82.985
Eastern Temperate Forest	5216-050708-KY	BOLD:AAA6134	Erebidae	Catocala	Catocala sordida	36.995	-82.985
Eastern Temperate Forest	5224-040708-KY	BOLD:AAA6134	Erebidae	Catocala	Catocala sordida	36.995	-82.985
Eastern Temperate Forest	5225-020708-KY	BOLD:AAA6134	Erebidae	Catocala	Catocala sordida	36.995	-82.985
Eastern Temperate Forest	5227-070708-KY	BOLD:AAA6134	Erebidae	Catocala	Catocala sordida	36.995	-82.985
Eastern Temperate Forest	583-8851-110702-KY	BOLD:ABZ3835	Erebidae	Catocala	Catocala coccinata	36.9977	-82.985
Eastern Temperate Forest	491-8790-090802-KY	BOLD:ACE7470	Erebidae	Catocala	Catocala dejecta	36.9977	-82.985
Eastern Temperate Forest	638-8878-090802-KY	BOLD:AAA5644	Erebidae	Catocala	Catocala lineella	36.9977	-82.985
Eastern Temperate Forest	881-COI-06	BOLD:AAA6134	Erebidae	Catocala	Catocala sordida	36.9977	-82.985
Eastern Temperate Forest	510-8797-070802-KY	BOLD:AAA9558	Erebidae	Catocala	Catocala subnata	36.9977	-82.985
Eastern Temperate Forest	5210-060708-KY	BOLD:ABZ4961	Erebidae	Catocala	Catocala blandula	36.998	-82.985
Eastern Temperate Forest	5211-020708-KY	BOLD:ABZ4961	Erebidae	Catocala	Catocala blandula	36.998	-82.985
Eastern Temperate Forest	5212-010708-KY	BOLD:ABZ4961	Erebidae	Catocala	Catocala blandula	36.998	-82.985
Eastern Temperate Forest	5213-070708-KY	BOLD:ABZ4961	Erebidae	Catocala	Catocala blandula	36.998	-82.985
Eastern Temperate Forest	5249-030708-KY	BOLD:ABZ3835	Erebidae	Catocala	Catocala coccinata	36.998	-82.985
Eastern Temperate Forest	5248-030708-KY	BOLD:ABZ3835	Erebidae	Catocala	Catocala coccinata	36.998	-82.985
Eastern Temperate Forest	5247-030708-KY	BOLD:ABZ3835	Erebidae	Catocala	Catocala coccinata	36.998	-82.985
Eastern Temperate Forest	5250-030708-KY	BOLD:ABZ3835	Erebidae	Catocala	Catocala coccinata	36.998	-82.985
Eastern Temperate Forest	346-77-110702-KY	BOLD:ACE7219	Erebidae	Catocala	Catocala connubialis	36.998	-82.985
Eastern Temperate Forest	291-90-070802-KY	BOLD:ACE7470	Erebidae	Catocala	Catocala dejecta	36.998	-82.985
Eastern Temperate Forest	5193-030708-KY	BOLD:ACE7470	Erebidae	Catocala	Catocala dejecta	36.998	-82.985
Eastern Temperate Forest	5256-030708-KY	BOLD:ABZ2889	Erebidae	Catocala	Catocala epione	36.998	-82.985
Eastern Temperate Forest	5258-030708-KY	BOLD:ABZ2889	Erebidae	Catocala	Catocala epione	36.998	-82.985
Eastern Temperate Forest	5233-060708-KY	BOLD:AAA6134	Erebidae	Catocala	Catocala gracilis	36.998	-82.985
Eastern Temperate Forest	5244-060708-KY	BOLD:AAA6134	Erebidae	Catocala	Catocala gracilis	36.998	-82.985
Eastern Temperate Forest	5240-030708-KY	BOLD:AAA6134	Erebidae	Catocala	Catocala gracilis	36.998	-82.985
Eastern Temperate Forest	5243-020708-KY	BOLD:AAA6134	Erebidae	Catocala	Catocala gracilis	36.998	-82.985
Eastern Temperate Forest	5245-030708-KY	BOLD:AAA6134	Erebidae	Catocala	Catocala gracilis	36.998	-82.985
Eastern Temperate Forest	5246-020708-KY	BOLD:AAA6134	Erebidae	Catocala	Catocala gracilis	36.998	-82.985
Eastern Temperate Forest	5239-070708-KY	BOLD:AAA6134	Erebidae	Catocala	Catocala gracilis	36.998	-82.985
Eastern Temperate Forest	5205-030708-KY	BOLD:ABZ2552	Erebidae	Catocala	Catocala grynea	36.998	-82.985
Eastern Temperate Forest	453-8778-100802-KY	BOLD:ACE7470	Erebidae	Catocala	Catocala habilis	36.998	-82.985
Eastern Temperate Forest	454-8779-090802-KY	BOLD:ACE7470	Erebidae	Catocala	Catocala habilis	36.998	-82.985
Eastern Temperate Forest	5496-020708-KY	BOLD:AAB0903	Erebidae	Catocala	Catocala ilia	36.998	-82.985
Eastern Temperate Forest	5497-020708-KY	BOLD:AAB0903	Erebidae	Catocala	Catocala ilia	36.998	-82.985
Eastern Temperate Forest	5192-020708-KY	BOLD:ACF2562	Erebidae	Catocala	Catocala insolabilis	36.998	-82.985
Eastern Temperate Forest	5209-060708-KY	BOLD:AAA5644	Erebidae	Catocala	Catocala lineella	36.998	-82.985
Eastern Temperate Forest	838-110702-KY	BOLD:AAA5644	Erebidae	Catocala	Catocala lineella	36.998	-82.985
Eastern Temperate Forest	5208-030708-KY	BOLD:AAA5644	Erebidae	Catocala	Catocala lineella	36.998	-82.985
Eastern Temperate Forest	5215-010708-KY	BOLD:AAB3488	Erebidae	Catocala	Catocala micronympha	36.998	-82.985
Eastern Temperate Forest	5214-070708-KY	BOLD:AAB3488	Erebidae	Catocala	Catocala micronympha	36.998	-82.985
Eastern Temperate Forest	765-120702-KY	BOLD:ACE8372	Erebidae	Catocala	Catocala nebulosa	36.998	-82.985
Eastern Temperate Forest	296-96-080802-KY	BOLD:ACE8372	Erebidae	Catocala	Catocala nebulosa	36.998	-82.985
Eastern Temperate Forest	295-96-090802-KY	BOLD:ACE8372	Erebidae	Catocala	Catocala nebulosa	36.998	-82.985
Eastern Temperate Forest	5255-070708-KY	BOLD:ACE7470	Erebidae	Catocala	Catocala palaeogama	36.998	-82.985
Eastern Temperate Forest	5251-030708-KY	BOLD:ACE7470	Erebidae	Catocala	Catocala palaeogama	36.998	-82.985
Eastern Temperate Forest	5252-040708-KY	BOLD:ACE7470	Erebidae	Catocala	Catocala palaeogama	36.998	-82.985
Eastern Temperate Forest	5203-020708-KY	BOLD:ABX6316	Erebidae	Catocala	Catocala praeclara charlottae	36.998	-82.985
Eastern Temperate Forest	5204-070708-KY	BOLD:ABX6316	Erebidae	Catocala	Catocala praeclara charlottae	36.998	-82.985
Eastern Temperate Forest	5196-030708-KY	BOLD:ABX6316	Erebidae	Catocala	Catocala praeclara charlottae	36.998	-82.985
Eastern Temperate Forest	5198-070708-KY	BOLD:ABX6316	Erebidae	Catocala	Catocala praeclara charlottae	36.998	-82.985
Eastern Temperate Forest	5197-070708-KY	BOLD:ABX6316	Erebidae	Catocala	Catocala praeclara charlottae	36.998	-82.985
Eastern Temperate Forest	289-86-100802-KY	BOLD:ACE7470	Erebidae	Catocala	Catocala sappho	36.998	-82.985
Eastern Temperate Forest	448-8779-090802-KY	BOLD:ACE7468	Erebidae	Catocala	Catocala serena	36.998	-82.985
Eastern Temperate Forest	5221-030708-KY	BOLD:AAA6134	Erebidae	Catocala	Catocala sordida	36.998	-82.985
Eastern Temperate Forest	5226-060708-KY	BOLD:AAA6134	Erebidae	Catocala	Catocala sordida	36.998	-82.985
Eastern Temperate Forest	5217-060708-KY	BOLD:AAA6134	Erebidae	Catocala	Catocala sordida	36.998	-82.985
Eastern Temperate Forest	5223-020708-KY	BOLD:AAA6134	Erebidae	Catocala	Catocala sordida	36.998	-82.985
Eastern Temperate Forest	5236-030708-KY	BOLD:AAA6134	Erebidae	Catocala	Catocala sordida	36.998	-82.985
Eastern Temperate Forest	5220-070708-KY	BOLD:AAA6134	Erebidae	Catocala	Catocala sordida	36.998	-82.985
Eastern Temperate Forest	5218-060708-KY	BOLD:AAA6134	Erebidae	Catocala	Catocala sordida	36.998	-82.985
Eastern Temperate Forest	298-97-120702-KY	BOLD:AAA9558	Erebidae	Catocala	Catocala subnata	36.998	-82.985
Eastern Temperate Forest	299-97-070802-KY		Erebidae	Catocala	Catocala subnata	36.998	-82.985
Eastern Temperate Forest	5259-070708-KY	BOLD:AAA8724	Erebidae	Catocala	Catocala ultronia	36.998	-82.985
Eastern Temperate Forest	06-SUSA-0112	BOLD:ACE7470	Erebidae	Catocala	Catocala robinsonii	37.006	-88.322
Eastern Temperate Forest	06-SUSA-0121	BOLD:AAB0903	Erebidae	Catocala	Catocala ilia	37.011	-88.537
Eastern Temperate Forest	06-SUSA-0191	BOLD:ACF3586	Erebidae	Catocala	Catocala pretiosa texarkana	37.011	-88.537
Eastern Temperate Forest	7379-COI-09	BOLD:ACE4888	Erebidae	Catocala	Catocala alabamae	37.06	-88.61
Eastern Temperate Forest	7380-COI-09	BOLD:ACE4888	Erebidae	Catocala	Catocala alabamae	37.06	-88.61
Eastern Temperate Forest	20251-070608-US	BOLD:AAA7679	Erebidae	Catocala	Catocala mira	37.06	-88.6
Eastern Temperate Forest	7375-COI-09	BOLD:ACF3586	Erebidae	Catocala	Catocala pretiosa	37.06	-88.61
Eastern Temperate Forest	7374-COI-09	BOLD:ACF3586	Erebidae	Catocala	Catocala pretiosa	37.06	-88.61
Eastern Temperate Forest	7376-COI-09	BOLD:ACF3586	Erebidae	Catocala	Catocala pretiosa	37.06	-88.61
Eastern Temperate Forest	7378-COI-09	BOLD:ACF3586	Erebidae	Catocala	Catocala pretiosa texarkana	37.06	-88.61
Eastern Temperate Forest	9566-240509-KY	BOLD:ACF3586	Erebidae	Catocala	Catocala pretiosa texarkana	37.06	-88.61
Eastern Temperate Forest	7377-COI-09	BOLD:ACF3586	Erebidae	Catocala	Catocala pretiosa texarkana	37.06	-88.61
Eastern Temperate Forest	156-01-080702-VA	BOLD:AAB0903	Erebidae	Catocala	Catocala ilia	37.338	-80.325
Eastern Temperate Forest	3317-COI-08	BOLD:AAA5644	Erebidae	Catocala	Catocala amica	37.3538	-80.3233
Eastern Temperate Forest	590-8851-090702-VA	BOLD:ABZ3835	Erebidae	Catocala	Catocala coccinata	37.3538	-80.323
Eastern Temperate Forest	578-8846-090702-VA		Erebidae	Catocala	Catocala sordida	37.3538	-80.323
Eastern Temperate Forest	779-100702-VA	BOLD:ACE7470	Erebidae	Catocala	Catocala dejecta	37.354	-80.323
Eastern Temperate Forest	836-080702-VA	BOLD:AAA5644	Erebidae	Catocala	Catocala lineella	37.354	-80.323
Eastern Temperate Forest	233-55-090702-VA	BOLD:AAC6526	Erebidae	Catocala	Catocala miranda	37.354	-80.323
Eastern Temperate Forest	5410-220808-IN	BOLD:ACE7470	Erebidae	Catocala	Catocala flebilis	37.822	-87.991
Eastern Temperate Forest	5411-220808-IN	BOLD:AAB0903	Erebidae	Catocala	Catocala ilia	37.822	-87.991
Eastern Temperate Forest	5400-220808-IN	BOLD:ACF2562	Erebidae	Catocala	Catocala insolabilis	37.822	-87.991
Eastern Temperate Forest	5569-210808-IN	BOLD:AAA5644	Erebidae	Catocala	Catocala lineella	37.822	-87.991
Eastern Temperate Forest	5409-220808-IN	BOLD:ACE7470	Erebidae	Catocala	Catocala luctuosa	37.822	-87.991
Eastern Temperate Forest	5406-220808-IN	BOLD:ACE7470	Erebidae	Catocala	Catocala luctuosa	37.822	-87.991
Eastern Temperate Forest	5498-250808-IN	BOLD:ACE7470	Erebidae	Catocala	Catocala luctuosa	37.822	-87.991
Eastern Temperate Forest	5407-220808-IN	BOLD:ACE7470	Erebidae	Catocala	Catocala luctuosa	37.822	-87.991
Eastern Temperate Forest	5501-250808-IN	BOLD:ACE7470	Erebidae	Catocala	Catocala maestosa	37.822	-87.991
Eastern Temperate Forest	5551-230808-IN	BOLD:ACE7470	Erebidae	Catocala	Catocala obscura	37.822	-87.991
Eastern Temperate Forest	5401-220808-IN	BOLD:AAB7092	Erebidae	Catocala	Catocala piatrix	37.822	-87.991
Eastern Temperate Forest	5402-220808-IN	BOLD:AAB7092	Erebidae	Catocala	Catocala piatrix	37.822	-87.991
Eastern Temperate Forest	5404-220808-IN	BOLD:AAB7092	Erebidae	Catocala	Catocala piatrix	37.822	-87.991
Eastern Temperate Forest	5554-230808-IN	BOLD:AAB7092	Erebidae	Catocala	Catocala piatrix	37.822	-87.991
Eastern Temperate Forest	5553-230808-IN	BOLD:AAB7092	Erebidae	Catocala	Catocala piatrix	37.822	-87.991
Eastern Temperate Forest	5403-220808-IN	BOLD:AAB7092	Erebidae	Catocala	Catocala piatrix	37.822	-87.991
Eastern Temperate Forest	5552-230808-IN	BOLD:ACE7470	Erebidae	Catocala	Catocala residua	37.822	-87.991
Eastern Temperate Forest	5405-220808-IN	BOLD:ACE7470	Erebidae	Catocala	Catocala residua	37.822	-87.991
Eastern Temperate Forest	5500-250808-IN	BOLD:ACE7470	Erebidae	Catocala	Catocala robinsonii	37.822	-87.991
Eastern Temperate Forest	5408-220808-IN	BOLD:ACE7470	Erebidae	Catocala	Catocala vidua	37.822	-87.991
Eastern Temperate Forest	5499-250808-IN	BOLD:ACE7470	Erebidae	Catocala	Catocala vidua	37.822	-87.991
Eastern Temperate Forest	129-85-130802-IN	BOLD:ACE7470	Erebidae	Catocala	Catocala residua	37.831	-87.995
Eastern Temperate Forest	3987-COI-08		Erebidae	Catocala	Catocala	37.832	-87.986
Eastern Temperate Forest	3986-COI-08		Erebidae	Catocala	Catocala	37.832	-87.986
Eastern Temperate Forest	198-34-120802-IN	BOLD:AAB8332	Erebidae	Catocala	Catocala amatrix	37.832	-87.985
Eastern Temperate Forest	201-34-120802-IN	BOLD:AAB8332	Erebidae	Catocala	Catocala amatrix	37.832	-87.985
Eastern Temperate Forest	5117-220808-IN	BOLD:AAB8332	Erebidae	Catocala	Catocala amatrix	37.832	-87.989
Eastern Temperate Forest	5113-240808-IN	BOLD:ACE7470	Erebidae	Catocala	Catocala angusi	37.832	-87.989
Eastern Temperate Forest	462-8783-130802-IN	BOLD:ACE7470	Erebidae	Catocala	Catocala angusi	37.832	-87.985
Eastern Temperate Forest	5112-230808-IN	BOLD:ACE7470	Erebidae	Catocala	Catocala angusi	37.832	-87.989
Eastern Temperate Forest	5108-240808-IN	BOLD:ACE7470	Erebidae	Catocala	Catocala angusi	37.832	-87.989
Eastern Temperate Forest	5115-190808-IN	BOLD:ACE7470	Erebidae	Catocala	Catocala angusi	37.832	-87.989
Eastern Temperate Forest	461-8783-130802-IN	BOLD:ACE7470	Erebidae	Catocala	Catocala angusi	37.832	-87.985
Eastern Temperate Forest	052-32-110802-IN	BOLD:ABZ7619	Erebidae	Catocala	Catocala cara	37.832	-87.985
Eastern Temperate Forest	5091-190808-IN	BOLD:ACF5142	Erebidae	Catocala	Catocala carissima	37.832	-87.989
Eastern Temperate Forest	5090-240808-IN	BOLD:ACF5142	Erebidae	Catocala	Catocala carissima	37.832	-87.989
Eastern Temperate Forest	5118-220808-IN	BOLD:ACE7470	Erebidae	Catocala	Catocala flebilis	37.832	-87.989
Eastern Temperate Forest	5119-220808-IN	BOLD:ACE7470	Erebidae	Catocala	Catocala flebilis	37.832	-87.989
Eastern Temperate Forest	5120-220808-IN	BOLD:ACE7470	Erebidae	Catocala	Catocala flebilis	37.832	-87.989
Eastern Temperate Forest	5580-300808-WY	BOLD:AAB0100	Erebidae	Catocala	Catocala grotiana	37.832	-87.986
Eastern Temperate Forest	5581-030908-WY	BOLD:AAB0100	Erebidae	Catocala	Catocala junctura	37.832	-87.986
Eastern Temperate Forest	5126-280808-IN	BOLD:ACE7470	Erebidae	Catocala	Catocala lacrymosa	37.832	-87.989
Eastern Temperate Forest	147-94-150802-IN	BOLD:ACE7470	Erebidae	Catocala	Catocala lacrymosa	37.832	-87.985
Eastern Temperate Forest	5098-220808-IN	BOLD:ACE7470	Erebidae	Catocala	Catocala lacrymosa	37.832	-87.989
Eastern Temperate Forest	5097-220808-IN	BOLD:ACE7470	Erebidae	Catocala	Catocala lacrymosa	37.832	-87.989
Eastern Temperate Forest	5099-220808-IN	BOLD:ACE7470	Erebidae	Catocala	Catocala lacrymosa	37.832	-87.989
Eastern Temperate Forest	150-94-150801-IN	BOLD:ACE7470	Erebidae	Catocala	Catocala lacrymosa	37.832	-87.985
Eastern Temperate Forest	142-89-150801-IN	BOLD:AAD6919	Erebidae	Catocala	Catocala lacrymosa	37.832	-87.985
Eastern Temperate Forest	5133-230808-IN	BOLD:AAA5644	Erebidae	Catocala	Catocala lineella	37.832	-87.989
Eastern Temperate Forest	5123-220808-IN	BOLD:ACE7470	Erebidae	Catocala	Catocala luctuosa	37.832	-87.989
Eastern Temperate Forest	132-88-120802-IN	BOLD:ACE7470	Erebidae	Catocala	Catocala luctuosa	37.832	-87.985
Eastern Temperate Forest	136-88-160802IN	BOLD:ACE7470	Erebidae	Catocala	Catocala luctuosa	37.832	-87.985
Eastern Temperate Forest	134-88-160801-IN	BOLD:ACE7470	Erebidae	Catocala	Catocala luctuosa	37.832	-87.985
Eastern Temperate Forest	133-88-160802-IN	BOLD:ACE7470	Erebidae	Catocala	Catocala luctuosa	37.832	-87.985
Eastern Temperate Forest	135-88-160802-IN	BOLD:AAB3443	Erebidae	Catocala	Catocala luctuosa	37.832	-87.985
Eastern Temperate Forest	5122-280808-IN	BOLD:ACE7470	Erebidae	Catocala	Catocala maestosa	37.832	-87.989
Eastern Temperate Forest	5121-220808-IN	BOLD:ACE7470	Erebidae	Catocala	Catocala maestosa	37.832	-87.989
Eastern Temperate Forest	5155-290808-IN	BOLD:AAB0100	Erebidae	Catocala	Catocala marmorata	37.832	-87.989
Eastern Temperate Forest	5153-290808-IN	BOLD:AAB0100	Erebidae	Catocala	Catocala marmorata	37.832	-87.989
Eastern Temperate Forest	168-04-160802-IN	BOLD:AAB0100	Erebidae	Catocala	Catocala marmorata	37.832	-87.985
Eastern Temperate Forest	5152-290808-IN	BOLD:AAB0100	Erebidae	Catocala	Catocala marmorata	37.832	-87.989
Eastern Temperate Forest	169-04-160802-IN	BOLD:AAB0100	Erebidae	Catocala	Catocala marmorata	37.832	-87.985
Eastern Temperate Forest	5156-290808-IN	BOLD:AAB0100	Erebidae	Catocala	Catocala marmorata	37.832	-87.989
Eastern Temperate Forest	5157-290808-IN	BOLD:AAB0100	Erebidae	Catocala	Catocala marmorata	37.832	-87.989
Eastern Temperate Forest	5154-290808-IN	BOLD:AAB0100	Erebidae	Catocala	Catocala marmorata	37.832	-87.989
Eastern Temperate Forest	170-04-140801-IN	BOLD:AAB0100	Erebidae	Catocala	Catocala marmorata	37.832	-87.985
Eastern Temperate Forest	5116-220808-IN	BOLD:AAA9558	Erebidae	Catocala	Catocala neogama	37.832	-87.989
Eastern Temperate Forest	212-42-140802-IN	BOLD:AAE9293	Erebidae	Catocala	Catocala nuptialis	37.832	-87.985
Eastern Temperate Forest	5101-210808-IN	BOLD:AAE9293	Erebidae	Catocala	Catocala nuptialis	37.832	-87.989
Eastern Temperate Forest	5100-230808-IN	BOLD:AAE9293	Erebidae	Catocala	Catocala nuptialis	37.832	-87.989
Eastern Temperate Forest	5140-210808-IN	BOLD:ACE7470	Erebidae	Catocala	Catocala obscura	37.832	-87.989
Eastern Temperate Forest	5141-190808-IN	BOLD:ACE7470	Erebidae	Catocala	Catocala obscura	37.832	-87.989
Eastern Temperate Forest	5144-220808-IN	BOLD:ACE7470	Erebidae	Catocala	Catocala obscura	37.832	-87.989
Eastern Temperate Forest	5137-200808-IN	BOLD:ACE7470	Erebidae	Catocala	Catocala obscura	37.832	-87.989
Eastern Temperate Forest	466-8784-130802-IN	BOLD:ACE7470	Erebidae	Catocala	Catocala obscura	37.832	-87.985
Eastern Temperate Forest	5135-280808-IN	BOLD:ACE7470	Erebidae	Catocala	Catocala obscura	37.832	-87.989
Eastern Temperate Forest	5134-220808-IN	BOLD:ACE7470	Erebidae	Catocala	Catocala obscura	37.832	-87.989
Eastern Temperate Forest	5151-290808-IN	BOLD:ACE7470	Erebidae	Catocala	Catocala obscura	37.832	-87.989
Eastern Temperate Forest	5138-230808-IN	BOLD:ACE7470	Erebidae	Catocala	Catocala obscura	37.832	-87.989
Eastern Temperate Forest	5136-200808-IN	BOLD:ACE7470	Erebidae	Catocala	Catocala obscura	37.832	-87.989
Eastern Temperate Forest	5111-230808-IN	BOLD:ACE7470	Erebidae	Catocala	Catocala palaeogama	37.832	-87.989
Eastern Temperate Forest	5139-190808-IN	BOLD:ACE7470	Erebidae	Catocala	Catocala residua	37.832	-87.989
Eastern Temperate Forest	5146-290808-IN	BOLD:ACE7470	Erebidae	Catocala	Catocala residua	37.832	-87.989
Eastern Temperate Forest	5143-210808-IN	BOLD:ACE7470	Erebidae	Catocala	Catocala residua	37.832	-87.989
Eastern Temperate Forest	5147-220808-IN	BOLD:ACE7470	Erebidae	Catocala	Catocala residua	37.832	-87.989
Eastern Temperate Forest	5142-230808-IN	BOLD:ACE7470	Erebidae	Catocala	Catocala residua	37.832	-87.989
Eastern Temperate Forest	5145-220808-IN	BOLD:ACE7470	Erebidae	Catocala	Catocala residua	37.832	-87.989
Eastern Temperate Forest	5131-220808-IN	BOLD:ACE7470	Erebidae	Catocala	Catocala robinsonii	37.832	-87.989
Eastern Temperate Forest	5107-240808-IN	BOLD:ACE7470	Erebidae	Catocala	Catocala robinsonii	37.832	-87.989
Eastern Temperate Forest	460-8780-150802-IN	BOLD:ACE7470	Erebidae	Catocala	Catocala robinsonii	37.832	-87.985
Eastern Temperate Forest	5130-200808-IN	BOLD:ACE7470	Erebidae	Catocala	Catocala robinsonii	37.832	-87.989
Eastern Temperate Forest	012-80-150802-IN	BOLD:ACE7470	Erebidae	Catocala	Catocala robinsonii	37.832	-87.985
Eastern Temperate Forest	3986-COI-08.1	BOLD:AAA5644	Erebidae	Catocala	Catocala sp.	37.832	-87.986
Eastern Temperate Forest	3987-COI-08.1	BOLD:AAA5644	Erebidae	Catocala	Catocala sp.	37.832	-87.986
Eastern Temperate Forest	5125-290808-IN	BOLD:ACE7470	Erebidae	Catocala	Catocala vidua	37.832	-87.989
Eastern Temperate Forest	5124-240808-IN	BOLD:ACE7470	Erebidae	Catocala	Catocala vidua	37.832	-87.989
Eastern Temperate Forest	499-8791-170702-TN	BOLD:ACF2562	Erebidae	Catocala	Catocala insolabilis	37.8322	-87.985
Eastern Temperate Forest	498-8793-160802-IN	BOLD:AAA9558	Erebidae	Catocala	Catocala maestosa	37.8322	-87.985
Eastern Temperate Forest	501-8792-150802--IN	BOLD:ACE7470	Erebidae	Catocala	Catocala vidua	37.8322	-87.985
Eastern Temperate Forest	4055-COI-08	BOLD:ACE7470	Erebidae	Catocala	Catocala angusi	37.833	-87.989
Eastern Temperate Forest	4072-COI-08	BOLD:ACE7470	Erebidae	Catocala	Catocala angusi	37.833	-87.989
Eastern Temperate Forest	4075-COI-08	BOLD:ACE7470	Erebidae	Catocala	Catocala angusi	37.833	-87.989
Eastern Temperate Forest	4071-COI-08	BOLD:ACE7470	Erebidae	Catocala	Catocala angusi	37.833	-87.989
Eastern Temperate Forest	4065-COI-08	BOLD:ACE7470	Erebidae	Catocala	Catocala angusi	37.833	-87.989
Eastern Temperate Forest	4056-COI-08	BOLD:ACE7470	Erebidae	Catocala	Catocala angusi	37.833	-87.989
Eastern Temperate Forest	4073-COI-08	BOLD:ACE7470	Erebidae	Catocala	Catocala angusi	37.833	-87.989
Eastern Temperate Forest	4076-COI-08	BOLD:ACE7470	Erebidae	Catocala	Catocala angusi	37.833	-87.989
Eastern Temperate Forest	4074-COI-08	BOLD:ACE7470	Erebidae	Catocala	Catocala angusi	37.833	-87.989
Eastern Temperate Forest	4066-COI-08	BOLD:ACE7470	Erebidae	Catocala	Catocala angusi	37.833	-87.989
Eastern Temperate Forest	4077-COI-08	BOLD:ACE7470	Erebidae	Catocala	Catocala angusi	37.833	-87.989
Eastern Temperate Forest	4057-COI-08	BOLD:ACE7470	Erebidae	Catocala	Catocala angusi	37.833	-87.989
Eastern Temperate Forest	4068-COI-08	BOLD:ACE7470	Erebidae	Catocala	Catocala angusi	37.833	-87.989
Eastern Temperate Forest	4078-COI-08	BOLD:ACE7470	Erebidae	Catocala	Catocala angusi	37.833	-87.989
Eastern Temperate Forest	4062-COI-08	BOLD:ACE7470	Erebidae	Catocala	Catocala angusi	37.833	-87.989
Eastern Temperate Forest	4058-COI-08	BOLD:ACE7470	Erebidae	Catocala	Catocala angusi	37.833	-87.989
Eastern Temperate Forest	4054-COI-08	BOLD:ACE7470	Erebidae	Catocala	Catocala angusi	37.833	-87.989
Eastern Temperate Forest	4061-COI-08	BOLD:ACE7470	Erebidae	Catocala	Catocala angusi	37.833	-87.989
Eastern Temperate Forest	4059-COI-08	BOLD:ACE7470	Erebidae	Catocala	Catocala angusi	37.833	-87.989
Eastern Temperate Forest	4060-COI-08	BOLD:ACE7470	Erebidae	Catocala	Catocala angusi	37.833	-87.989
Eastern Temperate Forest	4069-COI-08	BOLD:ACE7470	Erebidae	Catocala	Catocala angusi	37.833	-87.989
Eastern Temperate Forest	4063-COI-08	BOLD:ACE7470	Erebidae	Catocala	Catocala angusi	37.833	-87.989
Eastern Temperate Forest	4067-COI-08	BOLD:ACE7470	Erebidae	Catocala	Catocala angusi	37.833	-87.989
Eastern Temperate Forest	4012-COI-08	BOLD:ACF5142	Erebidae	Catocala	Catocala carissima	37.833	-87.989
Eastern Temperate Forest	4019-COI-08	BOLD:ACE7470	Erebidae	Catocala	Catocala flebilis	37.833	-87.989
Eastern Temperate Forest	4017-COI-08	BOLD:ACE7470	Erebidae	Catocala	Catocala flebilis	37.833	-87.989
Eastern Temperate Forest	4021-COI-08	BOLD:ACE7470	Erebidae	Catocala	Catocala flebilis	37.833	-87.989
Eastern Temperate Forest	4016-COI-08	BOLD:ACE7470	Erebidae	Catocala	Catocala flebilis	37.833	-87.989
Eastern Temperate Forest	4020-COI-08	BOLD:ACE7470	Erebidae	Catocala	Catocala flebilis	37.833	-87.989
Eastern Temperate Forest	4018-COI-08	BOLD:ACE7470	Erebidae	Catocala	Catocala flebilis	37.833	-87.989
Eastern Temperate Forest	4014-COI-08	BOLD:AAC3067	Erebidae	Catocala	Catocala innubens	37.833	-87.989
Eastern Temperate Forest	4022-COI-08	BOLD:ACF2562	Erebidae	Catocala	Catocala insolabilis	37.833	-87.989
Eastern Temperate Forest	292-91-120802-IN	BOLD:ACF2562	Erebidae	Catocala	Catocala insolabilis	37.833	-87.984
Eastern Temperate Forest	4023-COI-08	BOLD:ACF2562	Erebidae	Catocala	Catocala insolabilis	37.833	-87.989
Eastern Temperate Forest	4081-COI-08	BOLD:ACE7470	Erebidae	Catocala	Catocala luctuosa	37.833	-87.989
Eastern Temperate Forest	4091-COI-08	BOLD:ACE7470	Erebidae	Catocala	Catocala luctuosa	37.833	-87.989
Eastern Temperate Forest	4082-COI-08	BOLD:ACE7470	Erebidae	Catocala	Catocala luctuosa	37.833	-87.989
Eastern Temperate Forest	4079-COI-08	BOLD:ACE7470	Erebidae	Catocala	Catocala luctuosa	37.833	-87.989
Eastern Temperate Forest	4088-COI-08	BOLD:ACE7470	Erebidae	Catocala	Catocala luctuosa	37.833	-87.989
Eastern Temperate Forest	4084-COI-08	BOLD:ACE7470	Erebidae	Catocala	Catocala luctuosa	37.833	-87.989
Eastern Temperate Forest	4089-COI-08	BOLD:ACE7470	Erebidae	Catocala	Catocala luctuosa	37.833	-87.989
Eastern Temperate Forest	4085-COI-08	BOLD:ACE7470	Erebidae	Catocala	Catocala luctuosa	37.833	-87.989
Eastern Temperate Forest	4083-COI-08	BOLD:ACE7470	Erebidae	Catocala	Catocala luctuosa	37.833	-87.989
Eastern Temperate Forest	4087-COI-08	BOLD:ACE7470	Erebidae	Catocala	Catocala luctuosa	37.833	-87.989
Eastern Temperate Forest	4080-COI-08	BOLD:ACE7470	Erebidae	Catocala	Catocala luctuosa	37.833	-87.989
Eastern Temperate Forest	4090-COI-08	BOLD:ACE7470	Erebidae	Catocala	Catocala luctuosa	37.833	-87.989
Eastern Temperate Forest	4086-COI-08	BOLD:ACE7470	Erebidae	Catocala	Catocala luctuosa	37.833	-87.989
Eastern Temperate Forest	4093-COI-08	BOLD:ACE7470	Erebidae	Catocala	Catocala luctuosa	37.833	-87.989
Eastern Temperate Forest	4092-COI-08	BOLD:ACE7470	Erebidae	Catocala	Catocala luctuosa	37.833	-87.989
Eastern Temperate Forest	293-93-160802-IN	BOLD:ACE7470	Erebidae	Catocala	Catocala maestosa	37.833	-87.984
Eastern Temperate Forest	4010-COI-08	BOLD:ACE8372	Erebidae	Catocala	Catocala nebulosa	37.833	-87.989
Eastern Temperate Forest	4011-COI-08	BOLD:ACE8372	Erebidae	Catocala	Catocala nebulosa	37.833	-87.989
Eastern Temperate Forest	4004-COI-08	BOLD:AAA9558	Erebidae	Catocala	Catocala neogama	37.833	-87.989
Eastern Temperate Forest	4007-COI-08	BOLD:AAA9558	Erebidae	Catocala	Catocala neogama	37.833	-87.989
Eastern Temperate Forest	4008-COI-08	BOLD:AAA9558	Erebidae	Catocala	Catocala neogama	37.833	-87.989
Eastern Temperate Forest	4005-COI-08	BOLD:AAA9558	Erebidae	Catocala	Catocala neogama	37.833	-87.989
Eastern Temperate Forest	4006-COI-08	BOLD:AAA9558	Erebidae	Catocala	Catocala neogama	37.833	-87.989
Eastern Temperate Forest	4029-COI-08	BOLD:ACE7470	Erebidae	Catocala	Catocala obscura	37.833	-87.989
Eastern Temperate Forest	4035-COI-08	BOLD:ACE7470	Erebidae	Catocala	Catocala obscura	37.833	-87.989
Eastern Temperate Forest	4034-COI-08	BOLD:ACE7470	Erebidae	Catocala	Catocala obscura	37.833	-87.989
Eastern Temperate Forest	4026-COI-08	BOLD:ACE7470	Erebidae	Catocala	Catocala obscura	37.833	-87.989
Eastern Temperate Forest	4030-COI-08	BOLD:ACE7470	Erebidae	Catocala	Catocala obscura	37.833	-87.989
Eastern Temperate Forest	4027-COI-08	BOLD:ACE7470	Erebidae	Catocala	Catocala obscura	37.833	-87.989
Eastern Temperate Forest	4032-COI-08	BOLD:ACE7470	Erebidae	Catocala	Catocala obscura	37.833	-87.989
Eastern Temperate Forest	4031-COI-08	BOLD:ACE7470	Erebidae	Catocala	Catocala obscura	37.833	-87.989
Eastern Temperate Forest	4028-COI-08	BOLD:ACE7470	Erebidae	Catocala	Catocala obscura	37.833	-87.989
Eastern Temperate Forest	4033-COI-08	BOLD:ACE7470	Erebidae	Catocala	Catocala obscura	37.833	-87.989
Eastern Temperate Forest	4009-COI-08	BOLD:AAB7092	Erebidae	Catocala	Catocala piatrix	37.833	-87.989
Eastern Temperate Forest	4041-COI-08	BOLD:ACE7470	Erebidae	Catocala	Catocala residua	37.833	-87.989
Eastern Temperate Forest	4043-COI-08	BOLD:ACE7470	Erebidae	Catocala	Catocala residua	37.833	-87.989
Eastern Temperate Forest	4039-COI-08	BOLD:ACE7470	Erebidae	Catocala	Catocala residua	37.833	-87.989
Eastern Temperate Forest	4044-COI-08	BOLD:ACE7470	Erebidae	Catocala	Catocala residua	37.833	-87.989
Eastern Temperate Forest	4038-COI-08	BOLD:ACE7470	Erebidae	Catocala	Catocala residua	37.833	-87.989
Eastern Temperate Forest	4040-COI-08	BOLD:ACE7470	Erebidae	Catocala	Catocala residua	37.833	-87.989
Eastern Temperate Forest	4036-COI-08	BOLD:ACE7470	Erebidae	Catocala	Catocala residua	37.833	-87.989
Eastern Temperate Forest	4047-COI-08	BOLD:ACE7470	Erebidae	Catocala	Catocala residua	37.833	-87.989
Eastern Temperate Forest	4046-COI-08	BOLD:ACE7470	Erebidae	Catocala	Catocala residua	37.833	-87.989
Eastern Temperate Forest	4045-COI-08	BOLD:ACE7470	Erebidae	Catocala	Catocala residua	37.833	-87.989
Eastern Temperate Forest	4042-COI-08	BOLD:ACE7470	Erebidae	Catocala	Catocala residua	37.833	-87.989
Eastern Temperate Forest	4037-COI-08	BOLD:ACE7470	Erebidae	Catocala	Catocala residua	37.833	-87.989
Eastern Temperate Forest	4024-COI-08	BOLD:ACE7470	Erebidae	Catocala	Catocala retecta	37.833	-87.989
Eastern Temperate Forest	4025-COI-08	BOLD:ACE7470	Erebidae	Catocala	Catocala retecta	37.833	-87.989
Eastern Temperate Forest	4002-COI-08	BOLD:ACE7470	Erebidae	Catocala	Catocala retecta	37.833	-87.989
Eastern Temperate Forest	4053-COI-08	BOLD:ACE7470	Erebidae	Catocala	Catocala robinsonii	37.833	-87.989
Eastern Temperate Forest	4050-COI-08	BOLD:ACE7470	Erebidae	Catocala	Catocala robinsonii	37.833	-87.989
Eastern Temperate Forest	4049-COI-08	BOLD:ACE7470	Erebidae	Catocala	Catocala robinsonii	37.833	-87.989
Eastern Temperate Forest	4052-COI-08	BOLD:ACE7470	Erebidae	Catocala	Catocala robinsonii	37.833	-87.989
Eastern Temperate Forest	4051-COI-08	BOLD:ACE7470	Erebidae	Catocala	Catocala robinsonii	37.833	-87.989
Eastern Temperate Forest	4048-COI-08	BOLD:ACE7470	Erebidae	Catocala	Catocala robinsonii	37.833	-87.989
Eastern Temperate Forest	4000-COI-08	BOLD:AAA9558	Erebidae	Catocala	Catocala subnata	37.833	-87.989
Eastern Temperate Forest	4001-COI-08	BOLD:AAA9558	Erebidae	Catocala	Catocala subnata	37.833	-87.989
Eastern Temperate Forest	4003-COI-08	BOLD:ACE7470	Erebidae	Catocala	Catocala ulalume	37.833	-87.989
Eastern Temperate Forest	4064-COI-08	BOLD:ACE7470	Erebidae	Catocala	Catocala angusi	37.866	-88.054
Eastern Temperate Forest	4070-COI-08	BOLD:ACE7470	Erebidae	Catocala	Catocala angusi	37.866	-88.054
Eastern Temperate Forest	4013-COI-08	BOLD:AAC3067	Erebidae	Catocala	Catocala innubens	37.866	-88.054
Eastern Temperate Forest	4094-COI-08	BOLD:ACE7470	Erebidae	Catocala	Catocala maestosa	37.866	-88.054
Eastern Temperate Forest	5103-280808-IN	BOLD:ACE7470	Erebidae	Catocala	Catocala agrippina	37.87	-88.054
Eastern Temperate Forest	5102-260808-IN	BOLD:ACE7470	Erebidae	Catocala	Catocala agrippina	37.87	-88.054
Eastern Temperate Forest	5127-260808-IN	BOLD:AAB8332	Erebidae	Catocala	Catocala amatrix	37.87	-88.054
Eastern Temperate Forest	5114-260808-IN	BOLD:ACE7470	Erebidae	Catocala	Catocala angusi	37.87	-88.054
Eastern Temperate Forest	5095-260808-IN	BOLD:ABZ7619	Erebidae	Catocala	Catocala cara	37.87	-88.054
Eastern Temperate Forest	5093-270808-IN	BOLD:ACE7470	Erebidae	Catocala	Catocala cara	37.87	-88.054
Eastern Temperate Forest	5093-270808-IN.1	BOLD:ABZ7619	Erebidae	Catocala	Catocala cara	37.87	-88.054
Eastern Temperate Forest	5096-280808-IN	BOLD:ABZ7619	Erebidae	Catocala	Catocala cara	37.87	-88.054
Eastern Temperate Forest	5092-270808-IN	BOLD:ACE7470	Erebidae	Catocala	Catocala carissima	37.87	-88.054
Eastern Temperate Forest	5092-270808-IN.1	BOLD:ACF5142	Erebidae	Catocala	Catocala carissima	37.87	-88.054
Eastern Temperate Forest	5094-280808-IN	BOLD:ACF5142	Erebidae	Catocala	Catocala carissima	37.87	-88.054
Eastern Temperate Forest	5109-280808-IN	BOLD:AAA9558	Erebidae	Catocala	Catocala neogama	37.87	-88.054
Eastern Temperate Forest	5105-280808-IN	BOLD:AAB7092	Erebidae	Catocala	Catocala piatrix	37.87	-88.054
Eastern Temperate Forest	5106-280808-IN	BOLD:AAB7092	Erebidae	Catocala	Catocala piatrix	37.87	-88.054
Eastern Temperate Forest	5104-280808-IN	BOLD:AAB7092	Erebidae	Catocala	Catocala piatrix	37.87	-88.054
Eastern Temperate Forest	5132-260808-IN	BOLD:ACE7470	Erebidae	Catocala	Catocala robinsonii	37.87	-88.054
Eastern Temperate Forest	5128-260808-IN	BOLD:ACE7470	Erebidae	Catocala	Catocala robinsonii	37.87	-88.054
Eastern Temperate Forest	5129-260808-IN	BOLD:ACE7470	Erebidae	Catocala	Catocala robinsonii	37.87	-88.054
Eastern Temperate Forest	5835-270808-IN	BOLD:ACE7468	Erebidae	Catocala	Catocala serena	37.87	-88.054
Eastern Temperate Forest	SNS10IL-00462	BOLD:AAD7106	Erebidae	Catocala	Catocala minuta	38.226	-88.185
Eastern Temperate Forest	SNS10IL-00536	BOLD:AAA8724	Erebidae	Catocala	Catocala ultronia	38.226	-88.185
Eastern Temperate Forest	SNS10IL-00722	BOLD:AAA8724	Erebidae	Catocala	Catocala ultronia	38.226	-88.185
Eastern Temperate Forest	11-NCCC-948	BOLD:ACE7470	Erebidae	Catocala	Catocala maestosa	38.496	-78.01
Eastern Temperate Forest	jflandry2965	BOLD:AAB7092	Erebidae	Catocala	Catocala piatrix	38.52	-76.514
Eastern Temperate Forest	CWM-94-0301	BOLD:AAA6877	Erebidae	Catocala	Catocala andromedae	39.0367	-76.9235
Eastern Temperate Forest	CWM-93-0435	BOLD:AAA8724	Erebidae	Catocala	Catocala ultronia	39.198	-76.996
Eastern Temperate Forest	8038-020705-NJ	BOLD:ACF3586	Erebidae	Catocala	Catocala pretiosa	39.245	-75.081
Eastern Temperate Forest	9406-020703-OH	BOLD:ACE4888	Erebidae	Catocala	Catocala alabamae	39.4	-81.4
Eastern Temperate Forest	8037-180708-NJ	BOLD:AAE4372	Erebidae	Catocala	Catocala herodias gerhardi	39.749	-74.392
Eastern Temperate Forest	8039-180708-NJ	BOLD:ACF0904	Erebidae	Catocala	Catocala n. sp. Schweitzer	39.749	-74.392
Eastern Temperate Forest	9542-130707-NJ	BOLD:ABX6316	Erebidae	Catocala	Catocala praeclara	39.77	-74.528
Eastern Temperate Forest	9544-130707-NJ	BOLD:ABX6316	Erebidae	Catocala	Catocala praeclara	39.77	-74.528
Eastern Temperate Forest	9541-060707-NJ	BOLD:ABX6316	Erebidae	Catocala	Catocala praeclara	39.781	-74.534
Eastern Temperate Forest	v170 CV	BOLD:AAB7092	Erebidae	Catocala	Catocala piatrix	39.823	-75.603
Eastern Temperate Forest	5620-030705-OH	BOLD:AAE4437	Erebidae	Catocala	Catocala dulciola	40.509	-83.257
Eastern Temperate Forest	5622-070706-OH	BOLD:ACE4888	Erebidae	Catocala	Catocala praeclara	40.509	-83.257
Eastern Temperate Forest	5621-060705-OH	BOLD:ACE4888	Erebidae	Catocala	Catocala praeclara	40.509	-83.257
Eastern Temperate Forest	5623-200706-OH	BOLD:ACE4888	Erebidae	Catocala	Catocala praeclara	40.509	-83.257
Eastern Temperate Forest	5619-260606-OH	BOLD:AAE4437	Erebidae	Catocala	Catocala dulciola	40.52	-83.154
Eastern Temperate Forest	BIOUG03266-A03	BOLD:AAA9558	Erebidae	Catocala	Catocala neogama	41.939	-82.516
Eastern Temperate Forest	BIOUG02962-F02	BOLD:AAA9558	Erebidae	Catocala	Catocala neogama	41.939	-82.516
Eastern Temperate Forest	BIOUG02962-H08	BOLD:AAA9558	Erebidae	Catocala	Catocala neogama	41.939	-82.516
Eastern Temperate Forest	BIOUG02962-H05	BOLD:AAA9558	Erebidae	Catocala	Catocala neogama	41.939	-82.516
Eastern Temperate Forest	BIOUG03266-D12	BOLD:AAB7092	Erebidae	Catocala	Catocala piatrix	41.939	-82.516
Eastern Temperate Forest	2038-110707-MI	BOLD:AAB2593	Erebidae	Catocala	Catocala crataegi	41.999	-85.98
Eastern Temperate Forest	2040-110707-MI	BOLD:AAB2593	Erebidae	Catocala	Catocala crataegi	41.999	-85.98
Eastern Temperate Forest	2041-110707-MI	BOLD:AAB2593	Erebidae	Catocala	Catocala crataegi	41.999	-85.98
Eastern Temperate Forest	2039-110707-MI	BOLD:AAB2593	Erebidae	Catocala	Catocala crataegi	41.999	-85.98
Eastern Temperate Forest	2042-110707-MI	BOLD:AAB2593	Erebidae	Catocala	Catocala crataegi	41.999	-85.98
Eastern Temperate Forest	2076-120707-MI	BOLD:AAA7679	Erebidae	Catocala	Catocala mira	41.999	-85.98
Eastern Temperate Forest	5560-070707-WI	BOLD:AAD0139	Erebidae	Catocala	Catocala abbreviatella	42.074	-89.434
Eastern Temperate Forest	5562-070707-WI	BOLD:AAD0139	Erebidae	Catocala	Catocala abbreviatella	42.074	-89.434
Eastern Temperate Forest	5563-070707-WI	BOLD:AAD0139	Erebidae	Catocala	Catocala abbreviatella	42.074	-89.434
Eastern Temperate Forest	2019-070707-WI	BOLD:AAD0139	Erebidae	Catocala	Catocala abbreviatella	42.074	-89.494
Eastern Temperate Forest	2018-070707-WI	BOLD:AAD0139	Erebidae	Catocala	Catocala abbreviatella	42.074	-89.494
Eastern Temperate Forest	5561-070707-WI	BOLD:AAD0139	Erebidae	Catocala	Catocala abbreviatella	42.074	-89.434
Eastern Temperate Forest	2084-070707-WI	BOLD:AAA8724	Erebidae	Catocala	Catocala ultronia	42.074	-89.494
Eastern Temperate Forest	2088-070707-WI	BOLD:AAE3940	Erebidae	Catocala	Catocala whitneyi	42.074	-89.494
Eastern Temperate Forest	2087-070707-WI	BOLD:AAE3940	Erebidae	Catocala	Catocala whitneyi	42.074	-89.494
Eastern Temperate Forest	2086-070707-WI	BOLD:AAE3940	Erebidae	Catocala	Catocala whitneyi	42.074	-89.494
Eastern Temperate Forest	2089-070707-WI	BOLD:AAE3940	Erebidae	Catocala	Catocala whitneyi	42.074	-89.494
Eastern Temperate Forest	9402-080701-MA	BOLD:AAA6877	Erebidae	Catocala	Catocala andromedae	42.2	-71.4
Eastern Temperate Forest	9408-210710-MA	BOLD:ACE7470	Erebidae	Catocala	Catocala luctuosa	42.2	-71.4
Eastern Temperate Forest	CNCNoctuoidea7866	BOLD:AAB0903	Erebidae	Catocala	Catocala ilia	42.65	-80.467
Eastern Temperate Forest	2031-310807-WI	BOLD:AAB3383	Erebidae	Catocala	Catocala cerogama	42.682	-89.486
Eastern Temperate Forest	2049-310807-WI	BOLD:ACE8372	Erebidae	Catocala	Catocala nebulosa	42.682	-89.486
Eastern Temperate Forest	2050-310807-WI	BOLD:ACE8372	Erebidae	Catocala	Catocala nebulosa	42.682	-89.486
Eastern Temperate Forest	2054-310807-WI	BOLD:ACE7470	Erebidae	Catocala	Catocala palaeogama	42.682	-89.486
Eastern Temperate Forest	2053-310807-WI		Erebidae	Catocala	Catocala palaeogama	42.682	-89.486
Eastern Temperate Forest	2058-310807-WI	BOLD:AAB7092	Erebidae	Catocala	Catocala piatrix	42.682	-89.486
Eastern Temperate Forest	2081-310807-WI	BOLD:AAA9558	Erebidae	Catocala	Catocala subnata	42.682	-89.486
Eastern Temperate Forest	5323-070808-WI	BOLD:AAB3383	Erebidae	Catocala	Catocala cerogama	42.784	-88.69
Eastern Temperate Forest	5326-070808-WI	BOLD:AAB3383	Erebidae	Catocala	Catocala cerogama	42.784	-88.69
Eastern Temperate Forest	5324-070808-WI	BOLD:AAB3383	Erebidae	Catocala	Catocala cerogama	42.784	-88.69
Eastern Temperate Forest	5327-070808-WI	BOLD:AAB3383	Erebidae	Catocala	Catocala cerogama	42.784	-88.69
Eastern Temperate Forest	5325-070808-WI	BOLD:AAB3383	Erebidae	Catocala	Catocala cerogama	42.784	-88.69
Eastern Temperate Forest	5314-070808-WI	BOLD:ABZ3835	Erebidae	Catocala	Catocala coccinata	42.784	-88.69
Eastern Temperate Forest	5332-070808-WI	BOLD:AAB6567	Erebidae	Catocala	Catocala concumbens	42.784	-88.69
Eastern Temperate Forest	5329-070808-WI	BOLD:ABZ2889	Erebidae	Catocala	Catocala epione	42.784	-88.69
Eastern Temperate Forest	5328-070808-WI	BOLD:ABZ2889	Erebidae	Catocala	Catocala epione	42.784	-88.69
Eastern Temperate Forest	5330-070808-WI	BOLD:ABZ2889	Erebidae	Catocala	Catocala epione	42.784	-88.69
Eastern Temperate Forest	5331-070808-WI	BOLD:ABZ2889	Erebidae	Catocala	Catocala epione	42.784	-88.69
Eastern Temperate Forest	5346-070808-WI	BOLD:AAA9713	Erebidae	Catocala	Catocala grynea	42.784	-88.69
Eastern Temperate Forest	5345-070808-WI	BOLD:AAA9713	Erebidae	Catocala	Catocala grynea	42.784	-88.69
Eastern Temperate Forest	5344-070808-WI	BOLD:AAA9713	Erebidae	Catocala	Catocala grynea	42.784	-88.69
Eastern Temperate Forest	5347-070808-WI	BOLD:AAA9713	Erebidae	Catocala	Catocala grynea	42.784	-88.69
Eastern Temperate Forest	5309-070808-WI	BOLD:ACE7470	Erebidae	Catocala	Catocala habilis	42.784	-88.69
Eastern Temperate Forest	5307-070808-WI	BOLD:ACE7470	Erebidae	Catocala	Catocala habilis	42.784	-88.69
Eastern Temperate Forest	5305-070808-WI	BOLD:ACE7470	Erebidae	Catocala	Catocala habilis	42.784	-88.69
Eastern Temperate Forest	5306-070808-WI	BOLD:ACE7470	Erebidae	Catocala	Catocala habilis	42.784	-88.69
Eastern Temperate Forest	5308-070808-WI	BOLD:ACE7470	Erebidae	Catocala	Catocala habilis	42.784	-88.69
Eastern Temperate Forest	5333-070808-WI	BOLD:AAB0903	Erebidae	Catocala	Catocala ilia	42.784	-88.69
Eastern Temperate Forest	5270-070808-WI	BOLD:ACF2562	Erebidae	Catocala	Catocala insolabilis	42.784	-88.69
[truncated: 51,184 more rows]
