# Supplementary material for: Probing planetary biodiversity with DNA barcodes: The Noctuoidea of North America
Source: PLoS One. 2017 Jun 1;12(6):e0178548. doi: 10.1371/journal.pone.0178548 (PMC5453547; doi:10.1371/journal.pone.0178548)
Supplement: S5 Table — Each region designated by a numeric code: 1 Arctic (Arctic Cordillera + Tundra); 2 Boreal (Taiga + Hudson plain + Northern forests); 3 Northwestern forested mountains; 4 Marine west coast forests; 5 Eastern temperate forests; 6 Great plains; 7 North American deserts; 8 Mediterranean California; 9 Southern semi-arid highlands; 10 Temperate Sierras; 11 Tropical dry forests; 12 Tropical wet forests. (XLS) [file pone.0178548.s007.xls]

## Sheet: Table S5
Taxonomy		Major terrestrial Eco-regions of North America - Level I
Family	Species	1	2	3	4	5	6	7	8	9	10	11	12
Erebidae	Abablemma bilineata	0	0	0	0	0	1	0	0	0	0	0	0		1.0 ARCTIC CORDILLERA + TUNDRA
Erebidae	Abablemma brimleyana	0	0	0	0	1	0	0	0	0	0	0	0		2.0 BOREALS
Erebidae	Abablemma nr. brimleyana	0	0	0	0	0	1	0	0	0	0	0	0		3.0 NORTHWESTERN FORESTED MOUNTAINS
Erebidae	Acritogramma metaleuca	0	0	0	0	0	0	1	0	0	0	0	0		4.0 MARINE WEST COAST FOREST
Erebidae	Acsala anomala	0	1	1	0	1	0	0	0	0	0	0	0		5.0 EASTERN TEMPERATE FORESTS
Erebidae	Agaraea semivitrea	0	0	0	0	0	1	0	0	0	0	0	0		6.0 GREAT PLAINS
Erebidae	Agylla septentrionalis	0	0	0	0	0	0	0	0	1	0	0	0		7.0 NORTH AMERICAN DESERTS
Erebidae	Allerastria albiciliatus	0	0	1	0	0	0	1	0	0	0	0	0		8.0 MEDITERRANEAN CALIFORNIA
Erebidae	Allotria elonympha	0	0	0	0	1	0	0	0	0	0	0	0		9.0 SOUTHERN SEMI-ARID HIGHLANDS
Erebidae	Amolita fessa	0	1	0	0	1	0	0	0	0	0	0	0		10.0 TEMPERATE SIERRAS
Erebidae	Amolita fratercula	0	0	0	0	0	0	1	0	1	0	0	0		11.0 TROPICAL DRY FORESTS
Erebidae	Amolita obliqua	0	0	0	0	1	1	0	0	0	0	0	0		12.0 TROPICAL WET FORESTS
Erebidae	Amolita roseola	0	0	0	0	1	0	0	0	0	0	0	0
Erebidae	Anomis catagellas	0	0	0	0	0	1	0	0	0	0	0	0
Erebidae	Anomis editrix	0	0	0	0	1	1	0	0	0	0	1	0
Erebidae	Anomis erosa	0	0	0	0	1	0	0	0	0	0	0	0
Erebidae	Anomis flava	0	0	0	0	1	0	0	0	0	0	0	0
Erebidae	Anomis illita	0	0	0	0	1	0	0	0	0	0	0	0
Erebidae	Anomis privata	0	0	0	0	1	0	0	0	0	0	0	0
Erebidae	Anomis sp. 1	0	0	0	0	1	0	0	0	0	0	0	0
Erebidae	Anomis texana	0	0	0	0	0	1	0	0	0	0	0	1
Erebidae	Antiblemma concinnula	0	0	0	0	1	0	0	0	0	0	0	0
Erebidae	Antiblemma filaria	0	0	0	0	0	0	0	0	0	0	0	1
Erebidae	Antiblemma rufinans	0	0	0	0	0	0	0	0	0	0	0	1
Erebidae	Antiblemma sp.	0	0	0	0	0	0	0	0	0	1	0	1
Erebidae	Anticarsia gemmatalis	0	0	0	0	1	1	0	0	0	0	0	0
Erebidae	Aon noctuiformis	0	0	0	0	0	1	0	0	0	0	0	0
Erebidae	Apantesis carlotta	0	0	0	0	1	1	0	0	0	0	0	0
Erebidae	Apantesis nais	0	0	0	0	1	1	0	0	0	0	0	0
Erebidae	Apantesis nr. nais	0	0	0	0	1	0	0	0	0	0	0	0
Erebidae	Apantesis phalerata	0	0	0	0	1	1	0	0	0	0	0	0
Erebidae	Apantesis sp.	0	0	0	0	1	0	0	0	0	0	0	0
Erebidae	Apantesis vittata	0	0	0	0	1	0	0	0	0	0	0	0
Erebidae	Apocrisias thaumasta	0	0	0	0	0	0	0	0	1	0	0	0
Erebidae	Arachnis aulaea	0	0	0	0	0	0	0	0	1	0	0	0
Erebidae	Arachnis citra	0	0	1	0	0	0	0	0	0	0	0	0
Erebidae	Arachnis picta	0	0	0	0	0	0	0	1	1	0	0	0
Erebidae	Arctia brachyptera	0	1	0	0	0	0	0	0	0	0	0	0
Erebidae	Arctia caja	0	0	1	1	1	1	1	0	0	0	0	0
Erebidae	Arctia caja americana	0	1	0	0	1	0	0	0	0	0	0	0
Erebidae	Arctia opulenta	0	0	1	0	0	0	0	0	0	0	0	0
Erebidae	Argyrostrotis anilis	0	0	0	0	1	1	0	0	0	0	0	0
Erebidae	Argyrostrotis deleta	0	0	0	0	1	0	0	0	0	0	0	1
Erebidae	Argyrostrotis erasa	0	0	0	0	1	0	0	0	0	0	0	0
Erebidae	Argyrostrotis flavistriaria	0	0	0	0	1	0	0	0	0	0	0	0
Erebidae	Argyrostrotis quadrifilaris	0	0	0	0	1	0	0	0	0	0	0	0
Erebidae	Argyrostrotis sylvarum	0	0	0	0	1	0	0	0	0	0	0	0
Erebidae	Aristaria theroalis	0	0	0	0	1	0	0	0	0	0	0	0
Erebidae	Arugisa latiorella	0	0	0	0	1	0	0	0	0	0	0	1
Erebidae	Arugisa lutea	0	0	0	0	1	1	0	0	0	0	0	0
Erebidae	Ascalapha odorata	0	1	0	0	1	1	0	0	1	0	0	0
Erebidae	Athyrma adjutrix	0	0	0	0	0	0	0	0	0	0	0	1
Erebidae	Azeta n. sp. 1	0	0	0	0	0	0	0	0	0	0	0	1
Erebidae	Azeta n. sp. 2	0	0	0	0	0	0	0	0	1	0	0	0
Erebidae	Azeta repugnalis	0	0	0	0	0	0	0	0	0	0	0	1
Erebidae	Azeta schausi	0	0	0	0	0	0	0	0	1	0	0	0
Erebidae	Bandelia angulata	0	0	0	0	0	0	1	0	1	0	0	0
Erebidae	Bandelia sp.	0	0	0	0	0	1	0	0	0	0	0	0
Erebidae	Bandelia sp. 1	0	0	0	0	0	0	0	0	1	0	0	0
Erebidae	Baniana minor	0	0	0	0	0	0	0	0	1	0	0	0
Erebidae	Bendisodes aeolia	0	0	0	0	0	1	0	0	0	0	0	0
Erebidae	Bertholdia sp. 1	0	0	0	0	0	0	0	0	1	0	0	0
Erebidae	Bertholdia trigona	0	0	0	0	0	0	0	0	1	0	0	0
Erebidae	Bleptina caradrinalis	0	1	1	1	1	1	1	0	0	1	0	0
Erebidae	Bleptina flaviguttalis	0	0	0	0	0	0	0	0	1	0	0	0
Erebidae	Bleptina inferior	0	0	0	0	1	1	0	0	0	0	0	0
Erebidae	Bleptina minimalis	0	0	0	0	0	0	1	0	0	0	0	0
Erebidae	Bleptina n. sp. 1	0	0	0	0	0	0	0	0	0	0	0	1
Erebidae	Bleptina n. sp. 2	0	0	0	0	1	0	0	0	0	0	0	0
Erebidae	Bleptina n. sp. 3	0	0	0	0	0	1	0	0	0	0	0	0
Erebidae	Bleptina n. sp. 4	0	0	0	0	0	1	1	0	0	0	0	0
Erebidae	Bleptina n. sp. 5	0	0	0	0	0	0	0	0	0	0	0	1
Erebidae	Bleptina n. sp. 6	0	0	0	0	1	1	0	0	0	0	0	0
Erebidae	Bleptina n. sp. 7	0	0	0	0	0	0	0	0	1	0	0	0
Erebidae	Bleptina sangamonia	0	0	0	0	1	1	0	0	0	0	0	0
Erebidae	Bruceia hubbardi	0	0	0	0	0	0	1	0	1	0	0	0
Erebidae	Bruceia NEW	0	0	0	0	0	0	0	1	0	0	0	0
Erebidae	Bruceia pulverina	0	0	0	0	0	0	1	0	1	1	0	0
Erebidae	Bulia deducta	0	0	1	0	0	1	1	1	1	1	0	0
Erebidae	Bulia schausi	0	0	0	0	0	0	0	0	1	0	0	0
Erebidae	Bulia similaris	0	0	0	0	0	1	0	0	0	0	0	0
Erebidae	Bulia sp.	0	0	0	0	0	1	1	0	0	0	0	0
Erebidae	Caenurgia chloropha	0	0	0	0	1	1	0	0	0	0	0	0
Erebidae	Caenurgia togataria	0	0	0	0	0	0	0	1	0	0	0	0
Erebidae	Caenurgina annexa	0	0	1	0	0	0	0	0	0	0	0	0
Erebidae	Caenurgina caerulea	0	0	1	0	0	0	0	0	0	0	0	0
Erebidae	Caenurgina crassiuscula	0	1	1	0	1	1	0	0	0	0	0	0
Erebidae	Caenurgina erechtea	0	1	1	1	1	1	1	1	1	0	0	0
Erebidae	Callistege diagonalis	0	0	0	0	0	0	0	0	1	0	0	0
Erebidae	Callistege intercalaris	0	0	0	0	0	1	1	0	1	0	0	0
Erebidae	Callistege sp.	0	0	0	0	0	0	0	0	1	0	0	0
Erebidae	Calyptra canadensis	0	1	0	0	1	0	0	0	0	0	0	0
Erebidae	Carales arizonensis	0	0	0	0	0	0	0	0	1	0	0	0
Erebidae	Carteris lineata	0	0	0	0	0	1	0	0	0	0	0	1
Erebidae	Carteris oculatalis	0	0	0	0	1	0	0	0	0	0	0	1
Erebidae	Catocala	0	0	0	0	1	0	0	0	0	0	0	0
Erebidae	Catocala abbreviatella	0	0	0	0	1	1	0	0	0	0	0	0
Erebidae	Catocala agrippina	0	0	0	0	1	1	0	0	0	0	0	0
Erebidae	Catocala aholibah	0	0	1	0	0	0	1	1	1	0	0	0
Erebidae	Catocala alabamae	0	0	0	0	1	1	0	0	0	0	0	0
Erebidae	Catocala amatrix	0	0	0	0	1	1	0	0	0	0	0	0
Erebidae	Catocala amestris	0	0	0	0	1	1	0	0	0	0	0	0
Erebidae	Catocala amica	0	0	0	0	1	1	1	0	0	0	0	0
Erebidae	Catocala amica sp. 2-RJB	0	0	0	0	1	0	0	0	0	0	0	0
Erebidae	Catocala amica sp. 3	0	0	0	0	1	0	0	0	0	0	0	0
Erebidae	Catocala andromache	0	0	0	0	0	0	1	1	0	0	0	0
Erebidae	Catocala andromache benjamini	0	0	1	0	0	0	0	0	0	0	0	0
Erebidae	Catocala andromache wellsi	0	0	0	0	0	0	0	1	0	0	0	0
Erebidae	Catocala andromedae	0	0	0	0	1	0	0	0	0	0	0	0
Erebidae	Catocala angusi	0	0	0	0	1	0	0	0	0	0	0	0
Erebidae	Catocala antinympha	0	1	0	0	1	0	0	0	0	0	0	0
Erebidae	Catocala badia	0	0	0	0	1	0	0	0	0	0	0	0
Erebidae	Catocala badia coelebs	0	1	0	0	1	0	0	0	0	0	0	0
Erebidae	Catocala benjamini	0	0	1	0	0	0	1	1	0	1	0	0
Erebidae	Catocala benjamini jumpi	0	0	0	0	0	0	1	0	0	0	0	0
Erebidae	Catocala benjamini mayhewi	0	0	0	0	0	0	0	1	0	0	0	0
Erebidae	Catocala benjamini ute	0	0	0	0	0	0	1	0	0	0	0	0
Erebidae	Catocala blandula	0	1	0	0	1	0	0	0	0	0	0	0
Erebidae	Catocala blandula manitoba	0	0	1	0	0	1	0	0	0	0	0	0
Erebidae	Catocala briseis	0	1	1	0	1	1	1	0	0	0	0	0
Erebidae	Catocala briseis clarissima	0	1	0	0	0	0	0	0	0	0	0	0
Erebidae	Catocala caesia	0	0	0	0	0	0	0	0	1	0	0	0
Erebidae	Catocala californica	0	0	1	1	0	0	1	1	0	0	0	0
Erebidae	Catocala californiensis	0	0	0	0	0	0	0	1	0	0	0	0
Erebidae	Catocala cara	0	0	0	0	1	0	0	0	0	0	0	0
Erebidae	Catocala carissima	0	0	0	0	1	0	0	0	0	0	0	0
Erebidae	Catocala cerogama	0	1	0	0	1	0	0	0	0	0	0	0
Erebidae	Catocala chelidonia	0	0	1	0	0	0	1	1	1	1	0	0
Erebidae	Catocala chelidonia occidentalis	0	0	0	0	0	0	0	1	0	0	0	0
Erebidae	Catocala clintonii	0	0	0	0	1	1	0	0	0	0	0	0
Erebidae	Catocala coccinata	0	1	0	0	1	0	0	0	0	0	0	0
Erebidae	Catocala coccinata sinuosa	0	0	0	0	1	0	0	0	0	0	0	0
Erebidae	Catocala concumbens	0	1	0	0	1	0	0	0	0	0	0	0
Erebidae	Catocala connubialis	0	0	0	0	1	0	0	0	0	0	0	0
Erebidae	Catocala consors	0	0	0	0	1	0	0	0	0	0	0	0
Erebidae	Catocala crataegi	0	1	0	0	1	1	0	0	0	0	0	0
Erebidae	Catocala crataegi sp. 2-RJB	0	0	0	0	1	0	0	0	0	0	0	0
Erebidae	Catocala dejecta	0	0	0	0	1	0	0	0	0	0	0	0
Erebidae	Catocala delilah	0	0	0	0	1	1	0	0	0	0	0	0
Erebidae	Catocala desdemona	0	0	1	0	0	1	1	0	1	0	0	0
Erebidae	Catocala dulciola	0	0	0	0	1	0	0	0	0	0	0	0
Erebidae	Catocala epione	0	0	0	0	1	0	0	0	0	0	0	0
Erebidae	Catocala faustina	0	0	0	0	0	0	1	1	0	0	0	0
Erebidae	Catocala faustina allusa	0	0	1	1	0	0	1	0	0	0	0	0
Erebidae	Catocala faustina cleopatra	0	0	0	0	0	0	0	1	0	0	0	0
Erebidae	Catocala flebilis	0	0	0	0	1	0	0	0	0	0	0	0
Erebidae	Catocala frederici	0	0	0	0	0	1	1	0	0	0	0	0
Erebidae	Catocala gracilis	0	0	0	0	1	0	0	0	0	0	0	0
Erebidae	Catocala grisatra	0	0	0	0	1	0	0	0	0	0	0	0
Erebidae	Catocala grotiana	0	0	0	0	1	0	1	0	1	1	0	0
Erebidae	Catocala grynea	0	1	0	0	1	0	0	0	0	0	0	0
Erebidae	Catocala habilis	0	0	0	0	1	0	0	0	0	0	0	0
Erebidae	Catocala hermia	0	0	1	0	0	1	1	0	0	1	0	0
Erebidae	Catocala hermia francisca	0	0	0	0	0	0	0	1	0	0	0	0
Erebidae	Catocala herodias	0	0	0	0	0	1	0	0	0	0	0	0
Erebidae	Catocala herodias gerhardi	0	0	0	0	1	0	0	0	0	0	0	0
Erebidae	Catocala ilia	0	1	1	0	1	1	0	0	1	0	0	0
Erebidae	Catocala illecta	0	0	0	0	1	1	0	0	0	0	0	0
Erebidae	Catocala innubens	0	0	0	0	1	0	0	0	0	0	0	0
Erebidae	Catocala insolabilis	0	0	0	0	1	0	0	0	0	0	0	0
Erebidae	Catocala irene	0	0	1	0	0	0	1	1	0	0	0	0
Erebidae	Catocala jair	0	0	0	0	1	1	0	0	0	0	0	0
Erebidae	Catocala jessica	0	0	1	0	0	1	1	0	1	1	0	0
Erebidae	Catocala johnsoniana	0	0	0	0	0	0	0	1	0	0	0	0
Erebidae	Catocala judith	0	0	0	0	1	0	0	0	0	0	0	0
Erebidae	Catocala junctura	0	0	1	0	1	1	1	1	1	1	0	0
Erebidae	Catocala junctura stretchi	0	0	0	0	0	0	0	1	0	0	0	0
Erebidae	Catocala lacrymosa	0	0	0	0	1	1	0	0	0	0	0	0
Erebidae	Catocala lincolnana	0	0	0	0	1	0	0	0	0	0	0	0
Erebidae	Catocala lineella	0	1	0	0	1	1	0	0	0	0	0	0
Erebidae	Catocala louiseae	0	0	0	0	1	0	0	0	0	0	0	0
Erebidae	Catocala louiseae n. sp.	0	0	0	0	1	0	0	0	0	0	0	0
Erebidae	Catocala luciana	0	0	0	0	0	1	0	0	0	0	0	0
Erebidae	Catocala luctuosa	0	0	0	0	1	1	0	0	0	0	0	0
Erebidae	Catocala maestosa	0	0	0	0	1	1	0	0	0	0	0	0
Erebidae	Catocala marmorata	0	0	0	0	1	0	0	0	0	0	0	0
Erebidae	Catocala mcdunnoughi	0	0	0	0	0	0	1	1	0	0	0	0
Erebidae	Catocala meskei	0	0	0	0	1	1	0	0	0	1	0	0
Erebidae	Catocala messalina	0	0	0	0	1	1	0	0	0	0	0	0
Erebidae	Catocala micronympha	0	0	0	0	1	1	0	0	0	0	0	0
Erebidae	Catocala minuta	0	0	0	0	1	0	0	0	0	0	0	0
Erebidae	Catocala mira	0	1	0	0	1	0	0	0	0	0	0	0
Erebidae	Catocala miranda	0	0	0	0	1	0	0	0	0	0	0	0
Erebidae	Catocala muliercula	0	0	0	0	1	0	0	0	0	0	0	0
Erebidae	Catocala n. sp. Schweitzer	0	0	0	0	1	0	0	0	0	0	0	0
Erebidae	Catocala nebulosa	0	0	0	0	1	0	0	0	0	0	0	0
Erebidae	Catocala neogama	0	1	1	0	1	1	1	0	0	0	0	0
Erebidae	Catocala neogama euphemia	0	0	0	0	0	0	0	0	1	1	0	0
Erebidae	Catocala nr. residua	0	0	0	0	1	0	0	0	0	0	0	0
Erebidae	Catocala nuptialis	0	0	0	0	1	1	0	0	0	0	0	0
Erebidae	Catocala obscura	0	0	0	0	1	0	0	0	0	0	0	0
Erebidae	Catocala ophelia	0	0	0	0	0	0	0	1	0	0	0	0
Erebidae	Catocala orba	0	0	0	0	1	0	0	0	0	0	0	0
Erebidae	Catocala palaeogama	0	0	0	0	1	0	0	0	0	0	0	0
Erebidae	Catocala parta	0	0	0	0	1	1	1	0	0	0	0	0
Erebidae	Catocala piatrix	0	0	0	0	1	1	0	1	0	0	0	0
Erebidae	Catocala piatrix dionyza	0	0	0	0	0	0	1	0	1	1	0	0
Erebidae	Catocala pr. umbrosa	0	0	0	0	1	1	0	0	0	0	0	0
Erebidae	Catocala praeclara	0	1	0	0	1	1	0	0	0	0	0	0
Erebidae	Catocala praeclara charlottae	0	0	0	0	1	0	0	0	0	0	0	0
Erebidae	Catocala pretiosa	0	0	0	0	1	0	0	0	0	0	0	0
Erebidae	Catocala pretiosa texarkana	0	0	0	0	1	1	0	0	0	0	0	0
Erebidae	Catocala relicta	0	1	1	0	1	0	1	0	0	0	0	0
Erebidae	Catocala residua	0	0	0	0	1	0	0	0	0	0	0	0
Erebidae	Catocala retecta	0	0	0	0	1	0	0	0	0	0	0	0
Erebidae	Catocala robinsoni new sp.	0	0	0	0	1	0	0	0	0	0	0	0
Erebidae	Catocala robinsonii	0	0	0	0	1	0	0	0	0	0	0	0
Erebidae	Catocala sappho	0	0	0	0	1	0	0	0	0	0	0	0
Erebidae	Catocala semirelicta	0	1	1	1	1	1	1	0	0	1	0	0
Erebidae	Catocala semirelicta hippolyta	0	0	0	0	0	0	0	1	0	0	0	0
Erebidae	Catocala serena	0	0	0	0	1	0	0	0	0	0	0	0
Erebidae	Catocala similis	0	0	0	0	1	0	0	0	0	0	0	0
Erebidae	Catocala sordida	0	1	0	0	1	0	0	0	0	0	0	0
Erebidae	Catocala sp.	0	0	0	0	1	0	0	0	0	0	0	0
Erebidae	Catocala subnata	0	0	0	0	1	0	0	0	0	0	0	0
Erebidae	Catocala texanae	0	0	0	0	0	1	1	0	0	0	0	0
Erebidae	Catocala ulalume	0	0	0	0	1	0	0	0	0	0	0	0
Erebidae	Catocala ultronia	0	1	0	0	1	1	0	0	0	0	0	0
Erebidae	Catocala umbrosa	0	1	0	0	1	1	0	0	0	0	0	0
Erebidae	Catocala unijuga	0	1	1	0	1	1	0	0	0	0	0	0
Erebidae	Catocala verrilliana	0	0	1	0	0	1	1	1	0	1	0	0
Erebidae	Catocala vidua	0	0	0	0	1	0	0	0	0	0	0	0
Erebidae	Catocala violenta	0	0	0	0	0	0	0	0	1	1	0	0
Erebidae	Catocala whitneyi	0	0	0	0	1	1	0	0	0	0	0	0
Erebidae	Cecharismena jalapena	0	0	0	0	0	1	0	0	0	0	0	1
Erebidae	Cecharismena nectarea	0	0	0	0	1	0	0	0	0	0	0	0
Erebidae	Celiptera frustulum	0	0	0	0	1	1	0	0	0	0	0	0
Erebidae	Celiptera valina	0	0	0	0	0	0	0	0	1	0	0	0
Erebidae	Chytolita morbidalis	0	1	0	1	1	1	1	0	0	0	0	0
Erebidae	Chytolita sp. 1	0	0	0	0	1	1	0	0	0	0	0	0
Erebidae	Chytolita sp. 2	0	0	0	0	1	1	0	0	0	0	0	0
Erebidae	Cisseps fulvicollis	0	1	1	1	1	1	1	0	0	0	0	0
Erebidae	Cissusa indiscreta	0	0	0	0	0	0	1	1	0	0	0	0
Erebidae	Cissusa mucronata	0	0	0	0	0	1	0	0	0	0	0	0
Erebidae	Cissusa spadix	0	0	0	0	1	1	0	0	1	1	0	0
Erebidae	Cissusa valens	0	0	0	0	0	1	1	0	1	1	0	0
Erebidae	Cisthene angelus	0	0	0	0	0	0	1	0	0	1	0	0
Erebidae	Cisthene barnesii	0	0	1	0	0	1	0	0	0	0	0	0
Erebidae	Cisthene coronado	0	0	0	0	0	0	0	0	1	0	0	0
Erebidae	Cisthene deserta	0	0	0	0	0	0	0	1	0	0	0	0
Erebidae	Cisthene faustinula	0	0	0	0	0	0	0	0	1	0	0	0
Erebidae	Cisthene juanita	0	0	0	0	0	0	0	0	1	0	0	0
Erebidae	Cisthene kentuckiensis	0	0	0	0	1	1	1	0	0	0	0	0
Erebidae	Cisthene liberomacula	0	0	0	0	0	0	0	1	0	0	0	0
Erebidae	Cisthene martini	0	0	0	0	0	0	0	0	1	1	0	0
Erebidae	Cisthene packardii	0	0	0	0	1	1	0	0	0	0	0	0
Erebidae	Cisthene perrosea	0	0	0	0	0	0	0	1	0	0	0	0
Erebidae	Cisthene picta	0	0	0	0	0	1	0	0	0	0	0	0
Erebidae	Cisthene plumbea	0	0	0	0	1	1	0	0	0	0	0	0
Erebidae	Cisthene sp.	0	0	0	0	1	0	0	0	1	0	0	0
Erebidae	Cisthene striata	0	0	0	0	0	0	0	0	1	0	0	0
Erebidae	Cisthene subjecta	0	0	0	0	1	0	0	0	0	0	0	0
Erebidae	Cisthene subrufa	0	0	0	0	0	1	0	0	0	0	0	0
Erebidae	Cisthene tenuifascia	0	0	0	0	1	1	1	0	1	1	0	0
Erebidae	Cisthene unifascia	0	0	0	0	1	1	0	0	0	0	0	0
Erebidae	Clemensia albata	0	1	1	1	1	1	0	0	0	0	0	0
Erebidae	Coenipeta bibitrix	0	0	0	0	0	1	0	0	0	0	0	1
Erebidae	Coenipeta medina	0	0	0	0	0	0	0	0	0	0	0	1
Erebidae	Colobochyla interpuncta	0	1	0	0	1	1	0	0	0	0	0	0
Erebidae	Composia fidelissima	0	0	0	0	0	0	0	0	0	0	0	1
Erebidae	Cosmosoma festivum	0	0	0	0	0	0	0	0	0	0	0	1
Erebidae	Cosmosoma myrodora	0	0	0	0	1	0	0	0	0	0	0	0
Erebidae	Cosmosoma teuthras	0	0	0	0	0	0	0	0	0	0	0	1
Erebidae	Coxina cinctipalpis	0	0	0	0	0	1	0	0	0	0	0	1
Erebidae	Coxina hadenoides	0	0	0	0	0	0	0	0	0	0	0	1
Erebidae	Crambidia casta	0	1	1	0	0	1	1	0	0	0	0	0
Erebidae	Crambidia cephalica	0	0	0	0	0	1	1	0	1	0	0	0
Erebidae	Crambidia lithosioides	0	0	0	0	1	1	0	0	0	0	0	0
Erebidae	Crambidia myrlosea	0	0	0	0	1	1	1	0	0	0	0	0
Erebidae	Crambidia n. sp. 1	0	0	0	0	0	1	0	0	0	0	0	0
Erebidae	Crambidia nr. cephalica	0	0	0	0	1	1	1	0	0	0	0	0
Erebidae	Crambidia nr. pallida	0	0	0	0	1	0	0	0	0	0	0	0
Erebidae	Crambidia pallida	0	1	0	0	1	1	0	0	0	0	0	0
Erebidae	Crambidia pura	0	0	1	0	1	0	0	0	0	0	0	0
Erebidae	Crambidia uniformis	0	0	0	0	1	0	0	0	0	0	0	0
Erebidae	Ctenucha rubroscapus	0	0	0	0	0	0	0	1	0	0	0	0
Erebidae	Ctenucha venosa	0	0	0	0	0	1	0	0	1	0	0	0
Erebidae	Ctenucha virginica	0	1	0	0	1	0	0	0	0	0	0	0
Erebidae	Cutina albopunctella	0	0	0	0	1	0	0	0	0	0	0	1
Erebidae	Cutina aluticolor	0	0	0	0	1	0	0	0	0	0	0	0
Erebidae	Cutina arcuata	0	0	0	0	1	0	0	0	0	0	0	0
Erebidae	Cutina distincta	0	0	0	0	1	0	0	0	0	0	0	0
Erebidae	Cycnia collaris	0	0	0	0	1	1	0	0	0	0	0	0
Erebidae	Cycnia oregonensis	0	1	1	1	1	1	1	0	0	0	0	0
Erebidae	Cycnia tenera	0	1	1	0	1	1	0	0	0	0	0	0
Erebidae	Cycnia tenerosa	0	0	0	0	0	0	1	0	0	0	0	0
Erebidae	Dahana atripennis	0	0	0	0	1	0	0	0	0	0	0	0
Erebidae	Dasyblemma straminea	0	0	0	0	0	0	1	1	0	0	0	0
Erebidae	Dasychira atrivenosa	0	0	0	0	1	0	0	0	0	0	0	0
Erebidae	Dasychira basiflava	0	0	0	0	1	0	0	0	0	0	0	0
Erebidae	Dasychira cinnamomea	0	0	0	0	1	0	0	0	0	0	0	0
Erebidae	Dasychira dominickaria	0	0	0	0	1	0	0	0	0	0	0	0
Erebidae	Dasychira dorsipennata	0	1	0	0	1	0	0	0	0	0	0	0
Erebidae	Dasychira grisefacta	0	1	1	1	0	0	0	0	0	0	0	0
Erebidae	Dasychira grisefacta ella	0	0	0	1	0	0	0	0	0	0	0	0
Erebidae	Dasychira leucophaea	0	0	0	0	1	0	0	0	0	0	0	0
Erebidae	Dasychira manto	0	0	0	0	1	0	0	0	0	0	0	0
Erebidae	Dasychira meridionalis	0	0	0	0	1	0	0	0	0	0	0	0
Erebidae	Dasychira mescalera	0	0	0	0	0	1	0	0	0	0	0	0
Erebidae	Dasychira obliquata	0	1	0	0	1	0	0	0	0	0	0	0
Erebidae	Dasychira pinicola	0	0	0	0	1	0	0	0	0	0	0	0
Erebidae	Dasychira plagiata	0	1	0	0	1	0	0	0	0	0	0	0
Erebidae	Dasychira sp.	0	0	0	0	1	0	0	0	0	0	0	0
Erebidae	Dasychira tephra	0	0	0	0	1	1	0	0	0	0	0	0
Erebidae	Dasychira vagans	0	1	1	0	1	1	0	0	0	0	0	0
Erebidae	Deinopa angitia	0	0	0	0	0	0	0	0	0	0	0	1
Erebidae	Didasys belae	0	0	0	0	1	0	0	0	0	0	0	0
Erebidae	Dodia albertae	0	1	0	0	0	0	0	0	0	0	0	0
Erebidae	Dodia kononenkoi	1	0	0	0	0	0	0	0	0	0	0	0
Erebidae	Dodia sp.	0	1	0	0	0	0	0	0	0	0	0	0
Erebidae	Dodia tarandus	0	1	0	0	0	0	0	0	0	0	0	0
Erebidae	Dodia verticalis	0	1	0	0	0	0	0	0	0	0	0	0
Erebidae	Doryodes bistrialis	0	0	0	0	1	0	0	0	0	0	0	0
Erebidae	Doryodes grandipennis	0	0	0	0	1	0	0	0	0	0	0	0
Erebidae	Doryodes n. sp. 1	0	0	0	0	0	1	0	0	0	0	0	0
Erebidae	Doryodes n. sp. nr. spadaria	0	0	0	0	1	0	0	0	0	0	0	0
Erebidae	Doryodes sp. ALA1	0	0	0	0	1	1	0	0	0	0	0	0
Erebidae	Doryodes sp. ALA2	0	0	0	0	1	1	0	0	0	0	0	0
Erebidae	Doryodes sp. B	0	0	0	0	1	0	0	0	0	0	0	0
Erebidae	Doryodes spadaria	0	0	0	0	1	0	0	0	0	0	0	0
Erebidae	Doryodes tenuistriga	0	0	0	0	0	1	0	0	0	0	0	0
Erebidae	Drasteria adumbrata	0	1	1	0	0	1	1	0	0	0	0	0
Erebidae	Drasteria adumbrata alleni	0	1	0	0	0	0	0	0	0	0	0	0
Erebidae	Drasteria biformata	0	0	0	0	0	0	1	0	0	0	0	0
Erebidae	Drasteria convergens	0	0	0	0	0	0	1	0	0	0	0	0
Erebidae	Drasteria divergens	0	0	1	1	0	0	1	1	0	0	0	0
Erebidae	Drasteria edwardsii	0	0	0	0	0	0	1	1	0	0	0	0
Erebidae	Drasteria eubapta	0	0	0	0	0	0	1	0	0	0	0	0
Erebidae	Drasteria fumosa	0	0	1	0	0	0	1	1	0	0	0	0
Erebidae	Drasteria grandirena	0	0	0	0	1	0	0	0	0	0	0	0
Erebidae	Drasteria graphica	0	0	0	0	1	0	0	0	0	0	0	0
Erebidae	Drasteria hastingsii	0	0	1	0	0	0	1	0	0	0	0	0
Erebidae	Drasteria howlandii	0	0	0	0	0	1	1	0	1	0	0	0
Erebidae	Drasteria hudsonica	0	1	1	0	0	1	1	0	0	0	0	0
Erebidae	Drasteria hudsonica seposita	0	0	1	0	0	0	0	0	0	0	0	0
Erebidae	Drasteria inepta	0	0	1	0	0	0	1	0	1	1	0	0
Erebidae	Drasteria ingeniculata	0	0	0	0	0	1	0	0	0	0	0	0
Erebidae	Drasteria maculosa	0	0	0	0	0	0	1	0	0	0	0	0
Erebidae	Drasteria mirifica	0	0	0	0	0	1	1	0	0	0	0	0
Erebidae	Drasteria nr. biformata	0	0	0	0	0	0	1	1	0	0	0	0
Erebidae	Drasteria ochracea	0	0	0	0	0	0	1	1	0	0	0	0
Erebidae	Drasteria pallescens	0	0	1	0	0	1	1	1	1	1	0	0
Erebidae	Drasteria parallela	0	0	1	0	0	0	0	0	0	0	0	0
Erebidae	Drasteria perplexa	0	0	1	0	0	1	1	0	0	0	0	0
Erebidae	Drasteria petricola	1	0	1	0	0	1	0	0	0	0	0	0
Erebidae	Drasteria pulchra	0	0	0	0	0	0	1	0	0	0	0	0
Erebidae	Drasteria rjb	0	0	0	0	0	0	0	1	0	0	0	0
Erebidae	Drasteria sabulosa	0	0	1	0	0	1	1	0	1	0	0	0
Erebidae	Drasteria scrupulosa	0	0	1	0	0	0	1	1	0	0	0	0
Erebidae	Drasteria stretchii	0	0	1	0	0	0	1	0	0	0	0	0
Erebidae	Drasteria tejonica	0	0	1	0	0	0	1	1	1	1	0	0
Erebidae	Dyspyralis illocata	0	0	0	0	1	1	0	0	0	0	0	0
Erebidae	Dyspyralis new sp. 1	0	0	0	0	1	0	0	0	0	0	0	0
Erebidae	Dyspyralis nigellus	0	0	0	0	1	0	0	0	0	0	0	0
Erebidae	Dyspyralis noloides	0	0	0	0	0	1	0	0	0	0	0	0
Erebidae	Dyspyralis puncticosta	0	0	0	0	1	0	0	0	0	0	0	0
Erebidae	Dyspyralis sp.	0	0	0	0	1	0	0	0	0	0	0	0
Erebidae	Dysschema howardi	0	0	0	0	0	0	0	0	1	0	0	0
Erebidae	Dysschema leucophaea	0	0	0	0	0	0	0	0	0	0	0	1
Erebidae	Ectypia clio	0	0	0	0	0	0	0	0	1	0	0	0
Erebidae	Ectypia sp.	0	0	0	0	0	0	1	0	0	0	0	0
Erebidae	Eilema bicolor	0	1	1	1	1	0	1	0	0	0	0	0
Erebidae	Empyreuma pugione	0	0	0	0	1	0	0	0	0	0	0	0
Erebidae	Ephyrodes cacata	0	0	0	0	1	0	0	0	0	0	0	1
Erebidae	Epidromia lienaris	0	0	0	0	0	0	0	0	1	0	0	1
Erebidae	Epidromia rotundata	0	0	0	0	1	0	0	0	0	0	0	1
Erebidae	Estigmene acrea	0	1	1	0	1	1	1	0	0	0	0	0
Erebidae	Estigmene albida	0	0	0	0	0	0	1	0	1	0	0	0
Erebidae	Euaontia clarki	0	0	0	0	0	0	1	0	0	0	0	0
Erebidae	Euaontia semirufa	0	0	0	0	0	0	1	0	0	0	0	0
Erebidae	Euaontia sp.	0	0	0	0	0	0	1	0	0	0	0	0
Erebidae	Eublemma cinnamomea	0	0	0	0	0	0	0	0	0	0	0	1
Erebidae	Eublemma minima	0	0	0	0	1	1	0	1	1	0	0	0
Erebidae	Eublemma recta	0	0	0	0	0	1	1	0	1	0	0	0
Erebidae	Eubolina impartialis	0	0	0	0	0	1	0	0	0	0	0	0
Erebidae	Euchaetes antica	0	0	0	0	0	0	0	0	1	0	0	0
Erebidae	Euchaetes bolteri	0	0	0	0	0	1	0	0	0	0	0	0
Erebidae	Euchaetes egle	0	1	0	0	1	1	0	0	0	0	0	0
Erebidae	Euchaetes elegans	0	0	0	0	0	0	1	0	0	0	0	0
Erebidae	Euchaetes expressa	0	0	0	0	0	1	0	0	0	0	0	0
Erebidae	Euchaetes fusca	0	0	0	0	0	0	0	0	1	0	0	0
Erebidae	Euchaetes helena	0	0	0	0	0	0	1	0	0	0	0	0
Erebidae	Euchaetes perlevis	0	0	0	0	0	0	1	0	1	0	0	0
Erebidae	Euchaetes polingi	0	0	0	0	0	0	1	0	0	0	0	0
Erebidae	Euchaetes zella	0	0	0	0	0	0	0	0	1	0	0	0
Erebidae	Euclidia ardita	0	0	0	1	1	0	0	0	0	0	0	0
Erebidae	Euclidia cuspidea	0	1	0	0	1	1	0	0	0	0	0	0
Erebidae	Euclidia sp. 1	0	0	0	0	1	0	0	0	0	0	0	0
Erebidae	Euclystis guerini	0	0	0	0	0	0	0	0	0	0	0	1
Erebidae	Euclystis insana	0	0	0	0	0	0	0	0	0	0	1	0
Erebidae	Euclystis sytis	0	0	0	0	0	1	0	0	0	0	0	0
Erebidae	Eudesmia arida	0	0	0	0	0	1	1	0	1	0	0	0
Erebidae	Eudesmia menea	0	0	0	0	0	0	0	0	0	0	0	1
Erebidae	Eudocima apta	0	0	0	0	1	0	0	0	1	0	0	0
Erebidae	Euerythra phasma	0	0	0	0	1	1	0	0	0	0	0	0
Erebidae	Eulepidotis micca	0	0	0	0	1	0	0	0	0	0	0	0
Erebidae	Eulepidotis rectimargo	0	0	0	0	0	0	0	0	0	0	0	1
Erebidae	Euparthenos nubilis	0	0	0	0	1	0	0	0	0	0	0	0
Erebidae	Euparthenos nubilis apache	0	0	0	0	0	0	0	0	1	0	0	0
Erebidae	Eupseudosoma involuta	0	0	0	0	0	0	0	0	0	0	0	1
Erebidae	Focillidia texana	0	0	0	0	0	1	0	0	0	0	0	0
Erebidae	Forsebia cinis	0	0	0	0	0	1	1	0	1	1	0	0
Erebidae	Gabara distema	0	0	0	0	1	0	0	0	0	0	0	0
Erebidae	Gabara gigantea	0	0	0	0	0	0	1	0	0	0	0	0
Erebidae	Gabara obscura	0	0	0	0	0	0	0	0	1	1	0	0
Erebidae	Gabara pulverosalis	0	0	0	0	1	0	0	0	0	0	0	0
Erebidae	Gabara sp.	0	0	0	0	1	0	0	0	0	0	0	0
Erebidae	Gabara sp. 4	0	0	0	0	0	1	0	0	0	0	0	0
Erebidae	Gabara sp. GA1	0	0	0	0	1	0	0	0	0	0	0	0
Erebidae	Gabara sp. GA2	0	0	0	0	1	0	0	0	0	0	0	0
Erebidae	Gabara sp. GA3	0	0	0	0	1	0	0	0	0	0	0	0
Erebidae	Gabara sp. GA4	0	0	0	0	1	0	0	0	0	0	0	0
Erebidae	Gabara Species	0	0	0	0	1	0	0	0	0	0	0	0
Erebidae	Gabara stygialis	0	0	0	0	0	0	0	0	1	0	0	0
Erebidae	Gabara subnivosella	0	0	0	0	1	1	0	0	0	0	0	0
Erebidae	Gardinia anopla	0	0	0	0	0	0	0	0	1	0	0	0
Erebidae	Gnamptonychia ventralis	0	0	0	0	0	0	0	0	0	1	0	0
Erebidae	Gnophaela sp.	0	0	1	0	0	0	0	0	0	0	0	0
Erebidae	Gnophaela vermiculata	0	1	1	0	0	1	0	0	0	0	0	0
Erebidae	Gondysia consobrina	0	0	0	0	1	0	0	0	0	0	0	0
Erebidae	Gondysia similis	0	0	0	0	1	0	0	0	0	0	0	0
Erebidae	Gondysia smithii	0	0	0	0	1	1	0	0	0	0	0	0
Erebidae	Gondysia telma	0	0	0	0	1	0	0	0	0	0	0	0
Erebidae	Goniapteryx servia	0	0	0	0	0	1	0	0	0	0	0	0
Erebidae	Gonodonta bidens	0	0	0	0	0	0	0	0	0	0	0	1
Erebidae	Gonodonta fulvangala	0	0	0	0	0	0	0	0	0	0	0	1
Erebidae	Gonodonta nitidimacula	0	0	0	0	0	0	0	0	0	0	0	1
Erebidae	Gonodonta nutrix	0	0	0	0	0	0	0	0	0	0	0	1
Erebidae	Gonodonta pyrgo	0	0	0	0	0	1	0	0	0	0	0	0
Erebidae	Gonodonta sicheas	0	0	0	0	0	1	0	0	0	0	0	1
Erebidae	Gonodonta sinaldus	0	0	0	0	0	1	0	0	0	0	0	0
Erebidae	Gonodonta unica	0	0	0	0	0	0	0	0	0	0	0	1
Erebidae	Grammia anna	0	1	0	0	1	0	0	0	0	0	0	0
Erebidae	Grammia arge	0	0	0	0	1	1	0	0	0	0	0	0
Erebidae	Grammia behrii	0	0	1	0	0	0	0	0	0	0	0	0
Erebidae	Grammia blakei	0	0	0	0	0	1	0	0	0	0	0	0
Erebidae	Grammia doris	0	0	0	0	1	0	0	0	0	0	0	0
Erebidae	Grammia elongata	0	0	0	0	0	0	1	0	0	0	0	0
Erebidae	Grammia figurata	0	0	0	0	1	1	0	0	0	0	0	0
Erebidae	Grammia f-pallida	0	0	0	0	1	1	0	0	0	0	0	0
Erebidae	Grammia franconia	0	1	0	0	1	0	0	0	0	0	0	0
Erebidae	Grammia hewletti	0	0	0	0	0	0	0	1	0	0	0	0
Erebidae	Grammia incorrupta	0	0	0	0	0	1	1	0	1	1	0	0
Erebidae	Grammia nevadensis	0	1	1	0	0	1	1	0	0	0	0	0
Erebidae	Grammia ornata	0	0	1	0	0	0	1	1	0	0	0	0
Erebidae	Grammia parthenice	0	1	1	0	1	1	0	0	0	0	0	0
Erebidae	Grammia philipiana	0	0	1	0	0	0	0	0	0	0	0	0
Erebidae	Grammia phyllira	0	1	0	0	1	1	0	0	0	0	0	0
Erebidae	Grammia placentia	0	0	0	0	1	0	0	0	0	0	0	0
Erebidae	Grammia quenseli	0	1	0	0	0	0	0	0	0	0	0	0
Erebidae	Grammia sp.	0	1	0	0	0	0	0	0	0	0	0	0
Erebidae	Grammia speciosa	0	1	0	0	0	0	0	0	0	0	0	0
Erebidae	Grammia ursina	0	0	0	0	0	0	0	1	0	0	0	0
Erebidae	Grammia virgo	0	1	0	0	1	1	0	0	0	0	0	0
Erebidae	Grammia virguncula	0	1	0	0	1	1	0	0	0	0	0	0
Erebidae	Grammia williamsii	0	1	1	0	1	1	0	0	0	0	0	0
Erebidae	Gynaephora groenlandica	1	0	1	0	0	0	0	0	0	0	0	0
Erebidae	Gynaephora rossii	1	1	0	0	0	0	0	0	0	0	0	0
Erebidae	Haematomis uniformis	0	0	0	0	0	0	0	0	1	0	0	0
Erebidae	Halysidota cinctipes	0	0	0	0	1	0	0	0	0	0	0	0
Erebidae	Halysidota davisii	0	0	0	0	0	0	1	0	1	0	0	0
Erebidae	Halysidota harrisii	0	0	0	0	1	1	0	0	0	0	0	0
Erebidae	Halysidota tessellaris	0	1	0	0	1	1	0	0	0	0	0	0
Erebidae	Haploa clymene	0	0	0	0	1	1	0	0	0	0	0	0
Erebidae	Haploa colona	0	0	0	0	1	0	0	0	0	0	0	0
Erebidae	Haploa confusa	0	1	0	0	1	0	0	0	0	0	0	0
Erebidae	Haploa contigua	0	1	0	0	1	0	0	0	0	0	0	0
Erebidae	Haploa lecontei	0	1	0	0	1	1	0	0	0	0	0	0
Erebidae	Haploa lecontei militaris	0	0	0	0	1	0	0	0	0	0	0	0
Erebidae	Haploa reversa	0	0	0	0	1	1	0	0	0	0	0	0
Erebidae	Helia agna	0	0	0	0	0	1	0	0	0	0	0	0
Erebidae	Hemeroblemma mexicana	0	0	0	0	0	0	0	0	0	0	0	1
Erebidae	Hemeroblemma opigena	0	0	0	0	0	0	0	0	0	0	0	1
Erebidae	Hemeroplanis habitalis	0	0	0	0	1	1	0	0	0	0	0	0
Erebidae	Hemeroplanis historialis	0	0	0	0	0	1	1	1	0	0	0	0
Erebidae	Hemeroplanis immaculalis	0	0	0	0	0	1	0	0	0	0	0	0
Erebidae	Hemeroplanis incusalis	0	0	0	0	0	0	1	0	1	1	0	0
Erebidae	Hemeroplanis nr. scopulepes	0	0	0	0	0	1	0	0	0	0	0	0
Erebidae	Hemeroplanis obliqualis	0	0	0	0	0	1	0	0	0	0	0	0
Erebidae	Hemeroplanis parallela	0	0	0	0	0	1	0	0	1	0	0	0
Erebidae	Hemeroplanis punitalis	0	0	0	0	0	0	1	0	1	1	0	0
Erebidae	Hemeroplanis rectalis	0	0	0	0	0	1	0	0	1	1	0	0
Erebidae	Hemeroplanis reversalis	0	0	0	0	0	1	0	0	0	0	0	0
Erebidae	Hemeroplanis scopulepes	0	0	0	0	1	0	0	0	0	0	0	0
Erebidae	Hemeroplanis scopulepes group	0	0	0	0	1	0	0	0	0	0	0	1
Erebidae	Hemeroplanis sp.	0	0	0	0	1	1	0	1	1	1	0	0
Erebidae	Hemeroplanis sp. 1	0	0	0	0	0	0	0	0	1	0	0	0
Erebidae	Hemeroplanis sp. 2	0	0	1	0	0	0	0	0	0	0	0	0
Erebidae	Hemeroplanis trilineosa	0	0	0	0	1	1	0	0	0	0	0	0
Erebidae	Herminocala sp.	0	0	0	0	0	0	1	0	0	0	0	0
Erebidae	Herminocala stigmaphiles	0	0	0	0	0	0	1	0	0	0	0	0
Erebidae	Heteranassa fraterna	0	0	0	0	0	1	1	0	1	1	0	0
Erebidae	Heteranassa mima	0	0	0	0	0	1	1	0	1	1	0	0
Erebidae	Heteranassa sp. 1	0	0	0	0	0	1	0	0	0	0	0	0
Erebidae	Holarctia obliterata	0	0	1	0	0	0	0	0	0	0	0	0
Erebidae	Holoarctia n. sp.	0	1	1	0	0	0	0	0	0	0	0	0
Erebidae	Horama panthalon texana	0	0	0	0	0	1	0	0	0	0	0	0
Erebidae	Horama plumipes	0	0	0	0	0	0	0	0	0	0	0	1
Erebidae	Hormoschista latipalpis	0	0	0	0	1	0	0	0	0	0	0	0
Erebidae	Hypena abalienalis	0	1	0	1	1	1	0	0	0	0	0	0
Erebidae	Hypena annulalis	0	0	0	0	1	0	0	0	0	0	0	0
Erebidae	Hypena appalachiensis	0	0	0	0	1	0	0	0	0	0	0	0
Erebidae	Hypena atomaria	0	1	0	0	0	1	0	0	0	0	0	0
Erebidae	Hypena baltimoralis	0	1	0	0	1	1	0	0	0	0	0	0
Erebidae	Hypena bijugalis	0	1	0	0	1	1	0	0	0	0	0	0
Erebidae	Hypena californica	0	0	1	1	0	0	0	1	0	0	0	0
Erebidae	Hypena deceptalis	0	1	0	0	1	0	0	0	0	0	0	0
Erebidae	Hypena decorata	0	0	0	0	0	0	0	1	0	0	0	0
Erebidae	Hypena degesalis	0	0	0	0	1	0	0	0	0	0	0	0
Erebidae	Hypena edictalis	0	1	1	0	1	1	0	0	0	0	0	0
Erebidae	Hypena eductalis	0	1	0	0	1	1	0	0	0	0	0	0
Erebidae	Hypena heuloa	0	0	0	0	0	0	0	0	1	0	0	0
Erebidae	Hypena humuli	0	1	1	1	1	0	1	0	0	0	0	0
Erebidae	Hypena lividalis	0	0	0	0	0	1	0	0	0	0	0	0
Erebidae	Hypena madefactalis	0	1	0	0	1	1	0	0	0	0	0	0
Erebidae	Hypena manalis	0	0	0	0	1	1	0	0	0	0	0	0
Erebidae	Hypena minualis	0	0	0	0	1	1	0	0	0	0	0	0
Erebidae	Hypena nr. palparia	0	0	0	0	1	0	0	0	0	0	0	0
Erebidae	Hypena palparia	0	1	1	0	1	0	0	0	0	0	0	0
Erebidae	Hypena ramstadtii	0	0	0	0	1	0	0	0	0	0	0	0
Erebidae	Hypena scabra	0	1	0	0	1	1	0	0	0	0	0	0
Erebidae	Hypena sordidula	0	0	0	0	1	0	0	0	0	0	0	0
Erebidae	Hypena sp.	0	0	0	0	1	0	0	0	0	0	0	0
Erebidae	Hypena subidalis	0	0	0	0	0	0	0	0	0	0	0	1
Erebidae	Hypena variabilis	0	0	0	0	1	0	0	0	0	0	0	0
Erebidae	Hypena vega	0	0	0	0	0	0	0	0	1	0	0	0
Erebidae	Hypena vetustalis	0	0	0	0	1	0	0	0	0	0	0	1
Erebidae	Hypeninae	0	0	0	0	0	0	1	0	0	0	0	0
Erebidae	Hypenodes caducus	0	1	0	0	1	0	0	0	0	0	0	0
Erebidae	Hypenodes fractilinea	0	0	0	0	1	0	0	0	0	0	0	0
Erebidae	Hypenodes franclemonti	0	0	0	0	1	0	0	0	0	0	0	0
Erebidae	Hypenodes n. sp. 1	0	0	0	0	1	1	0	0	0	0	0	0
Erebidae	Hypenodes n. sp. 2	0	1	0	0	0	0	0	0	0	0	0	0
Erebidae	Hypenodes n. sp. 3	0	0	0	0	1	0	0	0	0	0	0	0
Erebidae	Hypenodes n. sp. 4	0	1	0	1	1	1	0	0	0	0	0	0
Erebidae	Hypenodes n. sp. 5	0	0	0	0	1	0	0	0	0	0	0	0
Erebidae	Hypenodes palustris	0	1	0	0	1	1	0	0	0	0	0	0
Erebidae	Hypenodes sombrus	0	1	0	1	1	1	0	0	0	0	0	0
Erebidae	Hypenula cacuminalis	0	0	0	0	1	0	0	0	0	0	0	1
Erebidae	Hypenula caminalis	0	0	0	0	0	1	1	0	1	0	0	0
Erebidae	Hypercompe caudata	0	0	0	0	0	0	0	0	0	0	0	1
Erebidae	Hypercompe oslari	0	0	0	0	0	1	0	0	0	0	0	0
Erebidae	Hypercompe permaculata	0	0	1	0	0	1	1	1	1	0	0	0
Erebidae	Hypercompe scribonia	0	0	0	0	1	0	0	0	0	0	0	1
Erebidae	Hypercompe suffusa	0	0	0	0	0	0	0	0	1	0	0	0
Erebidae	Hyperstrotia aetheria	0	0	0	0	1	0	0	0	0	0	0	0
Erebidae	Hyperstrotia flaviguttata	0	0	0	0	1	1	0	0	0	0	0	0
Erebidae	Hyperstrotia n. sp.	0	0	0	0	1	0	0	0	0	0	0	0
Erebidae	Hyperstrotia pervertens	0	1	0	0	1	0	0	0	0	0	0	0
Erebidae	Hyperstrotia pr. villificans	0	0	0	0	1	0	0	0	0	0	0	0
Erebidae	Hyperstrotia secta	0	0	0	0	1	0	0	0	0	0	0	0
Erebidae	Hyperstrotia villificans	0	1	0	0	1	1	0	0	0	0	0	0
Erebidae	Hyphantria cunea	0	1	0	0	1	1	0	0	0	1	0	0
Erebidae	Hyphantria sp. 1	0	0	1	1	1	1	0	0	1	1	0	0
Erebidae	Hypocala andremona	0	0	0	0	1	0	0	0	1	0	0	0
Erebidae	Hypoprepia cadaverosa	0	0	0	0	0	1	1	0	0	0	0	0
Erebidae	Hypoprepia fucosa	0	1	0	0	1	1	0	0	0	0	0	0
Erebidae	Hypoprepia fucosa tricolor	0	1	0	0	1	0	0	0	0	0	0	0
Erebidae	Hypoprepia inculta	0	0	0	0	0	0	0	0	1	0	0	0
Erebidae	Hypoprepia miniata	0	1	1	0	1	1	0	0	0	0	0	0
Erebidae	Hypsoropha hormos	0	0	0	0	1	1	0	0	0	0	0	0
Erebidae	Hypsoropha monilis	0	0	0	0	1	1	0	0	0	0	0	0
Erebidae	Ianius mosca	0	0	0	0	0	0	1	0	0	1	0	0
Erebidae	Idia aemula	0	1	1	0	1	1	1	0	1	0	0	0
Erebidae	Idia americalis	0	1	1	1	1	1	1	1	0	0	0	0
Erebidae	Idia concisa	0	1	1	1	1	1	0	0	0	0	0	0
Erebidae	Idia denticulalis	0	1	0	0	1	0	0	0	0	0	0	0
Erebidae	Idia diminuendis	0	1	0	0	1	1	0	0	0	0	0	0
Erebidae	Idia forbesii	0	0	0	0	1	1	0	0	0	0	0	0
Erebidae	Idia immaculalis	0	0	1	0	0	1	1	0	0	0	0	0
Erebidae	Idia julia	0	1	0	0	1	1	0	0	0	0	0	0
Erebidae	Idia laurentii	0	0	0	0	1	0	0	0	0	0	0	0
Erebidae	Idia lubricalis	0	1	1	0	1	1	1	0	1	0	0	0
Erebidae	Idia lubricalis complex	0	1	0	0	1	1	1	0	1	0	0	0
Erebidae	Idia majoralis	0	0	0	0	1	1	0	0	0	0	0	0
Erebidae	Idia nr. aemula	0	0	0	0	0	0	1	0	0	0	0	0
Erebidae	Idia occidentalis	0	0	0	0	1	1	1	0	0	0	0	0
Erebidae	Idia parvulalis	0	0	0	0	0	0	0	0	1	0	0	0
Erebidae	Idia rotundalis	0	1	0	0	1	1	0	0	0	0	0	0
Erebidae	Idia scobialis	0	1	0	0	1	0	0	0	0	0	0	0
Erebidae	Idia sp.	0	0	0	0	1	1	1	0	1	1	0	0
Erebidae	Idia terrebralis	0	0	0	0	0	0	0	0	1	0	0	0
Erebidae	Inopsis modulata	0	0	0	0	0	0	1	0	0	0	0	0
Erebidae	Ipnista sp.	0	0	0	0	0	0	0	0	0	1	0	0
Erebidae	Isogona natatrix	0	0	0	0	0	1	0	0	0	0	0	0
Erebidae	Isogona punctipennis	0	0	0	0	0	0	0	0	1	0	0	0
Erebidae	Isogona scindens	0	0	0	0	0	1	0	0	0	0	0	0
Erebidae	Isogona segura	0	0	0	0	0	0	0	0	1	1	0	0
Erebidae	Isogona snowi	0	0	0	0	1	1	0	0	0	0	0	0
Erebidae	Isogona tenuis	0	0	0	0	1	1	1	0	0	0	0	0
Erebidae	Isogona texana	0	0	0	0	0	1	0	0	0	0	0	0
Erebidae	Itomia opistographa	0	0	0	0	0	1	0	0	0	0	0	0
Erebidae	Janseodes melanospila	0	0	0	0	1	0	0	0	0	0	0	0
Erebidae	Kakopoda progenies	0	0	0	0	0	1	0	0	0	0	0	1
Erebidae	Lascoria alucitalis	0	0	0	0	1	0	0	0	0	0	0	0
Erebidae	Lascoria ambigualis	0	0	0	0	1	1	0	0	0	1	0	0
Erebidae	Lascoria orneodalis	0	0	0	0	1	0	0	0	0	0	0	0
Erebidae	Latebraria amphipyroides	0	0	0	0	0	1	0	0	0	0	0	0
Erebidae	Ledaea perditalis	0	1	0	0	1	1	0	0	0	0	0	0
Erebidae	Leptarctia californiae	0	0	1	0	0	0	0	0	0	0	0	0
Erebidae	Lesmone aenaria	0	0	0	0	0	1	0	0	0	0	0	0
Erebidae	Lesmone detrahens	0	0	0	0	1	1	0	0	0	0	0	0
Erebidae	Lesmone formularis	0	0	0	0	0	1	0	0	0	0	0	1
Erebidae	Lesmone fufius	0	0	0	0	0	1	0	0	0	0	0	0
Erebidae	Lesmone griseipennis	0	0	0	0	0	0	1	0	1	0	0	0
Erebidae	Lesmone hinna	0	0	0	0	1	1	0	0	0	0	0	0
Erebidae	Lesmone hinna sp. 2	0	0	0	0	0	1	0	0	0	0	0	0
Erebidae	Leucanopsis longa	0	0	0	0	1	0	0	0	0	0	0	1
Erebidae	Leucanopsis lurida	0	0	0	0	0	0	0	0	0	1	0	0
Erebidae	Leucanopsis perdentata	0	0	0	0	0	0	0	0	1	0	0	0
Erebidae	Leucoma salicis	0	1	1	1	1	0	0	0	0	0	0	0
Erebidae	Litocala sexsignata	0	0	0	0	0	0	0	1	0	0	0	0
Erebidae	Litocala sp.	0	0	1	0	0	0	0	0	0	0	0	0
Erebidae	Litoprosopus bahamensis	0	0	0	0	0	0	0	0	0	0	0	1
Erebidae	Litoprosopus coachella	0	0	0	0	0	0	1	0	0	0	0	0
Erebidae	Litoprosopus confligens	0	0	0	0	0	1	0	0	0	0	0	0
Erebidae	Litoprosopus futilis	0	0	0	0	1	0	0	0	0	0	0	0
Erebidae	Litoprosopus sp.	0	0	0	0	1	0	0	0	0	0	0	0
Erebidae	Lophocampa annulosa	0	0	0	0	0	1	0	0	0	0	0	0
Erebidae	Lophocampa argentata	0	0	1	1	0	0	0	0	1	0	0	0
Erebidae	Lophocampa bicolor	0	0	0	0	0	0	0	0	0	1	0	0
Erebidae	Lophocampa caryae	0	1	1	0	1	0	0	0	0	0	0	0
Erebidae	Lophocampa ingens	0	0	0	0	0	0	1	0	1	0	0	0
Erebidae	Lophocampa maculata	0	1	1	1	1	1	1	1	1	0	0	0
Erebidae	Lophocampa mixta	0	0	0	0	0	0	0	0	1	0	0	0
Erebidae	Lophocampa pura	0	0	0	0	0	0	0	0	1	0	0	0
Erebidae	Lophocampa roseata	0	0	0	1	0	1	0	0	0	0	0	0
Erebidae	Lycomorpha fulgens	0	0	0	0	0	0	0	0	1	0	0	0
Erebidae	Lycomorpha grotei	0	0	1	0	0	0	0	0	0	0	0	0
Erebidae	Lycomorpha pholus	0	1	0	0	0	1	0	0	0	0	0	0
Erebidae	Lygephila victoria	0	0	1	0	1	0	1	0	0	1	0	0
Erebidae	Lymantria dispar	0	0	0	0	1	0	0	0	0	0	0	0
Erebidae	Lymantria dispar dispar	0	0	0	0	1	0	0	0	0	0	0	0
Erebidae	Lymire edwardsii	0	0	0	0	1	0	0	0	0	0	0	1
Erebidae	Macristis schausi	0	0	0	0	1	1	0	0	0	0	0	0
Erebidae	Macrochilo absorptalis	0	1	0	0	1	1	0	0	0	0	0	0
Erebidae	Macrochilo bivittata	0	1	0	0	1	1	0	0	0	0	0	0
Erebidae	Macrochilo hypocritalis	0	0	0	0	1	1	0	0	0	0	0	0
Erebidae	Macrochilo litophora	0	0	0	0	1	1	0	0	0	0	0	0
Erebidae	Macrochilo litophora sp. 2	0	0	0	0	1	0	0	0	0	0	0	0
Erebidae	Macrochilo louisiana	0	1	0	0	1	0	0	0	0	0	0	0
Erebidae	Macrochilo orciferalis	0	1	0	0	1	1	0	0	0	0	0	0
Erebidae	Macrochilo orciferalis sp. 2	0	0	0	0	0	1	0	0	0	0	0	0
Erebidae	Macrochilo santerivalis	0	0	0	0	1	0	0	0	0	0	0	0
Erebidae	Manbuta pyraliformis	0	0	0	0	0	0	0	0	0	0	0	1
Erebidae	Massala obvertens	0	0	0	0	0	0	0	0	0	0	0	1
Erebidae	Matigramma adoceta	0	0	0	0	0	0	0	0	1	0	0	0
Erebidae	Matigramma emmilta	0	0	0	0	0	0	1	0	1	1	0	0
Erebidae	Matigramma inopinata	0	0	0	0	0	1	1	0	0	0	0	0
Erebidae	Matigramma obscurior	0	0	0	0	0	1	0	0	0	0	0	0
Erebidae	Matigramma pulverilinea	0	0	0	0	1	1	0	0	0	0	0	0
Erebidae	Matigramma repentina	0	0	0	0	0	0	1	0	1	0	0	0
Erebidae	Matigramma rubrosuffusa	0	0	0	0	1	1	0	0	1	0	0	0
Erebidae	Melanomma auricinctaria	0	0	0	0	1	1	0	0	0	0	0	0
Erebidae	Melipotis acontioides	0	0	0	0	0	1	1	0	0	0	0	0
Erebidae	Melipotis agrotoides	0	0	0	0	0	1	0	0	0	0	0	0
Erebidae	Melipotis cellaris	0	0	0	0	0	1	0	0	0	0	0	0
Erebidae	Melipotis contorta	0	0	0	0	1	0	0	0	0	0	0	1
Erebidae	Melipotis famelica	0	0	0	0	0	1	0	0	0	0	0	0
Erebidae	Melipotis fasciolaris	0	0	0	0	1	1	0	0	1	0	0	1
Erebidae	Melipotis indomita	0	0	0	0	1	1	1	1	1	1	0	0
Erebidae	Melipotis januaris	0	0	0	0	1	0	0	0	0	0	0	1
Erebidae	Melipotis jucunda	0	0	1	1	1	1	1	0	1	1	0	0
Erebidae	Melipotis nigrobasis	0	0	0	0	0	1	0	0	0	0	0	0
Erebidae	Melipotis novanda	0	0	0	0	0	0	1	0	1	0	0	0
Erebidae	Melipotis perpendicularis	0	0	0	0	0	0	0	0	1	0	0	1
Erebidae	Melipotis perpendicularisDHJ02	0	0	0	0	0	1	0	0	1	0	0	0
Erebidae	Melipotis prolata	0	0	0	0	1	0	0	0	0	0	0	1
Erebidae	Metalectra albilinea	0	0	0	0	1	0	0	0	0	0	0	0
Erebidae	Metalectra bigallis	0	0	0	0	1	0	0	0	1	1	0	0
Erebidae	Metalectra bigallis PS1	0	0	0	0	0	0	0	0	1	0	0	0
Erebidae	Metalectra cinctus	0	0	0	0	0	0	0	0	1	0	0	0
Erebidae	Metalectra cinctus sp. 1	0	0	0	0	0	1	0	0	0	0	0	0
Erebidae	Metalectra diabolica	0	0	0	0	1	1	0	0	0	0	0	0
Erebidae	Metalectra discalis	0	1	0	0	1	1	0	0	0	0	0	0
Erebidae	Metalectra edilis	0	0	0	0	0	0	0	0	1	1	0	0
Erebidae	Metalectra geminicincta	0	0	0	0	1	0	0	0	0	0	0	0
Erebidae	Metalectra miserulata	0	0	0	0	1	0	1	0	1	1	0	0
Erebidae	Metalectra nr. discalis	0	0	0	0	0	1	0	0	0	0	0	0
Erebidae	Metalectra quadrisignata	0	1	0	0	1	1	0	0	0	0	0	0
Erebidae	Metalectra richardsi	0	0	0	0	1	0	0	0	0	0	0	0
Erebidae	Metalectra sp.	0	0	0	0	1	0	0	0	0	0	0	1
Erebidae	Metalectra sp. nr. edilis	0	0	0	0	0	0	1	0	0	0	0	0
Erebidae	Metalectra tantillus	0	0	0	0	1	0	0	0	0	0	0	0
Erebidae	Metallata absumens	0	0	0	0	1	0	0	0	0	0	0	0
Erebidae	Metria amella	0	0	0	0	1	1	0	0	0	0	0	1
Erebidae	Metria bilineata	0	0	0	0	0	1	0	0	0	0	0	0
Erebidae	Mimophisma delunaris	0	0	0	0	0	1	0	0	0	0	0	0
Erebidae	Mocis cubana	0	0	0	0	0	0	0	0	0	0	0	1
Erebidae	Mocis disseverans	0	0	0	0	1	0	0	0	0	0	0	0
Erebidae	Mocis latipes	0	0	0	0	1	1	0	0	0	0	0	0
Erebidae	Mocis marcida	0	0	0	0	1	1	0	0	0	1	0	0
Erebidae	Mocis texana	0	0	0	0	1	1	0	0	0	0	0	0
Erebidae	Mursa phtisialis	0	0	0	0	1	0	0	0	0	0	0	1
Erebidae	Mycterophora geometriformis	0	0	0	0	0	0	1	0	0	0	0	0
Erebidae	Mycterophora inexplicata	0	1	0	1	0	0	0	0	0	0	0	0
Erebidae	Mycterophora longipalpata	0	0	1	0	0	0	1	1	0	0	0	0
Erebidae	Mycterophora rubricans	0	0	1	0	0	0	0	0	0	0	0	0
Erebidae	Mycterophora sp.	0	0	1	0	0	0	0	0	0	0	0	0
Erebidae	Nelphe carolina	0	0	0	0	0	0	0	0	0	0	0	1
Erebidae	Nelphe relegatum	0	0	0	0	0	0	0	0	0	0	0	1
Erebidae	Neoarctia beanii	0	0	1	0	0	0	0	0	0	0	0	0
Erebidae	Neoarctia brucei	0	0	1	0	0	0	0	0	0	0	0	0
Erebidae	Neoplynes eudora	0	0	0	0	1	0	0	0	0	0	0	0
Erebidae	Nigetia formosalis	0	0	0	0	1	1	0	0	0	0	0	0
Erebidae	Notarctia arizoniensis	0	0	0	0	0	0	1	0	0	0	0	0
Erebidae	Notarctia proxima	0	0	0	0	0	0	0	1	0	0	0	0
Erebidae	Nychioptera accola	0	0	0	0	0	0	0	0	1	0	0	0
Erebidae	Nychioptera noctuidalis	0	0	0	0	0	0	0	0	1	0	0	0
Erebidae	Nychioptera opada	0	0	0	0	0	0	0	0	1	0	0	0
Erebidae	Obrima pyraloides	0	0	0	0	0	0	0	0	0	0	0	1
Erebidae	Obrima rinconada	0	0	0	0	0	0	1	0	1	0	0	0
Erebidae	Ommatochila mundula	0	0	0	0	1	1	0	0	0	0	0	0
Erebidae	Ophisma tropicalis	0	0	0	0	0	1	0	0	0	0	0	1
Erebidae	Orgyia antiqua	0	0	0	1	0	1	0	0	0	0	0	0
Erebidae	Orgyia antiqua nova	0	1	0	0	1	0	0	0	0	0	0	0
Erebidae	Orgyia cana	0	0	1	0	0	0	0	0	0	0	0	0
Erebidae	Orgyia definita	0	0	0	0	1	0	0	0	0	0	0	0
Erebidae	Orgyia detrita	0	0	0	0	1	0	0	0	0	0	0	0
Erebidae	Orgyia falcata	0	0	0	0	0	0	0	0	1	0	0	0
Erebidae	Orgyia leucostigma	0	0	0	0	1	1	0	0	0	0	0	0
Erebidae	Orgyia leucostigma intermedia	0	0	0	0	1	0	0	0	0	0	0	0
Erebidae	Orgyia pseudotsugata	0	0	0	1	0	0	1	0	1	0	0	0
Erebidae	Orgyia vetusta	0	0	0	0	0	0	0	1	0	0	0	0
Erebidae	Oruza albocostaliata	0	0	0	0	1	0	0	0	0	0	0	0
Erebidae	Oruza albocostata	0	0	0	0	0	0	1	0	1	0	0	0
Erebidae	Oxycilla basipallida	0	0	0	0	0	0	0	0	1	0	0	0
Erebidae	Oxycilla malaca	0	0	0	0	1	0	0	0	0	0	0	0
Erebidae	Oxycilla mitographa	0	0	0	0	1	0	0	0	0	0	0	0
Erebidae	Oxycilla ondo	0	0	0	0	0	0	0	0	1	0	0	0
Erebidae	Oxycilla tripla	0	0	0	0	0	0	0	0	1	0	0	0
Erebidae	Pagara simplex	0	0	0	0	1	1	0	0	0	0	0	0
Erebidae	Palpidia pallidior	0	0	0	0	1	0	0	0	0	0	0	1
Erebidae	Palthis angulalis	0	1	1	1	1	1	0	0	0	1	0	0
Erebidae	Palthis asopialis	0	0	0	0	1	1	0	0	0	0	0	0
Erebidae	Pangrapta decoralis	0	1	0	0	1	1	0	0	0	0	0	0
Erebidae	Pangrapta decoralis complex	0	0	0	0	1	0	0	0	0	0	0	0
Erebidae	Panopoda carneicosta	0	1	0	0	1	1	0	0	0	0	0	0
Erebidae	Panopoda repanda	0	0	0	0	1	0	0	0	0	0	0	0
Erebidae	Panopoda rigida	0	0	0	0	0	0	0	0	1	0	0	0
Erebidae	Panopoda rufimargo	0	0	0	0	1	1	0	0	0	0	0	0
Erebidae	Parahypenodes quadralis	0	1	0	0	1	0	0	0	0	0	0	0
Erebidae	Parallelia bistriaris	0	1	0	0	1	1	0	0	0	0	0	0
Erebidae	Pararctia lapponica	0	1	1	0	0	0	0	0	0	0	0	0
Erebidae	Pararctia yarrowii	0	0	1	0	0	0	0	0	0	0	0	0
Erebidae	Parasemia plantaginis	0	0	1	0	0	1	0	0	0	0	0	0
Erebidae	Pareuchaetes insulata	0	0	0	0	1	1	0	0	0	0	0	1
Erebidae	Phalaenophana pyramusalis	0	1	0	0	1	1	0	0	0	0	0	0
Erebidae	Phalaenostola eumelusalis	0	0	0	0	1	1	0	0	0	0	0	0
Erebidae	Phalaenostola hanhami	0	1	0	1	1	0	0	0	0	0	0	0
Erebidae	Phalaenostola larentioides	0	0	0	0	1	1	0	0	0	0	0	0
Erebidae	Phalaenostola metonalis	0	1	1	0	1	1	0	0	0	0	0	0
Erebidae	Phaloesia saucia	0	0	0	0	0	1	0	0	0	1	0	0
Erebidae	Pharga pallens	0	0	0	0	0	0	0	0	1	0	0	0
Erebidae	Phlyctaina irrigualis	0	0	0	0	1	0	0	0	0	0	0	0
Erebidae	Phlyctaina sp. 1	0	0	0	0	0	1	0	0	0	0	0	0
Erebidae	Phoberia atomaris	0	1	0	0	1	1	0	0	0	0	0	0
Erebidae	Phoberia ingenua	0	0	0	0	1	1	0	0	0	0	0	0
Erebidae	Phobolosia anfracta	0	0	1	0	0	0	1	1	0	0	0	0
Erebidae	Phoenicoprocta hampsonii	0	0	0	0	0	0	0	0	1	0	0	0
Erebidae	Phragmatobia assimilans	0	1	0	0	1	0	0	0	0	0	0	0
Erebidae	Phragmatobia fuliginosa	0	1	0	1	1	1	1	0	0	0	0	0
Erebidae	Phragmatobia fuliginosa rubricosa	0	0	0	0	1	0	0	0	0	0	0	0
Erebidae	Phragmatobia lineata	0	0	0	0	1	1	0	0	0	0	0	0
Erebidae	Phyprosopus callitrichoides	0	0	0	0	1	1	0	0	0	0	0	0
Erebidae	Physula albipunctilla	0	0	0	0	1	0	0	0	0	0	0	0
Erebidae	Phytometra apicata	0	0	0	0	0	0	0	0	1	0	0	0
Erebidae	Phytometra ernestinana	0	0	0	0	1	1	0	0	0	0	0	1
Erebidae	Phytometra obliqualis	0	0	0	0	0	1	0	0	1	0	0	0
Erebidae	Phytometra orgiae	0	0	0	0	1	1	1	0	0	0	0	0
Erebidae	Phytometra rhodarialis	0	0	0	0	1	0	0	0	0	0	0	1
Erebidae	Phytometra rhodarialis sp. 1	0	0	0	0	1	0	0	0	0	0	0	0
Erebidae	Phytometra rhodarialis sp. 2	0	0	0	0	1	1	0	0	0	0	0	0
Erebidae	Platarctia parthenos	0	1	1	0	1	0	0	0	0	0	0	0
Erebidae	Platyprepia virginalis	0	0	0	0	0	0	1	0	0	0	0	0
Erebidae	Plusiodonta amado	0	0	0	0	0	0	0	0	1	0	0	0
Erebidae	Plusiodonta compressipalpis	0	0	0	0	1	1	0	0	1	0	0	0
Erebidae	Proroblemma testa	0	0	0	0	1	0	0	0	0	0	0	1
Erebidae	Prosoparia anormalis	0	0	0	0	0	0	1	0	1	1	0	0
Erebidae	Prosoparia floridana	0	0	0	0	1	0	0	0	0	0	0	0
Erebidae	Prosoparia new sp.	0	0	0	0	0	0	1	0	0	0	0	0
Erebidae	Prosoparia perfuscaria	0	0	0	0	0	0	1	0	1	0	0	0
Erebidae	Prosoparia sp.	0	0	0	0	0	0	0	0	0	1	0	0
Erebidae	Pseudanthracia coracias	0	0	0	0	1	0	0	0	0	0	0	0
Erebidae	Pseudohemihyalea edwardsii	0	0	0	0	0	0	0	1	1	0	0	0
Erebidae	Pseudohemihyalea labecula	0	0	0	0	0	0	1	0	1	1	0	0
Erebidae	Pseudohemihyalea splendens	0	0	0	0	0	0	0	0	1	0	0	0
Erebidae	Pseudorgyia russula	0	0	0	0	0	0	0	0	1	1	0	0
Erebidae	Pseudorgyia versuta	0	0	0	0	0	0	1	0	0	0	0	0
Erebidae	Psilopleura vittata	0	0	0	0	0	0	0	0	0	0	0	1
Erebidae	Ptichodis bistrigata	0	0	0	0	1	0	0	0	0	0	0	0
Erebidae	Ptichodis bucetum	0	0	1	0	0	0	0	0	1	0	0	0
Erebidae	Ptichodis herbarum	0	0	0	0	1	1	0	0	0	0	0	0
Erebidae	Ptichodis ovalis	0	0	0	0	0	0	1	0	1	0	0	0
Erebidae	Ptichodis pacalis	0	0	0	0	1	0	0	0	0	0	0	0
Erebidae	Ptichodis vinculum	0	0	0	0	1	0	0	0	0	0	0	0
Erebidae	Ptychoglene phrada	0	0	0	0	0	0	0	0	1	0	0	0
Erebidae	Purius superpulverea	0	0	0	0	0	1	0	0	0	0	0	0
Erebidae	Pygarctia abdominalis	0	0	0	0	1	0	0	0	0	0	0	0
Erebidae	Pygarctia flavidorsalis	0	0	0	0	0	1	0	0	0	0	0	0
Erebidae	Pygarctia lorula	0	0	0	0	0	0	1	0	0	0	0	0
Erebidae	Pygarctia murina	0	0	0	0	0	0	1	0	1	1	0	0
Erebidae	Pygarctia neomexicana	0	0	0	0	0	0	1	0	0	0	0	0
Erebidae	Pygarctia pterygostigma	0	0	0	0	0	0	1	0	0	0	0	0
Erebidae	Pygarctia roseicapitis	0	0	0	0	0	0	0	0	1	0	0	0
Erebidae	Pygarctia sp. 1	0	0	0	0	0	1	0	0	0	0	0	0
Erebidae	Pygarctia sp. 2	0	0	0	0	0	0	1	0	0	0	0	0
Erebidae	Pygarctia spraguei	0	0	0	0	1	1	0	0	0	0	0	0
Erebidae	Pygoctenucha terminalis	0	0	0	0	0	0	0	0	0	1	0	0
Erebidae	Pyrrharctia isabella	0	1	1	1	1	1	1	0	0	0	0	0
Erebidae	Redectis pygmaea	0	0	0	0	1	1	0	0	0	0	0	0
Erebidae	Redectis vitrea	0	0	0	0	1	1	0	0	0	0	0	0
Erebidae	Rejectaria albisinuata	0	0	0	0	0	0	0	0	1	0	0	0
Erebidae	Renia adspergillus	0	0	0	0	1	1	0	0	0	0	0	0
Erebidae	Renia discoloralis	0	0	0	0	1	0	0	0	0	0	0	0
Erebidae	Renia factiosalis	0	1	0	0	1	0	0	0	0	0	0	0
Erebidae	Renia flavipunctalis	0	1	0	0	1	1	0	0	0	0	0	0
Erebidae	Renia fraternalis	0	0	0	0	1	0	0	0	0	0	0	0
Erebidae	Renia hutsoni	0	0	1	0	0	0	0	0	1	1	0	0
Erebidae	Renia nemoralis	0	0	0	0	1	0	0	0	0	0	0	0
Erebidae	Renia pulverosalis	0	0	0	0	0	0	1	0	0	0	0	0
Erebidae	Renia salusalis	0	0	0	0	1	1	0	0	0	0	0	0
Erebidae	Renia sobrialis	0	1	0	0	1	0	0	0	0	0	0	0
Erebidae	Renia sp. 1	0	0	0	0	0	0	0	0	1	0	0	0
Erebidae	Renia sp. 2	0	0	0	0	0	1	0	0	0	0	0	0
Erebidae	Rivula propinqualis	0	1	1	1	1	1	0	0	0	0	0	0
Erebidae	Rivula pusilla	0	0	0	0	1	0	0	0	0	0	0	0
Erebidae	Rivula sp.	0	0	0	0	1	0	0	0	0	0	0	0
Erebidae	Schrankia macula	0	0	0	0	1	1	0	0	0	0	0	1
Erebidae	Scolecocampa atriluna	0	0	0	0	0	0	0	0	1	0	0	0
Erebidae	Scolecocampa liburna	0	0	0	0	1	1	0	0	0	0	0	1
Erebidae	Scoliopteryx libatrix	0	1	1	1	1	0	1	0	0	0	0	0
Erebidae	Seirarctia echo	0	0	0	0	1	0	0	0	0	0	0	0
Erebidae	Selenisa sueroides	0	0	0	0	1	1	0	0	0	0	0	1
Erebidae	Sigela basipunctaria	0	0	0	0	0	1	0	0	0	0	0	1
Erebidae	Sigela brauneata	0	0	0	0	1	0	0	0	0	0	0	0
Erebidae	Sigela eoides	0	0	0	0	0	0	0	0	0	0	0	1
Erebidae	Sigela penumbrata	0	0	0	0	1	0	0	0	0	0	0	0
Erebidae	Sigela sp. 1	0	0	0	0	1	0	0	0	0	0	0	0
Erebidae	Sigela sp. 2	0	0	0	0	1	0	0	0	0	0	0	0
Erebidae	Sigela sp. 3	0	0	0	0	1	0	0	0	0	0	0	0
Erebidae	Sigela sp. 4	0	0	0	0	1	1	0	0	0	0	0	0
Erebidae	Sigela sp. 5	0	0	0	0	1	0	1	0	0	0	0	1
Erebidae	Sigela sp. 6	0	0	0	0	1	0	0	0	0	0	0	0
Erebidae	Simplicia cornicalis	0	0	0	0	1	0	0	0	0	0	0	1
Erebidae	Spargaloma sexpunctata	0	1	1	0	1	1	1	0	0	0	0	0
Erebidae	Spiloloma lunilinea	0	0	0	0	1	1	0	0	0	0	0	0
Erebidae	Spilosoma congrua	0	1	0	0	1	1	0	0	0	0	0	0
Erebidae	Spilosoma dubia	0	0	0	0	1	0	0	0	0	0	0	0
Erebidae	Spilosoma latipennis	0	0	0	0	1	0	0	0	0	0	0	0
Erebidae	Spilosoma pteridis	0	0	0	1	0	0	1	0	0	0	0	0
Erebidae	Spilosoma sp.	0	0	0	0	1	0	0	0	0	0	0	0
Erebidae	Spilosoma vagans	0	0	1	0	0	0	1	1	0	0	0	0
Erebidae	Spilosoma vestalis	0	0	1	0	0	0	0	1	0	0	0	0
Erebidae	Spilosoma virginica	0	1	1	1	1	1	0	0	0	0	0	1
Erebidae	Syllectra erycata	0	0	0	0	0	0	0	0	0	0	0	1
Erebidae	Syntomeida epilais	0	0	0	0	1	0	0	0	0	0	0	1
Erebidae	Syntomeida ipomoeae	0	0	0	0	1	0	0	0	0	0	0	0
Erebidae	Syntomeida melanthus	0	0	0	0	0	1	0	0	0	0	0	0
Erebidae	Tathorhynchus exsiccata	0	0	0	0	0	1	1	0	1	0	0	0
Erebidae	Tetanolita floridana	0	0	0	0	1	1	0	0	0	0	0	1
Erebidae	Tetanolita mynesalis	0	0	0	0	1	1	0	0	0	0	0	0
Erebidae	Tetanolita palligera	0	0	0	0	0	0	1	1	0	0	0	0
Erebidae	Tetanolita sp.	0	0	1	0	1	1	0	0	0	0	0	0
Erebidae	Thysania zenobia	0	0	0	0	1	1	0	0	0	0	0	0
Erebidae	Toxonprucha amoena	0	0	0	0	0	0	0	0	1	0	0	0
Erebidae	Toxonprucha clientis	0	0	0	0	0	1	1	0	1	0	0	0
Erebidae	Toxonprucha crudelis	0	0	0	0	0	1	1	0	1	1	0	0
Erebidae	Toxonprucha diffundens complex	0	0	0	0	0	1	0	0	1	0	0	0
Erebidae	Toxonprucha n. sp. nr. volucris	0	0	0	0	0	1	1	0	0	0	0	0
Erebidae	Toxonprucha pardalis	0	0	0	0	0	0	1	0	1	0	0	0
Erebidae	Toxonprucha psegmapteryx	0	0	0	0	0	0	1	0	0	0	0	0
Erebidae	Toxonprucha repentis	0	0	0	0	0	0	1	1	1	1	0	0
Erebidae	Toxonprucha sp.	0	0	0	0	0	0	0	0	1	0	0	0
Erebidae	Toxonprucha strigalis	0	0	0	0	0	0	0	0	1	0	0	0
Erebidae	Toxonprucha volucris	0	0	0	0	0	0	1	0	1	1	0	0
Erebidae	Trocodima fuscipes	0	0	0	0	0	0	0	0	1	0	0	0
Erebidae	Tyria jacobaeae	0	0	0	1	0	0	0	0	0	0	0	0
Erebidae	Tyrissa multilinea	0	0	0	0	0	1	0	0	0	0	0	0
Erebidae	Utetheisa ornatrix	0	0	0	0	1	1	0	0	0	0	0	0
Erebidae	Virbia aurantiaca	0	1	0	0	1	1	0	0	0	1	0	0
Erebidae	Virbia costata	0	0	0	0	1	0	0	0	1	0	0	0
Erebidae	Virbia fergusoni	0	0	0	0	1	0	0	0	0	0	0	0
Erebidae	Virbia ferruginosa	0	1	1	0	1	1	1	0	0	0	0	0
Erebidae	Virbia ferruginosa sp. 1	0	0	0	0	1	0	0	0	0	0	0	0
Erebidae	Virbia ferruginosa sp. 2	0	0	0	0	1	0	0	0	0	0	0	0
Erebidae	Virbia ferruginosa sp. 3	0	0	0	0	1	0	0	0	0	0	0	0
Erebidae	Virbia immaculata	0	1	0	0	1	0	0	0	0	0	0	0
Erebidae	Virbia laeta	0	1	0	0	1	1	0	0	0	0	0	1
Erebidae	Virbia laeta treatii	0	1	0	0	0	0	0	0	0	0	0	0
Erebidae	Virbia lamae	0	1	0	0	0	0	0	0	0	0	0	0
Erebidae	Virbia n. sp.	0	1	0	0	0	0	0	0	0	0	0	0
Erebidae	Virbia nigricans	0	0	0	0	1	0	0	0	0	0	0	0
Erebidae	Virbia opella	0	0	0	1	1	1	0	0	0	0	0	0
Erebidae	Virbia ostenta	0	0	0	0	0	0	1	0	1	0	0	0
Erebidae	Virbia rubicundaria	0	0	0	0	1	0	0	0	0	0	0	0
Erebidae	Virbia sp.	0	1	0	0	1	1	0	0	0	0	0	0
Erebidae	Virbia sp. 1	0	0	0	0	1	0	0	0	0	0	0	0
Erebidae	Virbia sp. 2	0	0	0	0	1	0	0	0	0	0	0	0
Erebidae	Virbia virbia sp. 4	0	1	0	0	0	0	0	0	0	0	0	0
Erebidae	Zale aeruginosa	0	0	0	0	1	0	0	0	0	0	0	0
Erebidae	Zale bethunei	0	0	0	0	1	0	0	0	0	0	0	0
Erebidae	Zale buchholzi	0	0	0	0	1	0	0	0	0	0	0	0
Erebidae	Zale calycanthata	0	0	0	0	1	0	0	0	0	0	0	0
Erebidae	Zale chisosensis	0	0	0	0	0	0	1	0	1	0	0	0
Erebidae	Zale colorado	0	0	1	0	0	0	1	0	0	1	0	0
Erebidae	Zale confusa	0	0	0	0	1	0	0	0	0	0	0	0
Erebidae	Zale curema	0	0	0	0	1	0	0	0	0	0	0	0
Erebidae	Zale declarans	0	0	0	0	1	0	0	0	0	0	0	0
Erebidae	Zale duplicata	0	1	1	1	1	0	0	0	0	0	0	0
Erebidae	Zale edusina	0	0	0	0	0	1	0	0	0	0	0	0
Erebidae	Zale fictilis	0	0	0	0	1	0	0	0	0	0	0	0
Erebidae	Zale galbanata	0	1	0	0	1	1	0	0	0	1	0	0
Erebidae	Zale helata	0	1	0	0	1	0	0	0	0	0	0	0
Erebidae	Zale horrida	0	1	0	0	1	0	0	0	0	0	0	0
Erebidae	Zale insuda	0	0	0	0	0	0	1	0	1	1	0	0
Erebidae	Zale intenta	0	1	0	0	1	0	0	0	0	0	0	0
Erebidae	Zale lunata	0	0	0	1	1	1	0	1	0	0	0	1
Erebidae	Zale lunifera	0	0	0	0	1	0	0	0	0	0	0	0
Erebidae	Zale metata	0	0	0	0	1	0	0	0	0	0	0	0
Erebidae	Zale metatoides	0	0	0	0	1	0	0	0	0	0	0	0
Erebidae	Zale minerea	0	1	1	1	1	0	0	0	0	0	0	0
Erebidae	Zale n. sp. 4	0	0	0	0	0	0	0	0	1	0	0	0
Erebidae	Zale n. sp. 5	0	0	0	0	0	0	0	0	0	0	0	1
Erebidae	Zale n. sp. nr. obliqua	0	0	0	0	1	0	0	0	0	0	0	0
Erebidae	Zale nr. termina	0	0	0	0	0	0	1	0	0	0	0	0
Erebidae	Zale obliqua	0	0	0	0	1	0	0	0	0	0	0	0
Erebidae	Zale obsita	0	0	0	0	0	1	0	0	0	0	0	0
Erebidae	Zale perculta	0	0	0	0	1	0	0	0	0	0	0	0
Erebidae	Zale peruncta	0	0	0	0	0	1	0	0	0	0	0	0
Erebidae	Zale phaeocapna	0	0	0	0	1	0	0	0	0	0	0	0
Erebidae	Zale pr. n. sp. 1	0	1	0	0	1	0	0	0	0	0	0	0
Erebidae	Zale pr. n. sp. 2	0	0	0	0	1	0	0	0	0	0	0	0
Erebidae	Zale rubi	0	0	1	0	0	0	0	1	0	0	0	0
Erebidae	Zale rubiata	0	0	0	0	0	1	1	0	1	1	0	0
Erebidae	Zale sabena	0	0	0	0	0	0	0	0	1	0	0	0
Erebidae	Zale squamularis	0	0	0	0	1	0	0	0	0	0	0	0
Erebidae	Zale submediana	0	1	0	0	1	0	0	0	0	0	0	0
Erebidae	Zale termina	0	0	1	0	0	0	1	1	0	0	0	0
Erebidae	Zale undularis	0	0	0	0	1	0	0	0	0	0	0	0
Erebidae	Zale unilineata	0	0	0	0	1	0	0	0	0	0	0	0
Erebidae	Zaleops umbrina	0	0	0	0	0	1	1	0	1	1	0	0
Erebidae	Zanclognatha atrilineella	0	0	0	0	1	0	0	0	0	0	0	0
Erebidae	Zanclognatha cf jacchusalis	0	0	0	0	1	0	0	0	0	0	0	0
Erebidae	Zanclognatha cf. theralis	0	0	0	0	1	0	0	0	0	0	0	0
Erebidae	Zanclognatha cruralis	0	1	0	0	1	1	0	0	0	0	0	0
Erebidae	Zanclognatha dentata	0	1	0	0	1	0	0	0	0	0	0	0
Erebidae	Zanclognatha jacchusalis	0	1	1	1	1	1	0	0	0	0	0	0
Erebidae	Zanclognatha laevigata	0	1	0	0	1	0	0	0	0	0	0	0
Erebidae	Zanclognatha lituralis	0	0	0	0	1	0	0	0	0	0	0	0
Erebidae	Zanclognatha lituralis group	0	0	0	0	1	0	0	0	0	0	0	0
Erebidae	Zanclognatha marcidilinea	0	1	0	0	1	0	0	0	0	0	0	0
Erebidae	Zanclognatha martha	0	0	0	0	1	0	0	0	0	0	0	0
Erebidae	Zanclognatha minoralis	0	0	0	0	1	0	0	0	0	0	0	0
Erebidae	Zanclognatha minoralis sp. 1	0	0	0	0	1	0	0	0	0	0	0	0
Erebidae	Zanclognatha minoralis sp. 2	0	0	0	0	1	0	0	0	0	0	0	0
Erebidae	Zanclognatha minoralis sp. 3	0	0	0	0	1	0	0	0	0	0	0	0
Erebidae	Zanclognatha nr. lituralis	0	0	0	0	1	0	0	0	0	0	0	0
Erebidae	Zanclognatha obscuripennis	0	0	0	0	1	0	0	0	0	0	0	0
Erebidae	Zanclognatha pedipilalis	0	1	0	0	1	0	0	0	0	0	0	0
Erebidae	Zanclognatha protumnusalis	0	1	0	0	1	1	0	0	0	0	0	0
Erebidae	Zanclognatha protumnusalis nr.	0	0	0	0	1	1	0	0	0	0	0	0
Erebidae	Zanclognatha sp.	0	0	0	0	1	1	0	0	0	0	0	0
Erebidae	Zanclognatha sp. 1	0	0	0	0	1	1	0	0	0	0	0	0
Erebidae	Zanclognatha sp. 2	0	0	0	0	1	0	0	0	0	0	0	0
Erebidae	Zanclognatha theralis	0	1	0	0	1	1	0	0	0	0	0	0
Erebidae	Zelicodes linearis	0	0	0	0	0	0	0	0	1	0	0	0
Euteliidae	Eutelia furcata	0	0	0	0	0	1	0	0	1	0	0	0
Euteliidae	Eutelia pulcherrimus	0	0	0	0	1	0	0	0	0	0	0	0
Euteliidae	Eutelia pyrastis	0	0	0	0	0	0	0	0	0	0	0	1
Euteliidae	Marathyssa basalis	0	1	0	0	1	0	0	0	0	0	0	0
Euteliidae	Marathyssa inficita	0	1	1	0	1	1	1	0	0	0	0	0
Euteliidae	Marathyssa inficita PS1	0	0	0	0	0	0	0	0	1	0	0	0
Euteliidae	Marathyssa minus	0	0	0	0	0	1	1	0	1	0	0	0
Euteliidae	Paectes abrostolella	0	0	0	0	1	0	0	0	0	0	0	0
Euteliidae	Paectes abrostoloides	0	0	0	0	1	0	0	0	0	0	0	0
Euteliidae	Paectes asper	0	0	0	0	0	0	0	0	0	0	0	1
Euteliidae	Paectes declinata	0	0	0	0	0	0	0	1	0	0	0	0
Euteliidae	Paectes fuscescens	0	0	0	0	1	0	0	0	0	0	0	1
Euteliidae	Paectes lunodes	0	0	0	0	0	0	0	0	0	0	0	1
Euteliidae	Paectes n. sp. 1	0	0	1	0	0	1	1	1	1	0	0	0
Euteliidae	Paectes nana	0	0	0	0	1	0	0	0	0	0	0	1
Euteliidae	Paectes nubifera	0	0	0	0	1	0	0	0	0	0	0	0
Euteliidae	Paectes oculatrix	0	0	0	0	1	1	0	0	0	0	0	0
Euteliidae	Paectes pygmaea	0	0	0	0	1	0	0	0	0	0	0	0
Noctuidae	Abagrotis alampeta	0	0	0	0	0	0	0	0	1	0	0	0
Noctuidae	Abagrotis alternata	0	1	0	0	1	1	0	0	0	0	0	0
Noctuidae	Abagrotis anchocelioides	0	1	0	0	1	0	0	0	0	0	0	0
Noctuidae	Abagrotis apposita	0	0	1	1	0	0	1	0	0	0	0	0
Noctuidae	Abagrotis baueri	0	0	1	1	0	0	0	0	0	0	0	0
Noctuidae	Abagrotis bimarginalis	0	0	0	0	0	0	0	0	1	0	0	0
Noctuidae	Abagrotis brunneipennis	0	1	1	0	1	0	1	0	0	0	0	0
Noctuidae	Abagrotis cryptica	0	0	0	0	1	0	0	0	0	0	0	0
Noctuidae	Abagrotis cupida	0	1	0	0	1	1	0	0	0	0	0	0
Noctuidae	Abagrotis denticulata	0	0	0	0	0	0	0	1	0	0	0	0
Noctuidae	Abagrotis dickeli	0	1	1	0	0	1	0	0	0	0	0	0
Noctuidae	Abagrotis discoidalis	0	0	1	0	0	0	1	0	0	0	0	0
Noctuidae	Abagrotis dodi	0	0	1	0	0	0	1	0	0	0	0	0
Noctuidae	Abagrotis duanca	0	0	1	0	0	1	1	0	0	0	0	0
Noctuidae	Abagrotis erratica	0	0	1	0	0	0	1	0	0	0	0	0
Noctuidae	Abagrotis forbesi	0	0	1	0	0	0	1	0	0	0	0	0
Noctuidae	Abagrotis glenni	0	0	1	0	0	0	1	0	0	0	0	0
Noctuidae	Abagrotis hennei	0	0	0	0	0	0	1	1	0	0	0	0
Noctuidae	Abagrotis hermina	0	0	1	0	0	1	1	0	0	0	0	0
Noctuidae	Abagrotis magnicupida	0	0	0	0	1	0	0	0	0	0	0	0
Noctuidae	Abagrotis mexicana	0	0	0	0	0	0	0	0	1	0	0	0
Noctuidae	Abagrotis mirabilis	0	0	1	0	0	0	1	0	0	0	0	0
Noctuidae	Abagrotis nanalis	0	0	0	0	0	1	1	0	0	0	0	0
Noctuidae	Abagrotis nefascia	0	0	1	0	0	0	1	0	0	0	0	0
Noctuidae	Abagrotis orbis	0	0	0	0	1	1	1	0	1	1	0	0
Noctuidae	Abagrotis petalama	0	0	1	0	0	0	0	0	1	0	0	0
Noctuidae	Abagrotis placida	0	1	1	1	0	1	1	0	0	0	0	0
Noctuidae	Abagrotis pulchrata	0	0	1	1	0	0	0	0	0	0	0	0
Noctuidae	Abagrotis reedi	0	1	1	0	0	1	1	1	0	0	0	0
Noctuidae	Abagrotis rubricundis	0	0	1	0	0	0	0	0	0	0	0	0
Noctuidae	Abagrotis scopeops	0	0	1	1	0	0	1	0	0	0	0	0
Noctuidae	Abagrotis trigona	0	0	1	1	0	1	1	0	0	0	0	0
Noctuidae	Abagrotis turbulenta	0	0	1	0	0	0	1	0	0	0	0	0
Noctuidae	Abagrotis variata	0	0	1	1	0	1	1	0	0	0	0	0
Noctuidae	Abagrotis vittifrons	0	0	1	0	0	0	1	0	0	0	0	0
Noctuidae	Abrostola microvalis	0	0	0	0	0	1	0	0	0	0	0	0
Noctuidae	Abrostola ovalis	0	1	0	0	1	0	0	0	0	0	0	0
Noctuidae	Abrostola parvula	0	0	0	0	0	0	1	0	0	0	0	0
Noctuidae	Abrostola urentis	0	1	0	0	1	0	0	0	0	0	0	0
Noctuidae	Acerra normalis	0	0	0	1	0	0	1	1	0	0	0	0
Noctuidae	Achatia distincta	0	1	0	0	1	1	0	0	0	0	0	0
Noctuidae	Achatodes zeae	0	1	0	0	1	0	0	0	0	0	0	0
Noctuidae	Acherdoa ferraria	0	0	0	0	1	0	0	0	0	0	0	0
Noctuidae	Acontia behrii	0	0	0	0	0	0	0	0	1	0	0	0
Noctuidae	Acontia chea	0	0	0	0	0	0	0	0	1	0	0	0
Noctuidae	Acontia cretata	0	0	0	0	0	1	1	1	1	1	0	0
Noctuidae	Acontia jaliscana	0	0	0	0	0	0	0	0	0	1	0	0
Noctuidae	Acontia sp.	0	0	0	0	0	1	0	0	0	0	0	0
Noctuidae	Acopa perpallida	0	0	0	0	0	0	1	0	0	0	0	0
Noctuidae	Acopa sp.	0	0	0	0	0	1	0	0	0	0	0	0
Noctuidae	Acrapex relicta	0	0	0	0	1	0	0	0	0	0	0	0
Noctuidae	Acronicta afflicta	0	0	0	0	1	1	0	0	0	0	0	0
Noctuidae	Acronicta albarufa	0	0	0	0	1	0	0	0	0	0	0	0
Noctuidae	Acronicta americana	0	1	0	0	1	1	0	0	1	0	0	0
Noctuidae	Acronicta atristrigatus	0	0	0	0	1	0	0	0	1	0	0	0
Noctuidae	Acronicta australis	0	0	0	0	0	0	0	1	0	0	0	0
Noctuidae	Acronicta barnesii	0	0	1	0	0	0	1	0	0	0	0	0
Noctuidae	Acronicta beameri	0	0	0	0	0	0	0	0	1	0	0	0
Noctuidae	Acronicta betulae	0	0	0	0	1	1	0	0	0	0	0	0
Noctuidae	Acronicta brumosa	0	0	0	0	1	0	0	0	1	0	0	0
Noctuidae	Acronicta clarescens	0	0	0	0	1	0	0	0	0	0	0	0
Noctuidae	Acronicta connecta	0	0	0	0	1	1	0	0	0	0	0	0
Noctuidae	Acronicta cyanescens	0	0	1	0	0	0	1	0	0	0	0	0
Noctuidae	Acronicta dactylina	0	1	1	1	1	0	0	0	0	0	0	0
Noctuidae	Acronicta dolli	0	0	0	0	1	0	0	0	0	0	0	0
Noctuidae	Acronicta edolata	0	0	0	0	0	1	1	0	1	0	0	0
Noctuidae	Acronicta exempta	0	0	0	0	0	0	0	0	0	1	0	0
Noctuidae	Acronicta exilis	0	0	0	0	1	0	0	0	0	0	0	0
Noctuidae	Acronicta extricata	0	0	0	0	0	1	0	0	0	0	0	0
Noctuidae	Acronicta fragilis	0	1	1	1	1	0	0	0	0	0	0	0
Noctuidae	Acronicta funeralis	0	1	1	0	1	0	0	0	0	0	0	0
Noctuidae	Acronicta grisea	0	1	1	1	1	0	1	0	0	0	0	0
Noctuidae	Acronicta haesitata	0	1	0	0	1	0	0	0	0	0	0	0
Noctuidae	Acronicta hamamelis	0	0	0	0	1	0	0	0	0	0	0	0
Noctuidae	Acronicta hasta	0	1	0	0	1	0	1	0	0	0	0	0
Noctuidae	Acronicta hastulifera	0	0	0	0	1	0	0	0	0	0	0	0
Noctuidae	Acronicta heitzmani	0	0	0	0	1	0	0	0	0	0	0	0
Noctuidae	Acronicta impleta	0	1	1	1	1	1	0	0	0	0	0	0
Noctuidae	Acronicta impressa	0	1	1	1	1	1	1	0	0	1	0	0
Noctuidae	Acronicta inclara	0	0	0	0	1	0	0	0	0	0	0	0
Noctuidae	Acronicta increta	0	1	0	0	1	1	0	0	0	0	0	0
Noctuidae	Acronicta innotata	0	1	1	1	1	0	0	0	0	0	0	0
Noctuidae	Acronicta interrupta	0	0	0	0	1	1	0	0	0	0	0	0
Noctuidae	Acronicta laetifica	0	0	0	0	1	0	0	0	0	0	0	0
Noctuidae	Acronicta lanceolaria	0	0	0	0	0	1	0	0	0	0	0	0
Noctuidae	Acronicta lepetita	0	0	0	0	1	0	0	0	0	0	0	0
Noctuidae	Acronicta lepusculina	0	1	1	0	1	1	1	0	0	0	0	0
Noctuidae	Acronicta lithospila	0	0	0	0	1	1	0	0	0	0	0	0
Noctuidae	Acronicta liturata	0	0	0	0	0	0	1	0	1	1	0	0
Noctuidae	Acronicta lobeliae	0	1	0	0	1	1	0	0	0	0	0	0
Noctuidae	Acronicta longa	0	1	0	0	1	1	0	0	0	0	0	0
Noctuidae	Acronicta lupini	0	1	1	0	0	0	1	0	0	0	0	0
Noctuidae	Acronicta mansueta	0	0	1	0	0	1	1	0	0	0	0	0
Noctuidae	Acronicta marmorata	0	0	0	1	0	0	0	1	0	0	0	0
Noctuidae	Acronicta menyanthidis	0	1	0	0	0	0	0	0	0	0	0	0
Noctuidae	Acronicta modica	0	0	0	0	1	0	0	0	0	0	0	0
Noctuidae	Acronicta morula	0	1	0	0	1	1	0	0	0	0	0	0
Noctuidae	Acronicta noctivaga	0	1	0	0	1	0	0	0	0	0	0	0
Noctuidae	Acronicta oblinita	0	1	0	1	1	1	0	0	0	0	0	0
Noctuidae	Acronicta othello	0	0	0	0	0	0	0	1	0	0	0	0
Noctuidae	Acronicta ovata	0	0	0	0	1	1	0	0	0	0	0	0
Noctuidae	Acronicta parallela	0	0	0	0	0	1	0	0	0	0	0	0
Noctuidae	Acronicta paupercula	0	0	0	0	0	1	0	0	0	0	0	0
Noctuidae	Acronicta perblanda	0	0	0	0	1	0	0	0	0	0	0	0
Noctuidae	Acronicta perdita	0	0	1	1	0	0	1	1	0	0	0	0
Noctuidae	Acronicta quadrata	0	1	0	0	0	0	0	0	0	0	0	0
Noctuidae	Acronicta radcliffei	0	1	1	1	1	0	1	0	0	0	0	0
Noctuidae	Acronicta rapidan	0	0	0	0	0	1	0	0	0	0	0	0
Noctuidae	Acronicta retardata	0	1	0	0	1	1	0	0	0	0	0	0
Noctuidae	Acronicta rubricoma	0	0	0	0	1	1	0	0	0	0	0	0
Noctuidae	Acronicta sp.	0	0	1	0	1	1	1	0	1	0	0	0
Noctuidae	Acronicta sp. 1	0	0	0	0	1	0	0	0	0	0	0	0
Noctuidae	Acronicta sperata	0	1	0	0	1	1	0	0	0	0	0	0
Noctuidae	Acronicta spinigera	0	1	0	0	1	0	0	0	0	0	0	0
Noctuidae	Acronicta strigulata	0	0	1	0	0	1	1	0	0	0	0	0
Noctuidae	Acronicta superans	0	1	1	0	1	0	0	0	0	0	0	0
Noctuidae	Acronicta thoracica	0	0	0	0	0	0	0	0	1	0	0	0
Noctuidae	Acronicta tota	0	0	0	0	0	0	1	0	0	0	0	0
Noctuidae	Acronicta tristis	0	1	0	0	1	0	0	0	0	0	0	0
Noctuidae	Acronicta tritona	0	1	0	0	1	0	0	0	0	0	0	0
Noctuidae	Acronicta valliscola	0	0	0	0	0	0	1	0	0	0	0	0
Noctuidae	Acronicta vinnula	0	1	0	0	1	1	0	0	0	0	0	0
Noctuidae	Acronicta vulpina	0	1	1	0	1	0	0	0	0	0	0	0
Noctuidae	Actebia balanitis	0	0	1	0	0	1	1	0	0	0	0	0
Noctuidae	Actebia fennica	0	1	1	1	1	1	0	0	0	0	0	0
Noctuidae	Adelphagrotis indeterminata	0	0	0	1	0	0	1	1	0	0	0	0
Noctuidae	Adelphagrotis stellaris	0	0	0	1	0	0	0	1	0	0	0	0
Noctuidae	Admetovis oxymorus	0	0	1	0	0	0	1	0	0	0	0	0
Noctuidae	Admetovis similaris	0	0	1	0	0	0	1	1	1	1	0	0
Noctuidae	Afotella cylindrica	0	0	1	0	0	1	0	0	0	0	0	0
Noctuidae	Agnorisma badinodis	0	0	0	0	1	1	0	0	0	0	0	0
Noctuidae	Agnorisma bollii	0	0	0	0	1	1	0	0	0	0	0	0
Noctuidae	Agnorisma bugrai	0	0	1	0	1	0	0	0	0	0	0	0
Noctuidae	Agriopodes fallax	0	1	0	0	1	1	0	0	0	0	0	0
Noctuidae	Agriopodes tybo	0	0	0	0	0	0	0	0	1	0	0	0
Noctuidae	Agrochola pulchella	0	0	0	1	0	0	1	0	0	0	0	0
Noctuidae	Agrochola purpurea	0	0	0	0	0	0	1	1	0	0	0	0
Noctuidae	Agrotis antica	0	0	1	0	0	0	1	0	0	0	0	0
Noctuidae	Agrotis apicalis	0	0	0	0	0	0	0	0	0	0	0	1
Noctuidae	Agrotis arenarius	0	1	0	0	0	0	0	0	0	0	0	0
Noctuidae	Agrotis buchholzi	0	0	0	0	1	0	0	0	0	0	0	0
Noctuidae	Agrotis daedalus	0	0	0	0	0	1	0	0	0	0	0	0
Noctuidae	Agrotis gladiaria	0	0	0	0	1	1	0	0	0	0	0	0
Noctuidae	Agrotis gravis	0	0	0	1	0	0	0	0	0	0	0	0
Noctuidae	Agrotis ipsilon	0	1	0	1	1	1	0	1	1	1	0	0
Noctuidae	Agrotis longicornis	0	0	0	0	0	0	1	0	0	0	0	0
Noctuidae	Agrotis malefida	0	0	0	0	1	1	0	0	0	0	0	1
Noctuidae	Agrotis obliqua	0	1	1	0	0	1	0	0	0	0	0	0
Noctuidae	Agrotis orthogonia	0	0	1	0	0	1	1	0	0	0	0	0
Noctuidae	Agrotis rileyana	0	0	0	0	0	1	0	0	0	0	0	0
Noctuidae	Agrotis robustior	0	0	0	0	0	1	0	0	0	0	0	0
Noctuidae	Agrotis ruta	0	1	0	0	0	0	0	0	0	0	0	0
Noctuidae	Agrotis sp.	0	0	1	0	0	0	1	0	0	0	0	0
Noctuidae	Agrotis stigmosa	0	0	0	0	0	1	0	0	0	0	0	0
Noctuidae	Agrotis vancouverensis	0	0	1	1	0	1	1	1	0	0	0	0
Noctuidae	Agrotis vancouverensis group	0	0	0	0	0	0	0	1	0	0	0	0
Noctuidae	Agrotis venerabilis	0	1	1	0	1	1	1	1	1	0	0	0
Noctuidae	Agrotis vetusta	0	1	1	0	1	1	1	0	1	0	0	0
Noctuidae	Agrotis volubilis	0	0	0	0	1	0	0	0	0	0	0	0
Noctuidae	Agrotisia evelinae	0	0	0	0	0	0	0	0	1	0	0	0
Noctuidae	Airamia albiocula	0	0	1	0	0	0	0	0	0	0	0	0
Noctuidae	Alastria chico	0	0	0	1	0	0	0	0	0	0	0	0
Noctuidae	Aleptina arenaria	0	0	0	0	0	0	1	0	0	0	0	0
Noctuidae	Aleptina inca	0	0	0	0	0	1	1	0	0	1	0	0
Noctuidae	Aleptina semiatra	0	0	0	0	0	0	1	0	0	0	0	0
Noctuidae	Aleptinoides ochrea	0	0	0	0	0	0	1	0	0	0	0	0
Noctuidae	Allagrapha aerea	0	1	0	0	1	1	0	0	0	0	0	0
Noctuidae	Alypia langtoni	0	1	1	1	1	0	0	0	0	0	0	0
Noctuidae	Alypia octomaculata	0	1	0	0	1	0	0	0	0	0	0	0
Noctuidae	Alypiodes bimaculata	0	0	0	0	0	0	0	0	1	0	0	0
Noctuidae	Alypiodes geronimo	0	0	0	0	0	0	0	0	1	0	0	0
Noctuidae	Amiana niama	0	0	0	0	0	0	0	0	1	0	0	0
Noctuidae	Amiana sp.	0	0	0	0	0	0	0	0	1	0	0	0
Noctuidae	Amphipoea americana	0	1	0	1	1	1	0	0	0	0	0	0
Noctuidae	Amphipoea cottlei	0	0	0	0	0	0	1	0	0	0	0	0
Noctuidae	Amphipoea interoceanica	0	1	0	0	1	1	0	0	0	0	0	0
Noctuidae	Amphipoea lunata	0	0	0	0	0	0	1	1	0	0	0	0
Noctuidae	Amphipoea pacifica	0	0	1	0	0	0	0	1	0	0	0	0
Noctuidae	Amphipyra brunneoatra	0	0	0	0	0	0	0	1	0	0	0	0
Noctuidae	Amphipyra glabella	0	1	0	0	1	1	0	0	0	0	0	0
Noctuidae	Amphipyra pyramidoides	0	1	0	1	1	1	0	0	0	0	0	0
Noctuidae	Amphipyra sp.	0	0	0	0	0	0	0	0	0	1	0	0
Noctuidae	Amphipyra tragopoginis	0	0	1	1	1	0	1	0	0	0	0	0
Noctuidae	Amyna axis	0	0	0	0	1	1	0	0	1	0	0	0
Noctuidae	Amyna bullula	0	0	0	0	1	0	0	0	0	0	0	0
Noctuidae	Anagrapha falcifera	0	0	1	0	1	1	1	0	0	0	0	0
Noctuidae	Anaplectoides brunneomedia	0	0	0	0	1	0	0	0	0	0	0	0
Noctuidae	Anaplectoides prasina	0	1	1	1	1	0	1	0	0	0	0	0
Noctuidae	Anaplectoides pressus	0	1	1	1	1	0	0	0	0	0	0	0
Noctuidae	Anarta alta	0	0	1	0	0	0	0	0	0	0	0	0
Noctuidae	Anarta antica	0	0	0	0	0	1	1	0	0	0	0	0
Noctuidae	Anarta columbica	0	0	1	0	0	0	1	0	0	0	0	0
Noctuidae	Anarta crotchii	0	1	1	0	0	1	1	1	0	0	0	0
Noctuidae	Anarta decepta	0	0	1	0	0	0	1	0	0	0	0	0
Noctuidae	Anarta farnhami	0	1	1	0	0	0	0	0	0	0	0	0
Noctuidae	Anarta fulgora	0	0	0	0	0	0	1	0	0	0	0	0
Noctuidae	Anarta hamata	0	0	0	0	0	0	1	1	0	0	0	0
Noctuidae	Anarta inconcinna	0	1	1	0	0	1	1	0	0	0	0	0
Noctuidae	Anarta melanopa	0	0	1	0	0	0	0	0	0	0	0	0
Noctuidae	Anarta mutata	0	0	0	0	0	1	1	0	1	1	0	0
Noctuidae	Anarta nigrolunata	0	1	1	0	0	0	0	0	0	0	0	0
Noctuidae	Anarta oaklandiae	0	0	0	0	0	0	0	1	0	0	0	0
Noctuidae	Anarta obesula	0	0	0	0	0	0	1	0	0	0	0	0
Noctuidae	Anarta oregonica	0	0	1	0	0	0	1	0	0	0	0	0
Noctuidae	Anarta trifolii	0	1	1	1	1	1	1	0	1	0	0	0
Noctuidae	Anathix aggressa	0	1	1	0	0	1	1	0	1	1	0	0
Noctuidae	Anathix puta	0	1	1	0	1	1	1	0	0	0	0	0
Noctuidae	Anathix ralla	0	1	0	0	1	0	0	0	0	0	0	0
Noctuidae	Androloma disparata	0	0	0	0	0	1	0	0	0	0	0	0
Noctuidae	Androloma maccullochii	0	1	1	0	0	0	0	0	0	0	0	0
Noctuidae	Andropolia aedon	0	0	1	1	0	1	1	0	0	0	0	0
Noctuidae	Andropolia contacta	0	1	1	1	0	0	0	0	0	0	0	0
Noctuidae	Andropolia diversilineata	0	0	1	0	0	0	1	1	0	0	0	0
Noctuidae	Andropolia olga	0	0	1	0	0	0	1	0	0	0	0	0
Noctuidae	Andropolia olorina	0	0	0	0	0	0	1	1	0	0	0	0
Noctuidae	Andropolia theodori	0	0	1	1	0	0	1	0	0	0	0	0
Noctuidae	Anhimella contrahens	0	0	1	0	1	0	0	1	0	0	0	0
Noctuidae	Anhimella pacifica	0	0	0	0	0	0	1	0	0	0	0	0
Noctuidae	Anhimella perbrunnea	0	0	0	1	0	0	0	1	0	0	0	0
Noctuidae	Anhypotrix tristis	0	0	0	0	0	1	0	0	1	0	0	0
Noctuidae	Anicla beata	0	0	1	0	0	0	0	0	0	0	0	0
Noctuidae	Anicla biformata	0	0	0	0	0	0	1	0	1	0	0	0
Noctuidae	Anicla digna	0	0	0	0	0	1	1	0	0	0	0	0
Noctuidae	Anicla espoetia	0	0	0	0	0	0	0	0	1	0	0	0
Noctuidae	Anicla exuberans	0	0	1	0	0	0	1	0	0	0	0	0
Noctuidae	Anicla forbesi	0	1	0	0	1	0	0	0	0	0	0	0
Noctuidae	Anicla illapsa	0	1	0	0	1	1	0	0	0	0	0	1
Noctuidae	Anicla infecta	0	0	0	0	1	1	0	0	0	0	0	0
Noctuidae	Anicla lubricans	0	0	0	0	1	0	0	0	0	0	0	0
Noctuidae	Anicla mus	0	0	1	0	0	0	0	0	0	0	0	0
Noctuidae	Anicla simplicius	0	0	0	0	1	1	0	0	0	0	0	0
Noctuidae	Anicla sullivani	0	0	0	0	1	0	0	0	0	0	0	0
Noctuidae	Anicla tenuescens	0	0	0	0	0	1	0	0	0	0	0	0
Noctuidae	Anicla tepperi	0	1	0	0	0	1	1	0	0	0	0	0
Noctuidae	Annaphila diva	0	0	0	1	0	0	0	1	0	0	0	0
Noctuidae	Annaphila lithosina	0	0	1	0	0	0	0	0	0	0	0	0
Noctuidae	Anorthodes indigena	0	0	0	0	0	0	0	0	1	0	0	0
Noctuidae	Anorthodes triquetra	0	0	0	0	0	0	0	0	1	0	0	0
Noctuidae	Anterastria teratophora	0	1	0	0	1	0	0	0	0	0	0	0
Noctuidae	Anycteola fotelloides	0	0	0	0	0	0	0	0	1	0	0	0
Noctuidae	Apamea acera	0	0	1	0	0	0	1	0	0	0	0	0
Noctuidae	Apamea albina	0	0	1	0	0	0	0	1	0	0	0	0
Noctuidae	Apamea alia	0	1	1	1	1	1	0	0	0	0	0	0
Noctuidae	Apamea alticola	0	0	1	0	0	0	0	0	0	0	0	0
Noctuidae	Apamea amputatrix	0	1	1	1	1	1	0	1	0	0	0	0
Noctuidae	Apamea antennata	0	0	1	1	0	0	1	1	0	0	0	0
Noctuidae	Apamea apamiformis	0	0	0	0	1	0	0	0	0	0	0	0
Noctuidae	Apamea atriclava	0	0	1	1	0	0	0	0	0	0	0	0
Noctuidae	Apamea atrosuffusa	0	0	1	0	0	0	1	0	1	1	0	0
Noctuidae	Apamea auranticolor	0	0	1	0	0	0	1	0	0	0	0	0
Noctuidae	Apamea bernardino	0	0	0	0	0	0	0	1	0	0	0	0
Noctuidae	Apamea burgessi	0	0	1	0	1	1	1	0	0	0	0	0
Noctuidae	Apamea cariosa	0	0	1	0	1	1	0	0	0	0	0	0
Noctuidae	Apamea centralis	0	0	1	0	0	0	1	1	0	0	0	0
Noctuidae	Apamea cinefacta	0	0	1	0	0	0	1	1	0	0	0	0
Noctuidae	Apamea cogitata	0	1	1	1	1	1	1	1	0	0	0	0
Noctuidae	Apamea commoda	0	1	1	0	0	1	1	0	0	0	0	0
Noctuidae	Apamea commoda parcata	0	0	1	0	0	0	1	0	0	0	0	0
Noctuidae	Apamea contradicta	0	1	1	0	0	0	1	0	0	0	0	0
Noctuidae	Apamea cristata	0	0	0	0	1	0	0	0	0	0	0	0
Noctuidae	Apamea cuculliformis	0	0	0	0	0	0	1	1	0	0	0	0
Noctuidae	Apamea devastator	0	1	1	1	1	1	1	1	0	0	0	0
Noctuidae	Apamea digitula	0	0	1	0	0	0	1	1	0	0	0	0
Noctuidae	Apamea dubitans	0	1	0	0	1	0	0	0	0	0	0	0
Noctuidae	Apamea fergusoni	0	0	1	0	0	0	0	0	0	0	0	0
Noctuidae	Apamea geminimacula	0	0	1	0	0	0	0	0	0	1	0	0
Noctuidae	Apamea helva	0	1	1	0	1	1	0	0	0	0	0	0
Noctuidae	Apamea impulsa	0	1	1	1	1	0	1	0	0	0	0	0
Noctuidae	Apamea indocilis	0	1	1	1	1	1	0	0	0	0	0	0
Noctuidae	Apamea inficita	0	1	1	1	1	1	1	0	0	0	0	0
Noctuidae	Apamea inordinata	0	1	1	0	0	0	1	0	0	0	0	0
Noctuidae	Apamea lignicolora	0	0	1	0	1	1	0	0	0	0	0	0
Noctuidae	Apamea longula	0	1	1	1	0	1	1	0	0	0	0	0
Noctuidae	Apamea lutosa	0	0	0	0	1	0	0	0	0	0	0	0
Noctuidae	Apamea maxima	0	0	1	1	0	0	0	0	0	0	0	0
Noctuidae	Apamea nigrior	0	0	0	0	1	0	0	0	0	0	0	0
Noctuidae	Apamea niveivenosa	0	1	1	0	0	1	1	0	0	0	0	0
Noctuidae	Apamea occidens	0	0	1	0	0	0	1	0	0	0	0	0
Noctuidae	Apamea perpensa	0	0	0	0	0	0	0	0	1	0	0	0
Noctuidae	Apamea plutonia	0	1	1	1	1	0	0	0	0	0	0	0
Noctuidae	Apamea quinteri	0	0	0	0	0	1	0	0	0	0	0	0
Noctuidae	Apamea relicina	0	0	0	0	1	0	0	0	0	0	0	0
Noctuidae	Apamea remissa	0	1	0	1	0	0	0	0	0	0	0	0
Noctuidae	Apamea scoparia	0	1	1	1	0	1	0	0	0	0	0	0
Noctuidae	Apamea scoparia gabrieli	0	0	0	0	0	0	0	1	0	0	0	0
Noctuidae	Apamea siskiyou	0	0	1	0	0	0	0	0	0	0	0	0
Noctuidae	Apamea sora	0	0	1	0	0	0	1	0	0	0	0	0
Noctuidae	Apamea sordens	0	1	1	1	1	1	1	0	0	0	0	0
Noctuidae	Apamea sordens finitima	0	0	0	0	1	0	0	0	0	0	0	0
Noctuidae	Apamea sp.	0	1	0	0	0	0	0	0	0	0	0	0
Noctuidae	Apamea spaldingi	0	0	1	0	0	1	1	0	0	0	0	0
Noctuidae	Apamea tahoeensis	0	0	1	0	0	0	1	1	0	0	0	0
Noctuidae	Apamea unanimis	0	1	0	1	1	0	0	0	0	0	0	0
Noctuidae	Apamea unita	0	0	1	0	0	0	0	0	0	0	0	0
Noctuidae	Apamea verbascoides	0	1	0	0	1	0	0	0	0	0	0	0
Noctuidae	Apamea vulgaris	0	0	0	0	1	0	0	0	0	0	0	0
Noctuidae	Apamea vultuosa	0	1	1	1	1	1	0	0	0	0	0	0
Noctuidae	Apamea walshi	0	0	0	0	0	0	0	0	1	0	0	0
Noctuidae	Apamea xylodes	0	0	0	0	0	1	0	0	0	0	0	0
Noctuidae	Apamea zeta	1	1	1	0	0	0	1	0	0	0	0	0
Noctuidae	Apamea zeta red	0	0	1	0	0	0	0	0	0	0	0	0
Noctuidae	Apameagenn sp. 1	0	0	0	0	1	0	0	0	0	0	0	0
Noctuidae	Apameagenn sp. 2	0	0	0	0	1	0	0	0	0	0	0	0
Noctuidae	Apameagenn sp. 4	0	0	0	0	1	0	0	0	0	0	0	0
Noctuidae	Apameagenn sp. 5	0	0	0	0	1	0	0	0	0	0	0	0
Noctuidae	Aplectoides condita	0	1	1	1	1	1	0	0	0	0	0	0
Noctuidae	Apsaphida eremna	0	0	0	0	0	0	0	0	1	0	0	0
Noctuidae	Archanara sp.	0	0	0	0	1	0	0	0	0	0	0	0
Noctuidae	Argentostiria koebelei	0	0	0	0	0	0	1	0	0	0	0	0
Noctuidae	Argillophora furcilla	0	0	0	0	1	0	0	0	0	0	0	0
Noctuidae	Argyrogramma verruca	0	0	0	0	1	1	0	0	0	0	0	0
Noctuidae	Aseptis adnixa	0	0	0	1	0	1	1	0	0	0	0	0
Noctuidae	Aseptis binotata	0	0	1	1	0	0	1	1	0	0	0	0
Noctuidae	Aseptis catalina	0	0	0	0	0	0	1	0	0	1	0	0
Noctuidae	Aseptis characta	0	0	1	0	0	1	1	1	0	0	0	0
Noctuidae	Aseptis ethnica	0	0	1	0	0	0	0	1	0	0	0	0
Noctuidae	Aseptis fanatica	0	0	0	0	0	0	0	1	0	0	0	0
Noctuidae	Aseptis ferruginea	0	0	0	0	0	0	0	1	0	0	0	0
Noctuidae	Aseptis fumeola	0	0	0	0	0	0	0	1	0	0	0	0
Noctuidae	Aseptis fumosa	0	0	0	0	0	1	1	1	0	0	0	0
Noctuidae	Aseptis genetrix	0	0	1	0	0	0	0	1	0	0	0	0
Noctuidae	Aseptis marina	0	0	0	0	0	0	0	1	0	0	0	0
Noctuidae	Aseptis pausis	0	0	1	0	0	0	0	1	0	0	0	0
Noctuidae	Aseptis perfumosa	0	0	0	0	0	0	0	1	0	0	0	0
Noctuidae	Aseptis pseudolichena	0	0	0	0	0	0	0	1	0	0	0	0
Noctuidae	Aseptis sp. nr. fanatica	0	0	1	0	0	0	0	1	0	0	0	0
Noctuidae	Aseptis susquesa	0	0	0	0	0	0	0	1	0	0	0	0
Noctuidae	Athetis tarda	0	0	0	0	1	1	0	0	0	0	0	0
Noctuidae	Autographa ampla	0	1	1	1	1	1	0	0	0	0	0	0
Noctuidae	Autographa bimaculata	0	1	1	0	0	1	0	0	0	0	0	0
Noctuidae	Autographa buraetica	1	0	0	1	0	0	0	0	0	0	0	0
Noctuidae	Autographa californica	0	0	1	1	0	1	1	1	1	0	0	0
Noctuidae	Autographa corusca	0	0	1	1	0	0	0	0	0	0	0	0
Noctuidae	Autographa flagellum	0	1	0	0	1	0	0	0	0	0	0	0
Noctuidae	Autographa mappa	0	1	1	1	1	0	0	0	0	0	0	0
Noctuidae	Autographa metallica	0	0	1	1	0	0	0	0	0	0	0	0
Noctuidae	Autographa pasiphaeia	0	0	0	0	0	0	0	1	0	0	0	0
Noctuidae	Autographa precationis	0	1	0	0	1	0	0	0	0	0	0	0
Noctuidae	Autographa pseudogamma	0	1	1	1	0	0	1	0	0	0	0	0
Noctuidae	Autographa rubidus	0	1	1	0	1	0	0	0	0	0	0	0
Noctuidae	Autographa sansoni	0	0	1	1	0	0	0	0	0	0	0	0
Noctuidae	Autographa speciosa	0	0	1	0	0	0	1	0	0	0	0	0
Noctuidae	Autographa v-alba	0	0	1	0	0	0	0	0	0	0	0	0
Noctuidae	Autoplusia egenoides	0	0	0	0	0	0	0	1	0	0	0	0
Noctuidae	Axenus arvalis	0	0	0	0	0	0	1	1	0	0	0	0
Noctuidae	Azenia edentata	0	0	0	0	0	0	1	0	1	0	0	0
Noctuidae	Azenia implora	0	0	0	0	0	0	1	0	1	0	0	0
Noctuidae	Azenia obtusa	0	0	0	0	1	1	1	0	0	0	0	0
Noctuidae	Azenia perflava	0	0	0	0	0	0	1	0	0	0	0	0
Noctuidae	Azenia procida	0	0	0	0	0	0	0	0	1	0	0	0
Noctuidae	Bagisara albicosta	0	0	0	0	0	0	0	0	1	0	1	0
Noctuidae	Bagisara brouana	0	0	0	0	1	0	0	0	0	0	0	0
Noctuidae	Bagisara buxea	0	0	0	0	1	1	0	0	1	0	0	0
Noctuidae	Bagisara demura	0	0	0	0	0	0	0	0	1	0	0	0
Noctuidae	Bagisara gulnare	0	0	0	0	1	0	0	0	0	0	0	0
Noctuidae	Bagisara laverna	0	0	0	0	0	0	0	0	1	0	0	0
Noctuidae	Bagisara oula	0	0	0	0	0	1	0	0	1	0	0	0
Noctuidae	Bagisara pacifica	0	0	0	0	0	1	0	0	0	0	0	1
Noctuidae	Bagisara praecelsa	0	0	0	0	0	1	0	0	0	0	0	0
Noctuidae	Bagisara rectifascia	0	0	0	0	1	1	0	0	0	0	0	0
Noctuidae	Bagisara repanda	0	0	0	0	1	1	0	0	0	0	0	0
Noctuidae	Bagisara tristicta	0	0	0	0	0	0	0	0	1	0	0	0
Noctuidae	Balsa labecula	0	0	0	0	1	1	0	0	0	0	0	0
Noctuidae	Balsa malana	0	0	0	0	1	0	0	0	0	0	0	0
Noctuidae	Balsa tristrigella	0	1	0	0	1	0	0	0	0	0	0	0
Noctuidae	Basilodes chrysopis	0	0	0	0	0	0	1	0	1	0	0	0
Noctuidae	Basilodes pepita	0	0	0	0	1	1	0	0	0	0	0	0
Noctuidae	Basilodes straminea	0	0	0	0	0	0	0	0	1	0	0	0
Noctuidae	Behrensia bicolor	0	0	1	0	0	0	0	0	0	0	0	0
Noctuidae	Behrensia conchiformis	0	0	0	1	0	0	0	1	0	0	0	0
Noctuidae	Behrensia conchiformis suffusa	0	0	0	0	0	0	0	1	0	0	0	0
Noctuidae	Bellura anoa	0	0	0	0	1	0	0	0	0	0	0	0
Noctuidae	Bellura brehmei sp. 1	0	0	0	0	1	0	0	0	0	0	0	0
Noctuidae	Bellura brehmei sp. 2	0	0	0	0	1	0	0	0	0	0	0	0
Noctuidae	Bellura densa	0	0	0	0	1	0	0	0	0	0	0	0
Noctuidae	Bellura obliqua	0	1	1	1	1	1	0	0	0	0	0	0
Noctuidae	Bellura sp.	0	1	0	0	1	0	0	0	0	0	0	1
Noctuidae	Bellura vulnifica	0	1	0	0	1	0	0	0	0	0	0	0
Noctuidae	Benjaminiola colorada	0	0	0	0	0	0	1	0	0	0	0	0
Noctuidae	Brachionycha borealis	0	1	1	0	0	1	0	0	0	0	0	0
Noctuidae	Brachylomia algens	0	1	0	0	1	1	0	0	0	0	0	0
Noctuidae	Brachylomia cascadia	0	0	1	1	0	0	1	0	0	0	0	0
Noctuidae	Brachylomia curvifascia	0	0	1	0	0	0	0	0	0	0	0	0
Noctuidae	Brachylomia discinigra	0	1	1	0	1	0	0	0	0	0	0	0
Noctuidae	Brachylomia discolor	0	0	0	0	0	0	1	0	0	0	0	0
Noctuidae	Brachylomia elda	0	0	1	0	0	0	1	0	0	0	0	0
Noctuidae	Brachylomia obscurifascia	0	0	1	0	0	0	0	0	0	0	0	0
Noctuidae	Brachylomia pallida	0	0	0	0	0	0	1	0	0	0	0	0
Noctuidae	Brachylomia populi	0	0	0	0	0	0	1	0	0	0	0	0
Noctuidae	Brachylomia rectifascia	0	0	1	0	0	0	0	0	0	0	0	0
Noctuidae	Brachylomia sierra	0	0	1	0	0	0	0	0	0	0	0	0
Noctuidae	Brachylomia thula	0	0	0	1	0	0	0	0	0	0	0	0
Noctuidae	Bryolymnia anthracitaria	0	0	0	0	0	0	0	0	1	0	0	0
Noctuidae	Bryolymnia ensina	0	0	0	0	0	0	1	0	0	0	0	0
Noctuidae	Bryolymnia marti	0	0	0	0	0	0	0	0	1	1	0	0
Noctuidae	Bryolymnia mixta	0	0	0	0	0	0	0	0	1	0	0	0
Noctuidae	Bryolymnia semifascia	0	0	0	0	0	0	0	0	1	0	0	0
Noctuidae	Bryolymnia sp.	0	0	0	0	0	0	0	0	1	0	0	0
Noctuidae	Bryolymnia viridata	0	0	0	0	0	0	0	1	0	0	0	0
Noctuidae	Callopistria cordata	0	1	0	0	1	0	0	0	0	0	0	0
Noctuidae	Callopistria floridensis	0	0	0	0	0	1	0	0	0	0	0	1
Noctuidae	Callopistria granitosa	0	0	0	0	1	0	0	0	0	0	0	0
Noctuidae	Callopistria mollissima	0	1	0	0	1	1	0	0	0	0	0	0
Noctuidae	Calophasia lunula	0	0	0	0	1	0	0	0	0	0	0	0
Noctuidae	Capis archaia	0	0	0	0	1	0	0	0	0	0	0	0
Noctuidae	Capis curvata	0	1	0	0	1	0	0	0	0	0	0	0
Noctuidae	Capsula alameda	0	0	0	0	0	1	0	1	0	0	0	0
Noctuidae	Capsula laeta	0	0	0	0	1	0	0	0	0	0	0	0
Noctuidae	Capsula oblonga	0	1	0	1	1	0	1	0	0	1	0	0
Noctuidae	Capsula subflava	0	1	0	0	1	1	1	0	0	0	0	0
Noctuidae	Caradrina beta	0	0	0	0	0	0	0	0	1	0	0	0
Noctuidae	Caradrina camina	0	0	0	0	0	0	1	0	0	0	0	0
Noctuidae	Caradrina distinctoides	0	0	0	0	0	0	0	1	0	0	0	0
Noctuidae	Caradrina meralis	0	0	1	1	0	0	1	0	0	0	0	0
Noctuidae	Caradrina montana	0	1	1	1	1	1	1	0	0	1	0	0
Noctuidae	Caradrina morpheus	0	1	1	1	1	1	1	0	0	0	0	0
Noctuidae	Caradrina multifera	0	0	0	0	1	0	0	0	0	0	0	0
Noctuidae	Caradrina sp.	0	0	1	0	0	1	1	1	0	0	0	0
Noctuidae	Catabena lineolata	0	0	0	0	1	1	0	0	0	0	0	0
Noctuidae	Catabena nr. lineolata	0	0	1	0	0	0	1	1	1	0	0	0
Noctuidae	Catabena sagittata	0	0	1	0	0	0	0	1	0	0	0	0
Noctuidae	Catabenoides sp.	0	0	0	0	0	0	0	0	0	0	0	1
Noctuidae	Catabenoides terminellus	0	0	0	0	0	0	1	0	1	0	0	0
Noctuidae	Catabenoides vitrina	0	0	0	0	0	0	0	0	0	0	0	1
Noctuidae	Cerapteryx graminis	0	1	0	0	0	0	0	0	0	0	0	0
Noctuidae	Cerastis cornuta	0	0	0	0	0	0	0	1	0	0	0	0
Noctuidae	Cerastis enigmatica	0	0	0	1	0	0	0	0	0	0	0	0
Noctuidae	Cerastis fishii	0	0	0	0	1	0	0	0	0	0	0	0
Noctuidae	Cerastis gloriosa	0	0	0	1	0	0	0	0	0	0	0	0
Noctuidae	Cerastis robertsoni	0	0	0	0	0	0	0	1	0	0	0	0
Noctuidae	Cerastis salicarum	0	1	1	0	1	0	0	0	0	0	0	0
Noctuidae	Cerastis tenebrifera	0	1	0	0	1	1	0	0	0	0	0	0
Noctuidae	Cerathosia tricolor	0	0	0	0	0	1	0	0	0	0	0	0
Noctuidae	Cerma cerintha	0	0	0	0	1	1	0	0	0	0	0	0
Noctuidae	Cerma cora	0	1	0	0	1	0	0	0	0	0	0	0
Noctuidae	Chaetaglaea cerata	0	0	0	0	1	0	1	0	0	0	0	0
Noctuidae	Chaetaglaea sericea	0	0	0	0	1	0	0	0	0	0	0	0
Noctuidae	Chaetaglaea tremula	0	0	0	0	1	0	0	0	0	0	0	0
Noctuidae	Chalcopasta acema	0	0	0	0	0	0	0	0	1	0	0	0
Noctuidae	Chalcopasta fulgens	0	0	0	0	0	0	1	0	0	0	0	0
Noctuidae	Chalcopasta howardi	0	0	0	0	0	0	1	0	1	0	0	0
Noctuidae	Chalcopasta territans	0	0	0	0	0	0	0	0	1	0	0	0
Noctuidae	Chamaeclea basiochrea	0	0	0	0	0	1	0	0	0	0	0	0
Noctuidae	Chamaeclea pernana	0	0	0	0	0	0	0	0	1	0	0	0
Noctuidae	Charadra deridens	0	1	1	0	1	1	0	0	0	0	0	0
Noctuidae	Charadra dispulsa	0	0	0	0	0	1	0	0	0	0	0	0
Noctuidae	Charadra franclemonti	0	0	0	0	0	0	0	0	1	0	0	0
Noctuidae	Charadra moneta	0	0	0	0	0	0	0	0	0	1	0	0
Noctuidae	Charadra sp.	0	0	0	0	0	0	0	0	1	0	0	0
Noctuidae	Charadra tapa	0	0	0	0	0	0	1	0	0	1	0	0
Noctuidae	Cherokeea attakullakulla	0	0	0	0	1	0	0	0	0	0	0	0
Noctuidae	Chersotis juncta	0	1	1	1	0	1	1	0	0	0	0	0
Noctuidae	Choephora fungorum	0	0	0	0	1	1	0	0	0	0	0	0
Noctuidae	Chrysanympha formosa	0	1	0	0	1	0	0	0	0	0	0	0
Noctuidae	Chrysodeixis includens	0	0	0	0	1	1	0	0	0	0	0	0
Noctuidae	Chrysoecia atrolinea	0	0	0	0	0	0	0	0	1	1	0	0
Noctuidae	Chrysoecia gladiola	0	0	0	0	0	0	0	0	1	0	0	0
Noctuidae	Chrysoecia scira	0	0	0	0	0	0	0	0	1	0	0	0
Noctuidae	Chrysoecia thoracica	0	0	0	0	0	0	0	0	1	1	0	0
Noctuidae	Chytonix palliatricula	0	1	0	0	1	1	0	0	0	0	0	0
Noctuidae	Chytonix sensilis	0	0	0	0	1	0	0	0	0	0	0	0
Noctuidae	Cirrhophanus dyari	0	0	0	0	0	0	0	0	1	1	0	0
Noctuidae	Cirrhophanus pretiosa	0	0	0	0	1	1	0	0	0	0	0	0
Noctuidae	Cirrhophanus triangulifer	0	0	0	0	1	1	0	0	0	0	0	0
Noctuidae	Cobalos angelicus	0	0	0	0	0	0	0	1	0	0	0	0
Noctuidae	Cobalos franciscanus	0	0	0	0	0	0	0	1	0	0	0	0
Noctuidae	Cobubatha dividua	0	0	0	0	0	1	1	0	1	1	0	0
Noctuidae	Cobubatha hippotes	0	0	0	0	0	0	0	0	0	1	0	0
Noctuidae	Cobubatha lixiva	0	0	0	0	0	0	1	0	1	0	0	0
Noctuidae	Cobubatha new sp. 1	0	0	0	0	0	1	0	0	0	0	0	0
Noctuidae	Cobubatha numa	0	0	0	0	0	0	0	0	1	0	0	0
Noctuidae	Cobubatha ochrocraspis	0	0	0	0	0	0	1	0	0	0	0	0
Noctuidae	Cobubatha orthozona	0	0	0	0	0	0	1	0	1	1	0	0
Noctuidae	Cobubatha sp.	0	0	0	0	0	1	0	0	1	0	0	0
Noctuidae	Coenophila opacifrons	0	1	0	1	1	0	0	0	0	0	0	0
Noctuidae	Colocasia flavicornis	0	1	0	0	1	1	0	0	0	0	0	0
Noctuidae	Colocasia propinquilinea	0	1	0	0	1	0	0	0	0	0	0	0
Noctuidae	Comachara cadburyi	0	0	0	0	1	0	0	0	0	0	0	0
Noctuidae	Concana mundissima	0	0	0	0	0	1	0	0	0	0	0	1
Noctuidae	Condica albigera	0	0	0	0	0	1	0	0	0	0	0	1
Noctuidae	Condica albolabes	0	0	0	0	0	0	0	0	1	1	0	0
Noctuidae	Condica begallo	0	0	0	0	0	0	0	0	1	0	0	0
Noctuidae	Condica chardra	0	0	0	0	0	0	0	0	1	0	0	0
Noctuidae	Condica claufacta	0	0	0	0	1	0	0	0	1	0	0	1
Noctuidae	Condica concisa	0	0	0	0	1	0	0	0	0	0	0	1
Noctuidae	Condica confederata	0	0	0	0	1	0	0	0	0	0	0	0
Noctuidae	Condica cupentia	0	0	0	0	1	0	0	0	0	0	0	1
Noctuidae	Condica discistriga	0	0	1	0	0	0	1	0	0	0	0	0
Noctuidae	Condica egestis	0	0	0	0	0	0	0	0	1	0	0	0
Noctuidae	Condica leucorena	0	0	0	0	0	0	1	0	1	0	0	0
Noctuidae	Condica luxuriosa	0	0	0	0	0	0	0	0	1	0	0	0
Noctuidae	Condica mersa	0	0	0	0	0	0	1	0	0	0	0	0
Noctuidae	Condica mobilis	0	0	0	0	1	0	0	0	0	0	0	1
Noctuidae	Condica morsa	0	0	0	0	1	0	0	0	0	0	0	0
Noctuidae	Condica orta	0	0	0	0	0	0	1	0	0	0	0	0
Noctuidae	Condica punctifera	0	0	0	0	0	0	0	0	0	0	0	1
Noctuidae	Condica sp.	0	0	1	0	0	0	0	0	0	0	0	0
Noctuidae	Condica sutor	0	0	0	0	1	1	0	0	0	0	0	0
Noctuidae	Condica temecula	0	0	0	0	0	0	0	0	1	0	0	0
Noctuidae	Condica vecors	0	0	0	0	1	1	0	0	0	0	0	0
Noctuidae	Condica videns	0	1	0	0	1	1	0	0	0	0	0	0
Noctuidae	Conservula anodonta	0	1	0	0	1	0	0	0	0	0	0	0
Noctuidae	Copablepharon absidum	0	0	0	0	0	0	1	0	0	0	0	0
Noctuidae	Copablepharon albisericea	0	0	0	0	0	1	1	0	0	0	0	0
Noctuidae	Copablepharon atrinotum	0	0	0	0	0	0	1	0	0	0	0	0
Noctuidae	Copablepharon canariana	0	0	0	0	0	0	1	0	0	0	0	0
Noctuidae	Copablepharon columbia	0	0	0	0	0	0	1	0	0	0	0	0
Noctuidae	Copablepharon grandis	0	0	0	0	0	1	1	0	0	0	0	0
Noctuidae	Copablepharon longipenne	0	0	0	0	0	1	0	0	0	0	0	0
Noctuidae	Copablepharon mustelini	0	0	0	0	0	0	1	0	0	0	0	0
Noctuidae	Copablepharon mutans	0	0	0	0	0	0	1	0	0	0	0	0
Noctuidae	Copablepharon nevada	0	0	0	0	0	0	1	0	0	0	0	0
Noctuidae	Copablepharon opleri	0	0	0	0	0	0	1	0	0	0	0	0
Noctuidae	Copablepharon robertsoni	0	0	0	0	0	0	0	1	0	0	0	0
Noctuidae	Copablepharon sanctaemonicae	0	0	0	0	0	0	0	1	0	0	0	0
Noctuidae	Copablepharon sp.	0	0	1	0	0	0	1	0	0	0	0	0
Noctuidae	Copablepharon spiritum	0	0	0	0	0	0	1	0	0	0	0	0
Noctuidae	Copablepharon spiritum group	0	0	0	0	0	0	1	0	0	0	0	0
Noctuidae	Copablepharon viridisparsa	0	0	0	0	0	1	1	0	0	0	0	0
Noctuidae	Copablepharon viridisparsa gilvum	0	0	1	0	0	0	1	0	0	0	0	0
Noctuidae	Copablepharon viridisparsa hopfingeri	0	0	0	0	0	0	1	0	0	0	0	0
Noctuidae	Copablepharon viridisparsa ravum	0	0	1	0	0	0	1	0	0	0	0	0
Noctuidae	Copanarta aurea	0	0	0	0	0	0	1	0	1	0	0	0
Noctuidae	Copibryophila angelica	0	0	0	0	0	1	0	0	0	0	0	0
Noctuidae	Copibryophila sp.	0	0	0	0	0	0	0	1	0	0	0	0
Noctuidae	Copivaleria grotei	0	1	0	0	1	1	0	0	0	0	0	0
Noctuidae	Coranarta luteola	1	1	1	0	0	0	0	0	0	0	0	0
Noctuidae	Coranarta macrostigma	0	1	1	0	0	1	0	0	0	0	0	0
Noctuidae	Cosmia calami	0	1	0	0	1	1	0	1	1	0	0	0
Noctuidae	Cosmia elisae	0	1	1	1	0	0	1	0	0	0	0	0
Noctuidae	Cosmia praeacuta	0	0	1	1	0	0	0	0	1	1	0	0
Noctuidae	Cosmia sp.	0	0	0	0	1	0	0	0	0	0	0	0
Noctuidae	Crambodes talidiformis	0	0	0	0	1	1	1	0	1	0	0	0
Noctuidae	Crimona pallimedia	0	0	0	0	0	0	1	0	0	0	0	0
Noctuidae	Crocigrapha normani	0	1	1	0	1	0	0	0	0	0	0	0
Noctuidae	Cropia connecta	0	0	0	0	0	0	0	0	0	0	0	1
Noctuidae	Cryphia cuerva	0	0	1	0	0	0	1	1	0	0	0	0
Noctuidae	Cryphia fascia	0	0	0	0	0	0	0	1	0	0	0	0
Noctuidae	Cryphia nana	0	0	0	0	0	0	0	1	0	0	0	0
Noctuidae	Cryphia olivacea	0	0	1	0	0	0	1	0	0	0	0	0
Noctuidae	Cryptocala acadiensis	0	1	1	1	1	1	0	0	0	0	0	0
Noctuidae	Ctenoplusia oxygramma	0	0	0	0	1	1	0	0	0	0	0	0
Noctuidae	Cucullia antipoda group	0	1	1	0	0	0	1	1	0	0	0	0
Noctuidae	Cucullia asteroides	0	0	0	0	1	0	0	0	0	0	0	0
Noctuidae	Cucullia astigma	0	0	0	0	0	0	1	1	0	0	0	0
Noctuidae	Cucullia charon	0	0	0	0	0	0	1	0	1	0	0	0
Noctuidae	Cucullia comstocki	0	0	0	0	0	0	1	0	0	0	0	0
Noctuidae	Cucullia convexipennis	0	1	0	0	1	1	0	0	0	0	0	0
Noctuidae	Cucullia cucullioides	0	0	0	0	0	0	1	0	0	0	0	0
Noctuidae	Cucullia dammersi	0	0	0	0	0	0	0	1	0	0	0	0
Noctuidae	Cucullia dorsalis	0	0	1	0	0	0	1	1	0	0	0	0
Noctuidae	Cucullia eucaena	0	0	0	0	0	0	0	0	1	0	0	0
Noctuidae	Cucullia eulepis	0	0	0	0	0	0	1	1	0	0	0	0
Noctuidae	Cucullia eurekae	0	0	1	0	0	0	1	0	0	0	0	0
Noctuidae	Cucullia florea	0	1	1	0	1	0	0	0	0	0	0	0
Noctuidae	Cucullia heinrichi	0	0	0	0	0	0	1	0	0	0	0	0
Noctuidae	Cucullia intermedia	0	1	1	1	1	1	1	0	0	0	0	0
Noctuidae	Cucullia laetifica	0	0	0	0	0	1	0	0	0	0	0	0
Noctuidae	Cucullia lethe	0	0	0	0	0	0	0	0	1	0	0	0
Noctuidae	Cucullia lilacina	0	0	0	0	0	0	0	0	1	0	0	0
Noctuidae	Cucullia luna	0	1	0	0	0	1	1	0	0	0	0	0
Noctuidae	Cucullia mcdunnoughi	0	0	0	0	0	1	1	0	0	0	0	0
Noctuidae	Cucullia montanae	0	0	1	1	0	0	0	0	1	0	0	0
Noctuidae	Cucullia omissa	0	1	1	0	0	0	0	0	0	0	0	0
Noctuidae	Cucullia oribac	0	0	0	0	0	0	0	0	1	1	0	0
Noctuidae	Cucullia postera	0	0	0	0	1	0	0	0	0	0	0	0
Noctuidae	Cucullia pulla	0	0	0	0	0	0	1	0	0	0	0	0
Noctuidae	Cucullia serraticornis	0	0	0	0	0	0	1	1	0	0	0	0
Noctuidae	Cucullia similaris	0	0	1	0	0	0	1	0	0	0	0	0
Noctuidae	Cucullia sp.	0	0	0	0	0	0	1	0	0	0	0	0
Noctuidae	Cucullia speyeri	0	0	0	0	1	1	1	0	0	0	0	0
Noctuidae	Cucullia strigata	0	0	0	0	0	1	1	0	0	0	0	0
Noctuidae	Cucullia styx	0	0	0	0	0	0	0	0	1	0	0	0
Noctuidae	Cydosia aurivitta	0	0	0	0	0	1	0	0	0	0	0	0
Noctuidae	Cydosia curvinella	0	0	0	0	0	0	0	0	0	0	0	1
Noctuidae	Cydosia nr. aurivitta	0	0	0	0	1	0	0	0	0	0	0	0
Noctuidae	Dargida diffusa	0	1	0	0	1	1	0	0	0	0	0	0
Noctuidae	Dargida grammivora	0	0	0	0	0	0	0	0	1	0	0	0
Noctuidae	Dargida procinctus	0	0	1	1	0	0	0	1	0	0	0	0
Noctuidae	Dargida rubripennis	0	0	0	0	0	1	1	0	0	0	0	0
Noctuidae	Dargida terrapictalis	0	0	0	0	0	0	1	0	0	0	0	0
Noctuidae	Dargida tetera	0	0	0	0	0	1	0	0	1	0	0	0
Noctuidae	Deltote bellicula	0	1	0	0	1	1	0	0	0	0	0	0
Noctuidae	Derrima henrietta	0	0	0	0	1	0	0	0	0	0	0	0
Noctuidae	Derrima stellata	0	0	0	0	0	1	0	0	0	0	0	0
Noctuidae	Diachrysia aereoides	0	1	0	0	1	0	0	0	0	0	0	0
Noctuidae	Diachrysia balluca	0	1	0	0	1	0	0	0	0	0	0	0
Noctuidae	Diarsia calgary	0	0	1	1	0	0	0	0	0	0	0	0
Noctuidae	Diarsia dislocata	0	1	1	1	1	0	1	0	0	0	0	0
Noctuidae	Diarsia esurialis	0	0	1	1	0	0	0	0	0	0	0	0
Noctuidae	Diarsia jucunda	0	1	0	0	1	0	0	0	0	0	0	0
Noctuidae	Diarsia mendica PS1	0	0	0	1	0	0	0	0	0	0	0	0
Noctuidae	Diarsia rosaria freemani	0	1	1	0	0	0	0	0	0	0	0	0
Noctuidae	Diarsia rosaria rosaria	0	0	1	1	0	0	1	0	0	0	0	0
Noctuidae	Diarsia rubifera	0	1	1	1	1	1	0	0	0	0	0	0
Noctuidae	Diastema cnossia	0	0	0	0	0	1	0	0	0	0	0	0
Noctuidae	Diastema sp.	0	0	0	0	1	0	0	0	0	0	0	0
Noctuidae	Diastema tigris	0	0	0	0	0	1	0	0	0	0	0	0
Noctuidae	Dichagyris acclivis	0	0	0	0	1	0	0	0	0	0	0	0
Noctuidae	Dichagyris arabella	0	0	0	0	0	0	1	0	0	0	0	0
Noctuidae	Dichagyris broui	0	0	0	0	1	0	0	0	0	0	0	0
Noctuidae	Dichagyris capota	0	0	0	0	0	0	0	0	1	0	0	0
Noctuidae	Dichagyris cataclivis	0	0	0	0	0	0	0	0	1	0	0	0
Noctuidae	Dichagyris dubitata	0	0	0	0	0	0	1	0	0	0	0	0
Noctuidae	Dichagyris grandipennis	0	0	0	0	0	0	0	0	1	0	0	0
Noctuidae	Dichagyris grotei	0	0	0	0	0	0	0	0	1	1	0	0
Noctuidae	Dichagyris kyune	0	0	0	0	0	0	0	0	1	0	0	0
Noctuidae	Dichagyris larga	0	0	0	0	0	0	0	0	1	0	0	0
Noctuidae	Dichagyris madida	0	0	0	0	0	0	0	0	1	0	0	0
Noctuidae	Dichagyris polycala	0	0	0	0	0	0	0	0	1	0	0	0
Noctuidae	Dichagyris proclivis	0	0	0	0	0	0	0	0	1	0	0	0
Noctuidae	Dichagyris reliqua	0	1	0	0	0	1	0	0	0	0	0	0
Noctuidae	Dichagyris ruckesi	0	0	0	0	0	1	0	0	0	0	0	0
Noctuidae	Dichagyris salina	0	0	0	0	0	0	0	0	1	1	0	0
Noctuidae	Dichagyris socorro	0	0	0	0	0	0	0	0	1	0	0	0
Noctuidae	Dichagyris triphaenoides	0	0	0	0	0	0	0	0	1	0	0	0
Noctuidae	Dichagyris variabilis	0	0	1	1	0	0	1	1	0	0	0	0
Noctuidae	Dolocucullia dentilinea	0	0	0	1	0	0	0	1	1	1	0	0
Noctuidae	Dolocucullia minor	0	0	0	0	0	1	0	0	0	0	0	0
Noctuidae	Dryotype opina	0	0	0	1	0	0	0	0	0	0	0	0
Noctuidae	Dypterygia dolens	0	0	0	0	0	0	1	0	0	0	0	1
Noctuidae	Dypterygia ligata	0	0	0	0	1	0	0	0	0	0	0	1
Noctuidae	Dypterygia patina	0	0	0	0	0	1	0	0	1	0	0	0
Noctuidae	Dypterygia rozmani	0	1	0	0	1	1	0	0	0	0	0	0
Noctuidae	Egira alternans	0	0	0	0	1	0	0	0	0	0	0	0
Noctuidae	Egira cognata	0	0	0	1	0	0	0	1	0	0	0	0
Noctuidae	Egira crucialis	0	0	1	1	0	0	1	1	0	0	0	0
Noctuidae	Egira curialis	0	0	0	1	0	0	1	1	0	0	0	0
Noctuidae	Egira dolosa	0	1	1	0	1	0	0	0	0	0	0	0
Noctuidae	Egira hiemalis	0	0	0	1	0	0	1	1	0	0	0	0
Noctuidae	Egira nr. rubrica	0	0	0	0	0	0	0	0	0	1	0	0
Noctuidae	Egira perlubens	0	0	1	1	0	1	1	1	0	0	0	0
Noctuidae	Egira rubrica	0	0	1	1	0	0	1	1	0	0	0	0
Noctuidae	Egira simplex	0	0	1	1	0	0	1	0	0	0	0	0
Noctuidae	Egira variabilis	0	0	1	0	0	0	1	0	0	0	0	0
Noctuidae	Elaphria agrotina	0	0	0	0	0	1	0	0	0	0	0	0
Noctuidae	Elaphria alapallida	0	1	1	1	1	1	0	0	0	0	0	0
Noctuidae	Elaphria chalcedonia	0	0	0	0	1	1	0	0	0	0	0	0
Noctuidae	Elaphria cornutinus	0	0	0	0	1	0	0	0	0	0	0	0
Noctuidae	Elaphria cyanympha	0	0	0	0	1	0	0	0	0	0	0	0
Noctuidae	Elaphria deltoides	0	0	0	0	1	0	0	0	0	0	0	0
Noctuidae	Elaphria devara	0	0	0	0	0	0	0	0	0	0	1	1
Noctuidae	Elaphria exesa	0	0	0	0	1	1	0	0	0	0	0	1
Noctuidae	Elaphria festivoides	0	0	0	0	1	0	0	0	0	0	0	0
Noctuidae	Elaphria fuscimacula	0	0	0	0	1	1	0	0	0	0	0	0
Noctuidae	Elaphria fuscimacula group	0	0	0	0	1	0	0	0	0	0	0	0
Noctuidae	Elaphria georgei	0	0	0	0	1	0	0	0	0	0	0	0
Noctuidae	Elaphria grata	0	0	0	0	1	1	0	0	0	0	0	0
Noctuidae	Elaphria nucicolora	0	0	0	0	1	0	0	0	0	0	0	1
Noctuidae	Elaphria perigeanaDHJ02	0	0	0	0	0	1	0	0	0	0	0	0
Noctuidae	Elaphria sp. nr. alapallida	0	0	0	0	1	1	0	0	0	0	0	0
Noctuidae	Elaphria versicolor	0	1	0	0	1	1	0	0	0	0	0	0
Noctuidae	Emarginea dulcinea	0	0	0	0	0	0	0	0	1	0	0	0
Noctuidae	Emarginea percara	0	0	0	0	0	1	0	0	1	1	0	0
Noctuidae	Emariannia cucullidea	0	0	0	0	0	0	1	0	0	0	0	0
Noctuidae	Enargia decolor	0	1	1	1	1	1	0	0	0	0	0	0
Noctuidae	Enargia fausta	0	1	0	0	1	0	0	0	0	0	0	0
Noctuidae	Enargia infumata	0	1	1	1	1	1	1	0	0	0	0	0
Noctuidae	Enargia sp.	0	0	1	0	0	0	0	0	0	0	0	0
Noctuidae	Enigmogramma antillea	0	0	0	0	0	0	0	0	0	0	0	1
Noctuidae	Enigmogramma basigera	0	0	0	0	1	0	0	0	0	0	0	0
Noctuidae	Eosphoropteryx thyatyroides	0	1	1	1	1	0	0	0	0	0	0	0
Noctuidae	Epidemas cinerea	0	1	1	0	0	0	1	0	0	0	0	0
Noctuidae	Epidemas obscurus	0	0	1	0	0	0	1	0	0	0	0	0
Noctuidae	Epiglaea apiata	0	0	0	0	1	0	0	0	0	0	0	0
Noctuidae	Epiglaea decliva	0	0	0	0	1	0	0	0	0	0	0	0
Noctuidae	Eremobina claudens	0	1	1	1	0	1	0	0	0	0	0	0
Noctuidae	Eremobina leucoscelis	0	1	0	0	1	1	0	0	0	0	0	0
Noctuidae	Eremobina unicincta	0	0	1	0	0	0	1	0	0	0	0	0
Noctuidae	Eriopyga crista	0	0	0	0	0	0	0	0	1	0	0	0
Noctuidae	Escaria clauda	0	0	0	0	0	0	1	0	0	0	0	0
Noctuidae	Escaria homogena	0	0	0	0	0	1	0	0	0	0	0	0
Noctuidae	Euamiana contrasta	0	0	0	0	0	0	1	0	0	0	0	0
Noctuidae	Euamiana dissimilis	0	0	0	0	0	0	1	0	1	0	0	0
Noctuidae	Euamiana n. sp.	0	0	0	0	0	0	0	0	1	0	0	0
Noctuidae	Euamiana torniplaga	0	0	0	0	0	0	0	0	1	0	0	0
Noctuidae	Euchalcia albavitta	0	0	0	0	0	0	1	0	0	0	0	0
Noctuidae	Euchalcia borealis	0	0	1	0	0	0	0	0	0	0	0	0
Noctuidae	Eucirroedia pampina	0	1	0	0	1	0	0	0	0	0	0	0
Noctuidae	Eucoptocnemis dapsilis	0	0	0	0	1	0	0	0	0	0	0	0
Noctuidae	Eucoptocnemis dollii	0	0	0	0	0	0	1	0	0	0	0	0
Noctuidae	Eucoptocnemis fimbriaris	0	0	0	0	1	0	0	0	0	0	0	0
Noctuidae	Eucoptocnemis rufula	0	0	0	0	0	0	0	0	1	0	0	0
Noctuidae	Eudryas grata	0	0	0	0	1	1	0	0	0	0	0	0
Noctuidae	Eudryas unio	0	0	0	0	1	1	0	0	0	0	0	0
Noctuidae	Eueretagrotis attentus	0	1	0	0	1	0	0	0	0	0	0	0
Noctuidae	Eueretagrotis perattentus	0	1	1	1	1	1	0	0	0	0	0	0
Noctuidae	Eueretagrotis sigmoides	0	0	0	0	1	0	0	0	0	0	0	0
Noctuidae	Eulithosia composita	0	0	0	0	0	0	0	0	1	0	0	0
Noctuidae	Eulithosia discistriga	0	0	0	0	0	0	1	0	0	0	0	0
Noctuidae	Eulithosia plesioglauca	0	0	0	0	0	0	0	0	1	0	0	0
Noctuidae	Euplexia benesimilis	0	1	1	1	1	1	0	0	0	0	0	0
Noctuidae	Euplexia triplaga	0	0	0	0	0	0	0	0	1	0	0	0
Noctuidae	Eupsilia cirripalea	0	0	0	0	1	0	0	0	0	0	0	0
Noctuidae	Eupsilia devia	0	0	0	0	1	0	0	0	0	0	0	0
Noctuidae	Eupsilia morrisoni	0	1	0	0	1	0	0	0	0	0	0	0
Noctuidae	Eupsilia sidus	0	0	0	0	1	0	0	0	0	0	0	0
Noctuidae	Eupsilia sp.	0	0	0	0	1	0	0	0	0	0	0	0
Noctuidae	Eupsilia tristigmata	0	0	1	1	1	1	0	0	0	0	0	0
Noctuidae	Eupsilia vinulenta	0	1	0	0	1	0	0	0	0	0	0	0
Noctuidae	Eurois astricta	0	1	1	1	1	1	1	0	0	0	0	0
Noctuidae	Eurois nigra	0	0	1	1	0	0	0	0	0	0	0	0
Noctuidae	Eurois occulta	0	1	1	1	1	1	1	0	0	0	0	0
Noctuidae	Euros osticollis	0	0	1	0	0	0	0	0	0	0	0	0
Noctuidae	Euros proprius	0	0	1	0	0	0	0	0	0	0	0	0
Noctuidae	Euscirrhopterus cosyra	0	0	0	0	0	0	1	0	1	0	0	0
Noctuidae	Euscirrhopterus gloveri	0	0	0	0	0	0	1	0	1	0	0	0
Noctuidae	Euscirrhopterus poeyi	0	0	0	0	0	0	0	0	0	0	0	1
Noctuidae	Eutricopis nexilis	0	0	1	0	0	1	1	0	0	0	0	0
Noctuidae	Euxoa aberrans	0	0	0	0	0	0	1	0	0	0	0	0
Noctuidae	Euxoa adumbrata	0	1	1	0	0	1	1	0	0	0	0	0
Noctuidae	Euxoa aequalis	0	0	1	0	0	1	0	0	0	0	0	0
Noctuidae	Euxoa agema	0	0	1	0	0	0	0	0	0	0	0	0
Noctuidae	Euxoa albipennis	0	0	1	0	1	0	1	0	0	0	0	0
Noctuidae	Euxoa altens	0	0	1	0	0	0	1	0	0	0	0	0
Noctuidae	Euxoa annulipes	0	0	1	0	0	0	0	0	0	0	0	0
Noctuidae	Euxoa atomaris	0	0	1	0	0	0	1	1	0	0	0	0
Noctuidae	Euxoa atristrigata	0	0	1	0	0	0	1	0	0	0	0	0
Noctuidae	Euxoa auripennis	0	0	1	0	0	0	1	0	0	0	0	0
Noctuidae	Euxoa aurulenta	0	0	0	0	0	1	1	0	0	0	0	0
Noctuidae	Euxoa auxiliaris	0	0	1	0	0	1	1	1	1	0	0	0
Noctuidae	Euxoa basalis	0	0	1	0	0	1	1	0	0	0	0	0
Noctuidae	Euxoa bicollaris	0	0	1	0	0	0	1	1	0	0	0	0
Noctuidae	Euxoa bifasciata	0	0	1	0	0	0	1	0	0	0	0	0
Noctuidae	Euxoa biformata	0	0	1	0	0	0	0	0	0	0	0	0
Noctuidae	Euxoa bochus	0	0	1	0	0	0	1	0	0	0	0	0
Noctuidae	Euxoa bostoniensis	0	0	0	0	1	0	0	1	0	0	0	0
Noctuidae	Euxoa brevipennis	0	0	1	0	0	1	1	0	0	0	0	0
Noctuidae	Euxoa brunneigera	0	0	1	0	0	0	1	1	0	0	0	0
Noctuidae	Euxoa camalpa	0	0	0	0	0	1	1	0	0	0	0	0
Noctuidae	Euxoa campestris	0	1	1	1	1	1	1	0	0	0	0	0
Noctuidae	Euxoa cana	0	0	0	0	0	0	1	0	0	0	0	0
Noctuidae	Euxoa castanea	0	0	1	1	0	1	1	0	0	0	0	0
Noctuidae	Euxoa catenula	0	1	0	1	0	1	1	0	0	0	0	0
Noctuidae	Euxoa chimoensis	0	1	0	0	0	0	0	0	0	0	0	0
Noctuidae	Euxoa choris	0	0	1	0	0	1	1	0	0	0	0	0
Noctuidae	Euxoa cicatricosa	0	0	0	0	0	1	1	0	0	0	0	0
Noctuidae	Euxoa cincta	0	0	0	0	0	0	0	0	0	1	0	0
Noctuidae	Euxoa cinereopallidus	0	0	1	0	0	1	1	0	0	0	0	0
Noctuidae	Euxoa citricolor	0	0	1	0	0	1	1	0	0	0	0	0
Noctuidae	Euxoa comosa	0	1	1	1	1	1	1	0	0	0	0	0
Noctuidae	Euxoa cona	0	0	1	0	0	0	0	0	0	0	0	0
Noctuidae	Euxoa costata	0	0	1	0	0	0	1	0	0	0	0	0
Noctuidae	Euxoa cursoria	0	1	1	0	0	0	0	0	0	0	0	0
Noctuidae	Euxoa dargo	0	0	0	0	0	0	1	0	0	0	0	0
Noctuidae	Euxoa declarata	0	0	1	0	0	0	1	0	1	0	0	0
Noctuidae	Euxoa detersa	0	0	0	0	1	0	0	0	0	0	0	0
Noctuidae	Euxoa difformis	0	0	1	1	0	0	1	0	0	0	0	0
Noctuidae	Euxoa dissona	0	1	0	0	0	0	0	0	0	0	0	0
Noctuidae	Euxoa divergens	0	1	1	1	1	1	1	0	0	0	0	0
Noctuidae	Euxoa dodi	0	0	0	0	0	1	1	0	0	0	0	0
Noctuidae	Euxoa edictalis	0	0	1	0	0	0	1	0	0	0	0	0
Noctuidae	Euxoa emma	0	0	1	0	0	0	0	0	0	0	0	0
Noctuidae	Euxoa excogita	0	0	1	0	0	0	1	0	0	0	0	0
Noctuidae	Euxoa extranea	0	0	1	0	0	0	1	0	0	0	0	0
Noctuidae	Euxoa flavicollis	0	0	1	0	0	1	1	0	0	0	0	0
Noctuidae	Euxoa flavidens	0	0	1	0	0	0	0	0	1	0	0	0
Noctuidae	Euxoa fumalis	0	0	0	0	1	0	0	0	0	0	0	0
Noctuidae	Euxoa furtivus	0	0	1	0	0	1	1	0	0	0	0	0
Noctuidae	Euxoa henrietta	0	0	1	0	0	0	0	1	0	0	0	0
Noctuidae	Euxoa hollemani	0	0	1	0	0	0	1	0	0	0	0	0
Noctuidae	Euxoa idahoensis	0	0	1	0	0	1	1	0	0	0	0	0
Noctuidae	Euxoa idahoensis group	0	1	1	0	0	0	1	0	0	0	0	0
Noctuidae	Euxoa inconcinna	0	0	1	0	0	0	1	0	1	0	0	0
Noctuidae	Euxoa infausta	0	0	1	0	0	1	1	0	0	0	0	0
Noctuidae	Euxoa infracta	0	0	1	0	0	0	1	0	0	0	0	0
Noctuidae	Euxoa intermontana	0	0	0	0	0	0	1	0	0	0	0	0
Noctuidae	Euxoa intrita	0	0	1	0	0	1	0	0	0	0	0	0
Noctuidae	Euxoa laetificans	0	0	0	0	0	1	1	0	0	0	0	0
Noctuidae	Euxoa latro	0	0	1	0	0	0	0	0	0	0	0	0
Noctuidae	Euxoa lewisi	0	0	1	0	0	0	1	0	0	0	0	0
Noctuidae	Euxoa lillooet	0	0	1	0	0	0	1	0	0	0	0	0
Noctuidae	Euxoa lineifrons	0	0	0	0	0	0	1	0	0	0	0	0
Noctuidae	Euxoa lucida	0	0	1	0	0	0	1	0	0	0	0	0
Noctuidae	Euxoa luctuosa	0	0	0	0	0	0	1	0	0	0	0	0
Noctuidae	Euxoa macleani	0	0	0	0	0	1	1	0	0	0	0	0
Noctuidae	Euxoa macrodentata	1	0	0	0	0	0	0	0	0	0	0	0
Noctuidae	Euxoa maimes	0	0	1	0	0	1	1	0	0	0	0	0
Noctuidae	Euxoa manitobana	0	0	0	0	0	1	0	0	0	0	0	0
Noctuidae	Euxoa medialis	0	0	1	0	0	0	1	0	1	1	0	0
Noctuidae	Euxoa melana	0	0	0	0	0	0	1	0	0	0	0	0
Noctuidae	Euxoa melura	0	0	1	0	0	0	1	0	0	0	0	0
Noctuidae	Euxoa messoria	0	1	1	1	1	0	1	0	0	0	0	0
Noctuidae	Euxoa mimallonis	0	1	1	0	0	1	1	0	0	0	0	0
Noctuidae	Euxoa misturata	0	0	1	0	0	1	1	0	0	0	0	0
Noctuidae	Euxoa mitis	0	0	0	0	0	1	1	0	0	0	0	0
Noctuidae	Euxoa moerens	0	0	0	0	0	1	1	0	0	0	0	0
Noctuidae	Euxoa munis	0	0	0	0	0	1	1	0	0	0	0	0
Noctuidae	Euxoa murdocki	0	0	1	0	0	0	1	0	0	0	0	0
Noctuidae	Euxoa nevada	0	0	0	0	0	0	1	0	0	0	0	0
Noctuidae	Euxoa niveilinea	0	0	0	0	0	1	1	0	0	0	0	0
Noctuidae	Euxoa nomas	0	0	1	0	0	0	0	0	0	0	0	0
Noctuidae	Euxoa nostra	0	0	1	0	0	1	1	0	0	0	0	0
Noctuidae	Euxoa nr. aurulenta	0	0	0	0	0	0	1	0	0	0	0	0
Noctuidae	Euxoa nr. idahoensis sp. 2 black	0	0	0	0	0	0	1	0	0	0	0	0
Noctuidae	Euxoa obeliscoides	0	0	1	0	0	1	1	0	0	0	0	0
Noctuidae	Euxoa oberfoelli	0	0	0	0	0	1	0	0	0	0	0	0
Noctuidae	Euxoa oblongistigma	0	0	0	0	0	1	1	0	0	0	0	0
Noctuidae	Euxoa occidentalis	0	0	1	0	0	0	1	0	0	0	0	0
Noctuidae	Euxoa ochrogaster	0	1	1	1	0	1	0	0	0	0	0	0
Noctuidae	Euxoa olivalis	0	0	1	0	0	1	1	0	0	0	0	0
Noctuidae	Euxoa olivia	0	0	1	0	0	0	1	0	0	0	0	0
Noctuidae	Euxoa pallidimacula	0	0	0	0	0	0	1	0	0	0	0	0
Noctuidae	Euxoa pallipennis	0	0	1	0	0	0	1	0	0	0	0	0
Noctuidae	Euxoa perexcellens	0	0	1	1	0	0	0	0	0	0	0	0
Noctuidae	Euxoa permixta	0	0	0	0	0	0	1	0	0	0	0	0
Noctuidae	Euxoa perolivalis	0	0	1	0	0	1	1	0	0	0	0	0
Noctuidae	Euxoa perpolita	0	1	0	0	0	0	1	0	0	0	0	0
Noctuidae	Euxoa pestula	0	0	1	0	0	1	0	0	0	0	0	0
Noctuidae	Euxoa pimensis	0	0	0	0	0	0	1	0	1	1	0	0
Noctuidae	Euxoa plagigera	0	0	1	0	0	0	1	0	0	0	0	0
Noctuidae	Euxoa pleuritica	0	0	0	0	1	1	0	0	0	0	0	0
Noctuidae	Euxoa pluralis	0	0	1	0	0	0	1	0	0	0	0	0
Noctuidae	Euxoa punctigera	0	0	1	1	0	0	1	0	0	0	0	0
Noctuidae	Euxoa quadridentata	0	0	1	0	0	1	1	0	0	0	0	0
Noctuidae	Euxoa quebecensis	0	1	1	0	0	0	0	0	0	0	0	0
Noctuidae	Euxoa recula	0	0	0	0	0	0	1	0	0	0	0	0
Noctuidae	Euxoa redimicula	0	0	0	0	1	0	0	0	0	0	0	0
Noctuidae	Euxoa ridingsiana	0	0	1	0	0	1	1	0	0	0	0	0
Noctuidae	Euxoa rockburnei	0	0	1	1	0	0	1	0	1	0	0	0
Noctuidae	Euxoa rufula	0	0	1	0	0	0	1	0	0	0	0	0
Noctuidae	Euxoa satiens	0	0	1	0	0	0	1	0	0	0	0	0
Noctuidae	Euxoa satis	0	0	1	0	0	1	1	1	0	0	0	0
Noctuidae	Euxoa scandens	0	0	0	0	1	1	0	0	0	0	0	0
Noctuidae	Euxoa scholastica	0	1	0	0	1	0	0	0	0	0	0	0
Noctuidae	Euxoa scotogrammoides	0	0	1	0	0	0	1	0	0	0	0	0
Noctuidae	Euxoa sculptilis	0	0	0	0	0	0	1	0	1	0	0	0
Noctuidae	Euxoa septentrionalis	0	0	1	0	0	0	1	1	0	0	0	0
Noctuidae	Euxoa serricornis	0	0	0	0	0	0	1	1	0	1	0	0
Noctuidae	Euxoa servita	0	0	1	0	0	0	0	0	0	0	0	0
Noctuidae	Euxoa servitus	0	0	1	0	0	0	1	0	0	0	0	0
Noctuidae	Euxoa setonia	0	0	1	0	0	1	1	0	0	0	0	0
Noctuidae	Euxoa shasta	0	0	1	0	0	0	0	0	0	0	0	0
Noctuidae	Euxoa siccata	0	0	0	0	0	1	0	0	0	0	0	0
Noctuidae	Euxoa silens	0	0	1	0	0	1	1	0	0	0	0	0
Noctuidae	Euxoa simona	0	0	1	0	0	0	0	0	0	0	0	0
Noctuidae	Euxoa simulata	0	0	1	0	0	0	1	0	0	0	0	0
Noctuidae	Euxoa sinelinea	0	1	0	0	0	0	0	0	0	0	0	0
Noctuidae	Euxoa sp.	0	1	1	0	0	1	0	0	0	0	0	0
Noctuidae	Euxoa spumata	0	0	0	0	0	1	0	0	0	0	0	0
Noctuidae	Euxoa stygialis	0	0	0	0	0	0	0	0	1	0	0	0
Noctuidae	Euxoa subandera	0	0	0	0	0	0	1	0	0	0	0	0
Noctuidae	Euxoa taura	0	0	0	0	0	1	0	0	0	0	0	0
Noctuidae	Euxoa teleboa	0	0	0	0	0	1	1	0	0	0	0	0
Noctuidae	Euxoa terrealis	0	0	1	0	0	0	0	0	0	0	0	0
Noctuidae	Euxoa terrenus	0	0	1	1	0	0	1	1	0	1	0	0
Noctuidae	Euxoa tessellata	0	1	1	0	1	1	1	1	0	1	0	0
Noctuidae	Euxoa tocoyae	0	0	0	0	0	0	1	1	0	0	0	0
Noctuidae	Euxoa trifasciata	0	0	1	0	0	0	0	0	0	0	0	0
Noctuidae	Euxoa tristicula	0	1	1	0	0	1	1	0	0	0	0	0
Noctuidae	Euxoa tronellus	0	0	0	0	0	1	1	0	0	0	0	0
Noctuidae	Euxoa unica	0	0	0	0	0	1	0	0	0	0	0	0
Noctuidae	Euxoa ustulata	0	0	1	0	0	0	0	0	0	0	0	0
Noctuidae	Euxoa vallus	0	0	1	0	0	0	1	0	0	0	0	0
Noctuidae	Euxoa velleripennis	0	0	0	0	1	0	0	0	0	0	0	0
Noctuidae	Euxoa vetusta	0	0	0	1	0	0	1	0	0	0	0	0
Noctuidae	Euxoa violaris	0	0	0	0	1	0	0	0	0	0	0	0
Noctuidae	Euxoa westermanni	0	1	0	0	0	0	0	0	0	0	0	0
Noctuidae	Euxoa wilsoni	0	0	0	1	0	0	0	0	0	0	0	0
Noctuidae	Euxoa xasta	0	0	0	0	0	1	0	0	0	1	0	0
Noctuidae	Exyra fax	0	1	0	0	1	0	0	0	0	0	0	0
Noctuidae	Exyra ridingsii	0	0	0	0	1	0	0	0	0	0	0	0
Noctuidae	Exyra semicrocea	0	0	0	0	1	0	0	0	0	0	0	0
Noctuidae	Fagitana littera	0	0	0	0	1	0	0	0	0	0	0	0
Noctuidae	Fala ptychophora	0	0	0	0	0	0	0	1	0	0	0	0
Noctuidae	Feltia beringiana	0	1	0	0	0	0	0	0	0	0	0	0
Noctuidae	Feltia boreana	1	0	0	0	0	0	0	0	0	0	0	0
Noctuidae	Feltia evanidalis	0	0	0	0	0	0	0	1	0	0	0	0
Noctuidae	Feltia geniculata	0	0	0	0	1	0	0	0	0	0	0	0
Noctuidae	Feltia herilis	0	1	1	1	1	1	0	0	0	0	0	0
Noctuidae	Feltia jaculifera	0	1	1	0	1	1	1	0	0	0	0	0
Noctuidae	Feltia mollis	0	1	1	0	0	0	1	0	0	0	0	0
Noctuidae	Feltia nigrita	0	1	1	0	0	0	0	0	0	0	0	0
Noctuidae	Feltia repleta	0	0	0	0	0	1	0	0	0	0	0	0
Noctuidae	Feltia subgothica	0	1	0	0	1	1	0	0	0	0	0	0
Noctuidae	Feltia subterranea	0	0	0	0	1	1	1	1	1	0	0	1
Noctuidae	Feltia tricosa	0	1	0	0	1	1	0	0	0	0	0	0
Noctuidae	Feltia woodiana	1	0	0	0	0	0	0	0	0	0	0	0
Noctuidae	Feralia comstocki	0	0	1	1	1	0	0	0	0	0	0	0
Noctuidae	Feralia deceptiva	0	0	0	1	0	0	0	0	0	0	0	0
Noctuidae	Feralia februalis	0	0	0	0	0	0	0	1	0	0	0	0
Noctuidae	Feralia jocosa	0	1	1	0	1	0	0	0	0	0	0	0
Noctuidae	Feralia major	0	0	0	0	1	0	0	0	0	0	0	0
Noctuidae	Fergusonix januaris	0	0	0	0	0	0	0	1	0	0	0	0
Noctuidae	Fishia discors	0	0	1	1	0	1	0	0	0	0	0	0
Noctuidae	Fishia illocata	0	0	1	1	1	0	0	0	0	0	0	0
Noctuidae	Fishia nigrescens	0	0	0	0	0	0	1	0	1	0	0	0
Noctuidae	Fishia yosemitae	0	1	1	0	1	1	1	0	0	0	0	0
Noctuidae	Fota armata	0	0	0	0	0	0	1	0	1	1	0	0
Noctuidae	Fotella new sp. 1	0	0	0	0	0	0	1	0	0	0	0	0
Noctuidae	Fotella notalis	0	0	0	0	0	0	0	0	1	0	0	0
Noctuidae	Fotella sp.	0	0	0	0	0	0	1	1	0	1	0	0
Noctuidae	Franclemontia interrogans	0	0	0	0	1	0	0	0	0	0	0	0
Noctuidae	Galgula partita	0	1	0	1	1	1	1	1	1	1	0	0
Noctuidae	Galgula partita PS1	0	0	0	0	0	0	0	0	1	0	0	0
Noctuidae	Gerra sevorsa	0	0	0	0	0	0	1	0	1	0	0	0
Noctuidae	Gerrodes minatea	0	0	0	0	0	0	0	0	1	0	0	0
Noctuidae	Gonodes liquida	0	0	0	0	0	0	0	0	0	0	0	1
Noctuidae	Graphiphora augur	0	1	1	1	1	1	1	0	0	0	0	0
Noctuidae	Grotella binda	0	0	0	0	0	0	1	0	1	0	0	0
Noctuidae	Grotella blanca	0	0	0	0	0	0	0	0	1	0	0	0
Noctuidae	Grotella blanchardi	0	0	0	0	0	1	0	0	0	0	0	0
Noctuidae	Grotella dis	0	0	1	0	0	0	0	0	0	0	0	0
Noctuidae	Grotella grisescens	0	0	0	0	0	0	1	0	0	0	0	0
Noctuidae	Grotella nr. grisescens	0	0	0	0	0	0	0	0	1	0	0	0
Noctuidae	Grotella olivacea	0	0	0	0	0	0	0	0	1	0	0	0
Noctuidae	Grotella sampita	0	0	0	0	0	0	0	0	1	0	0	0
Noctuidae	Grotella stretchi	0	0	0	0	0	0	1	0	0	0	0	0
Noctuidae	Grotella tricolor	0	0	0	0	0	0	0	0	1	0	0	0
Noctuidae	Grotellaforma lactea	0	0	0	0	0	0	1	0	0	1	0	0
Noctuidae	Hada sutrina	0	0	1	1	0	0	1	0	0	0	0	0
Noctuidae	Hadena amabilis	0	0	0	0	0	0	1	0	0	0	0	0
Noctuidae	Hadena caelestis	0	0	1	0	0	0	1	0	0	0	0	0
Noctuidae	Hadena capsularis	0	1	1	0	1	0	0	0	0	0	0	0
Noctuidae	Hadena circumvadis	0	0	1	0	0	1	0	0	1	0	0	0
Noctuidae	Hadena ectrapela	0	0	1	0	0	0	1	0	0	0	0	0
Noctuidae	Hadena ectypa	0	0	0	0	1	0	0	0	0	0	0	0
Noctuidae	Hadena gabrieli	0	0	0	0	0	0	0	1	0	0	0	0
Noctuidae	Hadena glaciata	0	0	0	0	0	0	0	0	1	0	0	0
Noctuidae	Hadena lafontainei	0	0	0	0	0	0	0	0	1	1	0	0
Noctuidae	Hadena maccabei	0	0	1	0	0	0	0	0	0	0	0	0
Noctuidae	Hadena plumasata	0	0	1	0	0	0	0	0	0	0	0	0
Noctuidae	Hadena siskiyou	0	0	1	0	0	0	0	0	0	0	0	0
Noctuidae	Hadena variolata	0	0	1	0	0	0	1	0	0	0	0	0
Noctuidae	Hadenella pergentilis	0	0	0	0	0	0	1	0	0	0	0	0
Noctuidae	Harrisimemna trisignata	0	1	0	0	1	1	0	0	0	0	0	0
Noctuidae	Helicoverpa zea	0	0	0	0	1	1	1	1	1	0	0	0
Noctuidae	Heliocheilus julia	0	0	0	0	0	0	0	0	1	0	0	0
Noctuidae	Heliocheilus lupatus	0	0	0	0	1	0	0	0	0	0	0	0
Noctuidae	Heliocheilus paradoxus	0	0	0	0	0	1	1	0	1	1	0	0
Noctuidae	Heliocheilus toralis	0	0	0	0	1	0	1	0	1	1	0	0
Noctuidae	Heliocheilus turbata	0	0	0	0	1	0	0	0	0	0	0	0
Noctuidae	Heliolonche celeris	0	0	0	0	0	0	0	1	0	0	0	0
Noctuidae	Heliolonche modicella	0	0	0	0	0	0	0	1	0	0	0	0
Noctuidae	Heliolonche pictipennis	0	0	0	0	0	0	1	0	0	0	0	0
Noctuidae	Heliothis acesias	0	0	0	0	1	0	0	0	0	0	0	0
Noctuidae	Heliothis australis	0	0	1	0	0	0	0	0	0	0	0	0
Noctuidae	Heliothis borealis	0	1	0	0	0	0	0	0	0	0	0	0
Noctuidae	Heliothis ononis	0	0	0	0	0	1	0	0	0	0	0	0
Noctuidae	Heliothis oregonica	0	0	1	0	0	0	1	0	0	0	0	0
Noctuidae	Heliothis phloxiphaga	0	0	1	1	0	1	1	1	1	0	0	0
Noctuidae	Heliothis proruptus	0	0	0	0	0	0	0	1	0	0	0	0
Noctuidae	Heliothis subflexa	0	0	0	0	0	1	0	0	1	0	0	0
Noctuidae	Heliothis virescens	0	0	0	0	1	0	1	0	0	1	0	0
Noctuidae	Heliothodes diminutiva	0	0	0	0	0	0	1	1	0	0	0	0
Noctuidae	Helotropha reniformis	0	1	0	1	1	1	1	0	0	0	0	0
Noctuidae	Hemibryomima chryselectra	0	0	0	0	0	0	0	0	1	0	0	0
Noctuidae	Hemieuxoa rudens	0	0	0	0	0	1	1	1	1	1	0	0
Noctuidae	Heminocloa mirabilis	0	0	0	0	0	0	0	0	1	0	0	0
Noctuidae	Hemioslaria pima	0	0	0	0	0	0	0	0	1	0	0	0
Noctuidae	Hemipachnobia monochromatea	0	1	0	0	1	0	0	0	0	0	0	0
Noctuidae	Hexorthodes accurata	0	0	0	0	0	0	0	0	1	0	0	0
Noctuidae	Hexorthodes agrotiformis	0	0	0	0	0	0	1	0	1	1	0	0
Noctuidae	Hexorthodes catalina	0	0	0	0	0	0	0	0	1	0	0	0
Noctuidae	Hexorthodes citeria	0	0	0	0	0	0	0	0	1	0	0	0
Noctuidae	Hexorthodes inconspicua	0	0	0	0	0	0	0	0	1	0	0	0
Noctuidae	Hexorthodes nipana	0	0	0	0	0	0	1	0	0	0	0	0
Noctuidae	Hexorthodes senatoria	0	0	0	0	0	0	0	0	1	1	0	0
Noctuidae	Hexorthodes tuana	0	0	0	0	0	0	1	0	0	0	0	0
Noctuidae	Hillia iris	0	1	1	0	1	0	0	0	0	0	0	0
Noctuidae	Hillia maida	0	0	1	0	0	0	1	0	0	0	0	0
Noctuidae	Himella fidelis	0	0	0	0	1	1	0	0	0	0	0	0
Noctuidae	Homoanarta carneola	0	0	1	0	0	0	0	0	0	0	0	0
Noctuidae	Homoanarta falcata	0	0	0	0	0	0	0	0	1	0	0	0
Noctuidae	Homoanarta nr. falcata	0	0	0	0	0	0	1	0	0	0	0	0
Noctuidae	Homoglaea carbonaria	0	0	1	1	0	0	1	1	0	0	0	0
Noctuidae	Homoglaea dives	0	0	0	1	0	0	0	1	0	0	0	0
Noctuidae	Homoglaea hircina	0	0	1	0	1	0	0	0	0	0	0	0
Noctuidae	Homolagoa grotelliformis	0	0	0	0	0	0	0	0	1	0	0	0
Noctuidae	Homophoberia apicosa	0	0	0	0	1	1	0	0	0	0	0	0
Noctuidae	Homophoberia cristata	0	0	0	0	1	0	0	0	0	0	0	0
Noctuidae	Homorthodes communis	0	0	1	1	0	0	0	1	0	0	0	0
Noctuidae	Homorthodes discreta	0	0	1	0	0	0	1	0	0	0	0	0
Noctuidae	Homorthodes dubia	0	0	0	0	0	0	0	0	1	0	0	0
Noctuidae	Homorthodes flosca	0	0	0	0	0	0	0	0	1	0	0	0
Noctuidae	Homorthodes fractura	0	0	0	1	0	0	1	1	1	0	0	0
Noctuidae	Homorthodes furfurata	0	1	1	1	1	1	1	1	1	1	0	0
Noctuidae	Homorthodes hanhami	0	0	1	1	0	0	0	1	0	0	0	0
Noctuidae	Homorthodes lindseyi	0	0	0	0	1	0	0	0	0	0	0	0
Noctuidae	Homorthodes mania	0	0	0	0	0	0	1	0	0	1	0	0
Noctuidae	Homorthodes NEW	0	0	0	0	0	0	0	0	1	0	0	0
Noctuidae	Homorthodes new sp.	0	0	1	0	0	0	1	0	1	1	0	0
Noctuidae	Homorthodes perturba	0	0	0	0	0	0	0	0	1	0	0	0
Noctuidae	Homorthodes rectiflava	0	0	0	0	0	0	0	0	1	0	0	0
Noctuidae	Homorthodes reliqua	0	0	0	0	0	0	0	0	1	0	0	0
Noctuidae	Homorthodes rubritincta	0	0	0	0	0	0	0	0	1	0	0	0
Noctuidae	Homorthodes sp.	0	0	1	0	0	0	1	0	1	1	0	0
Noctuidae	Homorthodes sp. A	0	0	0	0	0	1	0	0	1	0	0	0
Noctuidae	Homorthodes sp. B	0	0	0	0	0	0	0	1	1	0	0	0
Noctuidae	Hydraecia immanis	0	0	0	0	1	0	0	0	0	0	0	0
Noctuidae	Hydraecia medialis	0	0	0	1	0	0	1	0	0	0	0	0
Noctuidae	Hydraecia micacea	0	1	0	0	1	0	0	0	0	0	0	0
Noctuidae	Hydraecia obliqua	0	0	0	0	0	0	1	0	0	0	0	0
Noctuidae	Hydraecia perobliqua	0	1	0	0	0	0	1	0	0	0	0	0
Noctuidae	Hydraecia stramentosa	0	1	0	0	1	0	0	0	0	0	0	0
Noctuidae	Hydroeciodes serrata	0	0	1	0	0	0	0	0	0	0	0	0
Noctuidae	Hypocoena basistriga	0	1	1	0	0	0	0	0	0	0	0	0
Noctuidae	Hypocoena inquinata	0	1	1	0	1	1	0	0	0	0	0	0
Noctuidae	Hypocoena rufostrigata	0	1	1	0	0	1	0	0	0	0	0	0
Noctuidae	Hypocoena sofiae	0	0	0	0	0	1	0	1	0	0	0	0
Noctuidae	Hypotrix ferricola	0	0	0	0	0	0	0	0	1	0	0	0
Noctuidae	Hypotrix hueco	0	0	0	0	0	0	0	0	1	0	0	0
Noctuidae	Hypotrix lunata	0	0	0	0	0	0	0	0	1	0	0	0
Noctuidae	Hypotrix naglei	0	0	1	0	0	0	0	0	0	0	0	0
Noctuidae	Hypotrix parallela	0	0	0	0	0	0	0	0	1	0	0	0
Noctuidae	Hypotrix spinosa	0	0	0	0	0	0	1	0	0	0	0	0
Noctuidae	Hypotrix trifascia	0	0	0	0	0	0	1	0	0	0	0	0
Noctuidae	Hyppa brunneicrista	0	1	1	0	0	0	0	0	0	0	0	0
Noctuidae	Hyppa contrasta	0	1	1	1	1	1	0	0	0	0	0	0
Noctuidae	Hyppa indistincta	0	0	1	1	0	0	0	0	0	0	0	0
Noctuidae	Hyppa xylinoides	0	1	0	0	1	0	0	0	0	0	0	0
Noctuidae	Hyssia degenerans	0	0	0	0	0	0	1	0	0	0	0	0
Noctuidae	Iodopepla u-album	0	0	0	0	1	0	0	0	0	0	0	0
[truncated: 1,255 more rows]
