# Supplementary material for: Probing planetary biodiversity with DNA barcodes: The Noctuoidea of North America
Source: PLoS One. 2017 Jun 1;12(6):e0178548. doi: 10.1371/journal.pone.0178548 (PMC5453547; doi:10.1371/journal.pone.0178548)
Supplement: S6 Table — (XLS) [file pone.0178548.s008.xls]

## Sheet: TableS6
BINs	family	Nearctic	Neotropic	Palaearctic	Ethiopian	Oriental	Australian
BOLD:AAF2716	Noctuidae	1	1	0	0	0	1
BOLD:AAA6644	Noctuidae	1	0	1	1	1	0
BOLD:AAA2632	Noctuidae	1	0	1	1	0	0
BOLD:AAB3384	Noctuidae	1	0	1	1	0	0
BOLD:AAB4345	Noctuidae	1	0	1	1	0	0
BOLD:AAD0612	Erebidae	1	0	0	1	0	0
BOLD:AAA6377	Noctuidae	1	1	1	0	1	0
BOLD:AAA2144	Noctuidae	1	0	1	0	1	0
BOLD:AAG5871	Noctuidae	1	0	1	0	1	0
BOLD:ABZ7601	Noctuidae	1	0	1	0	1	0
BOLD:AAA0951	Nolidae	1	1	1	0	0	0
BOLD:AAA5528	Erebidae	0	0	1	0	0	0
BOLD:AAA6432	Erebidae	0	0	1	0	0	0
BOLD:AAB5189	Erebidae	0	0	1	0	0	0
BOLD:AAC3712	Erebidae	0	0	1	0	0	0
BOLD:AAC4237	Erebidae	0	0	1	0	0	0
BOLD:AAD2643	Erebidae	0	0	1	0	0	0
BOLD:AAD5030	Erebidae	0	0	1	0	0	0
BOLD:AAD7179	Erebidae	0	0	1	0	0	0
BOLD:AAE1121	Erebidae	0	0	1	0	0	0
BOLD:AAE5387	Erebidae	0	0	1	0	0	0
BOLD:AAF1407	Erebidae	0	0	1	0	0	0
BOLD:AAR3287	Erebidae	0	0	1	0	0	0
BOLD:ABY5435	Erebidae	0	0	1	0	0	0
BOLD:ACF2202	Erebidae	0	0	1	0	0	0
BOLD:AAA2274	Noctuidae	1	0	1	0	0	0
BOLD:AAA2633	Noctuidae	1	0	1	0	0	0
BOLD:AAA3312	Noctuidae	1	0	1	0	0	0
BOLD:AAA6513	Noctuidae	1	0	1	0	0	0
BOLD:AAA6806	Noctuidae	1	0	1	0	0	0
BOLD:AAA6919	Noctuidae	1	0	1	0	0	0
BOLD:AAA8789	Noctuidae	1	0	1	0	0	0
BOLD:AAA9849	Noctuidae	1	0	1	0	0	0
BOLD:AAB0052	Noctuidae	1	0	1	0	0	0
BOLD:AAB0146	Noctuidae	1	0	1	0	0	0
BOLD:AAB0872	Noctuidae	1	0	1	0	0	0
BOLD:AAB1631	Noctuidae	1	0	1	0	0	0
BOLD:AAB3277	Noctuidae	1	0	1	0	0	0
BOLD:AAB3897	Noctuidae	1	0	1	0	0	0
BOLD:AAB4284	Noctuidae	1	0	1	0	0	0
BOLD:AAB4551	Noctuidae	1	0	1	0	0	0
BOLD:AAB4833	Noctuidae	1	0	1	0	0	0
BOLD:AAB6999	Noctuidae	1	0	1	0	0	0
BOLD:AAB7661	Noctuidae	1	0	1	0	0	0
BOLD:AAB8633	Noctuidae	1	0	1	0	0	0
BOLD:AAC0283	Noctuidae	1	0	1	0	0	0
BOLD:AAC0849	Noctuidae	1	0	1	0	0	0
BOLD:AAC1499	Noctuidae	1	0	1	0	0	0
BOLD:AAC5747	Noctuidae	1	0	1	0	0	0
BOLD:AAC8398	Noctuidae	1	0	1	0	0	0
BOLD:AAD0055	Noctuidae	1	0	1	0	0	0
BOLD:AAD0557	Noctuidae	1	0	1	0	0	0
BOLD:AAD2545	Noctuidae	1	0	1	0	0	0
BOLD:AAD5088	Noctuidae	1	0	1	0	0	0
BOLD:AAD5720	Noctuidae	1	0	1	0	0	0
BOLD:AAD5982	Noctuidae	1	0	1	0	0	0
BOLD:AAD7310	Noctuidae	1	0	1	0	0	0
BOLD:AAD9296	Noctuidae	1	0	1	0	0	0
BOLD:AAF0710	Noctuidae	1	0	1	0	0	0
BOLD:AAF4067	Noctuidae	1	0	1	0	0	0
BOLD:AAF8108	Noctuidae	1	0	1	0	0	0
BOLD:AAH9449	Noctuidae	1	0	1	0	0	0
BOLD:ACE4665	Noctuidae	0	0	1	0	0	0
BOLD:ACE5999	Noctuidae	0	0	1	0	0	0
BOLD:ACF0816	Noctuidae	1	0	1	0	0	0
BOLD:ACF3546	Noctuidae	1	0	1	0	0	0
BOLD:ACK6551	Noctuidae	0	0	1	0	0	0
BOLD:ACM3894	Noctuidae	1	0	1	0	0	0
BOLD:ADA6106	Noctuidae	1	0	1	0	0	0
BOLD:AAC2943	Nolidae	0	0	1	0	0	0
BOLD:AAB4660	Notodontidae	1	0	1	0	0	0
BOLD:AAA6694	Noctuidae	1	0	1	0	0	0
BOLD:AAA0317	Erebidae	0	1	0	0	0	0
BOLD:AAA1306	Erebidae	0	1	0	0	0	0
BOLD:AAA1307	Erebidae	0	1	0	0	0	0
BOLD:AAA1312	Erebidae	0	1	0	0	0	0
BOLD:AAA1327	Erebidae	0	1	0	0	0	0
BOLD:AAA1329	Erebidae	0	1	0	0	0	0
BOLD:AAA1342	Erebidae	0	1	0	0	0	0
BOLD:AAA1436	Erebidae	0	1	0	0	0	0
BOLD:AAA1455	Erebidae	0	1	0	0	0	0
BOLD:AAA2709	Erebidae	0	1	0	0	0	0
BOLD:AAA2894	Erebidae	0	1	0	0	0	0
BOLD:AAA3052	Erebidae	0	1	0	0	0	0
BOLD:AAA3282	Erebidae	0	1	0	0	0	0
BOLD:AAA3313	Erebidae	0	1	0	0	0	0
BOLD:AAA3347	Erebidae	0	1	0	0	0	0
BOLD:AAA4300	Erebidae	0	1	0	0	0	0
BOLD:AAA4308	Erebidae	0	1	0	0	0	0
BOLD:AAA4625	Erebidae	0	1	0	0	0	0
BOLD:AAA4769	Erebidae	0	1	0	0	0	0
BOLD:AAA4849	Erebidae	0	1	0	0	0	0
BOLD:AAA5135	Erebidae	0	1	0	0	0	0
BOLD:AAA6972	Erebidae	0	1	0	0	0	0
BOLD:AAA7258	Erebidae	0	1	0	0	0	0
BOLD:AAA8220	Erebidae	0	1	0	0	0	0
BOLD:AAA8284	Erebidae	0	1	0	0	0	0
BOLD:AAA8734	Erebidae	0	1	0	0	0	0
BOLD:AAA8829	Erebidae	0	1	0	0	0	0
BOLD:AAA9135	Erebidae	0	1	0	0	0	0
BOLD:AAA9439	Erebidae	0	1	0	0	0	0
BOLD:AAA9512	Erebidae	0	1	0	0	0	0
BOLD:AAB0100	Erebidae	0	1	0	0	0	0
BOLD:AAB0630	Erebidae	0	1	0	0	0	0
BOLD:AAB1377	Erebidae	0	1	0	0	0	0
BOLD:AAB1416	Erebidae	0	1	0	0	0	0
BOLD:AAB1499	Erebidae	0	1	0	0	0	0
BOLD:AAB1681	Erebidae	0	1	0	0	0	0
BOLD:AAB2254	Erebidae	0	1	0	0	0	0
BOLD:AAB2540	Erebidae	0	1	0	0	0	0
BOLD:AAB2848	Erebidae	0	1	0	0	0	0
BOLD:AAB3042	Erebidae	0	1	0	0	0	0
BOLD:AAB3210	Erebidae	0	1	0	0	0	0
BOLD:AAB3918	Erebidae	0	1	0	0	0	0
BOLD:AAB4534	Erebidae	0	1	0	0	0	0
BOLD:AAB5395	Erebidae	0	1	0	0	0	0
BOLD:AAB5573	Erebidae	0	1	0	0	0	0
BOLD:AAB5725	Erebidae	0	1	0	0	0	0
BOLD:AAB7295	Erebidae	0	1	0	0	0	0
BOLD:AAB7888	Erebidae	0	1	0	0	0	0
BOLD:AAB8011	Erebidae	0	1	0	0	0	0
BOLD:AAB8012	Erebidae	0	1	0	0	0	0
BOLD:AAB8320	Erebidae	0	1	0	0	0	0
BOLD:AAB8726	Erebidae	0	1	0	0	0	0
BOLD:AAB8816	Erebidae	0	1	0	0	0	0
BOLD:AAB9787	Erebidae	0	1	0	0	0	0
BOLD:AAC1011	Erebidae	0	1	0	0	0	0
BOLD:AAC1412	Erebidae	0	1	0	0	0	0
BOLD:AAC2374	Erebidae	0	1	0	0	0	0
BOLD:AAC3572	Erebidae	0	1	0	0	0	0
BOLD:AAC3634	Erebidae	0	1	0	0	0	0
BOLD:AAC4271	Erebidae	0	1	0	0	0	0
BOLD:AAC4326	Erebidae	0	1	0	0	0	0
BOLD:AAC4951	Erebidae	0	1	0	0	0	0
BOLD:AAC5832	Erebidae	0	1	0	0	0	0
BOLD:AAC6829	Erebidae	0	1	0	0	0	0
BOLD:AAC6912	Erebidae	0	1	0	0	0	0
BOLD:AAC7176	Erebidae	0	1	0	0	0	0
BOLD:AAC7979	Erebidae	0	1	0	0	0	0
BOLD:AAD0033	Erebidae	0	1	0	0	0	0
BOLD:AAD0912	Erebidae	0	1	0	0	0	0
BOLD:AAD1573	Erebidae	0	1	0	0	0	0
BOLD:AAD1684	Erebidae	0	1	0	0	0	0
BOLD:AAD1849	Erebidae	0	1	0	0	0	0
BOLD:AAD4005	Erebidae	0	1	0	0	0	0
BOLD:AAD4785	Erebidae	0	1	0	0	0	0
BOLD:AAD4786	Erebidae	0	1	0	0	0	0
BOLD:AAD4925	Erebidae	0	1	0	0	0	0
BOLD:AAD5580	Erebidae	0	1	0	0	0	0
BOLD:AAD6460	Erebidae	0	1	0	0	0	0
BOLD:AAD6506	Erebidae	0	1	0	0	0	0
BOLD:AAD9949	Erebidae	0	1	0	0	0	0
BOLD:AAE2247	Erebidae	0	1	0	0	0	0
BOLD:AAE4505	Erebidae	0	1	0	0	0	0
BOLD:AAE4555	Erebidae	0	1	0	0	0	0
BOLD:AAE6128	Erebidae	0	1	0	0	0	0
BOLD:AAE8066	Erebidae	0	1	0	0	0	0
BOLD:AAF3406	Erebidae	0	1	0	0	0	0
BOLD:AAF4526	Erebidae	0	1	0	0	0	0
BOLD:AAG2981	Erebidae	0	1	0	0	0	0
BOLD:AAG5888	Erebidae	0	1	0	0	0	0
BOLD:AAG5893	Erebidae	0	1	0	0	0	0
BOLD:AAG5894	Erebidae	0	1	0	0	0	0
BOLD:AAG6225	Erebidae	0	1	0	0	0	0
BOLD:AAH4580	Erebidae	0	1	0	0	0	0
BOLD:AAI2310	Erebidae	0	1	0	0	0	0
BOLD:AAI2780	Erebidae	0	1	0	0	0	0
BOLD:AAI6533	Erebidae	0	1	0	0	0	0
BOLD:AAI8617	Erebidae	0	1	0	0	0	0
BOLD:AAI8732	Erebidae	0	1	0	0	0	0
BOLD:AAI8822	Erebidae	0	1	0	0	0	0
BOLD:AAJ2273	Erebidae	0	1	0	0	0	0
BOLD:AAJ3373	Erebidae	0	1	0	0	0	0
BOLD:AAK1348	Erebidae	0	1	0	0	0	0
BOLD:AAK4103	Erebidae	0	1	0	0	0	0
BOLD:AAK7255	Erebidae	0	1	0	0	0	0
BOLD:AAL3900	Erebidae	0	1	0	0	0	0
BOLD:AAL4364	Erebidae	0	1	0	0	0	0
BOLD:AAL5783	Erebidae	0	1	0	0	0	0
BOLD:AAM9404	Erebidae	0	1	0	0	0	0
BOLD:AAP4402	Erebidae	0	1	0	0	0	0
BOLD:AAR3994	Erebidae	0	1	0	0	0	0
BOLD:AAU7943	Erebidae	0	1	0	0	0	0
BOLD:AAW3174	Erebidae	0	1	0	0	0	0
BOLD:AAW9025	Erebidae	0	1	0	0	0	0
BOLD:AAW9958	Erebidae	0	1	0	0	0	0
BOLD:ABA4318	Erebidae	0	1	0	0	0	0
BOLD:ABW1373	Erebidae	0	1	0	0	0	0
BOLD:ABY5309	Erebidae	1	1	0	0	0	0
BOLD:ABZ1202	Erebidae	0	1	0	0	0	0
BOLD:ABZ8392	Erebidae	0	1	0	0	0	0
BOLD:ACE7013	Erebidae	0	1	0	0	0	0
BOLD:ACE8030	Erebidae	0	1	0	0	0	0
BOLD:ACE9114	Erebidae	0	1	0	0	0	0
BOLD:ACF4168	Erebidae	1	1	0	0	0	0
BOLD:ACK9231	Erebidae	1	1	0	0	0	0
BOLD:ACM3970	Erebidae	1	1	0	0	0	0
BOLD:ACM4511	Erebidae	0	1	0	0	0	0
BOLD:ACM4567	Erebidae	0	1	0	0	0	0
BOLD:ACM4587	Erebidae	1	1	0	0	0	0
BOLD:ACM4634	Erebidae	0	1	0	0	0	0
BOLD:ACN7446	Erebidae	0	1	0	0	0	0
BOLD:ACP7267	Erebidae	0	1	0	0	0	0
BOLD:ACR1030	Erebidae	0	1	0	0	0	0
BOLD:ACR1626	Erebidae	0	1	0	0	0	0
BOLD:ACR1972	Erebidae	0	1	0	0	0	0
BOLD:ACR2127	Erebidae	0	1	0	0	0	0
BOLD:ACR2764	Erebidae	0	1	0	0	0	0
BOLD:ACR5051	Erebidae	0	1	0	0	0	0
BOLD:ACR9271	Erebidae	1	1	0	0	0	0
BOLD:AAA4727	Euteliidae	1	1	0	0	0	0
BOLD:AAB0740	Euteliidae	1	1	0	0	0	0
BOLD:AAB6449	Euteliidae	1	1	0	0	0	0
BOLD:ABY6024	Euteliidae	1	1	0	0	0	0
BOLD:ACE4963	Euteliidae	1	1	0	0	0	0
BOLD:ACI4881	Euteliidae	0	1	0	0	0	0
BOLD:AAA2909	Noctuidae	1	1	0	0	0	0
BOLD:AAA4337	Noctuidae	1	1	0	0	0	0
BOLD:AAA4470	Noctuidae	1	1	0	0	0	0
BOLD:AAA4532	Noctuidae	1	1	0	0	0	0
BOLD:AAA5250	Noctuidae	0	1	0	0	0	0
BOLD:AAA5443	Noctuidae	1	1	0	0	0	0
BOLD:AAA5899	Noctuidae	1	1	0	0	0	0
BOLD:AAA6291	Noctuidae	0	1	0	0	0	0
BOLD:AAA6521	Noctuidae	1	1	0	0	0	0
BOLD:AAA6794	Noctuidae	1	1	0	0	0	0
BOLD:AAA7985	Noctuidae	1	1	0	0	0	0
BOLD:AAA9170	Noctuidae	1	1	0	0	0	0
BOLD:AAA9797	Noctuidae	1	1	0	0	0	0
BOLD:AAB0340	Noctuidae	0	1	0	0	0	0
BOLD:AAB1231	Noctuidae	1	1	0	0	0	0
BOLD:AAB1342	Noctuidae	1	1	0	0	0	0
BOLD:AAB1969	Noctuidae	1	1	0	0	0	0
BOLD:AAB2018	Noctuidae	1	1	0	0	0	0
BOLD:AAB2202	Noctuidae	1	1	0	0	0	0
BOLD:AAB2474	Noctuidae	1	1	0	0	0	0
BOLD:AAB2731	Noctuidae	1	1	0	0	0	0
BOLD:AAB3357	Noctuidae	1	1	0	0	0	0
BOLD:AAB3442	Noctuidae	1	1	0	0	0	0
BOLD:AAB3503	Noctuidae	1	1	0	0	0	0
BOLD:AAB4696	Noctuidae	0	1	0	0	0	0
BOLD:AAB6030	Noctuidae	1	1	0	0	0	0
BOLD:AAB6105	Noctuidae	1	1	0	0	0	0
BOLD:AAB6793	Noctuidae	1	1	0	0	0	0
BOLD:AAB7093	Noctuidae	1	1	0	0	0	0
BOLD:AAB7486	Noctuidae	1	1	0	0	0	0
BOLD:AAC1971	Noctuidae	0	1	0	0	0	0
BOLD:AAC2394	Noctuidae	0	1	0	0	0	0
BOLD:AAC2622	Noctuidae	1	1	0	0	0	0
BOLD:AAC3645	Noctuidae	1	1	0	0	0	0
BOLD:AAC5921	Noctuidae	1	1	0	0	0	0
BOLD:AAC6983	Noctuidae	1	1	0	0	0	0
BOLD:AAC7012	Noctuidae	1	1	0	0	0	0
BOLD:AAD0740	Noctuidae	1	1	0	0	0	0
BOLD:AAD0806	Noctuidae	1	1	0	0	0	0
BOLD:AAD0869	Noctuidae	1	1	0	0	0	0
BOLD:AAD2497	Noctuidae	1	1	0	0	0	0
BOLD:AAD3751	Noctuidae	1	1	0	0	0	0
BOLD:AAD3843	Noctuidae	1	1	0	0	0	0
BOLD:AAD4819	Noctuidae	1	1	0	0	0	0
BOLD:AAD6861	Noctuidae	1	1	0	0	0	0
BOLD:AAD8631	Noctuidae	1	1	0	0	0	0
BOLD:AAD8636	Noctuidae	1	1	0	0	0	0
BOLD:AAE0783	Noctuidae	1	1	0	0	0	0
BOLD:AAE3308	Noctuidae	1	1	0	0	0	0
BOLD:AAE4433	Noctuidae	1	1	0	0	0	0
BOLD:AAE7504	Noctuidae	1	1	0	0	0	0
BOLD:AAF1707	Noctuidae	1	1	0	0	0	0
BOLD:AAF3149	Noctuidae	1	1	0	0	0	0
BOLD:AAF4115	Noctuidae	1	1	0	0	0	0
BOLD:AAF6275	Noctuidae	1	1	0	0	0	0
BOLD:AAF6827	Noctuidae	0	1	0	0	0	0
BOLD:AAH3365	Noctuidae	1	1	0	0	0	0
BOLD:AAH5319	Noctuidae	1	1	0	0	0	0
BOLD:AAH5650	Noctuidae	1	1	0	0	0	0
BOLD:AAH7972	Noctuidae	0	1	0	0	0	0
BOLD:AAI4062	Noctuidae	1	1	0	0	0	0
BOLD:AAI4186	Noctuidae	1	1	0	0	0	0
BOLD:AAI9531	Noctuidae	1	1	0	0	0	0
BOLD:AAI9612	Noctuidae	0	1	0	0	0	0
BOLD:AAJ3037	Noctuidae	1	1	0	0	0	0
BOLD:AAJ9168	Noctuidae	1	1	0	0	0	0
BOLD:AAL2656	Noctuidae	1	1	0	0	0	0
BOLD:AAL9178	Noctuidae	1	1	0	0	0	0
BOLD:AAM8442	Noctuidae	0	1	0	0	0	0
BOLD:AAP6004	Noctuidae	1	1	0	0	0	0
BOLD:AAX0327	Noctuidae	1	1	0	0	0	0
BOLD:AAX0582	Noctuidae	1	1	0	0	0	0
BOLD:AAX5101	Noctuidae	1	1	0	0	0	0
BOLD:AAX6374	Noctuidae	1	1	0	0	0	0
BOLD:AAX9336	Noctuidae	1	1	0	0	0	0
BOLD:AAY8751	Noctuidae	1	1	0	0	0	0
BOLD:ABA3355	Noctuidae	0	1	0	0	0	0
BOLD:ABA7227	Noctuidae	1	1	0	0	0	0
BOLD:ABU7391	Noctuidae	0	1	0	0	0	0
BOLD:ABW2950	Noctuidae	1	1	0	0	0	0
BOLD:ABW2960	Noctuidae	0	1	0	0	0	0
BOLD:ABW6369	Noctuidae	1	1	0	0	0	0
BOLD:ABW6380	Noctuidae	1	1	0	0	0	0
BOLD:ABW8668	Noctuidae	1	1	0	0	0	0
BOLD:ABY5226	Noctuidae	1	1	0	0	0	0
BOLD:ABY9250	Noctuidae	1	1	0	0	0	0
BOLD:ABY9616	Noctuidae	1	1	0	0	0	0
BOLD:ABZ1417	Noctuidae	1	1	0	0	0	0
BOLD:ABZ4872	Noctuidae	1	1	0	0	0	0
BOLD:ABZ5815	Noctuidae	1	1	0	0	0	0
BOLD:ABZ7420	Noctuidae	1	1	0	0	0	0
BOLD:ABZ9822	Noctuidae	0	1	0	0	0	0
BOLD:ACB5436	Noctuidae	1	1	0	0	0	0
BOLD:ACC8932	Noctuidae	0	1	0	0	0	0
BOLD:ACC9154	Noctuidae	0	1	0	0	0	0
BOLD:ACD0020	Noctuidae	1	1	0	0	0	0
BOLD:ACD9027	Noctuidae	1	1	0	0	0	0
BOLD:ACD9077	Noctuidae	1	1	0	0	0	0
BOLD:ACD9252	Noctuidae	1	1	0	0	0	0
BOLD:ACD9415	Noctuidae	0	1	0	0	0	0
BOLD:ACE4783	Noctuidae	1	1	0	0	0	0
BOLD:ACE8618	Noctuidae	1	1	0	0	0	0
BOLD:ACF0954	Noctuidae	1	1	0	0	0	0
BOLD:ACM3969	Noctuidae	0	1	0	0	0	0
BOLD:ACM4229	Noctuidae	0	1	0	0	0	0
BOLD:ACM4300	Noctuidae	0	1	0	0	0	0
BOLD:ACM4314	Noctuidae	0	1	0	0	0	0
BOLD:ACM4703	Noctuidae	0	1	0	0	0	0
BOLD:ACM6980	Noctuidae	0	1	0	0	0	0
BOLD:ACN8553	Noctuidae	0	1	0	0	0	0
BOLD:ACP4167	Noctuidae	0	1	0	0	0	0
BOLD:ACP6775	Noctuidae	0	1	0	0	0	0
BOLD:ACP6850	Noctuidae	0	1	0	0	0	0
BOLD:ACP7110	Noctuidae	0	1	0	0	0	0
BOLD:ACP7111	Noctuidae	0	1	0	0	0	0
BOLD:ACP7339	Noctuidae	0	1	0	0	0	0
BOLD:ACP7340	Noctuidae	0	1	0	0	0	0
BOLD:ACQ8304	Noctuidae	0	1	0	0	0	0
BOLD:ACR1187	Noctuidae	1	1	0	0	0	0
BOLD:ACR1291	Noctuidae	0	1	0	0	0	0
BOLD:ACR1988	Noctuidae	0	1	0	0	0	0
BOLD:ACR9477	Noctuidae	0	1	0	0	0	0
BOLD:ACW8729	Noctuidae	0	1	0	0	0	0
BOLD:ACW9219	Noctuidae	0	1	0	0	0	0
BOLD:AAA3373	Nolidae	1	1	0	0	0	0
BOLD:AAC4632	Nolidae	1	1	0	0	0	0
BOLD:AAE9740	Nolidae	1	1	0	0	0	0
BOLD:AAH4765	Nolidae	1	1	0	0	0	0
BOLD:AAA8098	Notodontidae	1	1	0	0	0	0
BOLD:AAX5131	Notodontidae	1	1	0	0	0	0
BOLD:ACH9674	Notodontidae	1	1	0	0	0	0
BOLD:AAA6718	Notodontidae	0	1	0	0	0	0
BOLD:AAM3909	Notodontidae	0	1	0	0	0	0
BOLD:AAN7155	Notodontidae	0	1	0	0	0	0
BOLD:AAU1593	Notodontidae	0	1	0	0	0	0
BOLD:ACE6799	Notodontidae	0	1	0	0	0	0
BOLD:ACF5441	Notodontidae	0	1	0	0	0	0
BOLD:AAA1317	Erebidae	1	0	0	0	0	0
BOLD:AAA1371	Erebidae	1	0	0	0	0	0
BOLD:AAA1378	Erebidae	1	0	0	0	0	0
BOLD:AAA1412	Erebidae	1	0	0	0	0	0
BOLD:AAA1416	Erebidae	1	0	0	0	0	0
BOLD:AAA2038	Erebidae	1	0	0	0	0	0
BOLD:AAA2052	Erebidae	1	0	0	0	0	0
BOLD:AAA2087	Erebidae	1	0	0	0	0	0
BOLD:AAA2229	Erebidae	1	0	0	0	0	0
BOLD:AAA2230	Erebidae	1	0	0	0	0	0
BOLD:AAA2330	Erebidae	1	0	0	0	0	0
BOLD:AAA2435	Erebidae	1	0	0	0	0	0
BOLD:AAA2436	Erebidae	1	0	0	0	0	0
BOLD:AAA2438	Erebidae	1	0	0	0	0	0
BOLD:AAA2439	Erebidae	1	0	0	0	0	0
BOLD:AAA2708	Erebidae	1	0	0	0	0	0
BOLD:AAA2866	Erebidae	1	0	0	0	0	0
BOLD:AAA2867	Erebidae	1	0	0	0	0	0
BOLD:AAA2868	Erebidae	1	0	0	0	0	0
BOLD:AAA2869	Erebidae	1	0	0	0	0	0
BOLD:AAA3001	Erebidae	1	0	0	0	0	0
BOLD:AAA3002	Erebidae	1	0	0	0	0	0
BOLD:AAA3003	Erebidae	1	0	0	0	0	0
BOLD:AAA3004	Erebidae	1	0	0	0	0	0
BOLD:AAA3005	Erebidae	1	0	0	0	0	0
BOLD:AAA3006	Erebidae	1	0	0	0	0	0
BOLD:AAA3007	Erebidae	1	0	0	0	0	0
BOLD:AAA3071	Erebidae	1	0	0	0	0	0
BOLD:AAA3086	Erebidae	1	0	0	0	0	0
BOLD:AAA3286	Erebidae	1	0	0	0	0	0
BOLD:AAA3287	Erebidae	1	0	0	0	0	0
BOLD:AAA3326	Erebidae	1	0	0	0	0	0
BOLD:AAA3327	Erebidae	1	0	0	0	0	0
BOLD:AAA3328	Erebidae	1	0	0	0	0	0
BOLD:AAA3348	Erebidae	1	0	0	0	0	0
BOLD:AAA3356	Erebidae	1	0	0	0	0	0
BOLD:AAA3425	Erebidae	1	0	0	0	0	0
BOLD:AAA3449	Erebidae	1	0	0	0	0	0
BOLD:AAA3875	Erebidae	1	0	0	0	0	0
BOLD:AAA3933	Erebidae	1	0	0	0	0	0
BOLD:AAA3992	Erebidae	1	0	0	0	0	0
BOLD:AAA4171	Erebidae	1	0	0	0	0	0
BOLD:AAA4200	Erebidae	1	0	0	0	0	0
BOLD:AAA4222	Erebidae	1	0	0	0	0	0
BOLD:AAA4282	Erebidae	1	0	0	0	0	0
BOLD:AAA4294	Erebidae	1	0	0	0	0	0
BOLD:AAA4333	Erebidae	1	0	0	0	0	0
BOLD:AAA4334	Erebidae	1	0	0	0	0	0
BOLD:AAA4398	Erebidae	1	0	0	0	0	0
BOLD:AAA4458	Erebidae	1	0	0	0	0	0
BOLD:AAA4485	Erebidae	1	0	0	0	0	0
BOLD:AAA4486	Erebidae	1	0	0	0	0	0
BOLD:AAA4487	Erebidae	1	0	0	0	0	0
BOLD:AAA4489	Erebidae	1	0	0	0	0	0
BOLD:AAA4490	Erebidae	1	0	0	0	0	0
BOLD:AAA4491	Erebidae	1	0	0	0	0	0
BOLD:AAA4492	Erebidae	1	0	0	0	0	0
BOLD:AAA4493	Erebidae	1	0	0	0	0	0
BOLD:AAA4503	Erebidae	1	0	0	0	0	0
BOLD:AAA4533	Erebidae	1	0	0	0	0	0
BOLD:AAA4714	Erebidae	1	0	0	0	0	0
BOLD:AAA4886	Erebidae	1	0	0	0	0	0
BOLD:AAA4887	Erebidae	1	0	0	0	0	0
BOLD:AAA4928	Erebidae	1	0	0	0	0	0
BOLD:AAA4929	Erebidae	1	0	0	0	0	0
BOLD:AAA4930	Erebidae	1	0	0	0	0	0
BOLD:AAA4931	Erebidae	1	0	0	0	0	0
BOLD:AAA5206	Erebidae	1	0	0	0	0	0
BOLD:AAA5563	Erebidae	1	0	0	0	0	0
BOLD:AAA5564	Erebidae	1	0	0	0	0	0
BOLD:AAA5595	Erebidae	1	0	0	0	0	0
BOLD:AAA5643	Erebidae	1	0	0	0	0	0
BOLD:AAA5644	Erebidae	1	0	0	0	0	0
BOLD:AAA5815	Erebidae	1	0	0	0	0	0
BOLD:AAA5904	Erebidae	1	0	0	0	0	0
BOLD:AAA5911	Erebidae	1	0	0	0	0	0
BOLD:AAA6008	Erebidae	1	0	0	0	0	0
BOLD:AAA6017	Erebidae	1	0	0	0	0	0
BOLD:AAA6134	Erebidae	1	0	0	0	0	0
BOLD:AAA6177	Erebidae	1	0	0	0	0	0
BOLD:AAA6178	Erebidae	1	0	0	0	0	0
BOLD:AAA6252	Erebidae	1	0	0	0	0	0
BOLD:AAA6431	Erebidae	1	0	0	0	0	0
BOLD:AAA6434	Erebidae	1	0	0	0	0	0
BOLD:AAA6609	Erebidae	1	0	0	0	0	0
BOLD:AAA6692	Erebidae	1	0	0	0	0	0
BOLD:AAA6714	Erebidae	1	0	0	0	0	0
BOLD:AAA6830	Erebidae	1	0	0	0	0	0
BOLD:AAA6877	Erebidae	1	0	0	0	0	0
BOLD:AAA6923	Erebidae	1	0	0	0	0	0
BOLD:AAA6973	Erebidae	1	0	0	0	0	0
BOLD:AAA7091	Erebidae	1	0	0	0	0	0
BOLD:AAA7092	Erebidae	1	0	0	0	0	0
BOLD:AAA7208	Erebidae	1	0	0	0	0	0
BOLD:AAA7209	Erebidae	1	0	0	0	0	0
BOLD:AAA7213	Erebidae	1	0	0	0	0	0
BOLD:AAA7226	Erebidae	1	0	0	0	0	0
BOLD:AAA7227	Erebidae	1	0	0	0	0	0
BOLD:AAA7234	Erebidae	1	0	0	0	0	0
BOLD:AAA7235	Erebidae	1	0	0	0	0	0
BOLD:AAA7428	Erebidae	1	0	0	0	0	0
BOLD:AAA7565	Erebidae	1	0	0	0	0	0
BOLD:AAA7679	Erebidae	1	0	0	0	0	0
BOLD:AAA7686	Erebidae	1	0	0	0	0	0
BOLD:AAA7787	Erebidae	1	0	0	0	0	0
BOLD:AAA8145	Erebidae	1	0	0	0	0	0
BOLD:AAA8207	Erebidae	1	0	0	0	0	0
BOLD:AAA8251	Erebidae	1	0	0	0	0	0
BOLD:AAA8530	Erebidae	1	0	0	0	0	0
BOLD:AAA8555	Erebidae	1	0	0	0	0	0
BOLD:AAA8563	Erebidae	1	0	0	0	0	0
BOLD:AAA8622	Erebidae	1	0	0	0	0	0
BOLD:AAA8623	Erebidae	1	0	0	0	0	0
BOLD:AAA8624	Erebidae	1	0	0	0	0	0
BOLD:AAA8684	Erebidae	1	0	0	0	0	0
BOLD:AAA8724	Erebidae	1	0	0	0	0	0
BOLD:AAA8807	Erebidae	1	0	0	0	0	0
BOLD:AAA8814	Erebidae	1	0	0	0	0	0
BOLD:AAA9242	Erebidae	1	0	0	0	0	0
BOLD:AAA9243	Erebidae	1	0	0	0	0	0
BOLD:AAA9244	Erebidae	1	0	0	0	0	0
BOLD:AAA9264	Erebidae	1	0	0	0	0	0
BOLD:AAA9374	Erebidae	1	0	0	0	0	0
BOLD:AAA9400	Erebidae	1	0	0	0	0	0
BOLD:AAA9524	Erebidae	1	0	0	0	0	0
BOLD:AAA9558	Erebidae	1	0	0	0	0	0
BOLD:AAA9611	Erebidae	1	0	0	0	0	0
BOLD:AAA9634	Erebidae	1	0	0	0	0	0
BOLD:AAA9713	Erebidae	1	0	0	0	0	0
BOLD:AAA9789	Erebidae	1	0	0	0	0	0
BOLD:AAA9813	Erebidae	1	0	0	0	0	0
BOLD:AAA9814	Erebidae	1	0	0	0	0	0
BOLD:AAA9857	Erebidae	1	0	0	0	0	0
BOLD:AAB0200	Erebidae	1	0	0	0	0	0
BOLD:AAB0274	Erebidae	1	0	0	0	0	0
BOLD:AAB0295	Erebidae	1	0	0	0	0	0
BOLD:AAB0296	Erebidae	1	0	0	0	0	0
BOLD:AAB0453	Erebidae	1	0	0	0	0	0
BOLD:AAB0674	Erebidae	1	0	0	0	0	0
BOLD:AAB0728	Erebidae	1	0	0	0	0	0
BOLD:AAB0903	Erebidae	1	0	0	0	0	0
BOLD:AAB0988	Erebidae	1	0	0	0	0	0
BOLD:AAB1002	Erebidae	1	0	0	0	0	0
BOLD:AAB1007	Erebidae	1	0	0	0	0	0
BOLD:AAB1008	Erebidae	1	0	0	0	0	0
BOLD:AAB1105	Erebidae	1	0	0	0	0	0
BOLD:AAB1106	Erebidae	1	0	0	0	0	0
BOLD:AAB1107	Erebidae	1	0	0	0	0	0
BOLD:AAB1119	Erebidae	1	0	0	0	0	0
BOLD:AAB1327	Erebidae	1	0	0	0	0	0
BOLD:AAB1328	Erebidae	1	0	0	0	0	0
BOLD:AAB1349	Erebidae	1	0	0	0	0	0
BOLD:AAB1350	Erebidae	1	0	0	0	0	0
BOLD:AAB1352	Erebidae	1	0	0	0	0	0
BOLD:AAB1353	Erebidae	1	0	0	0	0	0
BOLD:AAB1406	Erebidae	1	0	0	0	0	0
BOLD:AAB1407	Erebidae	1	0	0	0	0	0
BOLD:AAB1411	Erebidae	1	0	0	0	0	0
BOLD:AAB1413	Erebidae	1	0	0	0	0	0
BOLD:AAB1414	Erebidae	1	0	0	0	0	0
BOLD:AAB1756	Erebidae	1	0	0	0	0	0
BOLD:AAB2002	Erebidae	1	0	0	0	0	0
BOLD:AAB2072	Erebidae	1	0	0	0	0	0
BOLD:AAB2130	Erebidae	1	0	0	0	0	0
BOLD:AAB2131	Erebidae	1	0	0	0	0	0
BOLD:AAB2132	Erebidae	1	0	0	0	0	0
BOLD:AAB2274	Erebidae	1	0	0	0	0	0
BOLD:AAB2278	Erebidae	1	0	0	0	0	0
BOLD:AAB2564	Erebidae	1	0	0	0	0	0
BOLD:AAB2593	Erebidae	1	0	0	0	0	0
BOLD:AAB2627	Erebidae	1	0	0	0	0	0
BOLD:AAB2758	Erebidae	1	0	0	0	0	0
BOLD:AAB2943	Erebidae	1	0	0	0	0	0
BOLD:AAB3069	Erebidae	1	0	0	0	0	0
BOLD:AAB3233	Erebidae	1	0	0	0	0	0
BOLD:AAB3338	Erebidae	1	0	0	0	0	0
BOLD:AAB3373	Erebidae	1	0	0	0	0	0
BOLD:AAB3383	Erebidae	1	0	0	0	0	0
BOLD:AAB3451	Erebidae	1	0	0	0	0	0
BOLD:AAB3488	Erebidae	1	0	0	0	0	0
BOLD:AAB3497	Erebidae	1	0	0	0	0	0
BOLD:AAB3520	Erebidae	1	0	0	0	0	0
BOLD:AAB3581	Erebidae	1	0	0	0	0	0
BOLD:AAB3598	Erebidae	1	0	0	0	0	0
BOLD:AAB3774	Erebidae	1	0	0	0	0	0
BOLD:AAB3885	Erebidae	1	0	0	0	0	0
BOLD:AAB4184	Erebidae	1	0	0	0	0	0
BOLD:AAB4232	Erebidae	1	0	0	0	0	0
BOLD:AAB4323	Erebidae	1	0	0	0	0	0
BOLD:AAB4369	Erebidae	1	0	0	0	0	0
BOLD:AAB4508	Erebidae	1	0	0	0	0	0
BOLD:AAB4509	Erebidae	1	0	0	0	0	0
BOLD:AAB4577	Erebidae	1	0	0	0	0	0
BOLD:AAB4578	Erebidae	1	0	0	0	0	0
BOLD:AAB4858	Erebidae	1	0	0	0	0	0
BOLD:AAB4859	Erebidae	1	0	0	0	0	0
BOLD:AAB4937	Erebidae	1	0	0	0	0	0
BOLD:AAB4949	Erebidae	1	0	0	0	0	0
BOLD:AAB4990	Erebidae	1	0	0	0	0	0
BOLD:AAB4991	Erebidae	1	0	0	0	0	0
BOLD:AAB4995	Erebidae	1	0	0	0	0	0
BOLD:AAB5246	Erebidae	1	0	0	0	0	0
BOLD:AAB5410	Erebidae	1	0	0	0	0	0
BOLD:AAB5413	Erebidae	1	0	0	0	0	0
BOLD:AAB5572	Erebidae	1	0	0	0	0	0
BOLD:AAB5574	Erebidae	1	0	0	0	0	0
BOLD:AAB5675	Erebidae	1	0	0	0	0	0
BOLD:AAB5798	Erebidae	1	0	0	0	0	0
BOLD:AAB5882	Erebidae	1	0	0	0	0	0
BOLD:AAB5884	Erebidae	1	0	0	0	0	0
BOLD:AAB5885	Erebidae	1	0	0	0	0	0
BOLD:AAB5887	Erebidae	1	0	0	0	0	0
BOLD:AAB5894	Erebidae	1	0	0	0	0	0
BOLD:AAB5985	Erebidae	1	0	0	0	0	0
BOLD:AAB5986	Erebidae	1	0	0	0	0	0
BOLD:AAB5993	Erebidae	1	0	0	0	0	0
BOLD:AAB6002	Erebidae	1	0	0	0	0	0
BOLD:AAB6003	Erebidae	1	0	0	0	0	0
BOLD:AAB6101	Erebidae	1	0	0	0	0	0
BOLD:AAB6210	Erebidae	1	0	0	0	0	0
BOLD:AAB6251	Erebidae	1	0	0	0	0	0
BOLD:AAB6432	Erebidae	1	0	0	0	0	0
BOLD:AAB6567	Erebidae	1	0	0	0	0	0
BOLD:AAB6666	Erebidae	1	0	0	0	0	0
BOLD:AAB6883	Erebidae	1	0	0	0	0	0
BOLD:AAB6890	Erebidae	1	0	0	0	0	0
BOLD:AAB7092	Erebidae	1	0	0	0	0	0
BOLD:AAB7156	Erebidae	1	0	0	0	0	0
BOLD:AAB7158	Erebidae	1	0	0	0	0	0
BOLD:AAB7185	Erebidae	1	0	0	0	0	0
BOLD:AAB7241	Erebidae	1	0	0	0	0	0
BOLD:AAB7303	Erebidae	1	0	0	0	0	0
BOLD:AAB7304	Erebidae	1	0	0	0	0	0
BOLD:AAB7306	Erebidae	1	0	0	0	0	0
BOLD:AAB7437	Erebidae	1	0	0	0	0	0
BOLD:AAB7623	Erebidae	1	0	0	0	0	0
BOLD:AAB7659	Erebidae	1	0	0	0	0	0
BOLD:AAB7789	Erebidae	1	0	0	0	0	0
BOLD:AAB7941	Erebidae	1	0	0	0	0	0
BOLD:AAB7998	Erebidae	1	0	0	0	0	0
BOLD:AAB8282	Erebidae	1	0	0	0	0	0
BOLD:AAB8286	Erebidae	1	0	0	0	0	0
BOLD:AAB8293	Erebidae	1	0	0	0	0	0
BOLD:AAB8332	Erebidae	1	0	0	0	0	0
BOLD:AAB8349	Erebidae	1	0	0	0	0	0
BOLD:AAB8420	Erebidae	1	0	0	0	0	0
BOLD:AAB8421	Erebidae	1	0	0	0	0	0
BOLD:AAB8426	Erebidae	1	0	0	0	0	0
BOLD:AAB8451	Erebidae	1	0	0	0	0	0
BOLD:AAB8467	Erebidae	1	0	0	0	0	0
BOLD:AAB8468	Erebidae	1	0	0	0	0	0
BOLD:AAB8540	Erebidae	1	0	0	0	0	0
BOLD:AAB8628	Erebidae	1	0	0	0	0	0
BOLD:AAB8640	Erebidae	1	0	0	0	0	0
BOLD:AAB8831	Erebidae	1	0	0	0	0	0
BOLD:AAB8832	Erebidae	1	0	0	0	0	0
BOLD:AAB9017	Erebidae	1	0	0	0	0	0
BOLD:AAB9035	Erebidae	1	0	0	0	0	0
BOLD:AAB9250	Erebidae	1	0	0	0	0	0
BOLD:AAB9362	Erebidae	1	0	0	0	0	0
BOLD:AAB9363	Erebidae	1	0	0	0	0	0
BOLD:AAB9610	Erebidae	1	0	0	0	0	0
BOLD:AAB9734	Erebidae	1	0	0	0	0	0
BOLD:AAC0149	Erebidae	1	0	0	0	0	0
BOLD:AAC0229	Erebidae	1	0	0	0	0	0
BOLD:AAC0230	Erebidae	1	0	0	0	0	0
BOLD:AAC0281	Erebidae	1	0	0	0	0	0
BOLD:AAC0282	Erebidae	1	0	0	0	0	0
BOLD:AAC0499	Erebidae	1	0	0	0	0	0
BOLD:AAC0807	Erebidae	1	0	0	0	0	0
BOLD:AAC0879	Erebidae	1	0	0	0	0	0
BOLD:AAC0912	Erebidae	1	0	0	0	0	0
BOLD:AAC0949	Erebidae	1	0	0	0	0	0
BOLD:AAC1567	Erebidae	1	0	0	0	0	0
BOLD:AAC1716	Erebidae	1	0	0	0	0	0
BOLD:AAC1717	Erebidae	1	0	0	0	0	0
BOLD:AAC1739	Erebidae	1	0	0	0	0	0
BOLD:AAC1852	Erebidae	1	0	0	0	0	0
BOLD:AAC1870	Erebidae	1	0	0	0	0	0
BOLD:AAC1871	Erebidae	1	0	0	0	0	0
BOLD:AAC1902	Erebidae	1	0	0	0	0	0
BOLD:AAC2092	Erebidae	1	0	0	0	0	0
BOLD:AAC2146	Erebidae	1	0	0	0	0	0
BOLD:AAC2193	Erebidae	1	0	0	0	0	0
BOLD:AAC2303	Erebidae	1	0	0	0	0	0
BOLD:AAC2470	Erebidae	1	0	0	0	0	0
BOLD:AAC2502	Erebidae	1	0	0	0	0	0
BOLD:AAC2725	Erebidae	1	0	0	0	0	0
BOLD:AAC2978	Erebidae	1	0	0	0	0	0
BOLD:AAC2996	Erebidae	1	0	0	0	0	0
BOLD:AAC2997	Erebidae	1	0	0	0	0	0
BOLD:AAC3013	Erebidae	1	0	0	0	0	0
BOLD:AAC3067	Erebidae	1	0	0	0	0	0
BOLD:AAC3069	Erebidae	1	0	0	0	0	0
BOLD:AAC3111	Erebidae	1	0	0	0	0	0
BOLD:AAC3139	Erebidae	1	0	0	0	0	0
BOLD:AAC3308	Erebidae	1	0	0	0	0	0
BOLD:AAC3317	Erebidae	1	0	0	0	0	0
BOLD:AAC3318	Erebidae	1	0	0	0	0	0
BOLD:AAC3365	Erebidae	1	0	0	0	0	0
BOLD:AAC3373	Erebidae	1	0	0	0	0	0
BOLD:AAC3386	Erebidae	1	0	0	0	0	0
BOLD:AAC3480	Erebidae	1	0	0	0	0	0
BOLD:AAC3524	Erebidae	1	0	0	0	0	0
BOLD:AAC4231	Erebidae	1	0	0	0	0	0
BOLD:AAC4233	Erebidae	1	0	0	0	0	0
BOLD:AAC4253	Erebidae	1	0	0	0	0	0
BOLD:AAC4254	Erebidae	1	0	0	0	0	0
BOLD:AAC4255	Erebidae	1	0	0	0	0	0
BOLD:AAC4269	Erebidae	1	0	0	0	0	0
BOLD:AAC4270	Erebidae	1	0	0	0	0	0
BOLD:AAC4282	Erebidae	1	0	0	0	0	0
BOLD:AAC4468	Erebidae	1	0	0	0	0	0
BOLD:AAC4497	Erebidae	1	0	0	0	0	0
BOLD:AAC4678	Erebidae	1	0	0	0	0	0
BOLD:AAC4698	Erebidae	1	0	0	0	0	0
BOLD:AAC4717	Erebidae	1	0	0	0	0	0
BOLD:AAC4750	Erebidae	1	0	0	0	0	0
BOLD:AAC5248	Erebidae	1	0	0	0	0	0
BOLD:AAC5348	Erebidae	1	0	0	0	0	0
BOLD:AAC5684	Erebidae	1	0	0	0	0	0
BOLD:AAC5868	Erebidae	1	0	0	0	0	0
BOLD:AAC5999	Erebidae	1	0	0	0	0	0
BOLD:AAC6000	Erebidae	1	0	0	0	0	0
BOLD:AAC6075	Erebidae	1	0	0	0	0	0
BOLD:AAC6076	Erebidae	1	0	0	0	0	0
BOLD:AAC6354	Erebidae	1	0	0	0	0	0
BOLD:AAC6450	Erebidae	1	0	0	0	0	0
BOLD:AAC6526	Erebidae	1	0	0	0	0	0
BOLD:AAC6640	Erebidae	1	0	0	0	0	0
BOLD:AAC7139	Erebidae	1	0	0	0	0	0
BOLD:AAC7336	Erebidae	1	0	0	0	0	0
BOLD:AAC7419	Erebidae	1	0	0	0	0	0
BOLD:AAC7458	Erebidae	1	0	0	0	0	0
BOLD:AAC7639	Erebidae	1	0	0	0	0	0
BOLD:AAC7835	Erebidae	1	0	0	0	0	0
BOLD:AAC8148	Erebidae	1	0	0	0	0	0
BOLD:AAC8380	Erebidae	1	0	0	0	0	0
BOLD:AAC8389	Erebidae	1	0	0	0	0	0
BOLD:AAC8390	Erebidae	1	0	0	0	0	0
BOLD:AAC8394	Erebidae	1	0	0	0	0	0
BOLD:AAC8698	Erebidae	1	0	0	0	0	0
BOLD:AAC8911	Erebidae	1	0	0	0	0	0
BOLD:AAC9452	Erebidae	1	0	0	0	0	0
BOLD:AAC9570	Erebidae	1	0	0	0	0	0
BOLD:AAC9630	Erebidae	1	0	0	0	0	0
BOLD:AAC9733	Erebidae	1	0	0	0	0	0
BOLD:AAC9816	Erebidae	1	0	0	0	0	0
BOLD:AAC9851	Erebidae	1	0	0	0	0	0
BOLD:AAC9857	Erebidae	1	0	0	0	0	0
BOLD:AAD0059	Erebidae	1	0	0	0	0	0
BOLD:AAD0139	Erebidae	1	0	0	0	0	0
BOLD:AAD0142	Erebidae	1	0	0	0	0	0
BOLD:AAD0201	Erebidae	1	0	0	0	0	0
BOLD:AAD0348	Erebidae	1	0	0	0	0	0
BOLD:AAD0349	Erebidae	1	0	0	0	0	0
BOLD:AAD0396	Erebidae	1	0	0	0	0	0
BOLD:AAD1209	Erebidae	1	0	0	0	0	0
BOLD:AAD1230	Erebidae	1	0	0	0	0	0
BOLD:AAD1287	Erebidae	1	0	0	0	0	0
BOLD:AAD1288	Erebidae	1	0	0	0	0	0
BOLD:AAD1517	Erebidae	1	0	0	0	0	0
BOLD:AAD1597	Erebidae	1	0	0	0	0	0
BOLD:AAD1694	Erebidae	1	0	0	0	0	0
BOLD:AAD1755	Erebidae	1	0	0	0	0	0
BOLD:AAD2062	Erebidae	1	0	0	0	0	0
BOLD:AAD2256	Erebidae	1	0	0	0	0	0
BOLD:AAD2427	Erebidae	1	0	0	0	0	0
BOLD:AAD2635	Erebidae	1	0	0	0	0	0
BOLD:AAD2712	Erebidae	1	0	0	0	0	0
BOLD:AAD2982	Erebidae	1	0	0	0	0	0
BOLD:AAD3087	Erebidae	1	0	0	0	0	0
BOLD:AAD3094	Erebidae	1	0	0	0	0	0
BOLD:AAD3095	Erebidae	1	0	0	0	0	0
BOLD:AAD3234	Erebidae	1	0	0	0	0	0
BOLD:AAD3237	Erebidae	1	0	0	0	0	0
BOLD:AAD3446	Erebidae	1	0	0	0	0	0
BOLD:AAD3649	Erebidae	1	0	0	0	0	0
BOLD:AAD3663	Erebidae	1	0	0	0	0	0
BOLD:AAD3686	Erebidae	1	0	0	0	0	0
BOLD:AAD3904	Erebidae	1	0	0	0	0	0
BOLD:AAD3905	Erebidae	1	0	0	0	0	0
BOLD:AAD3910	Erebidae	1	0	0	0	0	0
BOLD:AAD3975	Erebidae	1	0	0	0	0	0
BOLD:AAD4059	Erebidae	1	0	0	0	0	0
BOLD:AAD4060	Erebidae	1	0	0	0	0	0
BOLD:AAD4222	Erebidae	1	0	0	0	0	0
BOLD:AAD4311	Erebidae	1	0	0	0	0	0
BOLD:AAD4517	Erebidae	1	0	0	0	0	0
BOLD:AAD4553	Erebidae	1	0	0	0	0	0
BOLD:AAD4775	Erebidae	1	0	0	0	0	0
BOLD:AAD4853	Erebidae	1	0	0	0	0	0
BOLD:AAD4876	Erebidae	1	0	0	0	0	0
BOLD:AAD5048	Erebidae	1	0	0	0	0	0
BOLD:AAD5206	Erebidae	1	0	0	0	0	0
BOLD:AAD5301	Erebidae	1	0	0	0	0	0
BOLD:AAD5697	Erebidae	1	0	0	0	0	0
BOLD:AAD5710	Erebidae	1	0	0	0	0	0
BOLD:AAD5856	Erebidae	1	0	0	0	0	0
BOLD:AAD6368	Erebidae	1	0	0	0	0	0
BOLD:AAD6507	Erebidae	1	0	0	0	0	0
BOLD:AAD6720	Erebidae	1	0	0	0	0	0
BOLD:AAD6919	Erebidae	1	0	0	0	0	0
BOLD:AAD6928	Erebidae	1	0	0	0	0	0
BOLD:AAD6965	Erebidae	1	0	0	0	0	0
BOLD:AAD7106	Erebidae	1	0	0	0	0	0
BOLD:AAD7218	Erebidae	1	0	0	0	0	0
BOLD:AAD7219	Erebidae	1	0	0	0	0	0
BOLD:AAD7220	Erebidae	1	0	0	0	0	0
BOLD:AAD8378	Erebidae	1	0	0	0	0	0
BOLD:AAD8729	Erebidae	1	0	0	0	0	0
BOLD:AAD8733	Erebidae	1	0	0	0	0	0
BOLD:AAD8945	Erebidae	1	0	0	0	0	0
BOLD:AAD9144	Erebidae	1	0	0	0	0	0
BOLD:AAD9319	Erebidae	1	0	0	0	0	0
BOLD:AAD9320	Erebidae	1	0	0	0	0	0
BOLD:AAD9555	Erebidae	1	0	0	0	0	0
BOLD:AAD9556	Erebidae	1	0	0	0	0	0
BOLD:AAD9681	Erebidae	1	0	0	0	0	0
BOLD:AAD9682	Erebidae	1	0	0	0	0	0
BOLD:AAD9712	Erebidae	1	0	0	0	0	0
BOLD:AAD9797	Erebidae	1	0	0	0	0	0
BOLD:AAE0184	Erebidae	1	0	0	0	0	0
BOLD:AAE0185	Erebidae	1	0	0	0	0	0
BOLD:AAE0283	Erebidae	1	0	0	0	0	0
BOLD:AAE0285	Erebidae	1	0	0	0	0	0
BOLD:AAE0308	Erebidae	1	0	0	0	0	0
BOLD:AAE0309	Erebidae	1	0	0	0	0	0
BOLD:AAE0324	Erebidae	1	0	0	0	0	0
BOLD:AAE0325	Erebidae	1	0	0	0	0	0
BOLD:AAE0446	Erebidae	1	0	0	0	0	0
BOLD:AAE0480	Erebidae	1	0	0	0	0	0
BOLD:AAE0528	Erebidae	1	0	0	0	0	0
BOLD:AAE0613	Erebidae	1	0	0	0	0	0
BOLD:AAE1159	Erebidae	1	0	0	0	0	0
BOLD:AAE1423	Erebidae	1	0	0	0	0	0
BOLD:AAE2719	Erebidae	1	0	0	0	0	0
BOLD:AAE2742	Erebidae	1	0	0	0	0	0
BOLD:AAE2937	Erebidae	1	0	0	0	0	0
BOLD:AAE3224	Erebidae	1	0	0	0	0	0
BOLD:AAE3358	Erebidae	1	0	0	0	0	0
BOLD:AAE3362	Erebidae	1	0	0	0	0	0
BOLD:AAE3399	Erebidae	1	0	0	0	0	0
BOLD:AAE3757	Erebidae	1	0	0	0	0	0
BOLD:AAE3940	Erebidae	1	0	0	0	0	0
BOLD:AAE4005	Erebidae	1	0	0	0	0	0
BOLD:AAE4082	Erebidae	1	0	0	0	0	0
BOLD:AAE4175	Erebidae	1	0	0	0	0	0
BOLD:AAE4192	Erebidae	1	0	0	0	0	0
BOLD:AAE4229	Erebidae	1	0	0	0	0	0
BOLD:AAE4236	Erebidae	1	0	0	0	0	0
BOLD:AAE4366	Erebidae	1	0	0	0	0	0
BOLD:AAE4372	Erebidae	1	0	0	0	0	0
BOLD:AAE4385	Erebidae	1	0	0	0	0	0
BOLD:AAE4419	Erebidae	1	0	0	0	0	0
BOLD:AAE4420	Erebidae	1	0	0	0	0	0
BOLD:AAE4437	Erebidae	1	0	0	0	0	0
BOLD:AAE4450	Erebidae	1	0	0	0	0	0
BOLD:AAE4656	Erebidae	1	0	0	0	0	0
BOLD:AAE4693	Erebidae	1	0	0	0	0	0
BOLD:AAE4732	Erebidae	1	0	0	0	0	0
BOLD:AAE4832	Erebidae	1	0	0	0	0	0
BOLD:AAE4850	Erebidae	1	0	0	0	0	0
BOLD:AAE5045	Erebidae	1	0	0	0	0	0
BOLD:AAE5275	Erebidae	1	0	0	0	0	0
BOLD:AAE5906	Erebidae	1	0	0	0	0	0
BOLD:AAE6099	Erebidae	1	0	0	0	0	0
BOLD:AAE6225	Erebidae	1	0	0	0	0	0
BOLD:AAE6265	Erebidae	1	0	0	0	0	0
BOLD:AAE6662	Erebidae	1	0	0	0	0	0
BOLD:AAE6832	Erebidae	1	0	0	0	0	0
BOLD:AAE7304	Erebidae	1	0	0	0	0	0
BOLD:AAE7340	Erebidae	1	0	0	0	0	0
BOLD:AAE7341	Erebidae	1	0	0	0	0	0
BOLD:AAE8011	Erebidae	1	0	0	0	0	0
BOLD:AAE8069	Erebidae	1	0	0	0	0	0
BOLD:AAE8103	Erebidae	1	0	0	0	0	0
BOLD:AAE8238	Erebidae	1	0	0	0	0	0
BOLD:AAE8517	Erebidae	1	0	0	0	0	0
BOLD:AAE8524	Erebidae	1	0	0	0	0	0
BOLD:AAE8635	Erebidae	1	0	0	0	0	0
BOLD:AAE8731	Erebidae	1	0	0	0	0	0
BOLD:AAE9170	Erebidae	1	0	0	0	0	0
BOLD:AAE9172	Erebidae	1	0	0	0	0	0
BOLD:AAE9293	Erebidae	1	0	0	0	0	0
BOLD:AAE9529	Erebidae	1	0	0	0	0	0
BOLD:AAE9541	Erebidae	1	0	0	0	0	0
BOLD:AAE9651	Erebidae	1	0	0	0	0	0
BOLD:AAE9652	Erebidae	1	0	0	0	0	0
BOLD:AAE9653	Erebidae	1	0	0	0	0	0
BOLD:AAE9998	Erebidae	1	0	0	0	0	0
BOLD:AAE9999	Erebidae	1	0	0	0	0	0
BOLD:AAF0315	Erebidae	1	0	0	0	0	0
BOLD:AAF1087	Erebidae	1	0	0	0	0	0
BOLD:AAF1159	Erebidae	1	0	0	0	0	0
BOLD:AAF1250	Erebidae	1	0	0	0	0	0
BOLD:AAF1339	Erebidae	1	0	0	0	0	0
BOLD:AAF1345	Erebidae	1	0	0	0	0	0
BOLD:AAF1986	Erebidae	1	0	0	0	0	0
BOLD:AAF2061	Erebidae	1	0	0	0	0	0
BOLD:AAF2522	Erebidae	1	0	0	0	0	0
BOLD:AAF2579	Erebidae	1	0	0	0	0	0
BOLD:AAF3752	Erebidae	1	0	0	0	0	0
BOLD:AAF3977	Erebidae	1	0	0	0	0	0
BOLD:AAF4076	Erebidae	1	0	0	0	0	0
BOLD:AAF5095	Erebidae	1	0	0	0	0	0
BOLD:AAF5142	Erebidae	1	0	0	0	0	0
BOLD:AAF5186	Erebidae	1	0	0	0	0	0
BOLD:AAF5365	Erebidae	1	0	0	0	0	0
BOLD:AAF5367	Erebidae	1	0	0	0	0	0
BOLD:AAF5396	Erebidae	1	0	0	0	0	0
BOLD:AAF6786	Erebidae	1	0	0	0	0	0
BOLD:AAF7314	Erebidae	1	0	0	0	0	0
BOLD:AAF7685	Erebidae	1	0	0	0	0	0
BOLD:AAF8322	Erebidae	1	0	0	0	0	0
BOLD:AAG5849	Erebidae	1	0	0	0	0	0
BOLD:AAG5975	Erebidae	1	0	0	0	0	0
BOLD:AAG5976	Erebidae	1	0	0	0	0	0
BOLD:AAG6219	Erebidae	1	0	0	0	0	0
BOLD:AAG6563	Erebidae	1	0	0	0	0	0
BOLD:AAH2606	Erebidae	1	0	0	0	0	0
BOLD:AAH2607	Erebidae	1	0	0	0	0	0
BOLD:AAH3004	Erebidae	1	0	0	0	0	0
BOLD:AAH3260	Erebidae	1	0	0	0	0	0
BOLD:AAH4762	Erebidae	1	0	0	0	0	0
BOLD:AAH4820	Erebidae	1	0	0	0	0	0
BOLD:AAH4869	Erebidae	1	0	0	0	0	0
BOLD:AAH4884	Erebidae	1	0	0	0	0	0
BOLD:AAH4893	Erebidae	1	0	0	0	0	0
BOLD:AAH4894	Erebidae	1	0	0	0	0	0
BOLD:AAH4921	Erebidae	1	0	0	0	0	0
BOLD:AAH5071	Erebidae	1	0	0	0	0	0
BOLD:AAH5260	Erebidae	1	0	0	0	0	0
BOLD:AAH5312	Erebidae	1	0	0	0	0	0
BOLD:AAH5313	Erebidae	1	0	0	0	0	0
BOLD:AAH5364	Erebidae	1	0	0	0	0	0
BOLD:AAH5420	Erebidae	1	0	0	0	0	0
BOLD:AAH5588	Erebidae	1	0	0	0	0	0
BOLD:AAH5648	Erebidae	1	0	0	0	0	0
BOLD:AAH5660	Erebidae	1	0	0	0	0	0
BOLD:AAH7694	Erebidae	1	0	0	0	0	0
BOLD:AAH8013	Erebidae	1	0	0	0	0	0
BOLD:AAH8241	Erebidae	1	0	0	0	0	0
BOLD:AAH8426	Erebidae	1	0	0	0	0	0
BOLD:AAH9380	Erebidae	1	0	0	0	0	0
BOLD:AAI0775	Erebidae	1	0	0	0	0	0
BOLD:AAI1181	Erebidae	1	0	0	0	0	0
BOLD:AAI1677	Erebidae	1	0	0	0	0	0
BOLD:AAI1855	Erebidae	1	0	0	0	0	0
BOLD:AAI1921	Erebidae	1	0	0	0	0	0
BOLD:AAI2234	Erebidae	1	0	0	0	0	0
BOLD:AAI2789	Erebidae	1	0	0	0	0	0
BOLD:AAI3786	Erebidae	1	0	0	0	0	0
BOLD:AAI3857	Erebidae	1	0	0	0	0	0
BOLD:AAI4654	Erebidae	1	0	0	0	0	0
BOLD:AAI4655	Erebidae	1	0	0	0	0	0
BOLD:AAI4900	Erebidae	1	0	0	0	0	0
BOLD:AAI4945	Erebidae	1	0	0	0	0	0
BOLD:AAI4946	Erebidae	1	0	0	0	0	0
BOLD:AAI4947	Erebidae	1	0	0	0	0	0
BOLD:AAI5466	Erebidae	1	0	0	0	0	0
BOLD:AAI5807	Erebidae	1	0	0	0	0	0
BOLD:AAI6101	Erebidae	1	0	0	0	0	0
BOLD:AAI6523	Erebidae	1	0	0	0	0	0
BOLD:AAI7365	Erebidae	1	0	0	0	0	0
BOLD:AAI8034	Erebidae	1	0	0	0	0	0
BOLD:AAI8205	Erebidae	1	0	0	0	0	0
BOLD:AAI8207	Erebidae	1	0	0	0	0	0
BOLD:AAI8821	Erebidae	1	0	0	0	0	0
BOLD:AAI9299	Erebidae	1	0	0	0	0	0
BOLD:AAI9695	Erebidae	1	0	0	0	0	0
BOLD:AAI9811	Erebidae	1	0	0	0	0	0
BOLD:AAJ0924	Erebidae	1	0	0	0	0	0
BOLD:AAJ0969	Erebidae	1	0	0	0	0	0
BOLD:AAJ1065	Erebidae	1	0	0	0	0	0
BOLD:AAJ1353	Erebidae	1	0	0	0	0	0
BOLD:AAJ1423	Erebidae	1	0	0	0	0	0
BOLD:AAJ1440	Erebidae	1	0	0	0	0	0
BOLD:AAJ2486	Erebidae	1	0	0	0	0	0
BOLD:AAJ2778	Erebidae	1	0	0	0	0	0
BOLD:AAJ4592	Erebidae	1	0	0	0	0	0
BOLD:AAJ4600	Erebidae	1	0	0	0	0	0
BOLD:AAJ6789	Erebidae	1	0	0	0	0	0
BOLD:AAJ8274	Erebidae	1	0	0	0	0	0
BOLD:AAJ8879	Erebidae	1	0	0	0	0	0
BOLD:AAJ9525	Erebidae	1	0	0	0	0	0
BOLD:AAK0141	Erebidae	1	0	0	0	0	0
BOLD:AAK1344	Erebidae	1	0	0	0	0	0
BOLD:AAK1914	Erebidae	1	0	0	0	0	0
BOLD:AAK3573	Erebidae	1	0	0	0	0	0
BOLD:AAK5884	Erebidae	1	0	0	0	0	0
BOLD:AAK6707	Erebidae	1	0	0	0	0	0
BOLD:AAK7653	Erebidae	1	0	0	0	0	0
BOLD:AAL1246	Erebidae	1	0	0	0	0	0
BOLD:AAL1267	Erebidae	1	0	0	0	0	0
BOLD:AAL1704	Erebidae	1	0	0	0	0	0
BOLD:AAL2268	Erebidae	1	0	0	0	0	0
BOLD:AAL2327	Erebidae	1	0	0	0	0	0
BOLD:AAL4668	Erebidae	1	0	0	0	0	0
BOLD:AAL6037	Erebidae	1	0	0	0	0	0
BOLD:AAL7185	Erebidae	1	0	0	0	0	0
BOLD:AAL8835	Erebidae	1	0	0	0	0	0
BOLD:AAM8591	Erebidae	1	0	0	0	0	0
BOLD:AAM8613	Erebidae	1	0	0	0	0	0
BOLD:AAM8626	Erebidae	1	0	0	0	0	0
BOLD:AAN6806	Erebidae	1	0	0	0	0	0
BOLD:AAN7482	Erebidae	1	0	0	0	0	0
BOLD:AAP5979	Erebidae	1	0	0	0	0	0
BOLD:AAP6002	Erebidae	1	0	0	0	0	0
BOLD:AAR4870	Erebidae	1	0	0	0	0	0
BOLD:AAT8892	Erebidae	1	0	0	0	0	0
BOLD:AAT9794	Erebidae	1	0	0	0	0	0
BOLD:AAU3567	Erebidae	1	0	0	0	0	0
BOLD:AAV2237	Erebidae	1	0	0	0	0	0
BOLD:AAV6583	Erebidae	1	0	0	0	0	0
BOLD:AAV6674	Erebidae	1	0	0	0	0	0
BOLD:AAV6822	Erebidae	1	0	0	0	0	0
BOLD:AAW1860	Erebidae	1	0	0	0	0	0
BOLD:AAW8993	Erebidae	1	0	0	0	0	0
BOLD:AAX1167	Erebidae	1	0	0	0	0	0
BOLD:AAX1801	Erebidae	1	0	0	0	0	0
BOLD:AAX1808	Erebidae	1	0	0	0	0	0
BOLD:AAX2010	Erebidae	1	0	0	0	0	0
BOLD:AAX5075	Erebidae	1	0	0	0	0	0
BOLD:AAX5505	Erebidae	1	0	0	0	0	0
BOLD:AAX6590	Erebidae	1	0	0	0	0	0
BOLD:AAX7058	Erebidae	1	0	0	0	0	0
BOLD:AAX7433	Erebidae	1	0	0	0	0	0
BOLD:AAX8877	Erebidae	1	0	0	0	0	0
BOLD:AAY2209	Erebidae	1	0	0	0	0	0
BOLD:AAY3011	Erebidae	1	0	0	0	0	0
BOLD:AAY4916	Erebidae	1	0	0	0	0	0
BOLD:AAY8846	Erebidae	1	0	0	0	0	0
BOLD:AAZ2819	Erebidae	1	0	0	0	0	0
BOLD:ABA1145	Erebidae	1	0	0	0	0	0
BOLD:ABA1152	Erebidae	1	0	0	0	0	0
BOLD:ABA2088	Erebidae	1	0	0	0	0	0
BOLD:ABA2376	Erebidae	1	0	0	0	0	0
BOLD:ABV5431	Erebidae	1	0	0	0	0	0
BOLD:ABW3021	Erebidae	1	0	0	0	0	0
BOLD:ABW6352	Erebidae	1	0	0	0	0	0
BOLD:ABX4983	Erebidae	1	0	0	0	0	0
BOLD:ABX5357	Erebidae	1	0	0	0	0	0
BOLD:ABX5381	Erebidae	1	0	0	0	0	0
BOLD:ABX5596	Erebidae	1	0	0	0	0	0
BOLD:ABX5604	Erebidae	1	0	0	0	0	0
BOLD:ABX5655	Erebidae	1	0	0	0	0	0
BOLD:ABX5768	Erebidae	1	0	0	0	0	0
BOLD:ABX6040	Erebidae	1	0	0	0	0	0
BOLD:ABX6126	Erebidae	1	0	0	0	0	0
BOLD:ABX6276	Erebidae	1	0	0	0	0	0
BOLD:ABX6316	Erebidae	1	0	0	0	0	0
BOLD:ABX6342	Erebidae	1	0	0	0	0	0
BOLD:ABX6605	Erebidae	1	0	0	0	0	0
BOLD:ABY3501	Erebidae	1	0	0	0	0	0
BOLD:ABY4243	Erebidae	1	0	0	0	0	0
BOLD:ABY4300	Erebidae	1	0	0	0	0	0
BOLD:ABY4367	Erebidae	1	0	0	0	0	0
BOLD:ABY4439	Erebidae	1	0	0	0	0	0
BOLD:ABY4587	Erebidae	1	0	0	0	0	0
BOLD:ABY4634	Erebidae	1	0	0	0	0	0
BOLD:ABY4706	Erebidae	1	0	0	0	0	0
BOLD:ABY4908	Erebidae	1	0	0	0	0	0
BOLD:ABY4980	Erebidae	1	0	0	0	0	0
BOLD:ABY4997	Erebidae	1	0	0	0	0	0
BOLD:ABY5771	Erebidae	1	0	0	0	0	0
BOLD:ABY6325	Erebidae	1	0	0	0	0	0
BOLD:ABY6396	Erebidae	1	0	0	0	0	0
BOLD:ABY6417	Erebidae	1	0	0	0	0	0
BOLD:ABY6795	Erebidae	1	0	0	0	0	0
BOLD:ABY6889	Erebidae	1	0	0	0	0	0
BOLD:ABY7017	Erebidae	1	0	0	0	0	0
BOLD:ABY7022	Erebidae	1	0	0	0	0	0
BOLD:ABY7044	Erebidae	1	0	0	0	0	0
BOLD:ABY7337	Erebidae	1	0	0	0	0	0
BOLD:ABY7377	Erebidae	1	0	0	0	0	0
BOLD:ABY7551	Erebidae	1	0	0	0	0	0
BOLD:ABY7952	Erebidae	1	0	0	0	0	0
BOLD:ABY8158	Erebidae	1	0	0	0	0	0
BOLD:ABY8159	Erebidae	1	0	0	0	0	0
BOLD:ABY8160	Erebidae	1	0	0	0	0	0
BOLD:ABY8300	Erebidae	1	0	0	0	0	0
BOLD:ABY8422	Erebidae	1	0	0	0	0	0
BOLD:ABY8653	Erebidae	1	0	0	0	0	0
BOLD:ABY8872	Erebidae	1	0	0	0	0	0
BOLD:ABY9095	Erebidae	1	0	0	0	0	0
BOLD:ABY9096	Erebidae	1	0	0	0	0	0
BOLD:ABY9282	Erebidae	1	0	0	0	0	0
BOLD:ABY9320	Erebidae	1	0	0	0	0	0
BOLD:ABY9321	Erebidae	1	0	0	0	0	0
BOLD:ABY9488	Erebidae	1	0	0	0	0	0
BOLD:ABY9489	Erebidae	1	0	0	0	0	0
BOLD:ABY9490	Erebidae	1	0	0	0	0	0
BOLD:ABY9634	Erebidae	1	0	0	0	0	0
BOLD:ABY9635	Erebidae	1	0	0	0	0	0
BOLD:ABY9872	Erebidae	1	0	0	0	0	0
BOLD:ABY9897	Erebidae	1	0	0	0	0	0
BOLD:ABZ0006	Erebidae	1	0	0	0	0	0
BOLD:ABZ0254	Erebidae	1	0	0	0	0	0
BOLD:ABZ0257	Erebidae	1	0	0	0	0	0
BOLD:ABZ0328	Erebidae	1	0	0	0	0	0
BOLD:ABZ0372	Erebidae	1	0	0	0	0	0
BOLD:ABZ0950	Erebidae	1	0	0	0	0	0
BOLD:ABZ1042	Erebidae	1	0	0	0	0	0
BOLD:ABZ1341	Erebidae	1	0	0	0	0	0
BOLD:ABZ1493	Erebidae	1	0	0	0	0	0
BOLD:ABZ1548	Erebidae	1	0	0	0	0	0
BOLD:ABZ1706	Erebidae	1	0	0	0	0	0
BOLD:ABZ1735	Erebidae	1	0	0	0	0	0
BOLD:ABZ1841	Erebidae	1	0	0	0	0	0
BOLD:ABZ1843	Erebidae	1	0	0	0	0	0
BOLD:ABZ1939	Erebidae	1	0	0	0	0	0
BOLD:ABZ1974	Erebidae	1	0	0	0	0	0
BOLD:ABZ2552	Erebidae	1	0	0	0	0	0
BOLD:ABZ2730	Erebidae	1	0	0	0	0	0
BOLD:ABZ2731	Erebidae	1	0	0	0	0	0
BOLD:ABZ2889	Erebidae	1	0	0	0	0	0
BOLD:ABZ2935	Erebidae	1	0	0	0	0	0
BOLD:ABZ3222	Erebidae	1	0	0	0	0	0
BOLD:ABZ3663	Erebidae	1	0	0	0	0	0
BOLD:ABZ3664	Erebidae	1	0	0	0	0	0
BOLD:ABZ3835	Erebidae	1	0	0	0	0	0
BOLD:ABZ3836	Erebidae	1	0	0	0	0	0
BOLD:ABZ3942	Erebidae	1	0	0	0	0	0
BOLD:ABZ4332	Erebidae	1	0	0	0	0	0
BOLD:ABZ4590	Erebidae	1	0	0	0	0	0
BOLD:ABZ4611	Erebidae	1	0	0	0	0	0
BOLD:ABZ4706	Erebidae	1	0	0	0	0	0
BOLD:ABZ4863	Erebidae	1	0	0	0	0	0
BOLD:ABZ4961	Erebidae	1	0	0	0	0	0
BOLD:ABZ5098	Erebidae	1	0	0	0	0	0
BOLD:ABZ5201	Erebidae	1	0	0	0	0	0
BOLD:ABZ5294	Erebidae	1	0	0	0	0	0
BOLD:ABZ5347	Erebidae	1	0	0	0	0	0
BOLD:ABZ5637	Erebidae	1	0	0	0	0	0
BOLD:ABZ5715	Erebidae	1	0	0	0	0	0
BOLD:ABZ5913	Erebidae	1	0	0	0	0	0
BOLD:ABZ6253	Erebidae	1	0	0	0	0	0
BOLD:ABZ6566	Erebidae	1	0	0	0	0	0
BOLD:ABZ6573	Erebidae	1	0	0	0	0	0
BOLD:ABZ6685	Erebidae	1	0	0	0	0	0
BOLD:ABZ6686	Erebidae	1	0	0	0	0	0
BOLD:ABZ6753	Erebidae	1	0	0	0	0	0
BOLD:ABZ6754	Erebidae	1	0	0	0	0	0
BOLD:ABZ6755	Erebidae	1	0	0	0	0	0
BOLD:ABZ6822	Erebidae	1	0	0	0	0	0
BOLD:ABZ7274	Erebidae	1	0	0	0	0	0
BOLD:ABZ7359	Erebidae	1	0	0	0	0	0
BOLD:ABZ7418	Erebidae	1	0	0	0	0	0
BOLD:ABZ7619	Erebidae	1	0	0	0	0	0
BOLD:ABZ7767	Erebidae	1	0	0	0	0	0
BOLD:ABZ8153	Erebidae	1	0	0	0	0	0
BOLD:ABZ8355	Erebidae	1	0	0	0	0	0
BOLD:ABZ9064	Erebidae	1	0	0	0	0	0
BOLD:ACA1687	Erebidae	1	0	0	0	0	0
BOLD:ACD3740	Erebidae	1	0	0	0	0	0
BOLD:ACD3830	Erebidae	1	0	0	0	0	0
BOLD:ACD8952	Erebidae	1	0	0	0	0	0
BOLD:ACD9041	Erebidae	1	0	0	0	0	0
BOLD:ACD9064	Erebidae	1	0	0	0	0	0
BOLD:ACD9081	Erebidae	1	0	0	0	0	0
BOLD:ACE2873	Erebidae	1	0	0	0	0	0
BOLD:ACE3003	Erebidae	1	0	0	0	0	0
BOLD:ACE3004	Erebidae	1	0	0	0	0	0
BOLD:ACE3005	Erebidae	1	0	0	0	0	0
BOLD:ACE3112	Erebidae	1	0	0	0	0	0
BOLD:ACE3204	Erebidae	1	0	0	0	0	0
BOLD:ACE3235	Erebidae	1	0	0	0	0	0
BOLD:ACE3472	Erebidae	1	0	0	0	0	0
BOLD:ACE3777	Erebidae	1	0	0	0	0	0
BOLD:ACE3896	Erebidae	1	0	0	0	0	0
BOLD:ACE4283	Erebidae	1	0	0	0	0	0
BOLD:ACE4285	Erebidae	1	0	0	0	0	0
BOLD:ACE4385	Erebidae	1	0	0	0	0	0
BOLD:ACE4543	Erebidae	1	0	0	0	0	0
BOLD:ACE4641	Erebidae	1	0	0	0	0	0
BOLD:ACE4707	Erebidae	1	0	0	0	0	0
BOLD:ACE4734	Erebidae	1	0	0	0	0	0
BOLD:ACE4739	Erebidae	1	0	0	0	0	0
BOLD:ACE4873	Erebidae	1	0	0	0	0	0
BOLD:ACE4888	Erebidae	1	0	0	0	0	0
BOLD:ACE5008	Erebidae	1	0	0	0	0	0
BOLD:ACE5009	Erebidae	1	0	0	0	0	0
BOLD:ACE5035	Erebidae	1	0	0	0	0	0
BOLD:ACE5534	Erebidae	1	0	0	0	0	0
BOLD:ACE5679	Erebidae	1	0	0	0	0	0
BOLD:ACE5957	Erebidae	1	0	0	0	0	0
BOLD:ACE6091	Erebidae	1	0	0	0	0	0
BOLD:ACE6422	Erebidae	1	0	0	0	0	0
BOLD:ACE6781	Erebidae	1	0	0	0	0	0
BOLD:ACE6782	Erebidae	1	0	0	0	0	0
BOLD:ACE6784	Erebidae	1	0	0	0	0	0
BOLD:ACE6786	Erebidae	1	0	0	0	0	0
BOLD:ACE6855	Erebidae	1	0	0	0	0	0
BOLD:ACE7219	Erebidae	1	0	0	0	0	0
BOLD:ACE7229	Erebidae	1	0	0	0	0	0
BOLD:ACE7230	Erebidae	1	0	0	0	0	0
BOLD:ACE7232	Erebidae	1	0	0	0	0	0
BOLD:ACE7277	Erebidae	1	0	0	0	0	0
BOLD:ACE7279	Erebidae	1	0	0	0	0	0
BOLD:ACE7289	Erebidae	1	0	0	0	0	0
BOLD:ACE7401	Erebidae	1	0	0	0	0	0
BOLD:ACE7468	Erebidae	1	0	0	0	0	0
BOLD:ACE7470	Erebidae	1	0	0	0	0	0
BOLD:ACE7494	Erebidae	1	0	0	0	0	0
BOLD:ACE7495	Erebidae	1	0	0	0	0	0
BOLD:ACE7664	Erebidae	1	0	0	0	0	0
BOLD:ACE7769	Erebidae	1	0	0	0	0	0
BOLD:ACE7853	Erebidae	1	0	0	0	0	0
BOLD:ACE8240	Erebidae	1	0	0	0	0	0
BOLD:ACE8288	Erebidae	1	0	0	0	0	0
BOLD:ACE8352	Erebidae	1	0	0	0	0	0
BOLD:ACE8372	Erebidae	1	0	0	0	0	0
BOLD:ACE8395	Erebidae	1	0	0	0	0	0
BOLD:ACE8396	Erebidae	1	0	0	0	0	0
BOLD:ACE8501	Erebidae	1	0	0	0	0	0
BOLD:ACE8521	Erebidae	1	0	0	0	0	0
BOLD:ACE8590	Erebidae	1	0	0	0	0	0
BOLD:ACE8667	Erebidae	1	0	0	0	0	0
BOLD:ACE8722	Erebidae	1	0	0	0	0	0
BOLD:ACE9243	Erebidae	1	0	0	0	0	0
BOLD:ACE9348	Erebidae	1	0	0	0	0	0
BOLD:ACE9390	Erebidae	1	0	0	0	0	0
BOLD:ACE9552	Erebidae	1	0	0	0	0	0
BOLD:ACE9553	Erebidae	1	0	0	0	0	0
BOLD:ACE9634	Erebidae	1	0	0	0	0	0
BOLD:ACE9636	Erebidae	1	0	0	0	0	0
BOLD:ACE9750	Erebidae	1	0	0	0	0	0
BOLD:ACE9970	Erebidae	1	0	0	0	0	0
BOLD:ACF0040	Erebidae	1	0	0	0	0	0
BOLD:ACF0234	Erebidae	1	0	0	0	0	0
BOLD:ACF0240	Erebidae	1	0	0	0	0	0
BOLD:ACF0359	Erebidae	1	0	0	0	0	0
BOLD:ACF0360	Erebidae	1	0	0	0	0	0
BOLD:ACF0361	Erebidae	1	0	0	0	0	0
BOLD:ACF0362	Erebidae	1	0	0	0	0	0
BOLD:ACF0624	Erebidae	1	0	0	0	0	0
BOLD:ACF0904	Erebidae	1	0	0	0	0	0
BOLD:ACF1032	Erebidae	1	0	0	0	0	0
BOLD:ACF1119	Erebidae	1	0	0	0	0	0
BOLD:ACF1163	Erebidae	1	0	0	0	0	0
BOLD:ACF1300	Erebidae	1	0	0	0	0	0
BOLD:ACF1301	Erebidae	1	0	0	0	0	0
BOLD:ACF1303	Erebidae	1	0	0	0	0	0
BOLD:ACF1306	Erebidae	1	0	0	0	0	0
BOLD:ACF1365	Erebidae	1	0	0	0	0	0
BOLD:ACF1497	Erebidae	1	0	0	0	0	0
BOLD:ACF1580	Erebidae	1	0	0	0	0	0
BOLD:ACF2141	Erebidae	1	0	0	0	0	0
BOLD:ACF2161	Erebidae	1	0	0	0	0	0
BOLD:ACF2162	Erebidae	1	0	0	0	0	0
BOLD:ACF2201	Erebidae	1	0	0	0	0	0
BOLD:ACF2320	Erebidae	1	0	0	0	0	0
BOLD:ACF2365	Erebidae	1	0	0	0	0	0
BOLD:ACF2433	Erebidae	1	0	0	0	0	0
BOLD:ACF2450	Erebidae	1	0	0	0	0	0
BOLD:ACF2562	Erebidae	1	0	0	0	0	0
BOLD:ACF2882	Erebidae	1	0	0	0	0	0
BOLD:ACF2921	Erebidae	1	0	0	0	0	0
BOLD:ACF3388	Erebidae	1	0	0	0	0	0
BOLD:ACF3441	Erebidae	1	0	0	0	0	0
BOLD:ACF3586	Erebidae	1	0	0	0	0	0
BOLD:ACF3661	Erebidae	1	0	0	0	0	0
BOLD:ACF3662	Erebidae	1	0	0	0	0	0
BOLD:ACF3663	Erebidae	1	0	0	0	0	0
BOLD:ACF3664	Erebidae	1	0	0	0	0	0
BOLD:ACF3696	Erebidae	1	0	0	0	0	0
BOLD:ACF3777	Erebidae	1	0	0	0	0	0
BOLD:ACF3893	Erebidae	1	0	0	0	0	0
BOLD:ACF4087	Erebidae	1	0	0	0	0	0
BOLD:ACF4191	Erebidae	1	0	0	0	0	0
BOLD:ACF4237	Erebidae	1	0	0	0	0	0
BOLD:ACF4357	Erebidae	1	0	0	0	0	0
BOLD:ACF4451	Erebidae	1	0	0	0	0	0
BOLD:ACF4452	Erebidae	1	0	0	0	0	0
BOLD:ACF4453	Erebidae	1	0	0	0	0	0
BOLD:ACF4777	Erebidae	1	0	0	0	0	0
BOLD:ACF4808	Erebidae	1	0	0	0	0	0
BOLD:ACF4833	Erebidae	1	0	0	0	0	0
BOLD:ACF4863	Erebidae	1	0	0	0	0	0
BOLD:ACF4864	Erebidae	1	0	0	0	0	0
BOLD:ACF5113	Erebidae	1	0	0	0	0	0
BOLD:ACF5141	Erebidae	1	0	0	0	0	0
BOLD:ACF5142	Erebidae	1	0	0	0	0	0
BOLD:ACF5273	Erebidae	1	0	0	0	0	0
BOLD:ACF5274	Erebidae	1	0	0	0	0	0
BOLD:ACF5275	Erebidae	1	0	0	0	0	0
BOLD:ACF5308	Erebidae	1	0	0	0	0	0
BOLD:ACF5316	Erebidae	1	0	0	0	0	0
BOLD:ACF5320	Erebidae	1	0	0	0	0	0
BOLD:ACF5586	Erebidae	1	0	0	0	0	0
BOLD:ACG1066	Erebidae	1	0	0	0	0	0
BOLD:ACG7387	Erebidae	1	0	0	0	0	0
BOLD:ACH2253	Erebidae	1	0	0	0	0	0
BOLD:ACI5170	Erebidae	1	0	0	0	0	0
BOLD:ACI8955	Erebidae	1	0	0	0	0	0
BOLD:ACI9057	Erebidae	1	0	0	0	0	0
BOLD:ACI9202	Erebidae	1	0	0	0	0	0
BOLD:ACJ0830	Erebidae	1	0	0	0	0	0
BOLD:ACJ6470	Erebidae	1	0	0	0	0	0
BOLD:ACJ8290	Erebidae	1	0	0	0	0	0
BOLD:ACJ8972	Erebidae	1	0	0	0	0	0
BOLD:ACK5628	Erebidae	1	0	0	0	0	0
BOLD:ACK9007	Erebidae	1	0	0	0	0	0
BOLD:ACK9172	Erebidae	1	0	0	0	0	0
BOLD:ACM3960	Erebidae	1	0	0	0	0	0
BOLD:ACM3987	Erebidae	1	0	0	0	0	0
BOLD:ACM4001	Erebidae	1	0	0	0	0	0
BOLD:ACM4177	Erebidae	1	0	0	0	0	0
BOLD:ACM4203	Erebidae	1	0	0	0	0	0
BOLD:ACM4226	Erebidae	1	0	0	0	0	0
BOLD:ACM4247	Erebidae	1	0	0	0	0	0
BOLD:ACM4430	Erebidae	1	0	0	0	0	0
BOLD:ACM4476	Erebidae	1	0	0	0	0	0
BOLD:ACM4477	Erebidae	1	0	0	0	0	0
BOLD:ACM4565	Erebidae	1	0	0	0	0	0
BOLD:ACM4624	Erebidae	1	0	0	0	0	0
BOLD:ACN6475	Erebidae	1	0	0	0	0	0
BOLD:ACN6763	Erebidae	1	0	0	0	0	0
BOLD:ACN8475	Erebidae	1	0	0	0	0	0
BOLD:ACN8512	Erebidae	1	0	0	0	0	0
BOLD:ACN8603	Erebidae	1	0	0	0	0	0
BOLD:ACN8965	Erebidae	1	0	0	0	0	0
BOLD:ACO0761	Erebidae	1	0	0	0	0	0
BOLD:ACO1373	Erebidae	1	0	0	0	0	0
BOLD:ACP3165	Erebidae	1	0	0	0	0	0
BOLD:ACP3799	Erebidae	1	0	0	0	0	0
BOLD:ACP4536	Erebidae	1	0	0	0	0	0
BOLD:ACP4940	Erebidae	1	0	0	0	0	0
BOLD:ACP5069	Erebidae	1	0	0	0	0	0
BOLD:ACP5235	Erebidae	1	0	0	0	0	0
BOLD:ACQ3669	Erebidae	1	0	0	0	0	0
BOLD:ACQ7295	Erebidae	1	0	0	0	0	0
BOLD:ACR3453	Erebidae	1	0	0	0	0	0
BOLD:ACR3578	Erebidae	1	0	0	0	0	0
BOLD:ACR7461	Erebidae	1	0	0	0	0	0
BOLD:ACR9123	Erebidae	1	0	0	0	0	0
BOLD:ACR9131	Erebidae	1	0	0	0	0	0
BOLD:ACX3309	Erebidae	1	0	0	0	0	0
BOLD:ACX4832	Erebidae	1	0	0	0	0	0
BOLD:ACY0830	Erebidae	1	0	0	0	0	0
BOLD:ADB1101	Erebidae	1	0	0	0	0	0
BOLD:ADB2769	Erebidae	1	0	0	0	0	0
BOLD:AAA8923	Euteliidae	1	0	0	0	0	0
BOLD:AAB2360	Euteliidae	1	0	0	0	0	0
BOLD:AAC0554	Euteliidae	1	0	0	0	0	0
BOLD:AAC1347	Euteliidae	1	0	0	0	0	0
BOLD:AAC3607	Euteliidae	1	0	0	0	0	0
BOLD:AAC3609	Euteliidae	1	0	0	0	0	0
BOLD:AAD5218	Euteliidae	1	0	0	0	0	0
BOLD:AAH5269	Euteliidae	1	0	0	0	0	0
BOLD:AAI1616	Euteliidae	1	0	0	0	0	0
BOLD:ABY7093	Euteliidae	1	0	0	0	0	0
BOLD:ACD3759	Euteliidae	1	0	0	0	0	0
BOLD:ACF5334	Euteliidae	1	0	0	0	0	0
BOLD:ACK1398	Euteliidae	1	0	0	0	0	0
BOLD:AAA0716	Noctuidae	1	0	0	0	0	0
BOLD:AAA1264	Noctuidae	1	0	0	0	0	0
BOLD:AAA1521	Noctuidae	1	0	0	0	0	0
BOLD:AAA1629	Noctuidae	1	0	0	0	0	0
BOLD:AAA2220	Noctuidae	1	0	0	0	0	0
BOLD:AAA2221	Noctuidae	1	0	0	0	0	0
BOLD:AAA2273	Noctuidae	1	0	0	0	0	0
BOLD:AAA2331	Noctuidae	1	0	0	0	0	0
BOLD:AAA2370	Noctuidae	1	0	0	0	0	0
BOLD:AAA2411	Noctuidae	1	0	0	0	0	0
BOLD:AAA2482	Noctuidae	1	0	0	0	0	0
BOLD:AAA2483	Noctuidae	1	0	0	0	0	0
BOLD:AAA2590	Noctuidae	1	0	0	0	0	0
BOLD:AAA2596	Noctuidae	1	0	0	0	0	0
BOLD:AAA2634	Noctuidae	1	0	0	0	0	0
BOLD:AAA2636	Noctuidae	1	0	0	0	0	0
BOLD:AAA2707	Noctuidae	1	0	0	0	0	0
BOLD:AAA2802	Noctuidae	1	0	0	0	0	0
BOLD:AAA2815	Noctuidae	1	0	0	0	0	0
BOLD:AAA2865	Noctuidae	1	0	0	0	0	0
BOLD:AAA2948	Noctuidae	1	0	0	0	0	0
BOLD:AAA3073	Noctuidae	1	0	0	0	0	0
BOLD:AAA3150	Noctuidae	1	0	0	0	0	0
BOLD:AAA3351	Noctuidae	1	0	0	0	0	0
BOLD:AAA3352	Noctuidae	1	0	0	0	0	0
BOLD:AAA3364	Noctuidae	1	0	0	0	0	0
BOLD:AAA3385	Noctuidae	1	0	0	0	0	0
BOLD:AAA3454	Noctuidae	1	0	0	0	0	0
BOLD:AAA3756	Noctuidae	1	0	0	0	0	0
BOLD:AAA3812	Noctuidae	1	0	0	0	0	0
BOLD:AAA3813	Noctuidae	1	0	0	0	0	0
BOLD:AAA3836	Noctuidae	1	0	0	0	0	0
BOLD:AAA3867	Noctuidae	1	0	0	0	0	0
BOLD:AAA3949	Noctuidae	1	0	0	0	0	0
BOLD:AAA3990	Noctuidae	1	0	0	0	0	0
BOLD:AAA4051	Noctuidae	1	0	0	0	0	0
BOLD:AAA4058	Noctuidae	1	0	0	0	0	0
BOLD:AAA4097	Noctuidae	1	0	0	0	0	0
BOLD:AAA4098	Noctuidae	1	0	0	0	0	0
BOLD:AAA4128	Noctuidae	1	0	0	0	0	0
BOLD:AAA4141	Noctuidae	1	0	0	0	0	0
BOLD:AAA4201	Noctuidae	1	0	0	0	0	0
BOLD:AAA4259	Noctuidae	1	0	0	0	0	0
BOLD:AAA4280	Noctuidae	1	0	0	0	0	0
BOLD:AAA4307	Noctuidae	1	0	0	0	0	0
BOLD:AAA4309	Noctuidae	1	0	0	0	0	0
BOLD:AAA4393	Noctuidae	1	0	0	0	0	0
BOLD:AAA4426	Noctuidae	1	0	0	0	0	0
BOLD:AAA4464	Noctuidae	1	0	0	0	0	0
BOLD:AAA4468	Noctuidae	1	0	0	0	0	0
BOLD:AAA4742	Noctuidae	1	0	0	0	0	0
BOLD:AAA4745	Noctuidae	1	0	0	0	0	0
BOLD:AAA4972	Noctuidae	1	0	0	0	0	0
BOLD:AAA5081	Noctuidae	1	0	0	0	0	0
BOLD:AAA5139	Noctuidae	1	0	0	0	0	0
BOLD:AAA5195	Noctuidae	1	0	0	0	0	0
BOLD:AAA5200	Noctuidae	1	0	0	0	0	0
BOLD:AAA5202	Noctuidae	1	0	0	0	0	0
BOLD:AAA5394	Noctuidae	1	0	0	0	0	0
BOLD:AAA5423	Noctuidae	1	0	0	0	0	0
BOLD:AAA5449	Noctuidae	1	0	0	0	0	0
BOLD:AAA5599	Noctuidae	1	0	0	0	0	0
BOLD:AAA5639	Noctuidae	1	0	0	0	0	0
BOLD:AAA5642	Noctuidae	1	0	0	0	0	0
BOLD:AAA5658	Noctuidae	1	0	0	0	0	0
BOLD:AAA5659	Noctuidae	1	0	0	0	0	0
BOLD:AAA5797	Noctuidae	1	0	0	0	0	0
BOLD:AAA5860	Noctuidae	1	0	0	0	0	0
BOLD:AAA5962	Noctuidae	1	0	0	0	0	0
BOLD:AAA5964	Noctuidae	1	0	0	0	0	0
BOLD:AAA5965	Noctuidae	1	0	0	0	0	0
BOLD:AAA6002	Noctuidae	1	0	0	0	0	0
BOLD:AAA6038	Noctuidae	1	0	0	0	0	0
BOLD:AAA6056	Noctuidae	1	0	0	0	0	0
BOLD:AAA6057	Noctuidae	1	0	0	0	0	0
BOLD:AAA6058	Noctuidae	1	0	0	0	0	0
BOLD:AAA6122	Noctuidae	1	0	0	0	0	0
BOLD:AAA6217	Noctuidae	1	0	0	0	0	0
BOLD:AAA6268	Noctuidae	1	0	0	0	0	0
BOLD:AAA6337	Noctuidae	1	0	0	0	0	0
BOLD:AAA6359	Noctuidae	1	0	0	0	0	0
BOLD:AAA6394	Noctuidae	1	0	0	0	0	0
BOLD:AAA6405	Noctuidae	1	0	0	0	0	0
BOLD:AAA6561	Noctuidae	1	0	0	0	0	0
BOLD:AAA6619	Noctuidae	1	0	0	0	0	0
BOLD:AAA6646	Noctuidae	1	0	0	0	0	0
BOLD:AAA6652	Noctuidae	1	0	0	0	0	0
BOLD:AAA6683	Noctuidae	1	0	0	0	0	0
BOLD:AAA6697	Noctuidae	1	0	0	0	0	0
BOLD:AAA6777	Noctuidae	1	0	0	0	0	0
BOLD:AAA6881	Noctuidae	1	0	0	0	0	0
BOLD:AAA6913	Noctuidae	1	0	0	0	0	0
BOLD:AAA6924	Noctuidae	1	0	0	0	0	0
BOLD:AAA7102	Noctuidae	1	0	0	0	0	0
BOLD:AAA7111	Noctuidae	1	0	0	0	0	0
BOLD:AAA7113	Noctuidae	1	0	0	0	0	0
BOLD:AAA7114	Noctuidae	1	0	0	0	0	0
BOLD:AAA7117	Noctuidae	1	0	0	0	0	0
BOLD:AAA7126	Noctuidae	1	0	0	0	0	0
BOLD:AAA7130	Noctuidae	1	0	0	0	0	0
BOLD:AAA7134	Noctuidae	1	0	0	0	0	0
BOLD:AAA7135	Noctuidae	1	0	0	0	0	0
BOLD:AAA7136	Noctuidae	1	0	0	0	0	0
BOLD:AAA7137	Noctuidae	1	0	0	0	0	0
BOLD:AAA7222	Noctuidae	1	0	0	0	0	0
BOLD:AAA7228	Noctuidae	1	0	0	0	0	0
BOLD:AAA7346	Noctuidae	1	0	0	0	0	0
BOLD:AAA7373	Noctuidae	1	0	0	0	0	0
BOLD:AAA7455	Noctuidae	1	0	0	0	0	0
BOLD:AAA7688	Noctuidae	1	0	0	0	0	0
BOLD:AAA7700	Noctuidae	1	0	0	0	0	0
BOLD:AAA7955	Noctuidae	1	0	0	0	0	0
BOLD:AAA8064	Noctuidae	1	0	0	0	0	0
BOLD:AAA8091	Noctuidae	1	0	0	0	0	0
BOLD:AAA8108	Noctuidae	1	0	0	0	0	0
BOLD:AAA8151	Noctuidae	1	0	0	0	0	0
BOLD:AAA8152	Noctuidae	1	0	0	0	0	0
BOLD:AAA8200	Noctuidae	1	0	0	0	0	0
BOLD:AAA8249	Noctuidae	1	0	0	0	0	0
BOLD:AAA8275	Noctuidae	1	0	0	0	0	0
BOLD:AAA8279	Noctuidae	1	0	0	0	0	0
BOLD:AAA8313	Noctuidae	1	0	0	0	0	0
BOLD:AAA8374	Noctuidae	1	0	0	0	0	0
BOLD:AAA8386	Noctuidae	1	0	0	0	0	0
BOLD:AAA8525	Noctuidae	1	0	0	0	0	0
BOLD:AAA8562	Noctuidae	1	0	0	0	0	0
BOLD:AAA8639	Noctuidae	1	0	0	0	0	0
BOLD:AAA8650	Noctuidae	1	0	0	0	0	0
BOLD:AAA8701	Noctuidae	1	0	0	0	0	0
BOLD:AAA8729	Noctuidae	1	0	0	0	0	0
BOLD:AAA8739	Noctuidae	1	0	0	0	0	0
BOLD:AAA8795	Noctuidae	1	0	0	0	0	0
BOLD:AAA8885	Noctuidae	1	0	0	0	0	0
BOLD:AAA8978	Noctuidae	1	0	0	0	0	0
BOLD:AAA8980	Noctuidae	1	0	0	0	0	0
BOLD:AAA9019	Noctuidae	1	0	0	0	0	0
BOLD:AAA9136	Noctuidae	1	0	0	0	0	0
BOLD:AAA9166	Noctuidae	1	0	0	0	0	0
BOLD:AAA9267	Noctuidae	1	0	0	0	0	0
BOLD:AAA9304	Noctuidae	1	0	0	0	0	0
BOLD:AAA9525	Noctuidae	1	0	0	0	0	0
BOLD:AAA9541	Noctuidae	1	0	0	0	0	0
BOLD:AAA9583	Noctuidae	1	0	0	0	0	0
BOLD:AAA9607	Noctuidae	1	0	0	0	0	0
BOLD:AAA9614	Noctuidae	1	0	0	0	0	0
BOLD:AAA9615	Noctuidae	1	0	0	0	0	0
BOLD:AAA9672	Noctuidae	1	0	0	0	0	0
BOLD:AAA9921	Noctuidae	1	0	0	0	0	0
BOLD:AAA9949	Noctuidae	1	0	0	0	0	0
BOLD:AAA9985	Noctuidae	1	0	0	0	0	0
BOLD:AAB0038	Noctuidae	1	0	0	0	0	0
BOLD:AAB0068	Noctuidae	1	0	0	0	0	0
BOLD:AAB0107	Noctuidae	1	0	0	0	0	0
BOLD:AAB0117	Noctuidae	1	0	0	0	0	0
BOLD:AAB0245	Noctuidae	1	0	0	0	0	0
BOLD:AAB0275	Noctuidae	1	0	0	0	0	0
BOLD:AAB0331	Noctuidae	1	0	0	0	0	0
BOLD:AAB0357	Noctuidae	1	0	0	0	0	0
BOLD:AAB0434	Noctuidae	1	0	0	0	0	0
BOLD:AAB0456	Noctuidae	1	0	0	0	0	0
BOLD:AAB0562	Noctuidae	1	0	0	0	0	0
BOLD:AAB0661	Noctuidae	1	0	0	0	0	0
BOLD:AAB0747	Noctuidae	1	0	0	0	0	0
BOLD:AAB0752	Noctuidae	1	0	0	0	0	0
BOLD:AAB0756	Noctuidae	1	0	0	0	0	0
BOLD:AAB0758	Noctuidae	1	0	0	0	0	0
BOLD:AAB0781	Noctuidae	1	0	0	0	0	0
BOLD:AAB0826	Noctuidae	1	0	0	0	0	0
BOLD:AAB0829	Noctuidae	1	0	0	0	0	0
BOLD:AAB0866	Noctuidae	1	0	0	0	0	0
BOLD:AAB0867	Noctuidae	1	0	0	0	0	0
BOLD:AAB0874	Noctuidae	1	0	0	0	0	0
BOLD:AAB0880	Noctuidae	1	0	0	0	0	0
BOLD:AAB0891	Noctuidae	1	0	0	0	0	0
BOLD:AAB0902	Noctuidae	1	0	0	0	0	0
BOLD:AAB0925	Noctuidae	1	0	0	0	0	0
BOLD:AAB1024	Noctuidae	1	0	0	0	0	0
BOLD:AAB1044	Noctuidae	1	0	0	0	0	0
BOLD:AAB1070	Noctuidae	1	0	0	0	0	0
BOLD:AAB1084	Noctuidae	1	0	0	0	0	0
BOLD:AAB1100	Noctuidae	1	0	0	0	0	0
BOLD:AAB1122	Noctuidae	1	0	0	0	0	0
BOLD:AAB1221	Noctuidae	1	0	0	0	0	0
BOLD:AAB1458	Noctuidae	1	0	0	0	0	0
BOLD:AAB1504	Noctuidae	1	0	0	0	0	0
BOLD:AAB1581	Noctuidae	1	0	0	0	0	0
BOLD:AAB1670	Noctuidae	1	0	0	0	0	0
BOLD:AAB1674	Noctuidae	1	0	0	0	0	0
BOLD:AAB1675	Noctuidae	1	0	0	0	0	0
BOLD:AAB1769	Noctuidae	1	0	0	0	0	0
BOLD:AAB1776	Noctuidae	1	0	0	0	0	0
BOLD:AAB1790	Noctuidae	1	0	0	0	0	0
BOLD:AAB1913	Noctuidae	1	0	0	0	0	0
BOLD:AAB2063	Noctuidae	1	0	0	0	0	0
BOLD:AAB2064	Noctuidae	1	0	0	0	0	0
BOLD:AAB2071	Noctuidae	1	0	0	0	0	0
BOLD:AAB2073	Noctuidae	1	0	0	0	0	0
BOLD:AAB2084	Noctuidae	1	0	0	0	0	0
BOLD:AAB2229	Noctuidae	1	0	0	0	0	0
BOLD:AAB2242	Noctuidae	1	0	0	0	0	0
BOLD:AAB2265	Noctuidae	1	0	0	0	0	0
BOLD:AAB2383	Noctuidae	1	0	0	0	0	0
BOLD:AAB2458	Noctuidae	1	0	0	0	0	0
BOLD:AAB2628	Noctuidae	1	0	0	0	0	0
BOLD:AAB2661	Noctuidae	1	0	0	0	0	0
BOLD:AAB2662	Noctuidae	1	0	0	0	0	0
BOLD:AAB2732	Noctuidae	1	0	0	0	0	0
BOLD:AAB2880	Noctuidae	1	0	0	0	0	0
BOLD:AAB2881	Noctuidae	1	0	0	0	0	0
BOLD:AAB2883	Noctuidae	1	0	0	0	0	0
BOLD:AAB2890	Noctuidae	1	0	0	0	0	0
BOLD:AAB2916	Noctuidae	1	0	0	0	0	0
BOLD:AAB2919	Noctuidae	1	0	0	0	0	0
BOLD:AAB2958	Noctuidae	1	0	0	0	0	0
BOLD:AAB3022	Noctuidae	1	0	0	0	0	0
BOLD:AAB3074	Noctuidae	1	0	0	0	0	0
BOLD:AAB3076	Noctuidae	1	0	0	0	0	0
BOLD:AAB3137	Noctuidae	1	0	0	0	0	0
BOLD:AAB3171	Noctuidae	1	0	0	0	0	0
BOLD:AAB3241	Noctuidae	1	0	0	0	0	0
BOLD:AAB3280	Noctuidae	1	0	0	0	0	0
BOLD:AAB3303	Noctuidae	1	0	0	0	0	0
BOLD:AAB3336	Noctuidae	1	0	0	0	0	0
BOLD:AAB3386	Noctuidae	1	0	0	0	0	0
BOLD:AAB3399	Noctuidae	1	0	0	0	0	0
BOLD:AAB3481	Noctuidae	1	0	0	0	0	0
BOLD:AAB3483	Noctuidae	1	0	0	0	0	0
BOLD:AAB3593	Noctuidae	1	0	0	0	0	0
BOLD:AAB3594	Noctuidae	1	0	0	0	0	0
BOLD:AAB3665	Noctuidae	1	0	0	0	0	0
BOLD:AAB3666	Noctuidae	1	0	0	0	0	0
BOLD:AAB3686	Noctuidae	1	0	0	0	0	0
BOLD:AAB3715	Noctuidae	1	0	0	0	0	0
BOLD:AAB3726	Noctuidae	1	0	0	0	0	0
BOLD:AAB3769	Noctuidae	1	0	0	0	0	0
BOLD:AAB3866	Noctuidae	1	0	0	0	0	0
BOLD:AAB4023	Noctuidae	1	0	0	0	0	0
BOLD:AAB4054	Noctuidae	1	0	0	0	0	0
BOLD:AAB4093	Noctuidae	1	0	0	0	0	0
BOLD:AAB4182	Noctuidae	1	0	0	0	0	0
BOLD:AAB4198	Noctuidae	1	0	0	0	0	0
BOLD:AAB4199	Noctuidae	1	0	0	0	0	0
BOLD:AAB4212	Noctuidae	1	0	0	0	0	0
BOLD:AAB4249	Noctuidae	1	0	0	0	0	0
BOLD:AAB4289	Noctuidae	1	0	0	0	0	0
BOLD:AAB4299	Noctuidae	1	0	0	0	0	0
BOLD:AAB4314	Noctuidae	1	0	0	0	0	0
BOLD:AAB4373	Noctuidae	1	0	0	0	0	0
BOLD:AAB4374	Noctuidae	1	0	0	0	0	0
BOLD:AAB4375	Noctuidae	1	0	0	0	0	0
BOLD:AAB4376	Noctuidae	1	0	0	0	0	0
BOLD:AAB4377	Noctuidae	1	0	0	0	0	0
BOLD:AAB4378	Noctuidae	1	0	0	0	0	0
BOLD:AAB4379	Noctuidae	1	0	0	0	0	0
BOLD:AAB4380	Noctuidae	1	0	0	0	0	0
BOLD:AAB4381	Noctuidae	1	0	0	0	0	0
BOLD:AAB4382	Noctuidae	1	0	0	0	0	0
BOLD:AAB4640	Noctuidae	1	0	0	0	0	0
BOLD:AAB4652	Noctuidae	1	0	0	0	0	0
BOLD:AAB4695	Noctuidae	1	0	0	0	0	0
BOLD:AAB4820	Noctuidae	1	0	0	0	0	0
BOLD:AAB4861	Noctuidae	1	0	0	0	0	0
BOLD:AAB5015	Noctuidae	1	0	0	0	0	0
BOLD:AAB5164	Noctuidae	1	0	0	0	0	0
BOLD:AAB5195	Noctuidae	1	0	0	0	0	0
BOLD:AAB5240	Noctuidae	1	0	0	0	0	0
BOLD:AAB5260	Noctuidae	1	0	0	0	0	0
BOLD:AAB5821	Noctuidae	1	0	0	0	0	0
BOLD:AAB5863	Noctuidae	1	0	0	0	0	0
BOLD:AAB5917	Noctuidae	1	0	0	0	0	0
BOLD:AAB5969	Noctuidae	1	0	0	0	0	0
BOLD:AAB5984	Noctuidae	1	0	0	0	0	0
BOLD:AAB5995	Noctuidae	1	0	0	0	0	0
BOLD:AAB6018	Noctuidae	1	0	0	0	0	0
BOLD:AAB6095	Noctuidae	1	0	0	0	0	0
BOLD:AAB6117	Noctuidae	1	0	0	0	0	0
BOLD:AAB6137	Noctuidae	1	0	0	0	0	0
BOLD:AAB6174	Noctuidae	1	0	0	0	0	0
BOLD:AAB6246	Noctuidae	1	0	0	0	0	0
BOLD:AAB6376	Noctuidae	1	0	0	0	0	0
BOLD:AAB6384	Noctuidae	1	0	0	0	0	0
BOLD:AAB6427	Noctuidae	1	0	0	0	0	0
BOLD:AAB6428	Noctuidae	1	0	0	0	0	0
BOLD:AAB6430	Noctuidae	1	0	0	0	0	0
BOLD:AAB6503	Noctuidae	1	0	0	0	0	0
BOLD:AAB6600	Noctuidae	1	0	0	0	0	0
BOLD:AAB6755	Noctuidae	1	0	0	0	0	0
BOLD:AAB6844	Noctuidae	1	0	0	0	0	0
BOLD:AAB6888	Noctuidae	1	0	0	0	0	0
BOLD:AAB6889	Noctuidae	1	0	0	0	0	0
BOLD:AAB6897	Noctuidae	1	0	0	0	0	0
BOLD:AAB6909	Noctuidae	1	0	0	0	0	0
BOLD:AAB6980	Noctuidae	1	0	0	0	0	0
BOLD:AAB6987	Noctuidae	1	0	0	0	0	0
BOLD:AAB7001	Noctuidae	1	0	0	0	0	0
BOLD:AAB7005	Noctuidae	1	0	0	0	0	0
BOLD:AAB7040	Noctuidae	1	0	0	0	0	0
BOLD:AAB7145	Noctuidae	1	0	0	0	0	0
BOLD:AAB7154	Noctuidae	1	0	0	0	0	0
BOLD:AAB7392	Noctuidae	1	0	0	0	0	0
BOLD:AAB7444	Noctuidae	1	0	0	0	0	0
BOLD:AAB7574	Noctuidae	1	0	0	0	0	0
BOLD:AAB7575	Noctuidae	1	0	0	0	0	0
BOLD:AAB7612	Noctuidae	1	0	0	0	0	0
BOLD:AAB7616	Noctuidae	1	0	0	0	0	0
BOLD:AAB7648	Noctuidae	1	0	0	0	0	0
BOLD:AAB7673	Noctuidae	1	0	0	0	0	0
BOLD:AAB7768	Noctuidae	1	0	0	0	0	0
BOLD:AAB8057	Noctuidae	1	0	0	0	0	0
BOLD:AAB8174	Noctuidae	1	0	0	0	0	0
BOLD:AAB8175	Noctuidae	1	0	0	0	0	0
BOLD:AAB8456	Noctuidae	1	0	0	0	0	0
BOLD:AAB8481	Noctuidae	1	0	0	0	0	0
BOLD:AAB8482	Noctuidae	1	0	0	0	0	0
BOLD:AAB8611	Noctuidae	1	0	0	0	0	0
BOLD:AAB8639	Noctuidae	1	0	0	0	0	0
BOLD:AAB8647	Noctuidae	1	0	0	0	0	0
BOLD:AAB8703	Noctuidae	1	0	0	0	0	0
BOLD:AAB8711	Noctuidae	1	0	0	0	0	0
BOLD:AAB8764	Noctuidae	1	0	0	0	0	0
BOLD:AAB8767	Noctuidae	1	0	0	0	0	0
BOLD:AAB8772	Noctuidae	1	0	0	0	0	0
BOLD:AAB8830	Noctuidae	1	0	0	0	0	0
BOLD:AAB8995	Noctuidae	1	0	0	0	0	0
BOLD:AAB9054	Noctuidae	1	0	0	0	0	0
BOLD:AAB9282	Noctuidae	1	0	0	0	0	0
BOLD:AAB9406	Noctuidae	1	0	0	0	0	0
BOLD:AAB9588	Noctuidae	1	0	0	0	0	0
BOLD:AAB9589	Noctuidae	1	0	0	0	0	0
BOLD:AAB9590	Noctuidae	1	0	0	0	0	0
BOLD:AAB9765	Noctuidae	1	0	0	0	0	0
BOLD:AAB9779	Noctuidae	1	0	0	0	0	0
BOLD:AAB9841	Noctuidae	1	0	0	0	0	0
BOLD:AAB9848	Noctuidae	1	0	0	0	0	0
BOLD:AAB9912	Noctuidae	1	0	0	0	0	0
BOLD:AAC0015	Noctuidae	1	0	0	0	0	0
BOLD:AAC0090	Noctuidae	1	0	0	0	0	0
BOLD:AAC0091	Noctuidae	1	0	0	0	0	0
BOLD:AAC0179	Noctuidae	1	0	0	0	0	0
BOLD:AAC0326	Noctuidae	1	0	0	0	0	0
BOLD:AAC0348	Noctuidae	1	0	0	0	0	0
BOLD:AAC0401	Noctuidae	1	0	0	0	0	0
BOLD:AAC0644	Noctuidae	1	0	0	0	0	0
BOLD:AAC0869	Noctuidae	1	0	0	0	0	0
BOLD:AAC0946	Noctuidae	1	0	0	0	0	0
BOLD:AAC0956	Noctuidae	1	0	0	0	0	0
BOLD:AAC1000	Noctuidae	1	0	0	0	0	0
BOLD:AAC1012	Noctuidae	1	0	0	0	0	0
BOLD:AAC1018	Noctuidae	1	0	0	0	0	0
BOLD:AAC1265	Noctuidae	1	0	0	0	0	0
BOLD:AAC1403	Noctuidae	1	0	0	0	0	0
BOLD:AAC1487	Noctuidae	1	0	0	0	0	0
BOLD:AAC1554	Noctuidae	1	0	0	0	0	0
BOLD:AAC1557	Noctuidae	1	0	0	0	0	0
BOLD:AAC1629	Noctuidae	1	0	0	0	0	0
BOLD:AAC1630	Noctuidae	1	0	0	0	0	0
BOLD:AAC1794	Noctuidae	1	0	0	0	0	0
BOLD:AAC1822	Noctuidae	1	0	0	0	0	0
BOLD:AAC1969	Noctuidae	1	0	0	0	0	0
BOLD:AAC1970	Noctuidae	1	0	0	0	0	0
BOLD:AAC1972	Noctuidae	1	0	0	0	0	0
BOLD:AAC1973	Noctuidae	1	0	0	0	0	0
BOLD:AAC1982	Noctuidae	1	0	0	0	0	0
BOLD:AAC1995	Noctuidae	1	0	0	0	0	0
BOLD:AAC2036	Noctuidae	1	0	0	0	0	0
BOLD:AAC2241	Noctuidae	1	0	0	0	0	0
BOLD:AAC2307	Noctuidae	1	0	0	0	0	0
BOLD:AAC2308	Noctuidae	1	0	0	0	0	0
BOLD:AAC2395	Noctuidae	1	0	0	0	0	0
BOLD:AAC2434	Noctuidae	1	0	0	0	0	0
BOLD:AAC2435	Noctuidae	1	0	0	0	0	0
BOLD:AAC2492	Noctuidae	1	0	0	0	0	0
BOLD:AAC2614	Noctuidae	1	0	0	0	0	0
BOLD:AAC2621	Noctuidae	1	0	0	0	0	0
BOLD:AAC2638	Noctuidae	1	0	0	0	0	0
BOLD:AAC2675	Noctuidae	1	0	0	0	0	0
BOLD:AAC2677	Noctuidae	1	0	0	0	0	0
BOLD:AAC2729	Noctuidae	1	0	0	0	0	0
BOLD:AAC2836	Noctuidae	1	0	0	0	0	0
BOLD:AAC2984	Noctuidae	1	0	0	0	0	0
BOLD:AAC3030	Noctuidae	1	0	0	0	0	0
BOLD:AAC3156	Noctuidae	1	0	0	0	0	0
BOLD:AAC3208	Noctuidae	1	0	0	0	0	0
BOLD:AAC3223	Noctuidae	1	0	0	0	0	0
BOLD:AAC3287	Noctuidae	1	0	0	0	0	0
BOLD:AAC3313	Noctuidae	1	0	0	0	0	0
BOLD:AAC3314	Noctuidae	1	0	0	0	0	0
BOLD:AAC3409	Noctuidae	1	0	0	0	0	0
BOLD:AAC3453	Noctuidae	1	0	0	0	0	0
BOLD:AAC3534	Noctuidae	1	0	0	0	0	0
BOLD:AAC3592	Noctuidae	1	0	0	0	0	0
BOLD:AAC3839	Noctuidae	1	0	0	0	0	0
BOLD:AAC4122	Noctuidae	1	0	0	0	0	0
BOLD:AAC4246	Noctuidae	1	0	0	0	0	0
BOLD:AAC4482	Noctuidae	1	0	0	0	0	0
BOLD:AAC4483	Noctuidae	1	0	0	0	0	0
BOLD:AAC4484	Noctuidae	1	0	0	0	0	0
BOLD:AAC4485	Noctuidae	1	0	0	0	0	0
BOLD:AAC4627	Noctuidae	1	0	0	0	0	0
BOLD:AAC4642	Noctuidae	1	0	0	0	0	0
BOLD:AAC4714	Noctuidae	1	0	0	0	0	0
BOLD:AAC4727	Noctuidae	1	0	0	0	0	0
BOLD:AAC4871	Noctuidae	1	0	0	0	0	0
BOLD:AAC4952	Noctuidae	1	0	0	0	0	0
BOLD:AAC4953	Noctuidae	1	0	0	0	0	0
BOLD:AAC5097	Noctuidae	1	0	0	0	0	0
BOLD:AAC5112	Noctuidae	1	0	0	0	0	0
BOLD:AAC5159	Noctuidae	1	0	0	0	0	0
BOLD:AAC5164	Noctuidae	1	0	0	0	0	0
BOLD:AAC5238	Noctuidae	1	0	0	0	0	0
BOLD:AAC5355	Noctuidae	1	0	0	0	0	0
BOLD:AAC5372	Noctuidae	1	0	0	0	0	0
BOLD:AAC5412	Noctuidae	1	0	0	0	0	0
BOLD:AAC5457	Noctuidae	1	0	0	0	0	0
BOLD:AAC5458	Noctuidae	1	0	0	0	0	0
BOLD:AAC5459	Noctuidae	1	0	0	0	0	0
BOLD:AAC5476	Noctuidae	1	0	0	0	0	0
BOLD:AAC5638	Noctuidae	1	0	0	0	0	0
BOLD:AAC5751	Noctuidae	1	0	0	0	0	0
BOLD:AAC5794	Noctuidae	1	0	0	0	0	0
BOLD:AAC5892	Noctuidae	1	0	0	0	0	0
BOLD:AAC5989	Noctuidae	1	0	0	0	0	0
BOLD:AAC6122	Noctuidae	1	0	0	0	0	0
BOLD:AAC6158	Noctuidae	1	0	0	0	0	0
BOLD:AAC6243	Noctuidae	1	0	0	0	0	0
BOLD:AAC6246	Noctuidae	1	0	0	0	0	0
BOLD:AAC6378	Noctuidae	1	0	0	0	0	0
BOLD:AAC6459	Noctuidae	1	0	0	0	0	0
BOLD:AAC6681	Noctuidae	1	0	0	0	0	0
BOLD:AAC6807	Noctuidae	1	0	0	0	0	0
BOLD:AAC6808	Noctuidae	1	0	0	0	0	0
BOLD:AAC7041	Noctuidae	1	0	0	0	0	0
BOLD:AAC7156	Noctuidae	1	0	0	0	0	0
BOLD:AAC7169	Noctuidae	1	0	0	0	0	0
BOLD:AAC7175	Noctuidae	1	0	0	0	0	0
BOLD:AAC7180	Noctuidae	1	0	0	0	0	0
BOLD:AAC7189	Noctuidae	1	0	0	0	0	0
BOLD:AAC7207	Noctuidae	1	0	0	0	0	0
BOLD:AAC7219	Noctuidae	1	0	0	0	0	0
BOLD:AAC7430	Noctuidae	1	0	0	0	0	0
BOLD:AAC7528	Noctuidae	1	0	0	0	0	0
BOLD:AAC7725	Noctuidae	1	0	0	0	0	0
BOLD:AAC7746	Noctuidae	1	0	0	0	0	0
BOLD:AAC7821	Noctuidae	1	0	0	0	0	0
BOLD:AAC7832	Noctuidae	1	0	0	0	0	0
BOLD:AAC7834	Noctuidae	1	0	0	0	0	0
BOLD:AAC7837	Noctuidae	1	0	0	0	0	0
BOLD:AAC7926	Noctuidae	1	0	0	0	0	0
BOLD:AAC7956	Noctuidae	1	0	0	0	0	0
BOLD:AAC7972	Noctuidae	1	0	0	0	0	0
BOLD:AAC7976	Noctuidae	1	0	0	0	0	0
BOLD:AAC8054	Noctuidae	1	0	0	0	0	0
BOLD:AAC8096	Noctuidae	1	0	0	0	0	0
BOLD:AAC8097	Noctuidae	1	0	0	0	0	0
BOLD:AAC8108	Noctuidae	1	0	0	0	0	0
BOLD:AAC8109	Noctuidae	1	0	0	0	0	0
BOLD:AAC8110	Noctuidae	1	0	0	0	0	0
BOLD:AAC8139	Noctuidae	1	0	0	0	0	0
BOLD:AAC8204	Noctuidae	1	0	0	0	0	0
BOLD:AAC8211	Noctuidae	1	0	0	0	0	0
BOLD:AAC8262	Noctuidae	1	0	0	0	0	0
BOLD:AAC8395	Noctuidae	1	0	0	0	0	0
BOLD:AAC8451	Noctuidae	1	0	0	0	0	0
BOLD:AAC8472	Noctuidae	1	0	0	0	0	0
BOLD:AAC8574	Noctuidae	1	0	0	0	0	0
BOLD:AAC8594	Noctuidae	1	0	0	0	0	0
BOLD:AAC8664	Noctuidae	1	0	0	0	0	0
BOLD:AAC8783	Noctuidae	1	0	0	0	0	0
BOLD:AAC8825	Noctuidae	1	0	0	0	0	0
BOLD:AAC9107	Noctuidae	1	0	0	0	0	0
BOLD:AAC9111	Noctuidae	1	0	0	0	0	0
BOLD:AAC9149	Noctuidae	1	0	0	0	0	0
BOLD:AAC9569	Noctuidae	1	0	0	0	0	0
BOLD:AAC9584	Noctuidae	1	0	0	0	0	0
BOLD:AAC9621	Noctuidae	1	0	0	0	0	0
BOLD:AAC9715	Noctuidae	1	0	0	0	0	0
BOLD:AAC9718	Noctuidae	1	0	0	0	0	0
BOLD:AAC9828	Noctuidae	1	0	0	0	0	0
BOLD:AAC9829	Noctuidae	1	0	0	0	0	0
BOLD:AAC9830	Noctuidae	1	0	0	0	0	0
BOLD:AAC9841	Noctuidae	1	0	0	0	0	0
BOLD:AAC9845	Noctuidae	1	0	0	0	0	0
BOLD:AAD0097	Noctuidae	1	0	0	0	0	0
BOLD:AAD0186	Noctuidae	1	0	0	0	0	0
BOLD:AAD0196	Noctuidae	1	0	0	0	0	0
BOLD:AAD0213	Noctuidae	1	0	0	0	0	0
BOLD:AAD0257	Noctuidae	1	0	0	0	0	0
BOLD:AAD0700	Noctuidae	1	0	0	0	0	0
BOLD:AAD0713	Noctuidae	1	0	0	0	0	0
BOLD:AAD0722	Noctuidae	1	0	0	0	0	0
BOLD:AAD0730	Noctuidae	1	0	0	0	0	0
BOLD:AAD0732	Noctuidae	1	0	0	0	0	0
BOLD:AAD0775	Noctuidae	1	0	0	0	0	0
BOLD:AAD0797	Noctuidae	1	0	0	0	0	0
BOLD:AAD0798	Noctuidae	1	0	0	0	0	0
BOLD:AAD0799	Noctuidae	1	0	0	0	0	0
BOLD:AAD0878	Noctuidae	1	0	0	0	0	0
BOLD:AAD0894	Noctuidae	1	0	0	0	0	0
BOLD:AAD0906	Noctuidae	1	0	0	0	0	0
BOLD:AAD1063	Noctuidae	1	0	0	0	0	0
BOLD:AAD1074	Noctuidae	1	0	0	0	0	0
BOLD:AAD1128	Noctuidae	1	0	0	0	0	0
BOLD:AAD1190	Noctuidae	1	0	0	0	0	0
BOLD:AAD1210	Noctuidae	1	0	0	0	0	0
BOLD:AAD1237	Noctuidae	1	0	0	0	0	0
BOLD:AAD1241	Noctuidae	1	0	0	0	0	0
BOLD:AAD1496	Noctuidae	1	0	0	0	0	0
BOLD:AAD1618	Noctuidae	1	0	0	0	0	0
BOLD:AAD1622	Noctuidae	1	0	0	0	0	0
BOLD:AAD1770	Noctuidae	1	0	0	0	0	0
BOLD:AAD2021	Noctuidae	1	0	0	0	0	0
BOLD:AAD2139	Noctuidae	1	0	0	0	0	0
BOLD:AAD2145	Noctuidae	1	0	0	0	0	0
BOLD:AAD2187	Noctuidae	1	0	0	0	0	0
BOLD:AAD2278	Noctuidae	1	0	0	0	0	0
BOLD:AAD2335	Noctuidae	1	0	0	0	0	0
BOLD:AAD2342	Noctuidae	1	0	0	0	0	0
BOLD:AAD2368	Noctuidae	1	0	0	0	0	0
BOLD:AAD2465	Noctuidae	1	0	0	0	0	0
BOLD:AAD2547	Noctuidae	1	0	0	0	0	0
BOLD:AAD2600	Noctuidae	1	0	0	0	0	0
BOLD:AAD2661	Noctuidae	1	0	0	0	0	0
BOLD:AAD2720	Noctuidae	1	0	0	0	0	0
BOLD:AAD2762	Noctuidae	1	0	0	0	0	0
BOLD:AAD2766	Noctuidae	1	0	0	0	0	0
BOLD:AAD2862	Noctuidae	1	0	0	0	0	0
BOLD:AAD2863	Noctuidae	1	0	0	0	0	0
BOLD:AAD2871	Noctuidae	1	0	0	0	0	0
BOLD:AAD2899	Noctuidae	1	0	0	0	0	0
BOLD:AAD2911	Noctuidae	1	0	0	0	0	0
BOLD:AAD2999	Noctuidae	1	0	0	0	0	0
BOLD:AAD3061	Noctuidae	1	0	0	0	0	0
BOLD:AAD3063	Noctuidae	1	0	0	0	0	0
BOLD:AAD3112	Noctuidae	1	0	0	0	0	0
BOLD:AAD3143	Noctuidae	1	0	0	0	0	0
BOLD:AAD3157	Noctuidae	1	0	0	0	0	0
BOLD:AAD3167	Noctuidae	1	0	0	0	0	0
BOLD:AAD3289	Noctuidae	1	0	0	0	0	0
BOLD:AAD3314	Noctuidae	1	0	0	0	0	0
BOLD:AAD3359	Noctuidae	1	0	0	0	0	0
BOLD:AAD3412	Noctuidae	1	0	0	0	0	0
BOLD:AAD3483	Noctuidae	1	0	0	0	0	0
BOLD:AAD3485	Noctuidae	1	0	0	0	0	0
BOLD:AAD3566	Noctuidae	1	0	0	0	0	0
BOLD:AAD3567	Noctuidae	1	0	0	0	0	0
BOLD:AAD3618	Noctuidae	1	0	0	0	0	0
BOLD:AAD3664	Noctuidae	1	0	0	0	0	0
BOLD:AAD3713	Noctuidae	1	0	0	0	0	0
BOLD:AAD3714	Noctuidae	1	0	0	0	0	0
BOLD:AAD3739	Noctuidae	1	0	0	0	0	0
BOLD:AAD3752	Noctuidae	1	0	0	0	0	0
BOLD:AAD3753	Noctuidae	1	0	0	0	0	0
BOLD:AAD3844	Noctuidae	1	0	0	0	0	0
BOLD:AAD4019	Noctuidae	1	0	0	0	0	0
BOLD:AAD4229	Noctuidae	1	0	0	0	0	0
BOLD:AAD4273	Noctuidae	1	0	0	0	0	0
BOLD:AAD4314	Noctuidae	1	0	0	0	0	0
BOLD:AAD4321	Noctuidae	1	0	0	0	0	0
BOLD:AAD4439	Noctuidae	1	0	0	0	0	0
BOLD:AAD4581	Noctuidae	1	0	0	0	0	0
BOLD:AAD4608	Noctuidae	1	0	0	0	0	0
BOLD:AAD4613	Noctuidae	1	0	0	0	0	0
BOLD:AAD4664	Noctuidae	1	0	0	0	0	0
BOLD:AAD4668	Noctuidae	1	0	0	0	0	0
BOLD:AAD4844	Noctuidae	1	0	0	0	0	0
BOLD:AAD4918	Noctuidae	1	0	0	0	0	0
BOLD:AAD4960	Noctuidae	1	0	0	0	0	0
BOLD:AAD4962	Noctuidae	1	0	0	0	0	0
BOLD:AAD5114	Noctuidae	1	0	0	0	0	0
BOLD:AAD5203	Noctuidae	1	0	0	0	0	0
BOLD:AAD5204	Noctuidae	1	0	0	0	0	0
BOLD:AAD5210	Noctuidae	1	0	0	0	0	0
BOLD:AAD5305	Noctuidae	1	0	0	0	0	0
BOLD:AAD5473	Noctuidae	1	0	0	0	0	0
BOLD:AAD5474	Noctuidae	1	0	0	0	0	0
BOLD:AAD5475	Noctuidae	1	0	0	0	0	0
BOLD:AAD5526	Noctuidae	1	0	0	0	0	0
BOLD:AAD5554	Noctuidae	1	0	0	0	0	0
BOLD:AAD5556	Noctuidae	1	0	0	0	0	0
BOLD:AAD5594	Noctuidae	1	0	0	0	0	0
BOLD:AAD5601	Noctuidae	1	0	0	0	0	0
BOLD:AAD5632	Noctuidae	1	0	0	0	0	0
BOLD:AAD5818	Noctuidae	1	0	0	0	0	0
BOLD:AAD5877	Noctuidae	1	0	0	0	0	0
BOLD:AAD5924	Noctuidae	1	0	0	0	0	0
BOLD:AAD5961	Noctuidae	1	0	0	0	0	0
BOLD:AAD5970	Noctuidae	1	0	0	0	0	0
BOLD:AAD6022	Noctuidae	1	0	0	0	0	0
BOLD:AAD6026	Noctuidae	1	0	0	0	0	0
BOLD:AAD6042	Noctuidae	1	0	0	0	0	0
BOLD:AAD6082	Noctuidae	1	0	0	0	0	0
BOLD:AAD6237	Noctuidae	1	0	0	0	0	0
BOLD:AAD6252	Noctuidae	1	0	0	0	0	0
BOLD:AAD6257	Noctuidae	1	0	0	0	0	0
BOLD:AAD6261	Noctuidae	1	0	0	0	0	0
BOLD:AAD6273	Noctuidae	1	0	0	0	0	0
BOLD:AAD6503	Noctuidae	1	0	0	0	0	0
BOLD:AAD6810	Noctuidae	1	0	0	0	0	0
BOLD:AAD6811	Noctuidae	1	0	0	0	0	0
BOLD:AAD6816	Noctuidae	1	0	0	0	0	0
BOLD:AAD6834	Noctuidae	1	0	0	0	0	0
BOLD:AAD6835	Noctuidae	1	0	0	0	0	0
BOLD:AAD6853	Noctuidae	1	0	0	0	0	0
BOLD:AAD6868	Noctuidae	1	0	0	0	0	0
BOLD:AAD6896	Noctuidae	1	0	0	0	0	0
BOLD:AAD6937	Noctuidae	1	0	0	0	0	0
BOLD:AAD7036	Noctuidae	1	0	0	0	0	0
BOLD:AAD7037	Noctuidae	1	0	0	0	0	0
BOLD:AAD7193	Noctuidae	1	0	0	0	0	0
BOLD:AAD7226	Noctuidae	1	0	0	0	0	0
BOLD:AAD7262	Noctuidae	1	0	0	0	0	0
BOLD:AAD7263	Noctuidae	1	0	0	0	0	0
BOLD:AAD7345	Noctuidae	1	0	0	0	0	0
BOLD:AAD7346	Noctuidae	1	0	0	0	0	0
BOLD:AAD7347	Noctuidae	1	0	0	0	0	0
BOLD:AAD7455	Noctuidae	1	0	0	0	0	0
BOLD:AAD7456	Noctuidae	1	0	0	0	0	0
BOLD:AAD7477	Noctuidae	1	0	0	0	0	0
BOLD:AAD7480	Noctuidae	1	0	0	0	0	0
BOLD:AAD7482	Noctuidae	1	0	0	0	0	0
BOLD:AAD7518	Noctuidae	1	0	0	0	0	0
BOLD:AAD7521	Noctuidae	1	0	0	0	0	0
BOLD:AAD7571	Noctuidae	1	0	0	0	0	0
BOLD:AAD7574	Noctuidae	1	0	0	0	0	0
BOLD:AAD7628	Noctuidae	1	0	0	0	0	0
BOLD:AAD7657	Noctuidae	1	0	0	0	0	0
BOLD:AAD7673	Noctuidae	1	0	0	0	0	0
BOLD:AAD7703	Noctuidae	1	0	0	0	0	0
BOLD:AAD7748	Noctuidae	1	0	0	0	0	0
BOLD:AAD7847	Noctuidae	1	0	0	0	0	0
BOLD:AAD7859	Noctuidae	1	0	0	0	0	0
BOLD:AAD7893	Noctuidae	1	0	0	0	0	0
BOLD:AAD8014	Noctuidae	1	0	0	0	0	0
BOLD:AAD8033	Noctuidae	1	0	0	0	0	0
BOLD:AAD8042	Noctuidae	1	0	0	0	0	0
BOLD:AAD8043	Noctuidae	1	0	0	0	0	0
BOLD:AAD8044	Noctuidae	1	0	0	0	0	0
BOLD:AAD8045	Noctuidae	1	0	0	0	0	0
BOLD:AAD8046	Noctuidae	1	0	0	0	0	0
BOLD:AAD8056	Noctuidae	1	0	0	0	0	0
BOLD:AAD8379	Noctuidae	1	0	0	0	0	0
BOLD:AAD8383	Noctuidae	1	0	0	0	0	0
BOLD:AAD8446	Noctuidae	1	0	0	0	0	0
BOLD:AAD8629	Noctuidae	1	0	0	0	0	0
BOLD:AAD8634	Noctuidae	1	0	0	0	0	0
BOLD:AAD8644	Noctuidae	1	0	0	0	0	0
BOLD:AAD8668	Noctuidae	1	0	0	0	0	0
BOLD:AAD8709	Noctuidae	1	0	0	0	0	0
BOLD:AAD8753	Noctuidae	1	0	0	0	0	0
BOLD:AAD8937	Noctuidae	1	0	0	0	0	0
BOLD:AAD9106	Noctuidae	1	0	0	0	0	0
BOLD:AAD9145	Noctuidae	1	0	0	0	0	0
BOLD:AAD9178	Noctuidae	1	0	0	0	0	0
BOLD:AAD9222	Noctuidae	1	0	0	0	0	0
BOLD:AAD9297	Noctuidae	1	0	0	0	0	0
BOLD:AAD9328	Noctuidae	1	0	0	0	0	0
BOLD:AAD9363	Noctuidae	1	0	0	0	0	0
BOLD:AAD9414	Noctuidae	1	0	0	0	0	0
BOLD:AAD9514	Noctuidae	1	0	0	0	0	0
BOLD:AAD9535	Noctuidae	1	0	0	0	0	0
BOLD:AAD9680	Noctuidae	1	0	0	0	0	0
BOLD:AAD9766	Noctuidae	1	0	0	0	0	0
BOLD:AAD9847	Noctuidae	1	0	0	0	0	0
BOLD:AAD9908	Noctuidae	1	0	0	0	0	0
BOLD:AAD9928	Noctuidae	1	0	0	0	0	0
BOLD:AAD9929	Noctuidae	1	0	0	0	0	0
BOLD:AAE0044	Noctuidae	1	0	0	0	0	0
BOLD:AAE0191	Noctuidae	1	0	0	0	0	0
BOLD:AAE0248	Noctuidae	1	0	0	0	0	0
BOLD:AAE0280	Noctuidae	1	0	0	0	0	0
BOLD:AAE0511	Noctuidae	1	0	0	0	0	0
BOLD:AAE0555	Noctuidae	1	0	0	0	0	0
BOLD:AAE0651	Noctuidae	1	0	0	0	0	0
BOLD:AAE0713	Noctuidae	1	0	0	0	0	0
BOLD:AAE0785	Noctuidae	1	0	0	0	0	0
BOLD:AAE0826	Noctuidae	1	0	0	0	0	0
BOLD:AAE0827	Noctuidae	1	0	0	0	0	0
BOLD:AAE0830	Noctuidae	1	0	0	0	0	0
BOLD:AAE0848	Noctuidae	1	0	0	0	0	0
BOLD:AAE0889	Noctuidae	1	0	0	0	0	0
BOLD:AAE0890	Noctuidae	1	0	0	0	0	0
BOLD:AAE0933	Noctuidae	1	0	0	0	0	0
BOLD:AAE0982	Noctuidae	1	0	0	0	0	0
BOLD:AAE0993	Noctuidae	1	0	0	0	0	0
BOLD:AAE1045	Noctuidae	1	0	0	0	0	0
BOLD:AAE1053	Noctuidae	1	0	0	0	0	0
BOLD:AAE1054	Noctuidae	1	0	0	0	0	0
BOLD:AAE1057	Noctuidae	1	0	0	0	0	0
BOLD:AAE1059	Noctuidae	1	0	0	0	0	0
BOLD:AAE1134	Noctuidae	1	0	0	0	0	0
[truncated: 1,805 more rows]
