# Supplementary material for: Probing planetary biodiversity with DNA barcodes: The Noctuoidea of North America
Source: PLoS One. 2017 Jun 1;12(6):e0178548. doi: 10.1371/journal.pone.0178548 (PMC5453547; doi:10.1371/journal.pone.0178548)
Supplement: S7 Table — List of North American noctuoid species without barcode coverage. (XLS) [file pone.0178548.s009.xls]

## Sheet: TableS7
S7 - List of missing species not barcoded from anywhere
Final list				Country	Notes
Erebidae	Arctiinae	Arctiini-Arctiina	Arctia olschwangi Dubatolov, 1990
Erebidae	Arctiinae	Lithosiini-Lithosiina	Crambidia suffusa Barnes & McDunnough, 1912		400 bp
Erebidae	Arctiinae	Arctiini-Ctenuchina	Ctenucha multifaria (Walker, 1854)
Erebidae	Arctiinae	Arctiini-Phaegopterina	Ectypia mexicana (Dognin, 1911)		307 bp TX
Erebidae	Arctiinae	Arctiini-Arctiina	Grammia bolanderi (Stretch, 1872)		No specimens known
Erebidae	Arctiinae	Arctiini-Arctiina	Grammia edwardsii (Stretch, 1872)		Holotype only!
Erebidae	Arctiinae	Arctiini-Arctiina	Grammia eureka Ferguson & Schmidt, 2007		Holotype only!
Erebidae	Arctiinae	Arctiini-Phaegopterina	Lophocampa significans (H. Edwards, 1888)		300 bp
Erebidae	Arctiinae	Lithosiini-Cisthenina	Ptychoglene sanguineola (Boisduval, 1870)
Erebidae	Boletobiinae	Eublemmini	Eublemma irresoluta (Dyar, 1919)		No North American voucher known
Erebidae	Calpinae	Calpini	Gonodonta bidens
Erebidae	Erebinae	Euclidiini	Doryodes desoto Laf. & Sullivan, 2015
Erebidae	Erebinae	Euclidiini	Doryodes okaloosa Sullivan & Laf., 2015
Erebidae	Eulepidotinae		Eulepidotis metamorpha Dyar, 1914
Erebidae	Herminiinae		Bleptina araealis of authors, not (Hampson, 1901)
Erebidae	Herminiinae		Macristis bilinealis (Barnes & McDunnough, 1912)
Erebidae	Herminiinae		Renia subterminalis Barnes & McDunnough, 1912
Erebidae	Herminiinae		Tetanolita negalis Barnes & McDunnough, 1912
Erebidae	Hypeninae		Hypena modestoides Poole, 1989
Erebidae	Hypeninae		Hypena umbralis (Smith, 1884)
Erebidae	Scolecocampinae		Arugisa punctalis (Barnes & McDunnough, 1916)
Noctuidae	Acontiinae	Acontiini	Ponometia albimargo (Barnes & McDunnough, 1916)
Noctuidae	Agaristinae		Eupseudomorpha brillians (Neumögen, 1880)
Noctuidae	Amphipyrinae	Psaphidini [incertae sedis]	Cropia indica (Walker ([1858])
Noctuidae	Amphipyrinae	Psaphidini-Nocloina	Euamiana adusta A. Blanchard & Knudson, 1986
Noctuidae	Amphipyrinae	Psaphidini-Nocloina	Euamiana endopolia (Dyar, 1912)
Noctuidae	Amphipyrinae	Psaphidini-Nocloina	Nocloa pilacho (Barnes, 1904)
Noctuidae	Amphipyrinae	Psaphidini-Nocloina	Paramiana callaisata A. Blanchard, 1972
Noctuidae	Amphipyrinae	Psaphidini-Nocloina	Petalumaria californica (Buckett & Bauer, 1965)
Noctuidae	Amphipyrinae	Psaphidini-Triocnemadina	Leucocnemis variabilis Barnes & McDunnough, 1918
Noctuidae	Amphipyrinae	Stiriini-Annaphalina	Annaphila baueri Rindge & Smith, 1952
Noctuidae	Amphipyrinae	Stiriini-Annaphalina	Annaphila macfarlandi Buckett & Bauer, 1964
Noctuidae	Amphipyrinae	Stiriini-Annaphalina	Annaphila pustulata H. Edwards, 1881		short sequences only
Noctuidae	Amphipyrinae	Stiriini-Grotellina	Grotella margueritaria A. Blanchard, 1968		407 bp
Noctuidae	Amphipyrinae	Stiriini-Stiriina	Cuahtemoca unicum (Barnes & Benjamin, 1926)
Noctuidae	Amphipyrinae	Stiriini-Stiriina	Hoplolythrodes arivaca (Barnes, 1907)
Noctuidae	Bryophilinae		Cryphia flavipuncta Mustelin, 2006		short sequences only
Noctuidae	Condicinae	Condicini	Condica hypocritica of authors, not (Dyar, 1907)
Noctuidae	Condicinae	Condicini	Stibaera curvilineata (Hampson, 1924)
Noctuidae	Dyopsinae		Litoprosopus hatuey (Poey, 1832)
Noctuidae	Heliothinae		Heliocheilus turbata (Walker, 1858)
Noctuidae	Heliothinae		Schinia indiana (Smith, 1908)
Noctuidae	Heliothinae		Schinia rufocostulata Pogue & Harp, 2005
Noctuidae	Heliothinae		Schinia scissa (Grote, 1876)
Noctuidae	Noctuinae	Apameini	Apamea genialis (Grote, 1874)
Noctuidae	Noctuinae	Apameini	Apamea pallifera (Grote, 1877)		Holotype only!
Noctuidae	Noctuinae	Apameini	Apamea smythi Franclemont, 1952
Noctuidae	Noctuinae	Apameini	Cobolos franciscanus Smith, 1899
Noctuidae	Noctuinae	Apameini	Euros cervina (H. Edwards, 1890)
Noctuidae	Noctuinae	Apameini	Hydraecia intermedia (Barnes & Benjamin, 1924)		Holotype only!
Noctuidae	Noctuinae	Apameini	Hypocoena stigmatica (Eversmann, 1855)
Noctuidae	Noctuinae	Apameini	Mammifrontia leucania Barnes & Lindsey, 1922
Noctuidae	Noctuinae	Apameini	Neoligia pagosa Troubridge & Lafontaine, 2002		Holotype only!
Noctuidae	Noctuinae	Apameini	Papaipema aerata (Lyman, 1901)
Noctuidae	Noctuinae	Apameini	Papaipema astuta Bird, 1907
Noctuidae	Noctuinae	Caradrinini-Caradrinina	Caradrina atrostriga (Barnes & McDunnough, 1912)
Noctuidae	Noctuinae	Dypterygiini	Dypterygia punctirena (Walker, 1857)
Noctuidae	Noctuinae	Eriopygini	Lacinipolia baueri Selman & Leuschner, 2001
Noctuidae	Noctuinae	Eriopygini	Lacinipolia luteimacula (Barnes & Benjamin, 1925)
Noctuidae	Noctuinae	Eriopygini	Lacinipolia roseosuffusa (Smith, 1900)
Noctuidae	Noctuinae	Eriopygini	Lasionycta macleani (McDunnough, 1927)		Holotype only!
Noctuidae	Noctuinae	Eriopygini	Lasionycta mono Crabo & Lafontaine, 2009
Noctuidae	Noctuinae	Eriopygini	Miodera eureka Barnes & Benjamin, 1927
Noctuidae	Noctuinae	Eriopygini	Trichocerapoda harbisoni Mustelin, 2006		407 bp
Noctuidae	Noctuinae	Eriopygini	Trichopolia suspicionis Barnes & Benjamin, 1920
Noctuidae	Noctuinae	Hadenini	Anarta projecta (McDunnough, 1938)
Noctuidae	Noctuinae	Hadenini	Minofala instans Smith, 1905
Noctuidae	Noctuinae	Hadenini	Scotogramma hirsuta McDunnough, 1938
Noctuidae	Noctuinae	Noctuini-Agrotina	Agrotis haesitans Walker, [1857]		Holotype only!
Noctuidae	Noctuinae	Noctuini-Agrotina	Agrotis kingi McDunnough, 1932		Holotype only!
Noctuidae	Noctuinae	Noctuini-Agrotina	Euxoa serotina Lafontaine, 1976
Noctuidae	Noctuinae	Noctuini-Noctuina	Adelphagrotis carissima (Harvey, 1875)
Noctuidae	Noctuinae	Noctuini-Noctuina	Isochlora sericea (Lafontaine & Kononenko, 1996)		Holotype only!
Noctuidae	Noctuinae	Noctuini-Noctuina	Xestia staudingeri (Möschler, 1862)
Noctuidae	Noctuinae	Orthosiini	Orthosia flaviannula (Smith, 1899)
Noctuidae	Noctuinae	Orthosiini	Stretchia inferior (Smith, [1888])
Noctuidae	Noctuinae	Xylenini-Cosmiina	Cosmia epipaschia (Grote, 1883)		Holotype only!
Noctuidae	Noctuinae	Xylenini-Xylenina	Eupsilia knowltoni McDunnough, 1946		Holotype only!
Noctuidae	Oncocnemidinae		Copanarta sexpunctata Barnes & McDunnough, 1916
Noctuidae	Oncocnemidinae		Sympistis bes Troubridge, 2008
Noctuidae	Oncocnemidinae		Sympistis cottami (Blanchard, 1972)
Noctuidae	Oncocnemidinae		Sympistis khem Troubridge, 2007		Holotype only!
Noctuidae	Oncocnemidinae		Sympistis khepri Troubridge, 2007
Noctuidae	Oncocnemidinae		Sympistis knudsoni Troubridge, 2008
Noctuidae	Oncocnemidinae		Sympistis ra Troubridge, 2008		379 bp
Noctuidae	Oncocnemidinae		Sympistis rustica (Barnes & McDunnough, 1911)
Noctuidae	Plusiinae	Plusiini-Plusiina	Autographa labrosa (Grote, 1875)
Noctuidae	Plusiinae	Plusiini-Plusiina	Syngrapha ottolenguii (Dyar, 1903)
Nolidae	Nolinae		Meganola varia (Barnes & Lindsey, 1921)
Notodontidae	Hemiceratinae		Hemiceras "paltingi" Pogue, n sp
Notodontidae	Heterocampinae		Heterocampa rufinans (Dyar, 1921)
Notodontidae	Heterocampinae		Heterocampa simulans Barnes & Benjamin, 1924		Holotype only!
Notodontidae	Heterocampinae		Hyparpax minor (Barnes & Benjamin, 1924)		short fragment
Notodontidae	Heterocampinae		Hyparpax venus Neumögen, 1892
Notodontidae	Heterocampinae		Oligocentria perangulata (H. Edwards, 1882)
Notodontidae	Heterocampinae		Oligocentria pinalensis (Benjamin, 1932)
Notodontidae	Heterocampinae		Ursia furtiva A. Blanchard, 1971
Notodontidae	Notodontinae	Dicranurini	Cerura rarata Walker, 1865
Notodontidae	Nystaleinae		Pentobesa valta Schaus, 1901		Pentobesa roberta
