# Supplementary material for: Probing planetary biodiversity with DNA barcodes: The Noctuoidea of North America
Source: PLoS One. 2017 Jun 1;12(6):e0178548. doi: 10.1371/journal.pone.0178548 (PMC5453547; doi:10.1371/journal.pone.0178548)
Supplement: S9 Table — List of North American noctuoid species with low sequence divergence from another taxon. (XLS) [file pone.0178548.s011.xls]

## Sheet: TableS9
Family	Subfamily	Species	NN species	NND
Notodontidae	Heterocampinae	Hyparpax aurora	Hyparpax perophoroides	0.15
		Oligocentria cerriben	Oligocentria coloradensis	0.15
		Oligocentria alpica	Oligocentria alpicoides	0.62
		Heterocampa astartoides	Heterocampa varia	0.64
	Phalerinae	Datana ministra	Datana angusii	0.33
		Datana diffidens	Datana major	0.37
		Datana perspicua	Datana neomexicana	0.37
		Datana drexelii	Datana modesta	0.77
		Datana contracta	Datana integerrima	0.18
	Notodontinae	Gluphisia septentrionis	Gluphisia wrightii	0.84
	Nystaleinae	Elasmia cave	Elasmia mandela	0.31
		Symmerista canicosta	Symmerista albifrons	0.62
Nolidae	Nolinae	Meganola fuscula	Meganola spodia	0.93
Euteliidae	Euteliinae	Eutelia furcata	Eutelia pyrastis	0.37
Erebidae	Arctiinae	Apantesis nais	Apantesis vittata	0.77
		Arctia brachyptera	Arctia opulenta	0.15
		Cisthene juanita	Cisthene martini	0.49
		Dodia tarandus	Dodia albertae	0.87
		Ectypia clio	Ectypia mexicana	0.68
		Euchaetes bolteri	Euchaetes polingi	0.93
		Gnophaela clappiana	Gnophaela vermiculata	0.5
		Gnophaela discreta	Gnophaela vermiculata	0.33
		Grammia favorita	Grammia williamsii	0.15
		Grammia philipiana	Holarctia obliterata	0.37
		Grammia yavapai	Grammia nevadensis	0.48
		Grammia virgo	Grammia virguncula	0.58
		Grammia virgo	Grammia nevadensis	0.59
		Grammia speciosa	Grammia williamsii	0.62
		Grammia cervinoides	Grammia williamsii	0.69
		Grammia brillians	Grammia williamsii	0.77
		Grammia williamsii tooele	Grammia yavapai	0.82
		Holarctia obliterata	Grammia philipiana	0.37
		Lophocampa argentata	Lophocampa sobrina	0.46
		Lophocampa bicolor	Lophocampa caryae	0.68
		Lycomorpha fulgens	Lycomorpha grotei	0.93
		Lycomorpha regulus	Lycomorpha fulgens	0.93
		Neoarctia beanii	Neoarctia brucei	0.87
		Neoarctia brucei	Neoarctia lafontainei	0.52
		Notarctia arizoniensis	Notarctia proxima	0.8
		Pararctia lapponica	Pararctia yarrowii	0.15
		Phragmatobia lineata	Phragmatobia fuliginosa	0.73
		Pygoctenucha terminalis	Pygoctenucha pyrrhoura	0.15
		Virbia fragilis	Virbia aurantiaca	0.77
		Virbia lamae	Virbia ferruginosa	0.19
		Virbia nigricans	Virbia rubicundaria	0.15
	Boletobiinae	Euaontia clarki	Euaontia semirufa	0.77
		Hemeroplanis historialis	Hemeroplanis incusalis	0.92
		Hemeroplanis parallela	Hemeroplanis trilineosa	0.17
		Mycterophora geometriformis	Mycterophora rubricans	0.48
	Calpinae	Gonodonta bidens	Gonodonta nitidimacula	0.93
	Erebinae	Amolita fessa	Amolita obliqua	0.92
		Catocala agrippina	Catocala myristica	0.15
		Catocala dejecta	Catocala palaeogama	0.15
		Catocala judith	Catocala residua	0.15
		Catocala palaeogama	Catocala cara	0.15
		Catocala vidua	Catocala retecta	0.15
		Catocala neogama euphemia	Catocala agrippina	0.53
		Catocala marmorata	Catocala faustina allusa	0.58
		Catocala neogama	Catocala subnata	0.72
		Catocala gracilis	Catocala sordida	0.83
		Catocala californiensis	Catocala johnsoniana	0.93
		Catocala delilah	Catocala desdemona	0.95
		Catocala unijuga	Catocala faustina allusa	0.97
		Cissusa indiscreta	Cissusa spadix	0.83
		Doryodes fusselli	Doryodes spadaria	0.46
		Drasteria graphica	Drasteria occulta	0.68
		Drasteria maculosa	Drasteria hudsonica	0.93
		Euclidia ardita	Euclidia cuspidea	0.77
		Focillidia grenadensis	Focillidia texana	0.46
		Zale buchholzi	Zale submediana	0.62
		Zale curema	Zale metatoides	0.92
		Zale duplicata	Zale metatoides	0.77
		Zale helata	Zale metatoides	0.77
	Eulepidotinae	Panopoda rufimargo	Panopoda repanda	0.62
	Herminiinae	Idia concisa	Idia aemula	0.18
		Idia laurentii	Idia scobialis	0.46
		Idia suffusalis	Idia aemula	0.15
		Zanclognatha atrilineella	Zanclognatha martha	0.16
		Zanclognatha marcidilinea	Zanclognatha protumnusalis	0.15
		Zanclognatha obscuripennis	Zanclognatha jacchusalis	0.31
	Lymantriinae	Dasychira mescalera	Dasychira meridionalis pallorosa	0.15
		Dasychira pinicola	Dasychira grisefacta	0.15
		Dasychira tephra	Dasychira dorsipennata	0.31
		Dasychira vagans	Dasychira mescalera	0.31
		Dasychira matheri	Dasychira basiflava	0.46
		Orgyia magna	Orgyia cana	0.91
Noctuidae	Acontiinae	Acontia coquillettii	Acontia cretata	0.19
		Ponometia macdunnoughi	Ponometia pulchra	0.31
		Spragueia guttata	Spragueia leo	0.77
		Tarache assimilis	Tarache knowltoni	0.15
		Tarache tenuicula	Tarache sutor	0.85
	Acronictinae	Acronicta edolata	Acronicta sagittata	0.15
		Acronicta extricata	Acronicta edolata	0.31
		Acronicta mansueta	Acronicta parallela	0.38
		Acronicta exilis	Acronicta increta	0.58
		Acronicta haesitata	Acronicta exempta	0.62
		Acronicta modica	Acronicta haesitata	0.66
		Acronicta ovata	Acronicta haesitata	0.92
		Cerma cerintha	Cerma sirius	0.62
	Agaristinae	Alypia wittfeldii	Alypia octomaculata	0.16
		Eudryas brevipennis	Eudryas unio	0.31
	Amphipyrinae	Annaphila superba	Annaphila spila	0.3
		Annaphila vivianae	Annaphila pseudoastrologa	0.38
		Amphipoea cottlei	Amphipoea keiferi	0.47
		Annaphila abdita	Annaphila scurlockorum	0.62
		Basilodes straminea	Basilodes chrysopis	0.92
		Grotella harveyi	Grotella septempunctata	0.15
		Oxycnemis gracillinea	Leucocnemis obscurella	0.92
		Plagiomimicus caesium	Plagiomimicus spumosum	0.15
		Plagiomimicus triplagiatus	Plagiomimicus pityochromus	0.77
	Bryophilinae	Cryphia olivacea	Cryphia flavidior	0.31
	Condicinae	Condica discistriga	Condica leucorena	0.32
	Cuculliinae	Cucullia albida	Cucullia strigata	0.77
		Cucullia similaris	Cucullia postera	0.77
	Heliothinae	Schinia felicitata	Schinia lynda	0.15
		Schinia ferrisi	Schinia brunnea	0.15
		Schinia immaculata	Schinia ligeae	0.31
		Schinia poguei	Schinia walsinghami	0.31
		Heliothodes rubicundus	Heliothodes diminutivus	0.32
		Heliothodes hemizonianus	Heliothodes diminutivus	0.34
		Schinia honesta	Schinia verna	0.46
		Schinia psamathea	Schinia walsinghami	0.62
		Schinia biforma	Schinia sanrafaeli	0.75
		Schinia lynx	Schinia obscurata	0.98
	Noctuinae	Abagrotis alampeta	Abagrotis petalama	0.15
		Abagrotis erratica	Abagrotis kirkwoodi	0.31
		Abagrotis alcandola	Abagrotis erratica	0.7
		Abagrotis forbesi	Abagrotis vittifrons	0.76
		Agrotis robustior	Agrotis ruta	0.93
		Anaplectoides brunneomedia	Anaplectoides pressus	0.31
		Anarta columbica	Anarta obesula	0.33
		Anarta oaklandiae	Anarta crotchii	0.68
		Anarta oregonica	Anarta alta	0.77
		Anarta decepta	Anarta florida	0.92
		Andropolia aedon	Andropolia olga	0.38
		Andropolia olorina	Andropolia aedon	0.91
		Apamea bernardino	Apamea longula	0.15
		Apamea robertsoni	Apamea maxima	0.17
		Apamea tahoeensis	Apamea auranticolor	0.53
		Brachylomia pallida	Brachylomia rectifascia	0.92
		Brachylomia sierra	Brachylomia thula	0.93
		Caradrina multifera	Caradrina montana	0.61
		Cerastis robertsoni	Cerastis cornuta	0.31
		Copablepharon alaskensis	Copablepharon columbia	0.15
		Copablepharon flavum	Copablepharon viridisparsa	0.15
		Copablepharon sanctaemonicae	Copablepharon grandis	0.31
		Copablepharon gillaspyi	Copablepharon longipenne serraticornis	0.46
		Copablepharon michiganensis	Copablepharon alaskensis	0.51
		Cosmia praeacuta	Cosmia elisae	0.46
		Dichagyris proclivis	Dichagyris neoclivis	0.93
		Egira cognata	Egira februalis	0.46
		Egira crucialis	Egira simplex	0.93
		Enargia fausta	Enargia decolor	0.9
		Eremobina leucoscelis	Eremobina claudens	0.15
		Escaria homogena	Escaria clauda	0.46
		Eupsilia cirripalea	Eupsilia tristigmata	0.85
		Eupsilia tristigmata	Eupsilia sidus	0.51
		Euxoa aberrans	Euxoa maimes	0.15
		Euxoa annulipes	Euxoa oncocnemoides	0.15
		Euxoa cana	Euxoa stigmatalis	0.15
		Euxoa cicatricosa	Euxoa detersa	0.15
		Euxoa emma	Euxoa annulipes	0.15
		Euxoa montana	Euxoa ridingsiana	0.15
		Euxoa piniae	Euxoa brunneigera	0.15
		Euxoa recula	Euxoa cicatricosa	0.15
		Euxoa intrita	Euxoa unica	0.17
		Euxoa guadalupensis	Euxoa comosa	0.31
		Euxoa perolivalis	Euxoa taura	0.31
		Euxoa clausa	Euxoa cinnabarina	0.34
		Euxoa excogita	Euxoa infausta	0.46
		Euxoa fumalis	Euxoa guadalupensis	0.46
		Euxoa macrodentata	Euxoa perpolita	0.46
		Euxoa pestula	Euxoa simona	0.46
		Euxoa vallus	Euxoa macleani	0.46
		Euxoa campestris	Euxoa rockburnei	0.49
		Euxoa pallidimacula	Euxoa setonia	0.57
		Euxoa flavicollis	Euxoa aberrans	0.61
		Euxoa declarata	Euxoa rockburnei	0.62
		Euxoa faulkneri	Euxoa piniae	0.62
		Euxoa hyperborea	Euxoa muldersi	0.62
		Euxoa lucida	Euxoa comosa	0.62
		Euxoa costata	Euxoa cinnabarina	0.68
		Euxoa foeminalis	Euxoa cinnabarina	0.68
		Euxoa redimicula	Euxoa cinnabarina	0.68
		Euxoa absona	Euxoa terrenus	0.69
		Euxoa baja	Euxoa pallipennis	0.77
		Euxoa franclemonti	Euxoa terrenus	0.77
		Euxoa lineifrons	Euxoa comosa	0.77
		Euxoa riversii	Euxoa maimes	0.83
		Euxoa dissona	Euxoa churchillensis	0.85
		Euxoa pleuritica	Euxoa simona	0.93
		Euxoa wilsoni	Euxoa ridingsiana	0.93
		Euxoa auripennis	Euxoa redimicula	0.95
		Feralia major	Feralia jocosa	0.18
		Feltia woodiana	Feltia troubridgei	0.33
		Feltia tricosa	Feltia subgothica	0.38
		Feltia jaculifera	Feltia inyoca	0.62
		Feltia herilis	Feltia tricosa	0.85
		Hadena maccabei	Hadena ectrapela	0.15
		Hadena plumasata	Hadena siskiyou	0.15
		Hadena gabrieli	Hadena siskiyou	0.31
		Hadena caelestis	Hadena circumvadis	0.46
		Hadena paulula	Hadena ectrapela	0.68
		Hadena amabilis	Hadena circumvadis	0.77
		Lacinipolia longiclava	Lacinipolia incurva	0.17
		Lacinipolia vittula	Lacinipolia stenotis	0.46
		Lacinipolia petita	Lacinipolia olivacea	0.86
		Lasionycta frigida	Lasionycta leucocycla	0.15
		Lasionycta pulverea	Lasionycta sierra	0.18
		Lasionycta sierra	Lasionycta promulsa	0.18
		Lasionycta uniformis	Lasionycta phoca	0.31
		Lasionycta discolor	Lasionycta uniformis	0.36
		Lasionycta impingens	Lasionycta promulsa	0.36
		Lasionycta subfumosa	Lasionycta coracina	0.5
		Lasionycta lagganata	Lasionycta carolynae	0.51
		Lasionycta gelida	Lasionycta uniformis	0.53
		Lasionycta coloradensis	Lasionycta sasquatch	0.54
		Lasionycta caesia	Lasionycta promulsa	0.77
		Lasionycta quadrilunata	Lasionycta uniformis	0.81
		Lasionycta perplexa	Lasionycta coloradensis	0.89
		Lasionycta silacea	Lasionycta promulsa	0.91
		Lasionycta brunnea	Lasionycta uniformis	0.93
		Lasionycta subfuscula	Lasionycta sasquatch	0.96
		Lithophane hemina	Lithophane patefacta	0.15
		Lithophane boogeri	Lithophane subtilis	0.17
		Lithophane franclemonti	Lithophane innominata	0.31
		Lithophane lanei	Lithophane innominata	0.31
		Lithophane lepida	Lithophane adipel	0.32
		Lithophane torrida	Lithophane unimoda	0.47
		Lithophane joannis	Lithophane oriunda	0.61
		Lithophane semiusta	Lithophane patefacta	0.71
		Lithophane grotei	Lithophane antennata	0.73
		Lithophane pertorrida	Lithophane laticinerea	0.77
		Lithophane tarda	Lithophane longior	0.92
		Lithophane ponderosa	Lithophane adipel	0.93
		Mammifrontia sarae	Mammifrontia rileyi	0.36
		Mniotype pallescens	Mniotype tenera	0.16
		Neoligia hardwicki	Neoligia surdirena	0.15
		Orthosia mediomacula	Orthosia nongenerica	0.15
		Papaipema duplicatus	Papaipema silphii	0.15
		Papaipema polymniae	Papaipema harrisii	0.16
		Papaipema impecuniosa	Papaipema nelita	0.31
		Papaipema insulidens	Papaipema sulphurata	0.31
		Papaipema nepheleptena	Papaipema sciata	0.31
		Papaipema necopina	Papaipema insulidens	0.34
		Papaipema arctivorens	Papaipema nebris	0.51
		Papaipema circumlucens	Papaipema pterisii	0.53
		Papaipema pterisii	Papaipema circumlucens	0.53
		Papaipema leucostigma	Papaipema harrisii	0.62
		Papaipema limata	Papaipema baptisiae	0.68
		Papaipema eupatorii	Papaipema nepheleptena	0.93
		Papestra biren	Papestra quadrata	0.92
		Parabagrotis cupidissima	Parabagrotis insularis	0.64
		Perigonica tertia	Perigonica eldana	0.34
		Protogygia pectinata	Protogygia whitesandsensis	0.46
		Protogygia querula	Protogygia lagena	0.31
		Protogygia rufescens	Protogygia lagena	0.93
		Protoperigea parvulata	Protoperigea posticata	0.31
		Pseudanarta damnata	Pseudanarta vexata	0.46
		Pseudanarta exasperata	Pseudanarta vexata	0.31
		Pseudobryomima distans	Pseudobryomima fallax	0.93
		Scotogramma densa	Scotogramma submarina	0.62
		Scotogramma fieldi	Scotogramma gatei	0.86
		Scotogramma orida	Scotogramma gatei	0.15
		Setagrotis pallidicollis	Setagrotis vocalis	0.6
		Spaelotis bicava	Spaelotis quadricava	0.15
		Spaelotis clandestina	Spaelotis velicava	0.16
		Spaelotis havilae	Spaelotis bicava	0.15
		Spaelotis velicava	Spaelotis clandestina	0.16
		Stretchia pictipennis	Stretchia plusiaeformis	0.61
		Xestia aequaeva	Xestia alaskae	0.31
		Xestia c-nigrum	Xestia dolosa	0.49
		Xestia colorado	Xestia maculata	0.75
		Xestia maculata	Xestia scropulana	0.32
		Xylena cineritia	Xylena curvimacula	0.35
		Zosteropoda clementei	Zosteropoda hirtipes	0.77
	Oncocnemidinae	Sympistis hathor	Sympistis sobek	0.15
		Sympistis insanina	Sympistis sanina	0.15
		Sympistis ptah	Sympistis sakhmet	0.15
		Sympistis sanina	Sympistis insanina	0.15
		Sympistis tenuifascia	Sympistis apep	0.17
		Sympistis cherti	Sympistis helena	0.31
		Sympistis horus	Sympistis osiris	0.41
		Sympistis sectilis	Sympistis sectiloides	0.46
		Sympistis dayi	Sympistis saxatilis	0.51
		Sympistis anubis	Sympistis sandaraca	0.52
		Sympistis chionanthi	Sympistis forbesi	0.53
		Sympistis isis	Sympistis osiris	0.62
		Sympistis chorda	Sympistis dischorda	0.68
		Sympistis pudorata	Sympistis melantho	0.74
		Sympistis chalybdis	Sympistis piffardi	0.77
		Sympistis badistriga	Sympistis tenuistriga	0.92
		Sympistis buto	Sympistis extremis	0.92
		Sympistis ra	Sympistis septu	0.96
		Sympistis pernotata	Sympistis apis	0.97
		Sympistis perscripta	Sympistis shait	0.99
		Sympistis rayata	Sympistis tenuistriga	0.99
	Pantheinae	Panthea furcilla	Panthea virginarius	0.17
		Panthea greyi	Panthea virginarius	0.17
	Plusiinae	Syngrapha borea	Syngrapha sackenii	0.46
		Syngrapha surena	Syngrapha u-aureum	0.82
