# Supplementary material for: Probing planetary biodiversity with DNA barcodes: The Noctuoidea of North America
Source: PLoS One. 2017 Jun 1;12(6):e0178548. doi: 10.1371/journal.pone.0178548 (PMC5453547; doi:10.1371/journal.pone.0178548)
Supplement: S10 Table — List of North American noctuoid species with deep intraspecific sequence divergence. (XLS) [file pone.0178548.s012.xls]

## Sheet: S10
Table S10
Family	Subfamily	Species	BIN	Max Sequence divergence
Notodontidae	Notodontinae	Furcula cinerea	3	2.7
		Furcula occidentalis	2	2.7
		Gluphisia avimacula	2	4.1
		Gluphisia severa	2	6.9
		Hyperaeschra georgica	2	5.8
		Notodonta scitipennis	2	2.9
		Pheosia rimosa	5	5.1
Nolidae	Risobinae	Baileya australis	3	3.6
Nolidae	Risobinae	Baileya doubledayi	2	2.9
Erebidae	Arctiinae	Hyphantria cunea	2	3.5
		Haploa clymene	3	3
		Haploa confusa	2	3.1
		Haploa lecontei	2	3.5
		Haploa reversa	2	3.3
		Pyrrharctia isabella	2	3
		Grammia elongata	2	4.8
		Grammia parthenice	2	3.3
		Grammia phyllira	4	3.16
		Grammia quenseli	4	7.2
		Grammia virgo	3	7.3
		Grammia williamsii	3	6.5
		Virbia ferruginosa	18	6.8
		Virbia immaculata	4	5.29
		Spilosoma virginica	3	5.15
		Dodia albertae	2	2.6
		Clemensia albata	2	2.9
		Pararctia yarrowii	2	1.9*
	Calpinae	Calyptra canadensis	2	2.5
	Erebinae	Catocala clintonii	2	1.9*
		Catocala praeclara	2	2.7
		Caenurgina crassiuscula	2	3
		Zale lunata	4	8.95
		Zale minerea	4	4.06
		Drasteria pallescens	2	2.7
	Herminiinae	Zanclognatha laevigata	2	3.48
		Idia denticulalis	2	2.9
		Idia lubricalis	9	7.93
		Idia rotundalis	2	2.56
		Macrochilo absorptalis	2	1.9*
		Macrochilo orciferalis	2	4.12
		Phalaenostola metonalis	3	5.6
		Renia sobrialis	2	3.8
	Hypeninae	Hypena edictalis	2	1.8*
		Hypena humuli	4	5.85
	Hypenodinae	Parahypenodes quadralis	2	2.9
		Hypenodes palustris	2	2.7
	Pangraptinae	Pangrapta decoralis	4	4.6
	Scolecocampinae	Gabara subnivosella	4	4.9
	Scoliopteryginae	Scoliopteryx libatrix	2	1.9*
Noctuidae	Agaristinae	Eudryas unio	2	2.2
	Acronictinae	Acronicta dactylina	2	4.6
		Acronicta fragilis	2	3.8
		Acronicta impressa	2	1.9*
	Amphipyrinae	Acopa perpallida	2	1.6*
	Bryophilinae	Cryphia olivacea	3	2.1
	Cuculliinae	Cucullia antipoda	5	4.42
	Heliothinae	Schinia acutilinea	2	2.22
		Heliothis acesias	2	2.5
	Oncocnemidinae	Sympistis columbia	2	3.85
		Sympistis dunbari	2	4.15
		Sympistis intruda	2	2.6
		Sympistis wilsonensis	3	4.54
		Sympistis meadiana	2	2.36
		Sympistis satanella	2	1.4*
		Sympistis major	2	2.98
		Sympistis poliochroa	2	1.9*
	Pantheinae	Colocasia propinquilinea	2	2.7
	Noctuinae	Capsula subflava	2	2.82	188
		Oligia modica	4	3.16
		Hypocoena inquinata	2	2.5
		Apamea burgessi	3	4.8
		Apamea commoda	2	2.13
		Apamea zeta	2	3.67
		Pseudorthodes vecors	2	2.7
		Anhimella contrahens	3	4.9
		Anhimella pacifica	2	3.5
		Anhimella perbrunnea	2	1.7*
		Lacinipolia buscki	2	3.15
		Lacinipolia olivacea	4	2.93
		Lacinipolia pensilis	6	4.6
		Lacinipolia quadrilineata	2	6.93
		Lacinipolia renigera	4	4.6
		Lasionycta subfuscula	2	2.2
		Lacinipolia agnata	2	2.94
		Lacinipolia stricta	6	5.6
		Lacinipolia vicina	4	4.01
		Hadenella pergentilis	3	3.2
		Anarta crotchii	2	4.74
		Melanchra adjuncta	2	2.5
		Sideridis uscripta	2	1.9*
		Lacanobia subjuncta	3	2.03
		Abagrotis duanca	3	2.8
		Abagrotis hermina	3	1.5*
		Abagrotis placida	2	2
		Abagrotis variata	3	2.8
		Agnorisma badinodis	2	2.4
		Agrotis obliqua	2	5.1
		Diarsia calgary	2	1.6*
		Diarsia esurialis	2	2.34
		Diarsia rosaria	2	1.08*
		Eueretagrotis perattentus	2	3.3
		Euxoa brunneigera	3	3.1
		Euxoa comosa	4	3.64
		Euxoa difformis	2	1.6*
		Euxoa divergens	2	2.4
		Euxoa lineifrons	3	3.38
		Euxoa niveilinea	2	2.7
		Euxoa piniae	2	2.16
		Euxoa satis	3	2.8
		Euxoa permixta	2	2.5
		Euxoa setonia	2	1.6*
		Eurois astricta	2	3.65
		Feltia tricosa	2	2.3
		Graphiphora augur	3	4.5
		Homorthodes mania	2	1.9*
		Parabarrovia keelei	2	1.8*
		Protolampra rufipectus	3	3.1
		Setagrotis vocalis	2	1.8*
		Xestia alaskae	2	4.44
		Xestia aequaeva	4	3.5
		Xestia atrata	3	5.5
		Xestia finatimis	2	3.6
		Xestia normanianus	2	3.31
		Xestia perquiritata	3	2.7
		Xestia speciosa	2	1.7*
		Xestia vernilis	2	3.6
		Egira simplex	2	2
		Orthosia hibisci	2	2.17
		Stretchia plusiaeformis	2	2.1
		Euplexia benesimilis	3	3.65
		Agrochola pulchella	2	2.8
		Anathix aggressa	3	2.5
		Brachylomia algens	2	2.7
		Epidemas cinerea	3	4.1
		Hillia maida	2	2.6
		Lithomoia germana	2	2.7
		Lithophane contenta	2	2.3
		Parastichtis suspecta	2	2.7
		Xylena nupera	2	4.9
		Xylena thoracica	2	1.95
		Dargida tetera	2	0.7*
		Properigea costa	3	3.6
		Properigea suffusa	4	2.38
		Dichagyris arabella	2	4.57
		Helotropha reniformis	2	1.5*
		Elaphria agrotina	2	3.3
		Elaphria fuscimacula	2	2.5
		Meropleon cosmion	2	3.48
		Mesogona olivata	4	4.82
		Pronoctua pyrophiloides	3	3.96
		Pronoctua peabodyae	4	4.13
		Properigea niveirena	2	2.03
		Psammopolia arietis	3	4.45
		Scotogramma harnardi	4	2.67
		Ufeus plicatus	3	2.5
		Zosteropoda hirtipes	2	2.69
	Plusiinae	Exyra fax	3	2.35
4	20	157	418
