# Supplementary material for: Probing planetary biodiversity with DNA barcodes: The Noctuoidea of North America
Source: PLoS One. 2017 Jun 1;12(6):e0178548. doi: 10.1371/journal.pone.0178548 (PMC5453547; doi:10.1371/journal.pone.0178548)
Supplement: S11 Table — (XLS) [file pone.0178548.s013.xls]

## Sheet: BIN deepsplit
Family	Subfamily	Species	BIN	Mean intra-specific dist	# of specimens
Doidae		Leuculodes lacteolaria	1		Leuculodes lacteolaria[1 individuals]
		Doa ampla	1	0	Doa ampla[2 individuals]
Notodontidae	Heterocampinae	Afilia oslari	1	0.512831	Afilia oslari[4 individuals]
	Dudusinae	Cargida pyrrha	1	0.0306329	Cargida pyrrha[10 individuals]
	Notodontinae	Cerura candida	1		Cerura candida[1 individuals]
	Notodontinae	Cerura rarata
	Notodontinae	Cerura scitiscripta	1	0.202582	Cerura scitiscripta[7 individuals]
	Pygaerinae	Clostera albosigma	1	0.264365	Clostera albosigma[84 individuals]
	Pygaerinae	Clostera apicalis	1	0.2907	Clostera apicalis[125 individuals]
	Pygaerinae	Clostera brucei	1	0.545567	Clostera brucei[34 individuals]
	Pygaerinae	Clostera inclusa	1	0.176605	Clostera inclusa[17 individuals]
	Pygaerinae	Clostera inornata	1	1.09117	Clostera inornata[3 individuals]
	Pygaerinae	Clostera paraphora	1	0.492569	Clostera paraphora[5 individuals]
	Pygaerinae	Clostera strigosa	1	0.128437	Clostera strigosa[12 individuals]
	Dudusinae	Crinodes biedermani	1		Crinodes biedermani[1 individuals]
	Nystaleinae	Dasylophia anguina	1	0.27157	Dasylophia anguina[21 individuals]
	Nystaleinae	Dasylophia seriata	1	0	Dasylophia seriata[2 individuals]
	Nystaleinae	Dasylophia thyatiroides	1	0.0283851	Dasylophia thyatiroides[13 individuals]
	Phalerinae	Datana angusii	1	0.494297	Datana angusii[28 individuals]
	Phalerinae	Datana chiriquensis	1	0.696812	Datana chiriquensis[7 individuals]
	Phalerinae	Datana contracta	1	0.545212	Datana contracta[18 individuals]
	Phalerinae	Datana diffidens	1	0	Datana diffidens[3 individuals]
	Phalerinae	Datana drexelii	1	0.62	Datana drexelii[20 individuals]
	Phalerinae	Datana integerrima	1	0.555797	Datana integerrima[72 individuals]
	Phalerinae	Datana major	1	0.479751	Datana major[6 individuals]
	Phalerinae	Datana ministra	1	0.229646	Datana ministra[35 individuals]
	Phalerinae	Datana modesta	1	1.02	Datana modesta[8 individuals]
	Phalerinae	Datana neomexicana	1	0	Datana neomexicana[2 individuals]
	Phalerinae	Datana perspicua	1	0.155353	Datana perspicua[6 individuals]
	Phalerinae	Datana ranaeceps	1	0.512682	Datana ranaeceps[3 individuals]
	Phalerinae	Datana robusta	1	0	Datana robusta[8 individuals]
	Nystaleinae	Didugua argentilinea	1	0	Didugua argentilinea[2 individuals]
	Heterocampinae	Disphragis captiosa
	Nystaleinae	Elasmia cave	1	0.616193	Elasmia cave[4 individuals]
	Nystaleinae	Elasmia mandela	1	0.0612552	Elasmia mandela[5 individuals]
	Nystaleinae	Elasmia packardii	1	0.136238	Elasmia packardii[10 individuals]
	Phalerinae	Ellida caniplaga	1	0.682102	Ellida caniplaga[40 individuals]
	Nystaleinae	Elymiotis notodontoides	1	0	Elymiotis notodontoides[3 individuals]
	Heterocampinae	Euhyparpax rosea	1	0	Euhyparpax rosea[4 individuals]
	Notodontinae	Furcula borealis	1	0.0919304	Furcula borealis[25 individuals]
	Notodontinae	Furcula cinerea	3	2.7	Furcula cinerea[42 individuals]
	Notodontinae	Furcula modesta	1	0.22064	Furcula modesta[30 individuals]
	Notodontinae	Furcula nivea	1		Furcula nivea[1 individuals]
	Notodontinae	Furcula occidentalis	2	2.7	Furcula occidentalis[49 individuals]
	Notodontinae	Furcula scolopendrina	1	0.643767	Furcula scolopendrina[76 individuals]
	Notodontinae	Gluphisia avimacula	2	4.1	Gluphisia avimacula[14 individuals]
	Notodontinae	Gluphisia lintneri	1	0.231203	Gluphisia lintneri[21 individuals]
	Notodontinae	Gluphisia septentrionis	1	0.547689	Gluphisia septentrionis[221 individuals]
	Notodontinae	Gluphisia severa	2	6.9	Gluphisia severa[11 individuals]
	Notodontinae	Gluphisia wrightii	1	0	Gluphisia wrightii[6 individuals]
	Heterocampinae	Hemiceras cadmia
	Heterocampinae	Heterocampa amanda	1	0.0559284	Heterocampa amanda[6 individuals]
	Heterocampinae	Heterocampa astarte	1	0.314343	Heterocampa astarte[16 individuals]
	Heterocampinae	Heterocampa astartoides	1	0	Heterocampa astartoides[5 individuals]
	Heterocampinae	Heterocampa averna	1	0.307696	Heterocampa averna[4 individuals]
	Heterocampinae	Heterocampa belfragei	1		Heterocampa belfragei[1 individuals]
	Heterocampinae	Heterocampa benitensis	1	0.104494	Heterocampa benitensis[3 individuals]
	Heterocampinae	Heterocampa biundata	1	0.735264	Heterocampa biundata[33 individuals]
	Heterocampinae	Heterocampa cubana	1	0.102092	Heterocampa cubana[3 individuals]
	Heterocampinae	Heterocampa ditta	1		Heterocampa ditta[1 individuals]
	Heterocampinae	Heterocampa guttivitta	1	0.993243	Heterocampa guttivitta[109 individuals]
	Heterocampinae	Heterocampa incongrua	1		Heterocampa incongrua[1 individuals]
	Heterocampinae	Heterocampa lunata	1	0.313974	Heterocampa lunata[2 individuals]
	Heterocampinae	Heterocampa obliqua	2	1.1636	Heterocampa obliqua[40 individuals]
	Heterocampinae	Heterocampa ruficornis	1	0.153138	Heterocampa ruficornis[2 individuals]
	Heterocampinae	Heterocampa rufinans
	Heterocampinae	Heterocampa secessionis	1		Heterocampa secessionis[1 individuals]
	Heterocampinae	Heterocampa simulans
	Heterocampinae	Heterocampa subrotata	1	0.204346	Heterocampa subrotata[58 individuals]
	Heterocampinae	Heterocampa umbrata	1	0.431147	Heterocampa umbrata[34 individuals]
	Heterocampinae	Heterocampa varia	1	0.430381	Heterocampa varia[9 individuals]
	Heterocampinae	Heterocampa zayasi	1	0.615393	Heterocampa zayasi[2 individuals]
	Heterocampinae	Hyparpax aurora	1	0.645631	Hyparpax aurora[7 individuals]
	Heterocampinae	Hyparpax aurostriata	1	0.770762	Hyparpax aurostriata[6 individuals]
	Heterocampinae	Hyparpax minor
	Heterocampinae	Hyparpax perophoroides	2	2.74852	Hyparpax perophoroides[5 individuals]
	Heterocampinae	Hyparpax venus	1	0.616507	Hyparpax venus[3 individuals]
	Notodontinae	Hyperaeschra georgica	2	1.64886	Hyperaeschra georgica[45 individuals]
	Notodontinae	Hyperaeschra tortuosa	2	2.28264	Hyperaeschra tortuosa[3 individuals]
	Notodontidae (incertae sedis)	Lirimiris truncata	1	1.55292	Lirimiris truncata[2 individuals]
	Heterocampinae	Litodonta alpina	1	0	Litodonta alpina[2 individuals]
	Heterocampinae	Litodonta aonides	1	0.30675	Litodonta aonides[2 individuals]
	Heterocampinae	Litodonta contrasta	2	1.59239	Litodonta contrasta[3 individuals]
	Heterocampinae	Litodonta gigantea	1	0	Litodonta gigantea[2 individuals]
	Heterocampinae	Litodonta hydromeli	2	0.815493	Litodonta hydromeli[15 individuals]
	Heterocampinae	Litodonta wymola	1	0.460832	Litodonta wymola[2 individuals]
	Heterocampinae	Lochmaeus bilineata	4	1.24648	Lochmaeus bilineata[36 individuals]
	Heterocampinae	Lochmaeus manteo	1	0.265388	Lochmaeus manteo[36 individuals]
	Heterocampinae	Macrurocampa dorothea	1	0.153081	Macrurocampa dorothea[2 individuals]
	Heterocampinae	Macrurocampa marthesia	1	0.692789	Macrurocampa marthesia[36 individuals]
	Heterocampinae	Misogada unicolor	1	0.636166	Misogada unicolor[3 individuals]
	Phalerinae	Nadata gibbosa	1	0.341071	Nadata gibbosa[199 individuals]
	Phalerinae	Nadata oregonensis	1	0.0529942	Nadata oregonensis[3 individuals]
	Notodontinae	Nerice bidentata	1	0.675956	Nerice bidentata[33 individuals]
	Nystaleinae	Notela jaliscana	1	0.255477	Notela jaliscana[4 individuals]
	Notodontinae	Notodonta pacifica	1	0.529263	Notodonta pacifica[4 individuals]
	Notodontinae	Notodonta scitipennis	2	2.9	Notodonta scitipennis[18 individuals]
	Notodontinae	Notodonta torva	1	0.417172	Notodonta torva[33 individuals]
	Nystaleinae	Nystalea collaris	2	0.68538	Nystalea collaris[9 individuals]
	Nystaleinae	Nystalea eutalanta	2	1.35413	Nystalea eutalanta[4 individuals]
	Nystaleinae	Nystalea indiana	1		Nystalea indiana[1 individuals]
	Notodontinae	Odontosia elegans	1	0.358141	Odontosia elegans[26 individuals]
	Notodontinae	Odontosia grisea
	Heterocampinae	Oligocentria alpica	1	0.331429	Oligocentria alpica[3 individuals]
	Heterocampinae	Oligocentria coloradensis	1	0.395248	Oligocentria coloradensis[7 individuals]
	Heterocampinae	Oligocentria delicata	1		Oligocentria delicata[1 individuals]
	Heterocampinae	Oligocentria lignicolor	1	0.0878762	Oligocentria lignicolor[41 individuals]
	Heterocampinae	Oligocentria pallida	1	0.0556516	Oligocentria pallida[20 individuals]
	Heterocampinae	Oligocentria paradisus	1	0.331426	Oligocentria paradisus[6 individuals]
	Heterocampinae	Oligocentria perangulata
	Heterocampinae	Oligocentria pinalensis
	Heterocampinae	Oligocentria semirufescens	1	0.103447	Oligocentria semirufescens[50 individuals]
	Nystaleinae	Pentobesa valta
	Phalerinae	Peridea angulosa	1	0.376814	Peridea angulosa[32 individuals]
	Phalerinae	Peridea basitriens	1	0.209128	Peridea basitriens[25 individuals]
	Phalerinae	Peridea ferruginea	1	0.463057	Peridea ferruginea[57 individuals]
	Notodontinae	Pheosia rimosa	5	1.45057	Pheosia rimosa[98 individuals]
	Dioptinae	Phryganidia californica	1	0	Phryganidia californica[2 individuals]
	Heterocampinae	Praeschausia zapata	1	0.255671	Praeschausia zapata[6 individuals]
	Heterocampinae	Pseudhapigia brunnea	1	0.316694	Pseudhapigia brunnea[3 individuals]
	Heterocampinae	Rifargia bichorda	1		Rifargia bichorda[1 individuals]
	Heterocampinae	Rifargia distinguenda
	Heterocampinae	Rifargia lineata
	Heterocampinae	Scevesia angustiora	1	0.460832	Scevesia angustiora[1 individuals]
	Heterocampinae	Schizura apicalis	1	0.512948	Schizura apicalis[3 individuals]
	Heterocampinae	Schizura badia	3	0.868315	Schizura badia[14 individuals]
	Heterocampinae	Schizura biedermani	1	0.2045	Schizura biedermani[3 individuals]
	Heterocampinae	Schizura concinna	1	0	Schizura concinna[5 individuals]
	Heterocampinae	Schizura errucata	1	0	Schizura errucata[4 individuals]
	Heterocampinae	Schizura ipomoeae	2	0.958737	Schizura ipomoeae[65 individuals]
	Heterocampinae	Schizura leptinoides	1	1.03219	Schizura leptinoides[35 individuals]
	Heterocampinae	Schizura unicornis	2	1.25221	Schizura unicornis[151 individuals]
	Nystaleinae	Symmerista albifrons	1	0.0945593	Symmerista albifrons[33 individuals]
	Nystaleinae	Symmerista canicosta	1	0.0825618	Symmerista canicosta[23 individuals]
	Nystaleinae	Symmerista leucitys	1	0.218763	Symmerista leucitys[56 individuals]
	Nystaleinae	Symmerista suavis	1		Symmerista suavis[1 individuals]
	Nystaleinae	Symmerista zacualpana	3	5.33352	Symmerista zacualpana[3 individuals]
	Heterocampinae	Theroa zethus	1	0.230101	Theroa zethus[4 individuals]
	Heterocampinae	Ursia furtiva
	Heterocampinae	Ursia noctuiformis	1		Ursia noctuiformis[1 individuals]
Nolidae	Afridinae	Afrida exegens	1	0	Afrida exegens[2 individuals]
	Afridinae	Afrida minuta	1	0.102092	Afrida minuta[4 individuals]
	Afridinae	Afrida ydatodes	1	0.528088	Afrida ydatodes[6 individuals]
	Chloephorinae	Garella nilotica	1	0.09	Garella nilotica[222 individuals]
	Chloephorinae	Nycteola cinereana	1	0.226832	Nycteola cinereana[28 individuals]
	Chloephorinae	Nycteola columbiana	1		Nycteola columbiana[1 individuals]
	Chloephorinae	Nycteola fletcheri	2	2.42321	Nycteola fletcheri[8 individuals]
	Chloephorinae	Nycteola frigidana	1	0.371445	Nycteola frigidana[16 individuals]
	Chloephorinae	Nycteola metaspilella	1	0.0915486	Nycteola metaspilella[8 individuals]
	Collomeninae	Collomena filifera	1	0.102124	Collomena filifera[6 individuals]
	Collomeninae	Motya abseuzalis	1	0.437261	Motya abseuzalis[3 individuals]
	Diphtherinae	Diphthera festiva	1	0.108753	Diphthera festiva[137 individuals]
	Eligminae	Iscadia aperta	2	3.96917	Cephalospargeta elongata[7 individuals]
	Nolinae	Cephalospargeta elongata	1	0.177914	Cephalospargeta elongata[4 individuals]
		Meganola conspicua	1	0	Meganola conspicua[3 individuals]
		Meganola dentata	1	0.18405	Meganola dentata[4 individuals]
		Meganola fuscula	4	4.05269	Meganola fuscula[26 individuals]
		Meganola minor	1		Meganola minor[1 individuals]
		Meganola minuscula	3	1.1933	Meganola minuscula[50 individuals]
		Meganola phylla	1	0.650633	Meganola phylla[45 individuals]
		Meganola spodia	1	0.367874	Meganola spodia[12 individuals]
		Meganola varia	1	0.615393	Meganola varia[2 individuals]
		Nola cereella	1	0.292962	Nola cereella[16 individuals]
		Nola cilicoides	1	0.254553	Nola cilicoides[24 individuals]
		Nola clethrae	3	1.2648	Nola clethrae[40 individuals]
		Nola cucullatella	1	0.18	Nola cucullatella[26 individuals]
		Nola involuta	1	0	Nola involuta[3 individuals]
		Nola lagunculariae	2	0.783092	Nola lagunculariae[12 individuals]
		Nola minna	1	0.293686	Nola minna[36 individuals]
		Nola ovilla	1	0.268437	Nola ovilla[8 individuals]
		Nola pustulata	1	0.321429	Nola pustulata[6 individuals]
		Nola triquetrana	1	0.323018	Nola triquetrana[3 individuals]
	Risobinae	Baileya acadiana	1	0.770609	Baileya arcadiana[2 individuals]
	Risobinae	Baileya australis	3	0.949587	Baileya australis[41 individuals]
	Risobinae	Baileya dormitans	1	0.69325	Baileya dormitans[48 individuals]
	Risobinae	Baileya doubledayi	2	1.52579	Baileya doubledayi[17 individuals]
	Risobinae	Baileya ellesyoo	1	0.263713	Baileya ellesyoo[5 individuals]
	Risobinae	Baileya levitans	1	0.166362	Baileya levitans[12 individuals]
	Risobinae	Baileya ophthalmica	1	0.145087	Baileya ophthalmica[82 individuals]
Euteliidae	Euteliinae	Eutelia furcata	1	0.277014	Eutelia furcata[5 individuals]
		Eutelia pulcherrimus	1	0	Eutelia pulcherrimus[9 individuals]
		Eutelia pyrastis	1	0.076569	Eutelia pyrastis[1 individuals]
		Marathyssa basalis	1	0.337949	Marathyssa basalis[27 individuals]
		Marathyssa inficita	1	0.287682	Marathyssa inficita[57 individuals]
		Marathyssa minus	1	0.245755	Marathyssa minus[47 individuals]
		Paectes abrostolella	1	0.206187	Paectes abrostolella[27 individuals]
		Paectes abrostoloides	1	0.1448	Paectes abrostoloides[19 individuals]
		Paectes acutangula	1	0.153138	Paectes acutangula[2 individuals]
		Paectes asper	1	0.18405	Paectes asper[3 individuals]
		Paectes declinata	1	0.221807	Paectes declinata[5 individuals]
		Paectes delineata			Paectes delineata
		Paectes fuscescens	1	0.207512	Paectes fuscescens[4 individuals]
		Paectes lunodes	1		Paectes lunodes[1 individuals]
		Paectes nana	1	0.102089	Paectes nana[4 individuals]
		Paectes nubifera	1	0.22835	Paectes nubifera[3 individuals]
		Paectes oculatrix	1	0.196348	Paectes oculatrix[21 individuals]
		Paectes pygmaea	1	0.0736097	Paectes pygmaea[15 individuals]
Erebidae	Anobinae	Baniana minor	1	0.185252	Baniana minor[10 individuals]
		Deinopa angitia	1	0.144056	Deinopa angitia[5 individuals]
	Arctiinae	Acerbia alpina	1	0.385215	Acerbia alpina[4 individuals]
	Arctiinae	Apantesis carlotta	1	0.944005	Apantesis carlotta[16 individuals]
		Apantesis nais	1	1.08687	Apantesis nais[24 individuals]
		Apantesis phalerata	3	1.10342	Apantesis phalerata[66 individuals]
		Apantesis vittata	1	0.554656	Apantesis vittata[51 individuals]
		Arctia brachyptera	1	0.176915	Arctia brachyptera[2 individuals]
		Arctia caja	1	0.922356	Arctia caja[20 individuals]
		Arctia olschwangi
		Arctia opulenta	1	0.229885	Arctia opulenta[3 individuals]
		Grammia allectans	1		Grammia allectans[1 individuals]
		Grammia anna	1	0.769399	Grammia anna[11 individuals]
		Grammia arge	1	0.307818	Grammia arge[18 individuals]
		Grammia behrii	1	0.616032	Grammia behrii[3 individuals]
		Grammia blakei	1	0.307769	Grammia blakei[5 individuals]
		Grammia bolanderi
		Grammia bowmani	1	0.153138	Grammia bowmani[2 individuals]
		Grammia brillians	1		Grammia brillians[1 individuals]
		Grammia cervinoides	1		Grammia cervinoides[1 individuals]
		Grammia complicata	1	0.469729	Grammia complicata[4 individuals]
		Grammia doris	2	0.742207	Grammia doris[5 individuals]
		Grammia edwardsii
		Grammia elongata	2	2.11646	Grammia elongata[5 individuals]
		Grammia eureka
		Grammia favorita	1	0	Grammia favorita[4 individuals]
		Grammia fergusoni	1	0	Grammia fergusoni[3 individuals]
		Grammia figurata	1	0.656357	Grammia figurata[24 individuals]
		Grammia f-pallida	1	0.857854	Grammia f-pallida[11 individuals]
		Grammia franconia	1	0.162086	Grammia franconia[5 individuals]
		Grammia hewletti	1	0.101398	Grammia hewletti[9 individuals]
		Grammia incorrupta	7	4.59951	Grammia incorrupta[23 individuals]
		Grammia margo	1	0.399752	Grammia margo[4 individuals]
		Grammia nevadensis	2	0.568331	Grammia nevadensis[153 individuals]
		Grammia ornata	1	1.98798	Grammia ornata[43 individuals]
		Grammia parthenice	2	1.38225	Grammia parthenice[45 individuals]
		Grammia philipiana	1	0	Grammia philipiana[2 individuals]
		Grammia phyllira	4	1.7614	Grammia phyllira[12 individuals]
		Grammia placentia	1	0.334383	Grammia placentia[8 individuals]
		Grammia quenseli	3	2.19342	Grammia quenseli[20 individuals]
		Grammia speciosa	1	0	Grammia speciosa[3 individuals]
		Grammia ursina	2	4.46117	Grammia ursina[5 individuals]
		Grammia virgo	3	1.70327	Grammia virgo[49 individuals]
		Grammia virguncula	2	0.923583	Grammia virguncula[87 individuals]
		Grammia williamsii	4	2.74986	Grammia williamsii[48 individuals]
		Grammia yavapai	1	0	Grammia yavapai[2 individuals]
		Grammia yukona	1	0	Grammia yukona[2 individuals]
		Holarctia obliterata	1	0.051046	Holarctia obliterata[4 individuals]
		Holoarctia puengeleri	2	0.687983	Holoarctia puengeleri[6 individuals]
		Holoarctia sordida	1	0.2045	Holoarctia sordida[3 individuals]
		Hyperborea czekanowskii	1	0.573335	Hyperborea czekanowskii[7 individuals]
		Neoarctia beanii	1	0	Neoarctia beanii[5 individuals]
		Neoarctia brucei	2	1.5427	Neoarctia brucei[4 individuals]
		Neoarctia lafontainei	1		Neoarctia lafontainei[1 individuals]
		Notarctia arizoniensis	1	0.615393	Notarctia arizoniensis[2 individuals]
		Notarctia proxima	1	0.111109	Notarctia proxima[39 individuals]
		Pararctia lapponica	1	0.581796	Pararctia lapponica[5 individuals]
		Pararctia subnebulosa	2	1.20044	Pararctia subnebulosa[4 individuals]
		Pararctia yarrowii	2	0.654405	Pararctia yarrowii[7 individuals]
		Parasemia plantaginis	1	0.147521	Parasemia plantaginis[15 individuals]
		Platarctia parthenos	2	0.578635	Platarctia parthenos[35 individuals]
		Platyprepia virginalis	1	0.129798	Platyprepia virginalis[4 individuals]
		Sonorarctia fervida	1	0	Sonorarctia fervida[2 individuals]
		Virbia aurantiaca	4	1.39955	Virbia aurantiaca[112 individuals]
		Virbia costata	2	2.85881	Virbia costata[6 individuals]
		Virbia fergusoni	1	1.39346	Virbia fergusoni[2 individuals]
		Virbia ferruginosa	19	1.73034	Virbia ferruginosa[100 individuals]
		Virbia fragilis	1	0.307074	Virbia fragilis[4 individuals]
		Virbia immaculata	4	2.04976	Virbia immaculata[18 individuals]
		Virbia laeta	2	1.71009	Virbia laeta[60 individuals]
		Virbia lamae	2	0.900079	Virbia lamae[8 individuals]
		Virbia marginata	1	0.742557	Virbia marginata[3 individuals]
		Virbia nigricans	2	2.7726	Virbia nigricans[2 individuals]
		Virbia opella	3	1.63194	Virbia opella[40 individuals]
		Virbia ostenta	2	1.95676	Virbia ostenta[10 individuals]
		Virbia rindgei	1		Virbia rindgei[1 individuals]
		Virbia rubicundaria	3	3.61743	Virbia rubicundaria[4 individuals]
		Dodia albertae	2	0.775868	Dodia albertae[12 individuals]
		Dodia kononenkoi	1	0.102564	Dodia kononenkoi[3 individuals]
		Dodia tarandus	1	0.162866	Dodia tarandus[2 individuals]
		Dodia verticalis	1	0.2045	Dodia verticalis[3 individuals]
		Haploa clymene	3	1.13342	Haploa clymene[23 individuals]
		Haploa colona	1	0.512364	Haploa colona[5 individuals]
		Haploa confusa	2	0.585471	Haploa confusa[32 individuals]
		Haploa contigua	1	0	Haploa contigua[3 individuals]
		Haploa lecontei	2	0.838025	Haploa lecontei[78 individuals]
		Haploa reversa	1	0.31	Haploa reversa[4 individuals]
		Tyria jacobaeae	1	0.32	Tyria jacobaeae[43 individuals]
		Utetheisa ornatrix	1	0.288893	Utetheisa ornatrix[27 individuals]
		Cisseps fulvicollis	1	0.0950568	Cisseps fulvicollis[106 individuals]
		Cisseps packardii
		Cisseps wrightii	1		Cisseps wrightii[1 individuals]
		Ctenucha brunnea	1	0	Ctenucha brunnea[2 individuals]
		Ctenucha cressonana	1		Ctenucha cressonana[1 individuals]
		Ctenucha multifaria
		Ctenucha rubroscapus	1	0.154646	Ctenucha rubroscapus[4 individuals]
		Ctenucha venosa	1	0.116924	Ctenucha venosa[7 individuals]
		Ctenucha virginica	1	0.0237393	Ctenucha virginica[67 individuals]
		Dahana atripennis	1	0.158229	Dahana atripennis[2 individuals]
		Aclytia heber	1	0.0349361	Aclytia heber[100 individuals]
		Apeplopoda mecrida	1		Apeplopoda mecrida[1 individuals]
		Cosmosoma festivum	1	0.179201	Cosmosoma festivum[22 individuals]
		Cosmosoma myrodora	1	0	Cosmosoma myrodora[2 individuals]
		Cosmosoma teuthras	1	1.52001	Cosmosoma teuthras[22 individuals]
		Didasys belae	1		Didasys belae[1 individuals]
		Empyreuma pugione	1	0.56	Empyreuma pugione[7 individuals]
		Episcepsis inornata	1	0	Episcepsis inornata[3 individuals]
		Eucereon erythrolepsis	1	0.512987	Eucereon erythrolepis[3 individuals]
		Eucereon myrina	1	0.6	Eucereon myrina[5 individuals]
		Horama panthalon	1	0.37374	Horama panthalon[6 individuals]
		Horama plumipes	1	0.0139942	Horama plumipes[45 individuals]
		Lymire edwardsii	1	0.43049	Lymire edwardsii[5 individuals]
		Macrocneme chrysitis	3	5.77	Macrocneme chrysitis[6 individuals]
		Myrmecopsis strigosa	1		Myrmecopsis strigosa[1 individuals]
		Nelphe carolina	1	0	Nelphe carolina[2 individuals]
		Nelphe relegatum	1	0.0340307	Nelphe relegatum[9 individuals]
		Phoenicoprocta hampsonii	1	0	Phoenicoprocta hampsonii[2 individuals]
		Phoenicoprocta lydia	1	0.226051	Phoenicoprocta lydia[52 individuals]
		Poliopastea clavipes	1	0.24	Poliopastea clavipes[51 individuals]
		Pseudocharis minima	1		Pseudocharis minima[1 individuals]
		Pseudosphex leovazquezae	1	0.31	Pseudosphex leovazquezae[4 individuals]
		Psilopleura polia	1		Psilopleura polia[1 individuals]
		Psilopleura vittata	1	0	Psilopleura vittata[9 individuals]
		Syntomeida epilais	1	0.54706	Syntomeida epilais[15 individuals]
		Syntomeida ipomoeae	1	0.0510775	Syntomeida ipomoeae[6 individuals]
		Syntomeida melanthus	1	0.925953	Syntomeida melanthus[2 individuals]
		Syntomeida syntomoides	1	0.161843	Syntomeida syntomoides[2 individuals]
		Composia fidelissima	1	0	Composia fidelissima[13 individuals]
		Dysschema howardi	1	0.1227	Dysschema howardi[5 individuals]
		Dysschema leucophaea	1	0.139247	Dysschema leucophaea[30 individuals]
		Gnophaela aequinoctialis	1	0.33	Gnophaela aequinoctialis[22 individuals]
		Gnophaela clappiana	1	0	Gnophaela clappiana[2 individuals]
		Gnophaela discreta	1		Gnophaela discreta[1 individuals]
		Gnophaela latipennis	1	0.15	Gnophaela latipennis[2 individuals]
		Gnophaela vermiculata	1	0.0276856	Gnophaela vermiculata[12 individuals]
		Hypocrita escuintla	1	0.157792	Hypocrita escuintla[4 individuals]
		Phaloesia saucia	1	0.33	Phaloesia saucia[22 individuals]
		Xenosoma flaviceps	1		Xenosoma flaviceps[1 individuals]
		Agaraea semivitrea	1	0.153138	Agaraea semivitrea[2 individuals]
		Apocrisias thaumasta	1	0	Apocrisias thaumasta[12 individuals]
		Bertholdia sp. not albipuncta	1	0	Bertholdia sp. not albipuncta[2 individuals]
		Bertholdia trigona	1	1.05543	Bertholdia trigona[7 individuals]
		Biturix venosata	1	0.155219	Biturix venosata[2 individuals]
		Calidota laqueata	1	0.306947	Calidota laqueata[3 individuals]
		Carales arizonensis	1	0	Carales arizonensis[7 individuals]
		Cycnia collaris	1	0.0385969	Cycnia collaris[8 individuals]
		Cycnia inopinatus			Cycnia inopinatus
		Cycnia oregonensis	1	0.253264	Cycnia oregonensis[35 individuals]
		Cycnia tenera	1	0.0648549	Cycnia tenera[37 individuals]
		Cycnia tenerosa	1	0	Cycnia tenerosa[2 individuals]
		Ectypia bivittata	1		Ectypia bivittata[1 individuals]
		Ectypia clio	3	1.75174	Ectypia clio[7 individuals]
		Ectypia mexicana
		Euchaetes albicosta	1		Euchaetes albicosta[1 individuals]
		Euchaetes antica	1	0.356621	Euchaetes antica[7 individuals]
		Euchaetes bolteri	1	0.314883	Euchaetes bolteri[4 individuals]
		Euchaetes castalla	2	0	Euchaetes castalla[2 individuals]
		Euchaetes egle	1	0.374808	Euchaetes egle[15 individuals]
		Euchaetes elegans	2	6.22394	Euchaetes elegans[4 individuals]
		Euchaetes fusca	1	0.589921	Euchaetes fusca[4 individuals]
		Euchaetes gigantea	1	0	Euchaetes gigantea[7 individuals]
		Euchaetes helena	1	0.719875	Euchaetes helena[4 individuals]
		Euchaetes perlevis	1	0.183908	Euchaetes perlevis[7 individuals]
		Euchaetes polingi	1	0.102092	Euchaetes polingi[3 individuals]
		Euchaetes zella	1	0.102092	Euchaetes zella[3 individuals]
		Euerythra phasma	1	0.599602	Euerythra phasma[9 individuals]
		Euerythra trimaculata	1		Euerythra trimaculata[1 individuals]
		Eupseudosoma involuta	1	0.161756	Eupseudosoma involuta[7 individuals]
		Haemanota prophaea	2	2.19059	Haemanota prophaea[4 individuals]
		Halysidota cinctipes	1	0.30675	Halysidota cinctipes[2 individuals]
		Halysidota davisii	1	0.332401	Halysidota davisii[4 individuals]
		Halysidota harrisii	1	0.175084	Halysidota harrisii[14 individuals]
		Halysidota schausi	1	0	Halysidota schausi[3 individuals]
		Halysidota tessellaris	1	0.124274	Halysidota tessellaris[149 individuals]
		Hypocrisias minima	1		Hypocrisias minima[1 individuals]
		Kodiosoma fulvum	1		Kodiosoma fulvum[1 individuals]
		Lerina incarnata	1		Lerina incarnata[1 individuals]
		Leucanopsis longa	1	0.245681	Leucanopsis longa[24 individuals]
		Leucanopsis lurida	1	0.616507	Leucanopsis lurida[3 individuals]
		Leucanopsis perdentata	1	0.153217	Leucanopsis perdentata[4 individuals]
		Lophocampa annulosa	1		Lophocampa annulosa[1 individuals]
		Lophocampa argentata	1	0.31769	Lophocampa argentata[29 individuals]
		Lophocampa bicolor	1		Lophocampa bicolor[1 individuals]
		Lophocampa caryae	1	0.100819	Lophocampa caryae[35 individuals]
		Lophocampa indistincta	1	0	Lophocampa indistincta[2 individuals]
		Lophocampa ingens	1	1.23671	Lophocampa ingens[2 individuals]
		Lophocampa maculata	1	0.156648	Lophocampa maculata[142 individuals]
		Lophocampa mixta	1	0.213086	Lophocampa mixta[9 individuals]
		Lophocampa pura	1	0.0306276	Lophocampa pura[10 individuals]
		Lophocampa roseata	2	0.822567	Lophocampa roseata[17 individuals]
		Lophocampa significans
		Lophocampa sobrina	1	0	Lophocampa sobrina[2 individuals]
		Neoplynes eudora	1		Neoplynes eudora[1 individuals]
		Ophisma tropicalis	1	0.0586983	Ophisma tropicalis[105 individuals]
		Opharus muricolor	1		Opharus muricolor[1 individuals]
		Pagara simplex	1	0.260233	Pagara simplex[16 individuals]
		Pareuchaetes insulata	1	0.20367	Pareuchaetes insulata[9 individuals]
		Pseudohemihyalea ambigua	1	0.212442	Pseudohemihyalea ambigua[3 individuals]
		Pseudohemihyalea edwardsii	1	0.72334	Pseudohemihyalea edwardsii[3 individuals]
		Pseudohemihyalea labecula	1	0.159458	Pseudohemihyalea labecula[11 individuals]
		Pseudohemihyalea splendens	1	0.410262	Pseudohemihyalea splendens[3 individuals]
		Purius superpulverea	1	0	Purius superpulverea[2 individuals]
		Pygarctia abdominalis	1	0.98221	Pygarctia abdominalis[5 individuals]
		Pygarctia eglenensis	1	0.460832	Pygarctia eglenensis[2 individuals]
		Pygarctia flavidorsalis	1	0.476195	Pygarctia flavidorsalis[2 individuals]
		Pygarctia lorula	1	0.307221	Pygarctia lorula[3 individuals]
		Pygarctia murina	1	0.202902	Pygarctia murina[20 individuals]
		Pygarctia neomexicana	1		Pygarctia neomexicana[1 individuals]
		Pygarctia pterygostigma	1	0.184011	Pygarctia pterygostigma[10 individuals]
		Pygarctia roseicapitis	1	0.567152	Pygarctia roseicapitis[13 individuals]
		Pygarctia spraguei	1	0.115006	Pygarctia spraguei[8 individuals]
		Pygoctenucha pyrrhoura
		Pygoctenucha terminalis	1	0.102092	Pygoctenucha terminalisi[2 individuals]
		Trocodima fuscipes	1	0	Trocodima fuscipes[2 individuals]
		Alexicles aspersa	1		Alexicles aspersa[1 individuals]
		Arachnis aulaea	1	0.199887	Arachnis aulaea[27 individuals]
		Arachnis citra	3	2.53457	Arachnis citra[9 individuals]
		Arachnis nedyma	1		Arachnis nedyma[1 individuals]
		Arachnis picta	4	2.69523	Arachnis picta[22 individuals]
		Arachnis zuni	1		Arachnis zuni[1 individuals]
		Estigmene acrea	1	0.249342	Estigmene acrea[38 individuals]
		Estigmene albida	1	0.365786	Estigmene albida[7 individuals]
		Hypercompe caudata	1	1.23166	Hypercompe caudata[14 individuals]
		Hypercompe extrema	1		Hypercompe extrema[1 individuals]
		Hypercompe oslari	1	1.2568	Hypercompe oslari[2 individuals]
		Hypercompe permaculata	1	0.843893	Hypercompe permaculata[13 individuals]
		Hypercompe scribonia	1	0.269162	Hypercompe scribonia[13 individuals]
		Hypercompe suffusa	1	0.699608	Hypercompe suffusa[15 individuals]
		Hyphantria cunea	1	0.258193	Hyphantria cunea[189 individuals]
		Leptarctia californiae	2	1.76604	Leptarctia californiae[6 individuals]
		Phragmatobia assimilans	1	0.0117755	Phragmatobia assimilans[26 individuals]
		Phragmatobia fuliginosa	1	0.332166	Phragmatobia fuliginosa[40 individuals]
		Phragmatobia lineata	1	0.44952	Phragmatobia lineata[4 individuals]
		Pyrrharctia isabella	2	1.21487	Pyrrharctia isabella[91 individuals]
		Seirarctia echo	1	0.0437537	Seirarctia echo[7 individuals]
		Spilosoma congrua	1	0.25919	Spilosoma congrua[98 individuals]
		Spilosoma danbyi	1		Spilosoma danbyi[1 individuals]
		Spilosoma dubia	1	0.208466	Spilosoma dubia[8 individuals]
		Spilosoma latipennis	1	0.179558	Spilosoma latipennis[20 individuals]
		Spilosoma pteridis	1	0.271373	Spilosoma pteridis[10 individuals]
		Spilosoma vagans	3	1.40072	Spilosoma vagans[36 individuals]
		Spilosoma vestalis	1	0.696466	Spilosoma vestalis[17 individuals]
		Spilosoma virginica	3	0.978415	Spilosoma virginica[131 individuals]
		Acsala anomala	1	1.64724	Acsala anomala[8 individuals]
		Bruceia hubbardi	1	0.666463	Bruceia hubbardi[17 individuals]
		Bruceia pulverina	3	0.976939	Bruceia pulverina[16 individuals]
		Cisthene angelus	1	0.0685992	Cisthene angelus[42 individuals]
		Cisthene barnesii	3	2.17637	Cisthene barnesii[16 individuals]
		Cisthene conjuncta	1		Cisthene conjuncta[1 individuals]
		Cisthene coronado	2	2.7867	Cisthene coronado[5 individuals]
		Cisthene deserta	1	0.102092	Cisthene deserta[3 individuals]
		Cisthene dorsimacula	1	0.317081	Cisthene dorsimacula[6 individuals]
		Cisthene faustinula	2	6.29544	Cisthene faustinula[2 individuals]
		Cisthene juanita	1	0	Cisthene juanita[14 individuals]
		Cisthene kentuckiensis	3	5.62005	Cisthene kentuckiensis[15 individuals]
		Cisthene liberomacula	1	0.83627	Cisthene liberomacula[61 individuals]
		Cisthene martini	2	0.672085	Cisthene martini[23 individuals]
		Cisthene packardii	1	0.606831	Cisthene packardii[23 individuals]
		Cisthene perrosea	1	0.233646	Cisthene perrosea[4 individuals]
		Cisthene picta	1	0.30675	Cisthene picta[2 individuals]
		Cisthene plumbea	1	0.36854	Cisthene plumbea[20 individuals]
		Cisthene striata	2	2.757	Cisthene striata[4 individuals]
		Cisthene subjecta	1	0.80104	Cisthene subjecta[37 individuals]
		Cisthene subrufa	1	0.288761	Cisthene subrufa[7 individuals]
		Cisthene tenuifascia	5	3.87595	Cisthene tenuifascia[46 individuals]
		Cisthene unifascia	3	5.28522	Cisthene unifascia[19 individuals]
		Clemensia albata	2	1.07508	Clemensia albata[144 individuals]
		Clemensia patella	1	0.330457	Clemensia patella[23 individuals]
		Haematomis uniformis	1	0.660856	Haematomis uniformis[9 individuals]
		Hypoprepia cadaverosa	1	0.299527	Hypoprepia cadaverosa[9 individuals]
		Hypoprepia fucosa	1	0.466927	Hypoprepia fucosa[102 individuals]
		Hypoprepia inculta	1	0.929069	Hypoprepia inculta[11 individuals]
		Hypoprepia miniata	1	0.469074	Hypoprepia miniata[95 individuals]
		Lycomorpha desertus			Lycomorpha desertus
		Lycomorpha fulgens	1	0.30675	Lycomorpha fulgens[2 individuals]
		Lycomorpha grotei	1	0.0889789	Lycomorpha grotei[7 individuals]
		Lycomorpha pholus	1	0.202103	Lycomorpha pholus[18 individuals]
		Lycomorpha regulus	1	0	Lycomorpha regulus[4 individuals]
		Lycomorpha splendens	3	1.22539	Lycomorpha splendens[8 individuals]
		Lycomorphodes sordida	1	0.376178	Lycomorphodes sordida[12 individuals]
		Ptychoglene coccinea	1	0.153138	Ptychoglene coccinea[2 individuals]
		Ptychoglene phrada	1		Ptychoglene phrada[1 individuals]
		Ptychoglene sanguineola
		Rhabdatomis laudamia	1	0.197491	Rhabdatomis laudamia[120 individuals]
		Eudesmia arida	1	0.71	Eudesmia arida[9 individuals]
		Eudesmia menea	1	0.0213166	Eudesmia menea[29 individuals]
		Agylla septentrionalis	1	0	Agylla septentrionalis[10 individuals]
		Crambidia casta	1	0.185483	Crambidia casta[24 individuals]
		Crambidia cephalica	3	1.72409	Crambidia cephalica[57 individuals]
		Crambidia dusca	1	0.144948	Crambidia dusca[21 individuals]
		Crambidia impura	1	0.616598	Crambidia impura[5 individuals]
		Crambidia lithosioides	1	0.0860827	Crambidia lithosioides[11 individuals]
		Crambidia myrlosea	1	0.396081	Crambidia myrlosea[12 individuals]
		Crambidia pallida	1	0.942276	Crambidia pallida[85 individuals]
		Crambidia pura	1	0.0877061	Crambidia pura[7 individuals]
		Crambidia suffusa
		Crambidia uniformis	1	0.102089	Crambidia uniformis[7 individuals]
		Eilema bicolor	1	0.1842	Eilema bicolor[173 individuals]
		Gardinia anopla	1		Gardinia anopla[1 individuals]
		Gnamptonychia ventralis	1	0	Gnamptonychia ventralis[6 individuals]
		Inopsis funerea	1		Inopsis funerea[1 individuals]
	Boletobiinae	Inopsis modulata	1	0.2045	Inopsis modulata[3 individuals]
	Boletobiinae	Orodesma apicina	1	0.0980387	Oruza albocostaliata[8 individuals]
	Boletobiinae	Oruza albocostaliata	1	0.114873	Oruza albocostata[3 individuals]
	Boletobiinae	Metalectra albilinea	1	0.561864	Metalectra albilinea[9 individuals]
	Boletobiinae	Metalectra bigallis	1	0.248737	Metalectra bigallis[5 individuals]
	Boletobiinae	Metalectra cinctus	1	0.306711	Metalectra cinctus[2 individuals]
	Boletobiinae	Metalectra diabolica	1	0.362376	Metalectra diabolica[11 individuals]
	Boletobiinae	Metalectra discalis	1	0.285284	Metalectra discalis[54 individuals]
	Boletobiinae	Metalectra edilis	1	0.119905	Metalectra edilis[10 individuals]
	Boletobiinae	Metalectra geminicincta	1	0	Metalectra geminicincta[3 individuals]
	Boletobiinae	Metalectra miserulata	4	1.62347	Metalectra miserulata[20 individuals]
	Boletobiinae	Metalectra quadrisignata	1	0.394926	Metalectra quadrisignata[22 individuals]
	Boletobiinae	Metalectra richardsi	1	0.358822	Metalectra richardsi[22 individuals]
	Boletobiinae	Metalectra tantillus	1	0.204827	Metalectra tantillus[14 individuals]
	Boletobiinae	Mycterophora geometriformis	1	0.158229	Mycterophora geometriformis[2 individuals]
	Boletobiinae	Mycterophora inexplicata	1	0	Mycterophora inexplicata[5 individuals]
	Boletobiinae	Mycterophora longipalpata	2	0.872655	Mycterophora longipalpata[15 individuals]
		Mycterophora monticola	1		Mycterophora monticola[1 individuals]
		Mycterophora rubricans	1	0	Mycterophora rubricans[2 individuals]
		Parascotia fuliginaria	1	0.32	Parascotia fuliginaria[20 individuals]
		Prosoparia anormalis	1	0.157729	Prosoparia anormalis[4 individuals]
		Prosoparia floridana	1	0.349288	Prosoparia floridana[24 individuals]
		Prosoparia perfuscaria	1	0.757815	Prosoparia perfuscaria[11 individuals]
		Eublemma cinnamomea	2	1.05803	Eublemma cinnamomea[12 individuals]
		Eublemma irresoluta
		Eublemma minima	2	0.865695	Eublemma minima[20 individuals]
		Eublemma recta	1	0.165834	Eublemma recta[6 individuals]
		Proroblemma testa	1	0.168157	Proroblemma testa[10 individuals]
		Glympis concors	1		Glympis concors[1 individuals]
		Hemeroplanis habitalis	1	0.16	Hemeroplanis habitalis[49 individuals]
		Hemeroplanis historialis	2	0.787532	Hemeroplanis historialis[28 individuals]
		Hemeroplanis immaculalis	1		Hemeroplanis immaculalis[1 individuals]
		Hemeroplanis incusalis	1	0.304087	Hemeroplanis incusalis[120 individuals]
		Hemeroplanis obliqualis
		Hemeroplanis parallela	1	0.132726	Hemeroplanis parallela[7 individuals]
		Hemeroplanis punitalis	4	6.173	Hemeroplanis punitalis[10 individuals]
		Hemeroplanis rectalis	2	0.892283	Hemeroplanis rectalis[8 individuals]
		Hemeroplanis reversalis	1	0.01	Hemeroplanis reversalis[28 individuals]
		Hemeroplanis scopulepes	1	0.68	Hemeroplanis scopulepes[18 individuals]
		Hemeroplanis trilineosa	1	1.24812	Hemeroplanis trilineosa[3 individuals]
		Hormoschista latipalpis	1	0.309367	Hormoschista latipalpis[7 individuals]
		Hyperstrotia aetheria	1	0.0374833	Hyperstrotia aetheria[26 individuals]
		Hyperstrotia flaviguttata	1	0.117971	Hyperstrotia flaviguttata[9 individuals]
		Hyperstrotia nana
		Hyperstrotia pervertens	1	0.105948	Hyperstrotia pervertens[32 individuals]
		Hyperstrotia secta	1	0.0278433	Hyperstrotia secta[11 individuals]
		Hyperstrotia villificans	2	0.843668	Hyperstrotia villificans[34 individuals]
		Janseodes melanospila	1	0.280027	Janseodes melanospila[3 individuals]
		Mursa phtisialis	1	0	Mursa phtisialis[5 individuals]
		Nychioptera accola	1	0	Nychioptera accola[2 individuals]
		Nychioptera noctuidalis	1	0.0835557	Nychioptera noctuidalis[11 individuals]
		Nychioptera opada	1	0	Nychioptera opada[2 individuals]
		Ommatochila mundula	1	0.0195111	Ommatochila mundula[16 individuals]
		Phytometra apicata	1		Phytometra apicata[1 individuals]
		Phytometra ernestinana	1	0.235988	Phytometra ernestinana[8 individuals]
		Phytometra obliqualis	1	0.251554	Phytometra obliqualis[6 individuals]
		Phytometra orgiae	1	0.0533125	Phytometra orgiae[18 individuals]
		Phytometra rhodarialis	1	0.173123	Phytometra rhodarialis[17 individuals]
		Spargaloma sexpunctata	2	1.10821	Spargaloma sexpunctata[30 individuals]
		Aglaonice otignatha	1	0	Aglaonice otignatha[3 individuals]
		Allerastria albiciliatus	1	0.335368	Allerastria albiciliatus[13 individuals]
		Allerastria annae	1	0.220045	Allerastria annae[4 individuals]
		Bandelia angulata	1	0.435574	Bandelia angulata[6 individuals]
		Cecharismena anartoides	1	0	Cecharismena anartoides[27 individuals]
		Cecharismena cara	1		Cecharismena cara[1 individuals]
		Cecharismena jalapena	1	0.358619	Cecharismena jalapena[6 individuals]
		Cecharismena nectarea	1	0	Cecharismena nectarea[2 individuals]
		Euaontia clarki	1	0.52401	Euaontia clarki[6 individuals]
		Euaontia semirufa	1	0	Euaontia semirufa[2 individuals]
		Homocerynea cleoriformis	1		Homocerynea cleoriformis[1 individuals]
		Isogona natatrix	1	0.230101	Isogona natatrix[4 individuals]
		Isogona punctipennis	1	0.153138	Isogona punctipennis[2 individuals]
		Isogona scindens	1	0.136594	Isogona scindens[6 individuals]
		Isogona segura	1	0.0922391	Isogona segura[10 individuals]
		Isogona snowi	1	0.70481	Isogona snowi[7 individuals]
		Isogona tenuis	1	0.325201	Isogona tenuis[29 individuals]
	Calpinae	Isogona texana	1	0	Isogona texana[2 individuals]
		Calyptra canadensis	2	1.31454	Calyptra canadensis[9 individuals]
		Gonodonta bidens	1	0.390365	Gonodonta bidens[58 individuals]
		Gonodonta fulvangula	1	0.219219	Gonodonta fulvangula[99 individuals]
		Gonodonta incurva	1	0.0432505	Gonodonta incurva[71 individuals]
		Gonodonta nitidimacula	1	0.137578	Gonodonta nitidimacula[32 individuals]
		Gonodonta nutrix	1	0	Gonodonta nutrix[2 individuals]
		Gonodonta pyrgo	1	0.307221	Gonodonta pyrgo[3 individuals]
		Gonodonta sicheas	1	0.0846097	Gonodonta sicheas[101 individuals]
		Gonodonta sinaldus	1	0	Gonodonta sinaldus[5 individuals]
		Gonodonta unica	1	0	Gonodonta unica[3 individuals]
		Gonodontodes dispar	1	0	Gonodontodes dispar[3 individuals]
		Plusiodonta amado	1		Plusiodonta amado[1 individuals]
		Plusiodonta compressipalpis	2	0.789433	Plusiodonta compressipalpis[50 individuals]
		Eudocima apta	1	0.339274	Eudocima apta[13 individuals]
		Eudocima serpentifera	1	0	Eudocima serpentifera[10 individuals]
		Eudocima tyrannus	1	0	Eudocima tyrannus[5 individuals]
	Erebinae	Catocala abbreviatella	1	0.225689	Catocala abbreviatella[9 individuals]
		Catocala agrippina	1	0.202136	Catocala agrippina[14 individuals]
		Catocala aholibah	1	0.212643	Catocala aholibah[8 individuals]
		Catocala alabamae	1	0.353761	Catocala alabamae[43 individuals]
		Catocala amatrix	2	0.788535	Catocala amatrix[17 individuals]
		Catocala amestris	1	0.131075	Catocala amestris[9 individuals]
		Catocala amica	2	0.588739	Catocala amica[22 individuals]
		Catocala andromache	3	1.12529	Catocala andromache[6 individuals]
		Catocala andromedae	1	0.130709	Catocala andromedae[55 individuals]
		Catocala angusi	1	0.090335	Catocala angusi[33 individuals]
		Catocala antinympha	1	0.421501	Catocala antinympha[4 individuals]
		Catocala atocala	1	0	Catocala atocala[5 individuals]
		Catocala badia	1	0.329856	Catocala badia[16 individuals]
		Catocala benjamini	4	1.02256	Catocala benjamini[30 individuals]
		Catocala blandula	1	0.340124	Catocala blandula[33 individuals]
		Catocala briseis	1	0.684048	Catocala briseis[31 individuals]
		Catocala caesia	1	0	Catocala caesia[3 individuals]
		Catocala californica	1	0.324949	Catocala californica[33 individuals]
		Catocala californiensis	2	0.769709	Catocala californiensis[10 individuals]
		Catocala cara	2	0.970514	Catocala cara[21 individuals]
		Catocala carissima	2	0.625561	Catocala carissima[19 individuals]
		Catocala cerogama	1	0.13947	Catocala cerogama[25 individuals]
		Catocala chelidonia	2	1.41651	Catocala chelidonia[20 individuals]
		Catocala clintonii	2	0.854083	Catocala clintonii[15 individuals]
		Catocala coccinata	1	0.0512883	Catocala coccinata[41 individuals]
		Catocala concumbens	1	0.155396	Catocala concumbens[19 individuals]
		Catocala connubialis	1	0.102749	Catocala connubialis[14 individuals]
		Catocala consors	1	0.237081	Catocala consors[18 individuals]
		Catocala crataegi	5	2.2591	Catocala crataegi[31 individuals]
		Catocala dejecta	1	0	Catocala dejecta[9 individuals]
		Catocala delilah	1	0.283169	Catocala delilah[12 individuals]
		Catocala desdemona	1	0.0846668	Catocala desdemona[14 individuals]
		Catocala dulciola	1	0.166715	Catocala dulciola[5 individuals]
		Catocala electilis	1	0.173311	Catocala electilisi[2 individuals]
		Catocala epione	1	0.287996	Catocala epione[20 individuals]
		Catocala faustina	1	0.553019	Catocala faustina[26 individuals]
		Catocala flebilis	1	0.0386911	Catocala flebilis[16 individuals]
		Catocala frederici	2	0.863344	Catocala frederici[19 individuals]
		Catocala gracilis	1	0.608456	Catocala gracilis[35 individuals]
		Catocala grisatra	1	0	Catocala grisatra[5 individuals]
		Catocala grotiana	1	0	Catocala grotiana[12 individuals]
		Catocala grynea	2	1.17282	Catocala grynea[35 individuals]
		Catocala habilis	1	0.0316001	Catocala habilis[18 individuals]
		Catocala hermia	1	0.286766	Catocala hermia[50 individuals]
		Catocala herodias	1	0.277959	Catocala herodias[5 individuals]
		Catocala ilia	1	0.241088	Catocala ilia[32 individuals]
		Catocala illecta	1	0	Catocala illecta[5 individuals]
		Catocala innubens	1	0.0784782	Catocala innubens[12 individuals]
		Catocala insolabilis	1	0.0912371	Catocala insolabilis[13 individuals]
		Catocala irene	1	0.71966	Catocala irene[16 individuals]
		Catocala jair	4	0.949702	Catocala jair[58 individuals]
		Catocala jessica	1	0.791943	Catocala jessica[24 individuals]
		Catocala johnsoniana	1	0.10225	Catocala johnsoniana[6 individuals]
		Catocala judith	1	0.0486562	Catocala judith[13 individuals]
		Catocala junctura	1	0.456985	Catocala junctura[38 individuals]
		Catocala lacrymosa	2	0.497166	Catocala lacrymosa[24 individuals]
		Catocala lincolnana	1	0.0816235	Catocala lincolnana[11 individuals]
		Catocala lineella	2	0.611695	Catocala lineella[16 individuals]
		Catocala louiseae	1	0.0978507	Catocala louiseae[19 individuals]
		Catocala luciana	1	0.233773	Catocala luciana[6 individuals]
		Catocala luctuosa	2	0.618577	Catocala luctuosa[28 individuals]
		Catocala maestosa	1	0.274454	Catocala maestosa[22 individuals]
		Catocala marmorata	1	0.189131	Catocala marmorata[11 individuals]
		Catocala mcdunnoughi	1	0.122605	Catocala mcdunnoughi[5 individuals]
		Catocala meskei	1	0.570786	Catocala meskei[29 individuals]
		Catocala messalina	1	0.101878	Catocala messalina[17 individuals]
		Catocala micronympha	1	0.218069	Catocala micronympha[29 individuals]
		Catocala minuta	1	0.221511	Catocala minuta[9 individuals]
		Catocala mira	1	0.593807	Catocala mira[48 individuals]
		Catocala miranda	1	0.156558	Catocala miranda[10 individuals]
		Catocala muliercula	1	0.0785206	Catocala muliercula[11 individuals]
		Catocala nebulosa	1	0.0388342	Catocala nebulosa[8 individuals]
		Catocala neogama	1	0.437598	Catocala neogama[45 individuals]
		Catocala nuptialis	1	0.190823	Catocala nuptialis[5 individuals]
		Catocala obscura	1	0.315042	Catocala obscura[36 individuals]
		Catocala ophelia	1	0	Catocala ophelia[4 individuals]
		Catocala orba	1	0.0680552	Catocala orba[10 individuals]
		Catocala palaeogama	1	0.043487	Catocala palaeogama[18 individuals]
		Catocala parta	1	0.28216	Catocala parta[13 individuals]
		Catocala piatrix	1	0.383383	Catocala piatrix[24 individuals]
		Catocala praeclara	2	1.29188	Catocala praeclara[43 individuals]
		Catocala pretiosa	2	0.76341	Catocala pretiosa[26 individuals]
		Catocala relicta	1	0.0201326	Catocala relicta[30 individuals]
		Catocala residua	1	0.251236	Catocala residua[27 individuals]
		Catocala retecta	1	0.116315	Catocala retecta[35 individuals]
		Catocala robinsonii	1	0.0316701	Catocala robinsonii[21 individuals]
		Catocala sappho	1	0.051046	Catocala sappho[6 individuals]
		Catocala semirelicta	1	0.338722	Catocala semirelicta[47 individuals]
		Catocala serena	1	0.0886053	Catocala serena[16 individuals]
		Catocala similis	1	0.614397	Catocala similis[23 individuals]
		Catocala sordida	2	0.526716	Catocala sordida[64 individuals]
		Catocala subnata	1	0.278246	Catocala subnata[17 individuals]
		Catocala texanae	1	0.328252	Catocala texanae[6 individuals]
		Catocala ulalume	1	0.193152	Catocala ulalume[7 individuals]
		Catocala ultronia	1	0.193323	Catocala ultronia[45 individuals]
		Catocala umbrosa	1	0.224483	Catocala umbrosa[16 individuals]
		Catocala unijuga	1	0.0756284	Catocala unijuga[16 individuals]
		Catocala verrilliana	4	1.66889	Catocala verrilliana[65 individuals]
		Catocala vidua	1	0.439949	Catocala vidua[9 individuals]
		Catocala violenta	1	0.0382845	Catocala violenta[8 individuals]
		Catocala whitneyi	1	0.152913	Catocala whitneyi[5 individuals]
		Spiloloma lunilinea	1	0.227376	Spiloloma lunilinea[12 individuals]
		Caenurgia chloropha	1	0.481985	Caenurgia chloropha[22 individuals]
		Caenurgia togataria	1	0.0575961	Caenurgia togataria[47 individuals]
		Caenurgina annexa	1	0.116722	Caenurgina annexa[7 individuals]
		Caenurgina caerulea	1	0.417763	Caenurgina caerulea[4 individuals]
		Caenurgina crassiuscula	1	0.715027	Caenurgina crassiuscula[104 individuals]
		Caenurgina erechtea	1	0.675031	Caenurgina erechtea[59 individuals]
		Callistege diagonalis	1	0.0325733	Callistege diagonalis[10 individuals]
		Callistege intercalaris	1	0.10312	Callistege intercalaris[6 individuals]
		Callistege triangula	1	0.225936	Callistege triangula[2 individuals]
		Celiptera frustulum	1	0.202154	Celiptera frustulum[17 individuals]
		Celiptera valina	1	0.18796	Celiptera valina[9 individuals]
		Doryodes bistrialis	1	0.467399	Doryodes bistrialis[8 individuals]
		Doryodes grandipennis	1	0.06666	Doryodes grandipennis[17 individuals]
		Doryodes spadaria	1	0.307458	Doryodes spadaria[3 individuals]
		Doryodes tenuistriga	1	0.309051	Doryodes tenuistriga[4 individuals]
		Euclidia ardita	1	0.769422	Euclidia ardita[2 individuals]
		Euclidia cuspidea	1	0.475746	Euclidia cuspidea[18 individuals]
		Mocis cubana	2	1.1	Mocis cubana[3 individuals]
		Mocis disseverans	1	0.270092	Mocis disseverans[9 individuals]
		Mocis latipes	1	0.264436	Mocis latipes[9 individuals]
		Mocis marcida	1	0	Mocis marcida[26 individuals]
		Mocis texana	1	0.0109901	Mocis texana[30 individuals]
		Ptichodis bistrigata	1	0.306767	Ptichodis bistrigata[5 individuals]
		Ptichodis bucetum	1	0	Ptichodis bucetum[2 individuals]
		Ptichodis herbarum	1	0.0238315	Ptichodis herbarum[12 individuals]
		Ptichodis immunis	1	0.337976	Ptichodis immunis[91 individuals]
		Ptichodis ovalis	2	1.45325	Ptichodis ovalis[8 individuals]
		Ptichodis pacalis	1	0.230416	Ptichodis pacalis[4 individuals]
		Ptichodis vinculum	1	0.179367	Ptichodis vinculum[13 individuals]
		Boryzops purissima	1	0	Boryzops purissima[6 individuals]
		Bulia deducta	1	0.0523554	Bulia deducta[163 individuals]
		Bulia schausi	1		Bulia schausi[1 individuals]
		Bulia similaris	1	0.358606	Bulia similaris[10 individuals]
		Cissusa indiscreta	1	0.693656	Cissusa indiscreta[7 individuals]
		Cissusa mucronata	1	0.2567	Cissusa mucronata[12 individuals]
		Cissusa spadix	3	1.64151	Cissusa spadix[39 individuals]
		Cissusa valens	2	2.00638	Cissusa valens[15 individuals]
		Drasteria adumbrata	2	0.704638	Drasteria adumbrata[22 individuals]
		Drasteria biformata	1	0.102092	Drasteria biformata[3 individuals]
		Drasteria convergens	1	0	Drasteria convergens[5 individuals]
		Drasteria divergens	2	1.02425	Drasteria divergens[42 individuals]
		Drasteria edwardsii	2	1.13795	Drasteria edwardsii[47 individuals]
		Drasteria eubapta	1	0.230033	Drasteria eubapta[9 individuals]
		Drasteria fumosa	1	0.669705	Drasteria fumosa[53 individuals]
		Drasteria grandirena	1	0.809575	Drasteria grandirena[14 individuals]
		Drasteria graphica	2	1.06494	Drasteria graphica[6 individuals]
		Drasteria hastingsii	1	0.336658	Drasteria hastingsii[8 individuals]
		Drasteria howlandii	2	0.829866	Drasteria howlandii[12 individuals]
		Drasteria hudsonica	3	0.670878	Drasteria hudsonica[34 individuals]
		Drasteria inepta	5	1.39164	Drasteria inepta[17 individuals]
		Drasteria ingeniculata	1	0.322832	Drasteria ingeniculata[4 individuals]
		Drasteria maculosa	1	0.409864	Drasteria maculosa[3 individuals]
		Drasteria mirifica	1	0.935565	Drasteria mirifica[6 individuals]
		Drasteria nubicola	1		Drasteria nubicola[1 individuals]
		Drasteria occulta	1	0.051046	Drasteria occulta[2 individuals]
		Drasteria ochracea	2	0.628416	Drasteria ochracea[9 individuals]
		Drasteria pallescens	2	1.14075	Drasteria pallescens[38 individuals]
		Drasteria parallela	1		Drasteria parallela[1 individuals]
		Drasteria perplexa	1	0.243545	Drasteria perplexa[6 individuals]
		Drasteria petricola	1	0.226225	Drasteria petricola[6 individuals]
		Drasteria pulchra	1	0	Drasteria pulchra[2 individuals]
		Drasteria sabulosa	1	0.435119	Drasteria sabulosa[62 individuals]
		Drasteria scrupulosa	1	0.533982	Drasteria scrupulosa[7 individuals]
		Drasteria stretchii	1	0.102092	Drasteria stretchii[3 individuals]
		Drasteria tejonica	3	0.551013	Drasteria tejonica[28 individuals]
		Drasteria walshi	1	0	Drasteria walshi[3 individuals]
		Forsebia cinis	1	0.171082	Forsebia cinis[73 individuals]
		Ianius mosca	1	0.128758	Ianius mosca[6 individuals]
		Litocala sexsignata	1	1.55292	Litocala sexsignata[2 individuals]
		Melipotis acontioides	1	0.323085	Melipotis acontioides[19 individuals]
		Melipotis agrotoides	1	0.106609	Melipotis agrotoides[11 individuals]
		Melipotis cellaris	1	0.44166	Melipotis cellaris[7 individuals]
		Melipotis contorta	1	0	Melipotis contorta[5 individuals]
		Melipotis famelica	1	0.383949	Melipotis famelica[4 individuals]
		Melipotis fasciolaris	1	0.721104	Melipotis fasciolaris[17 individuals]
		Melipotis indomita	1	0.556441	Melipotis indomita[70 individuals]
		Melipotis januaris	1	0.131216	Melipotis januaris[9 individuals]
		Melipotis jucunda	1	0.496922	Melipotis jucunda[85 individuals]
		Melipotis nigrobasis	1	0	Melipotis nigrobasis[4 individuals]
		Melipotis novanda	2	0.770046	Melipotis novanda[13 individuals]
		Melipotis perpendicularis	2	0.981017	Melipotis perpendicularis[17 individuals]
		Melipotis prolata	1	0	Melipotis prolata[2 individuals]
		Orodesma apicina	1	0.1	Orodesma apicina[3 individuals]
		Panula inconstans	1	0.190479	Panula inconstans[2 individuals]
		Phoberia atomaris	1	0.592361	Phoberia atomaris[56 individuals]
		Phoberia ingenua	1	0.692532	Phoberia ingenua[8 individuals]
		Acritogramma metaleuca	1	0.122558	Acritogramma metaleuca[5 individuals]
		Acritogramma noctar	1	0.3828	Acritogramma noctar[10 individuals]
		Amolita delicata	1	0.102092	Amolita delicata[3 individuals]
		Amolita fessa	3	2.26464	Amolita fessa[14 individuals]
		Amolita fratercula	1	0.0918488	Amolita fratercula[3 individuals]
		Amolita obliqua	2	0.991916	Amolita obliqua[21 individuals]
		Amolita perstriata	1		Amolita perstriata [1 individuals]
		Amolita roseola	2	1.32764	Amolita roseola[5 individuals]
		Bendisodes aeolia	1	0	Bendisodes aeolia[15 individuals]
		Coenipeta bibitrix	1	0.0827645	Coenipeta bibitrix[119 individuals]
		Coenipeta medina	1	0.350272	Coenipeta medina[122 individuals]
		Coxina cinctipalpis	1	0.905818	Coxina cinctipalpis[12 individuals]
		Coxina hadenoides	1	0.460619	Coxina hadenoides[27 individuals]
		Elousa albicans	1		Elousa albicans[1 individuals]
		Epidromia lienaris	1	0.267377	Epidromia lienaris[4 individuals]
		Epidromia pannosa	1	0	Epidromia pannosa[12 individuals]
		Epidromia rotundata	1	0.0565475	Epidromia rotundata[27 individuals]
		Eubolina impartialis	1	0.415608	Eubolina impartialis[69 individuals]
		Euclystis guerini	1	0.155153	Euclystis guerini[60 individuals]
		Euclystis insana	3	2.00332	Euclystis insana[27 individuals]
		Euclystis sytis	1		Euclystis sytis[1 individuals]
		Euparthenos nubilis	1	0.344268	Euparthenos nubilis[32 individuals]
		Heteranassa fraterna	1	0.0634489	Heteranassa fraterna[120 individuals]
		Heteranassa mima	2	1.68594	Heteranassa mima[80 individuals]
		Itomia opistographa	1	0.184333	Itomia opistographa[5 individuals]
		Kakopoda progenies	1	0.512512	Kakopoda progenies[3 individuals]
		Lesmone aenaria	1	0.621123	Lesmone aenaria[19 individuals]
		Lesmone detrahens	1	0.204044	Lesmone detrahens[20 individuals]
		Lesmone formularis	1	0.140186	Lesmone formularis[143 individuals]
		Lesmone fufius	1	0	Lesmone fufius[2 individuals]
		Lesmone griseipennis	1	0.186737	Lesmone griseipennis[24 individuals]
		Lesmone hinna	2	2.16437	Lesmone hinna[7 individuals]
		Matigramma adoceta	1	0.409787	Matigramma adoceta[3 individuals]
		Matigramma emmilta	1	0.61223	Matigramma emmilta[60 individuals]
		Matigramma inopinata	1	0.111157	Matigramma inopinata[11 individuals]
		Matigramma obscurior	1	0.0828328	Matigramma obscurior[6 individuals]
		Matigramma pulverilinea	1	0.143184	Matigramma pulverilinea[9 individuals]
		Matigramma repentina	1	0.368792	Matigramma repentina[5 individuals]
		Matigramma rubrosuffusa	1	0.235649	Matigramma rubrosuffusa[9 individuals]
		Metria amella	1	0.56806	Metria amella[46 individuals]
		Metria bilineata	1	0.282249	Metria bilineata[8 individuals]
		Metria celia	1	0.0885053	Metria celia[17 individuals]
		Pseudanthracia coracias	1	0.0269388	Pseudanthracia coracias[22 individuals]
		Selenisa sueroides	1	0.461398	Selenisa sueroides[4 individuals]
		Toxonprucha clientis	1	0.0773133	Toxonprucha clientis[12 individuals]
		Toxonprucha crudelis	3	1.36378	Toxonprucha crudelis[47 individuals]
		Toxonprucha diffundens	4	1.98494	Toxonprucha diffundens[23 individuals]
		Toxonprucha pardalis	1	0.138334	Toxonprucha pardalis[6 individuals]
		Toxonprucha psegmapteryx	1		Toxonprucha psegmapteryx[1 individuals]
		Toxonprucha repentis	1	0.111641	Toxonprucha repentis[19 individuals]
		Toxonprucha strigalis	1	0.076569	Toxonprucha strigalis[4 individuals]
		Toxonprucha volucris	1	0.215532	Toxonprucha volucris[25 individuals]
		Tyrissa multilinea	1	0.216987	Tyrissa multilinea[9 individuals]
		Zale aeruginosa	1	0.290421	Zale aeruginosa[26 individuals]
		Zale bethunei	1	0.120256	Zale bethunei[13 individuals]
		Zale buchholzi	1	0.366336	Zale buchholzi[11 individuals]
		Zale calycanthata	1	0.300658	Zale calycanthata[6 individuals]
		Zale chisosensis	1	0.20326	Zale chisosensis[6 individuals]
		Zale colorado	3	1.38805	Zale colorado[16 individuals]
		Zale confusa	2	0.575358	Zale confusa[17 individuals]
		Zale curema	1	0.06	Zale curema[5 individuals]
		Zale declarans	1	0.66385	Zale declarans[69 individuals]
		Zale duplicata	1	0.409709	Zale duplicata[64 individuals]
		Zale edusina	1	0.213539	Zale edusina[17 individuals]
		Zale exhausta	1	0.22962	Zale exhausta[22 individuals]
		Zale fictilis	1	0.307721	Zale fictilis[5 individuals]
		Zale galbanata	1	0.351285	Zale galbanata[49 individuals]
		Zale helata	1	0.146922	Zale helata[29 individuals]
		Zale horrida	1	0.566466	Zale horrida[30 individuals]
		Zale insuda	1	0.329798	Zale insuda[22 individuals]
		Zale intenta	1	0.151575	Zale intenta[12 individuals]
		Zale lunata	3	2.25923	Zale lunata[47 individuals]
		Zale lunifera	1	0.123085	Zale lunifera[20 individuals]
		Zale metata	1	0.335788	Zale metata[44 individuals]
		Zale metatoides	2	1.14089	Zale metatoides[15 individuals]
		Zale minerea	3	1.0978	Zale minerea[81 individuals]
		Zale obliqua	1	0.131801	Zale obliqua[24 individuals]
		Zale obsita	1	0.201596	Zale obsita[22 individuals]
		Zale perculta	1	0.102171	Zale perculta[3 individuals]
		Zale peruncta	1	0.33945	Zale peruncta[22 individuals]
		Zale phaeocapna	1	0.522708	Zale phaeocapna[4 individuals]
		Zale rubi	1	0.105737	Zale rubi[3 individuals]
		Zale rubiata	1	0.199645	Zale rubiata[7 individuals]
		Zale sabena	1	0.153138	Zale sabena[2 individuals]
		Zale smithi
		Zale squamularis	1	0.0518039	Zale squamularis[12 individuals]
		Zale strigimacula	1	0.347466	Zale strigimacula[11 individuals]
		Zale submediana	2	0.610835	Zale submediana[13 individuals]
		Zale termina	1	0.395126	Zale termina[7 individuals]
		Zale undularis	1	0.169667	Zale undularis[11 individuals]
		Zale unilineata	1	0.168409	Zale unilineata[14 individuals]
		Zale viridans
		Zaleops umbrina	1	0.44943	Zaleops umbrina[22 individuals]
		Achaea ablunaris	1	0.46	Achaea ablunaris[2 individuals]
		Allotria elonympha	1	0.120001	Allotria elonympha[33 individuals]
		Argyrostrotis anilis	1	0.521007	Argyrostrotis anilis[16 individuals]
		Argyrostrotis deleta	1	0.201782	Argyrostrotis deleta[20 individuals]
		Argyrostrotis erasa	1	0.661719	Argyrostrotis erasa[6 individuals]
		Argyrostrotis flavistriaria	1	0.459484	Argyrostrotis flavistriaria[28 individuals]
		Argyrostrotis quadrifilaris	1	0.105974	Argyrostrotis quadrifilaris[46 individuals]
		Argyrostrotis sylvarum	1	0.0959529	Argyrostrotis sylvarum[14 individuals]
		Cutina albopunctella	1	0.466791	Cutina albopunctella[13 individuals]
		Cutina aluticolor	1	0.208658	Cutina aluticolor[7 individuals]
		Cutina arcuata	2	1.30896	Cutina arcuata[6 individuals]
		Cutina distincta	1	0.509219	Cutina distincta[8 individuals]
		Focillidia grenadensis	1	0.0982559	Focillidia grenadensis[3 individuals]
		Focillidia texana	2	2.03802	Focillidia texana[6 individuals]
		Gondysia consobrina	1	0	Gondysia consobrina[5 individuals]
		Gondysia similis	1	0.115757	Gondysia similis[10 individuals]
		Gondysia smithii	1	0.195457	Gondysia smithii[8 individuals]
		Gondysia telma	1	0.0567005	Gondysia telma[11 individuals]
		Mimophisma delunaris	1	0.246157	Mimophisma delunaris[9 individuals]
		Parallelia bistriaris	1	0.717848	Parallelia bistriaris[50 individuals]
		Ascalapha odorata	1	0.385477	Ascalapha odorata[10 individuals]
		Helia agna	1	0.130611	Helia agna[7 individuals]
		Hemeroblemma opigena	1	0	Hemeroblemma opigena[19 individuals]
		Hemeroblemma mexicana	1	0.0347203	Hemeroblemma mexicana[10 individuals]
		Latebraria amphipyroides	1	0	Latebraria amphipyroides[15 individuals]
		Letis xylia	2	0.36	Letis xylia[33 individuals]
		Thysania zenobia	1	0.30675	Thysania zenobia[2 individuals]
	Eulepidotinae	Antiblemma concinnula	1	0.0814761	Antiblemma concinnula[17 individuals]
		Antiblemma filaria	1	0	Antiblemma filaria[2 individuals]
		Antiblemma rufinans	1	0	Antiblemma rufinans[2 individuals]
		Anticarsia gemmatalis	1	0.28067	Anticarsia gemmatalis[8 individuals]
		Athyrma adjutrix	1	0	Athyrma adjutrix[8 individuals]
		Athyrma ganglio of authors	1	0.59	Athyrma ganglio[18 individuals]
		Azeta repugnalis	1	0.255586	Azeta repugnalis[4 individuals]
		Azeta schausi	1	0	Azeta schausi[4 individuals]
		Ephyrodes cacata	1	0.755668	Ephyrodes cacata[10 individuals]
		Epitausa coppryi	1	0.33	Epitausa coppryi[9 individuals]
		Epitausa prona	1	0.06	Epitausa prona[11 individuals]
		Eulepidotis addens	2	1.69454	Eulepidotis addens[15 individuals]
		Eulepidotis dominicata	2	2.94207	Eulepidotis dominicata[17 individuals]
		Eulepidotis electa	2	1.25	Eulepidotis electa[7 individuals]
		Eulepidotis metamorpha
		Eulepidotis micca	1	0.153244	Eulepidotis micca[8 individuals]
		Eulepidotis persimilis	1	0.18	Eulepidotis persimilis[5 individuals]
		Eulepidotis rectimargo	1	0.515451	Eulepidotis rectimargo[95 individuals]
		Eulepidotis striaepuncta	1	0	Eulepidotis striaepuncta[5 individuals]
		Goniocarsia electrica	3	2.11	Goniocarsia electrica[27 individuals]
		Herminocala stigmaphiles	1	0.125775	Herminocala stigmaphiles[2 individuals]
		Manbuta pyraliformis	1	0	Manbuta pyraliformis[4 individuals]
		Massala obvertens	1	0.101584	Massala obvertens[45 individuals]
		Metallata absumens	1	0.625814	Metallata absumens[3 individuals]
		Obrima pyraloides	1	0.82443	Obrima pyraloides[6 individuals]
		Obrima rinconada	1	0.4418	Obrima rinconada[14 individuals]
		Panopoda carneicosta	1	0.476341	Panopoda carneicosta[48 individuals]
		Panopoda repanda	1	0.444045	Panopoda repanda[37 individuals]
		Panopoda rigida	1	0.0947335	Panopoda rigida[13 individuals]
		Panopoda rufimargo	1	0.486085	Panopoda rufimargo[60 individuals]
		Renodes curviluna	1	0.12	Renodes curviluna[46 individuals]
		Syllectra erycata	1	0.185737	Syllectra erycata[4 individuals]
	Eulepidotinae (incertae sedis)	Litoprosopus bahamensis	1	0.153233	Litoprosopus bahamensis[6 individuals]
		Litoprosopus coachella	1	0.204342	Litoprosopus coachella[3 individuals]
		Litoprosopus confligens	1	0.27	Litoprosopus confligens[10 individuals]
		Litoprosopus futilis	1	0.221185	Litoprosopus futilis[5 individuals]
		Litoprosopus hatuey
		Phyprosopus calligrapha
		Phyprosopus callitrichoides	2	0.700463	Phyprosopus callitrichoides[31 individuals]
	Herminiinae	Aristaria theroalis	1	0	Aristaria theroalis[2 individuals]
		Bleptina araealis of authors
		Bleptina caradrinalis	1	0.603941	Bleptina caradrinalis[150 individuals]
		Bleptina flaviguttalis	1	0.153359	Bleptina flaviguttalis[11 individuals]
		Bleptina hydrillalis of authors	1		Bleptina hydrillalis[1 individuals]
		Bleptina inferior	1	0.106592	Bleptina inferior[139 individuals]
		Bleptina minimalis	1		Bleptina minimalis[1 individuals]
		Bleptina sangamonia	1	0.0324683	Bleptina sangamonia[34 individuals]
		Carteris lineata	1	0.0975879	Carteris lineata[30 individuals]
		Carteris oculatalis	1	0	Carteris oculatalis[2 individuals]
		Chytolita morbidalis	1	0.57735	Chytolita morbidalis[111 individuals]
		Hypenula cacuminalis	1	0.108256	Hypenula cacuminalis[46 individuals]
		Hypenula caminalis	2	0.559911	Hypenula caminalis[2 individuals]
		Idia aemula	1	1.10912	Idia aemula[213 individuals]
		Idia americalis	1	0.609776	Idia americalis[236 individuals]
		Idia concisa	1	0.235393	Idia concisa[121 individuals]
		Idia denticulalis	2	1.09066	Idia denticulalis[21 individuals]
		Idia diminuendis	3	1.2428	Idia diminuendis[28 individuals]
		Idia forbesii	4	2.66498	Idia forbesii[26 individuals]
		Idia gopheri	1	0	Idia gopheri[4 individuals]
		Idia immaculalis	1	0.526943	Idia immaculalis[12 individuals]
		Idia julia	2	1.09	Idia julia[45 individuals]
		Idia laurentii	1	0.211894	Idia laurentii[20 individuals]
		Idia lubricalis	10	1.90218	Idia lubricalis[102 individuals]
		Idia majoralis	2	1.50127	Idia majoralis[7 individuals]
		Idia occidentalis	5	1.04111	Idia occidentalis[17 individuals]
		Idia parvulalis	1	0	Idia parvulalis[4 individuals]
		Idia rotundalis	2	1.09119	Idia rotundalis[141 individuals]
		Idia scobialis	1	0	Idia scobialis[11 individuals]
		Idia suffusalis	1	0.388922	Idia suffusalis[6 individuals]
		Idia terrebralis	1	0	Idia terrebralis[2 individuals]
		Lascoria alucitalis	1	0.0615135	Lascoria alucitalis[4 individuals]
		Lascoria ambigualis	1	0.294539	Lascoria ambigualis[99 individuals]
		Lascoria aon
		Lascoria orneodalis	2	1.9727	Lascoria orneodalis[6 individuals]
		Macristis bilinealis
		Macristis geminipunctalis	1		Macristis geminipunctalis[1 individuals]
		Macristis schausi	1	0.307222	Macristis schausi[4 individuals]
		Macrochilo absorptalis	2	0.452851	Macrochilo absorptalis[27 individuals]
		Macrochilo bivittata	1	0.116789	Macrochilo bivittata[7 individuals]
		Macrochilo hypocritalis	1	0.353777	Macrochilo hypocritalis[25 individuals]
		Macrochilo litophora	1	0.0231534	Macrochilo litophora[16 individuals]
		Macrochilo louisiana	1	0.577149	Macrochilo louisiana[19 individuals]
		Macrochilo orciferalis	2	1.92577	Macrochilo orciferalis[32 individuals]
		Macrochilo santerivalis	1	0	Macrochilo santerivalis[2 individuals]
		Palthis angulalis	1	0.181249	Palthis angulalis[120 individuals]
		Palthis asopialis	1	0.400532	Palthis asopialis[39 individuals]
		Phalaenophana extremalis	1	0	Phalaenophana extremalis[6 individuals]
		Phalaenophana pyramusalis	1	0.402486	Phalaenophana pyramusalis[79 individuals]
		Phalaenostola eumelusalis	2	1.4072	Phalaenostola eumelusalis[19 individuals]
		Phalaenostola hanhami	1	0.303956	Phalaenostola hanhami[9 individuals]
		Phalaenostola larentioides	1	0.518234	Phalaenostola larentioides[65 individuals]
		Phalaenostola metonalis	3	0.753211	Phalaenostola metonalis[82 individuals]
		Phlyctaina irrigualis	1	0.076569	Phlyctaina irrigualis[4 individuals]
		Physula albipunctilla	1	0.153374	Physula albipunctilla[2 individuals]
		Redectis pygmaea	1	0.73633	Redectis pygmaea[8 individuals]
		Redectis vitrea	1	0.0758959	Redectis vitrea[16 individuals]
		Rejectaria albisinuata	1	0.0896185	Rejectaria albisinuata[7 individuals]
		Renia adspergillus	1	0.107651	Renia adspergillus[65 individuals]
		Renia discoloralis	1	0.757152	Renia discoloralis[70 individuals]
		Renia factiosalis	1	0.655842	Renia factiosalis[38 individuals]
		Renia flavipunctalis	1	0.808111	Renia flavipunctalis[59 individuals]
		Renia fraternalis	1	0.157003	Renia fraternalis[67 individuals]
		Renia hutsoni	1	0.252323	Renia hutsoni[11 individuals]
		Renia mortualis	1	0	Renia mortualis[10 individuals]
		Renia nemoralis	1	0.181716	Renia nemoralis[14 individuals]
		Renia pulverosalis	1	0.258106	Renia pulverosalis[4 individuals]
		Renia rigida	1	0	Renia rigida[2 individuals]
		Renia salusalis	2	0.884786	Renia salusalis[35 individuals]
		Renia sobrialis	2	1.50237	Renia sobrialis[51 individuals]
		Renia subterminalis
		Simplicia cornicalis	1	0.1	Simplicia cornicalis[26 individuals]
		Tetanolita floridana	1	0.024305	Tetanolita floridana[32 individuals]
		Tetanolita mynesalis	1	0.128541	Tetanolita mynesalis[45 individuals]
		Tetanolita negalis
		Tetanolita palligera	1	0.173171	Tetanolita palligera[20 individuals]
		Zanclognatha atrilineella	1	0.460139	Zanclognatha atrilineella[10 individuals]
		Zanclognatha cruralis	1	0.741384	Zanclognatha cruralis[29 individuals]
		Zanclognatha dentata	1	0.331279	Zanclognatha dentata[54 individuals]
		Zanclognatha jacchusalis	1	0.554819	Zanclognatha jacchusalis[200 individuals]
		Zanclognatha laevigata	2	0.697119	Zanclognatha laevigata[43 individuals]
		Zanclognatha lituralis	2	1.37806	Zanclognatha lituralis[39 individuals]
		Zanclognatha marcidilinea	1	0.227081	Zanclognatha marcidilinea[14 individuals]
		Zanclognatha martha	1	0.450352	Zanclognatha martha[5 individuals]
		Zanclognatha minoralis	1	1.14763	Zanclognatha minoralis[9 individuals]
		Zanclognatha obscuripennis	1	0.719742	Zanclognatha obscuripennis[34 individuals]
		Zanclognatha pedipilalis	1	0.522655	Zanclognatha pedipilalis[31 individuals]
		Zanclognatha protumnusalis	1	0.267568	Zanclognatha protumnusalis[78 individuals]
		Zanclognatha theralis	1	0.761255	Zanclognatha theralis[63 individuals]
	Hypeninae	Colobochyla interpuncta	2	0.995515	Colobochyla interpuncta[22 individuals]
		Hypena abalienalis	1	0.272778	Hypena abalienalis[22 individuals]
		Hypena annulalis	1	0.30675	Hypena annulalis[1 individuals]
		Hypena appalachiensis	1	0	Hypena appalachiensis[4 individuals]
		Hypena atomaria	1	0.0750652	Hypena atomaria[15 individuals]
		Hypena baltimoralis	1	0.220794	Hypena baltimoralis[181 individuals]
		Hypena bijugalis	1	0.187609	Hypena bijugalis[45 individuals]
		Hypena californica	1	0.222908	Hypena californica[39 individuals]
		Hypena deceptalis	1	0.394484	Hypena deceptalis[47 individuals]
		Hypena decorata	1		Hypena decorata[1 individuals]
		Hypena degesalis	1	0.1636	Hypena degesalis[6 individuals]
		Hypena edictalis	1	0.192452	Hypena edictalis[32 individuals]
		Hypena eductalis	2	1.1683	Hypena eductalis[21 individuals]
		Hypena heuloa	1		Hypena heuloa[1 individuals]
		Hypena humuli	4	2.73911	Hypena humuli[33 individuals]
		Hypena lividalis	1	0.0910698	Hypena lividalis[7 individuals]
		Hypena madefactalis	1	0.315338	Hypena madefactalis[60 individuals]
		Hypena manalis	1	0.0141934	Hypena manalis[22 individuals]
		Hypena minualis	1	0.0770469	Hypena minualis[4 individuals]
		Hypena modestoides
		Hypena palparia	1	0.667111	Hypena palparia[61 individuals]
		Hypena porrectalis	1	0	Hypena porrectalis[2 individuals]
		Hypena ramstadtii	1	0.615393	Hypena ramstadtii[2 individuals]
		Hypena scabra	1	0.128561	Hypena scabra[141 individuals]
		Hypena sordidula	1	0.21	Hypena sordidula[11 individuals]
		Hypena subidalis	1	0.0285198	Hypena subidalis[44 individuals]
		Hypena umbralis
		Hypena variabilis	1	0.529414	Hypena variabilis[3 individuals]
		Hypena vega	1	0	Hypena vega[2 individuals]
		Hypena vetustalis	2	1.12943	Hypena vetustalis[14 individuals]
		Melanomma auricinctaria	1	0.325539	Melanomma auricinctaria[14 individuals]
	Hypenodinae	Dasyblemma straminea	2	3.47308	Dasyblemma straminea[3 individuals]
		Dyspyralis illocata	1	0.201473	Dyspyralis illocata[45 individuals]
		Dyspyralis nigellus	1	0.137544	Dyspyralis nigellus[15 individuals]
		Dyspyralis noloides	1		Dyspyralis noloides[1 individuals]
		Dyspyralis puncticosta	1	0.213244	Dyspyralis puncticosta[6 individuals]
		Hypenodes caducus	1	0.286847	Hypenodes caducus[26 individuals]
		Hypenodes fractilinea	1	0.147504	Hypenodes fractilinea[8 individuals]
		Hypenodes franclemonti	1	0.762209	Hypenodes franclemonti[11 individuals]
		Hypenodes palustris	2	1.14107	Hypenodes palustris[127 individuals]
		Hypenodes sombrus	1	0.278874	Hypenodes sombrus[19 individuals]
		Parahypenodes quadralis	2	1.52673	Parahypenodes quadralis[9 individuals]
		Schrankia macula	1	0.0651837	Schrankia macula[41 individuals]
	Hypocalinae	Aon noctuiformis	1	0	Aon noctuiformis[2 individuals]
		Goniapteryx servia	1	0.210305	Goniapteryx servia[3 individuals]
		Hypocala andremona	1	0.076569	Hypocala andremona[4 individuals]
		Hypsoropha baja	1	0.29586	Hypsoropha baja[2 individuals]
		Hypsoropha hormos	1	1.23	Hypsoropha hormos[25 individuals]
		Hypsoropha monilis	1	0.232532	Hypsoropha monilis[23 individuals]
		Psammathodoxa cochlidioides
	Lymantriinae	Leucoma salicis	1	0.21	Leucoma salicis[97 individuals]
		Lymantria dispar	1	0.1	Lymantria dispar[111 individuals]
		Euproctis chrysorrhoea	2	0.86	Euproctis chrysorrhoea[48 individuals]
		Euproctis similis	1	0.39	Euproctis similis[17 individuals]
		Dasychira atrivenosa	2	1.91463	Dasychira atrivenosa[7 individuals]
		Dasychira basiflava	1	1.17501	Dasychira basiflava[25 individuals]
		Dasychira cinnamomea	1	0.51362	Dasychira cinnamomea[5 individuals]
		Dasychira dominickaria	1		Dasychira dominickaria[1 individuals]
		Dasychira dorsipennata	1	0.585161	Dasychira dorsipennata[3 individuals]
		Dasychira grisefacta	1	0.2	Dasychira grisefacta[49 individuals]
		Dasychira leucophaea	2	2.54104	Dasychira leucophaea[9 individuals]
		Dasychira manto	1	0.454561	Dasychira manto[23 individuals]
		Dasychira matheri	1		Dasychira matheri[1 individuals]
		Dasychira meridionalis	3	0.82847	Dasychira meridionalis[55 individuals]
		Dasychira mescalera	1	0.984192	Dasychira mescalera[5 individuals]
		Dasychira obliquata	1	0.346531	Dasychira obliquata[36 individuals]
		Dasychira pinicola	2	4.01936	Dasychira pinicola[5 individuals]
		Dasychira plagiata	1	0.365231	Dasychira plagiata[38 individuals]
		Dasychira tephra	2	0.79954	Dasychira tephra[30 individuals]
		Dasychira vagans	1	0.28967	Dasychira vagans[28 individuals]
		Gynaephora groenlandica	1	0.0745927	Gynaephora groenlandica[56 individuals]
		Gynaephora rossii	1	0.797042	Gynaephora rossii[7 individuals]
		Orgyia antiqua	1	0.46	Orgyia antiqua[39 individuals]
		Orgyia cana	1	0.374682	Orgyia cana[3 individuals]
		Orgyia definita	1	0.222359	Orgyia definita[56 individuals]
		Orgyia detrita	1	0.219073	Orgyia detrita[8 individuals]
		Orgyia falcata	1		Orgyia falcata[1 individuals]
		Orgyia leucostigma	1	0.225626	Orgyia leucostigma[55 individuals]
		Orgyia leuschneri	1	0	Orgyia leuschneri[6 individuals]
		Orgyia magna	1	0.34981	Orgyia magna[9 individuals]
		Orgyia pseudotsugata	1	0.223472	Orgyia pseudotsugata[154 individuals]
		Orgyia vetusta	1	0.519102	Orgyia vetusta[6 individuals]
	Pangraptinae	Ledaea perditalis	1	0.215268	Ledaea perditalis[31 individuals]
	Pangraptinae	Pangrapta decoralis	4	2.03504	Pangrapta decoralis[177 individuals]
	Rivulinae	Oxycilla basipallida	1	0	Oxycilla basipallida[2 individuals]
		Oxycilla malaca	1	0.246157	Oxycilla malaca[5 individuals]
		Oxycilla mitographa	1	0.124061	Oxycilla mitographa[11 individuals]
		Oxycilla ondo	1	0	Oxycilla ondo[3 individuals]
		Oxycilla tripla	1	0.153341	Oxycilla tripla[8 individuals]
		Rivula propinqualis	2	1.16617	Rivula propinqualis[110 individuals]
		Rivula pusilla	1	0.932585	Rivula pusilla[5 individuals]
		Rivula stepheni	1	0	Rivula stepheni[2 individuals]
		Zelicodes linearis	1	0.325676	Zelicodes linearis[9 individuals]
	Scolecocampinae	Abablemma bilineata	1		Abablemma bilineata[1 individuals]
		Abablemma brimleyana	2	0.61081	Abablemma brimleyana[10 individuals]
		Abablemma duomaculata	1	0.220951	Abablemma duomaculata[5 individuals]
		Abablemma grandimacula	1		Abablemma grandimacula[1 individuals]
		Arugisa latiorella	2	0.753301	Arugisa latiorella[18 individuals]
		Arugisa lutea	1	0.0618084	Arugisa lutea[10 individuals]
		Arugisa punctalis
		Gabara distema	2	1.30587	Gabara distema[55 individuals]
		Gabara gigantea	1		Gabara gigantea[1 individuals]
		Gabara obscura	1	0.237809	Gabara obscura[8 individuals]
		Gabara pulverosalis	1	0.829861	Gabara pulverosalis[28 individuals]
		Gabara stygialis	1	0.325156	Gabara stygialis[10 individuals]
		Gabara subnivosella	4	1.455	Gabara subnivosella[19 individuals]
		Nigetia formosalis	2	1.84547	Nigetia formosalis[20 individuals]
		Palpidia pallidior	1	0.0820383	Palpidia pallidior[8 individuals]
		Pharga pallens	1	0.153149	Pharga pallens[4 individuals]
		Phobolosia anfracta	5	1.97725	Phobolosia anfracta[22 individuals]
		Pseudorgyia russula	1	0.860763	Pseudorgyia russula[20 individuals]
		Pseudorgyia versuta	1	1.09209	Pseudorgyia versuta[2 individuals]
		Rhosologia porrecta	1	0.224138	Rhosologia porrecta[10 individuals]
		Scolecocampa atriluna	1	0.394229	Scolecocampa atriluna[4 individuals]
		Scolecocampa liburna	1	0.809045	Scolecocampa liburna[29 individuals]
	Scolecocampinae (incertae sedis)	Araeopteron vilhelmina	1		Araeopteron vilhelmina[1 individuals]
		Sigela basipunctaria	1	0	Sigela basipunctaria[2 individuals]
		Sigela brauneata	1	0.0943424	Sigela brauneata[18 individuals]
		Sigela eoides	1	0	Sigela eoides[2 individuals]
		Sigela penumbrata	1	0.0530711	Sigela penumbrata[3 individuals]
	Scoliopteryginae	Alabama argillacea	1	0	Alabama argillacea[2 individuals]
		Anomis editrix	1	0.15673	Anomis editrix[47 individuals]
		Anomis erosa	1	0.126	Anomis erosa[15 individuals]
		Anomis flava	1	0.460832	Anomis flava[2 individuals]
		Anomis gentilis	1	0.13	Anomis gentilis[31 individuals]
		Anomis illita	1	0.306906	Anomis illita[3 individuals]
		Anomis luridula	1	0	Anomis luridula[2 individuals]
		Anomis privata	1	0	Anomis privata[8 individuals]
		Anomis texana	2	3.01135	Anomis texana[4 individuals]
		Dinumma deponens	1		Dinumma deponens[1 individuals]
		Scoliopteryx libatrix	2	0.739835	Scoliopteryx libatrix[25 individuals]
	Toxocampinae	Lygephila victoria	2	0.638135	Lygephila victoria[25 individuals]
		Tathorhynchus exsiccata	1	0.18	Tathorhynchus exsiccata[24 individuals]
Noctuidae	Acontiinae	Acontia behrii	1	0.153138	Acontia behrii[2 individuals]
	Acontiinae	Acontia chea	1	0.30675	Acontia chea[2 individuals]
	Acontiinae	Acontia coquillettii	1	0	Acontia coquillettii[3 individuals]
	Acontiinae	Acontia cretata	1	0.346053	Acontia cretata[14 individuals]
	Acontiinae	Acontia jaliscana	1	1.39183	Acontia jaliscana[3 individuals]
	Acontiinae	Eusceptis flavifrimbriata	1		Eusceptis flavifrimbriata[1 individuals]
	Acontiinae	Ponometia acutus	1	1.12674	Ponometia acutus[28 individuals]
	Acontiinae	Ponometia alata	1	0.183986	Ponometia alata[5 individuals]
	Acontiinae	Ponometia albimargo
	Acontiinae	Ponometia albitermen	1		Ponometia albitermen[1 individuals]
	Acontiinae	Ponometia altera	1	1.42755	Ponometia altera[6 individuals]
		Ponometia bicolorata	1	0.083062	Ponometia bicolorata[16 individuals]
		Ponometia binocula	1	0.360141	Ponometia binocula[6 individuals]
		Ponometia candefacta	1	0.153138	Ponometia candefacta[81 individuals]
		Ponometia clausula	1	0.159066	Ponometia clausula[2 individuals]
		Ponometia cuta	1	0.2045	Ponometia cuta[8 individuals]
		Ponometia dorneri	1	0.534673	Ponometia dorneri[3 individuals]
		Ponometia elegantula	1	0.128132	Ponometia elegantula[30 individuals]
		Ponometia erastrioides	1	0.0438557	Ponometia erastrioides[55 individuals]
		Ponometia exigua	1	0.15662	Ponometia exigua[8 individuals]
		Ponometia fasciatella	1	1.21505	Ponometia fasciatella[19 individuals]
		Ponometia fumata	1	1.3004	Ponometia fumata[6 individuals]
		Ponometia heonyx	1	0.153442	Ponometia heonyx[9 individuals]
		Ponometia huita	1	0.24433	Ponometia huita[12 individuals]
		Ponometia hutsoni	1	0.102253	Ponometia hutsoni[4 individuals]
		Ponometia libedis	1	0.230101	Ponometia libedis[24 individuals]
		Ponometia macdunnoughi	1	0.298402	Ponometia macdunnoughi[3 individuals]
		Ponometia megocula	1		Ponometia megocula[1 individuals]
		Ponometia nannodes	1	0.204342	Ponometia nannodes[26 individuals]
		Ponometia nigra
		Ponometia parvula	1	0.0656328	Ponometia parvula[3 individuals]
		Ponometia phecolisca	1	0.182481	Ponometia phecolisca[14 individuals]
		Ponometia pulchra	1	0.775623	Ponometia pulchra[4 individuals]
		Ponometia semiflava	1	0.303291	Ponometia semiflava[12 individuals]
		Ponometia septuosa	1		Ponometia septuosa[1 individuals]
		Ponometia sutrix	1	0.338489	Ponometia sutrix[4 individuals]
		Ponometia tortricina	1	0.0612552	Ponometia tortricina[5 individuals]
		Ponometia tripartita	1	0.131441	Ponometia tripartita[5 individuals]
		Ponometia venustula	1	1.92325	Ponometia venustula[11 individuals]
		Ponometia virginalis	1	0.182743	Ponometia virginalis[7 individuals]
		Pseudalypia crotchii	1	0	Pseudalypia crotchii[2 individuals]
		Spragueia apicalis	1	0.160072	Spragueia apicalis[3 individuals]
		Spragueia cleta	1		Spragueia cleta[1 individuals]
		Spragueia dama	1	0	Spragueia dama[7 individuals]
		Spragueia funeralis	1	0	Spragueia funeralis[7 individuals]
		Spragueia guttata	1	0.0550727	Spragueia guttata[3 individuals]
		Spragueia jaguaralis	1	0.386917	Spragueia jaguaralis[17 individuals]
		Spragueia leo	1	0	Spragueia leo[22 individuals]
		Spragueia magnifica	1	0.0383894	Spragueia magnifica[5 individuals]
		Spragueia margana	1	0.076569	Spragueia margana[24 individuals]
		Spragueia obatra	1	0.133064	Spragueia obatra[4 individuals]
		Spragueia onagrus	1	0.332	Spragueia onagrus[14 individuals]
		Spragueia perstructana	1	0.0618835	Spragueia perstructana[36 individuals]
		Tarache abdominalis	1	0.102092	Tarache abdominalis[4 individuals]
		Tarache acerba	1		Tarache acerba[1 individuals]
		Tarache albifusa	1	0.326357	Tarache albifusa[4 individuals]
		Tarache apela	1	0.0513406	Tarache apela[11 individuals]
		Tarache aprica	1	0.492789	Tarache aprica[35 individuals]
		Tarache areli	1	0.1636	Tarache areli[5 individuals]
		Tarache areloides	1	0	Tarache areloides[6 individuals]
		Tarache arida	1	0.051046	Tarache arida[3 individuals]
		Tarache assimilis	1	0.104122	Tarache assimilis[5 individuals]
		Tarache augustipennis	1	0.20928	Tarache augustipennis[12 individuals]
		Tarache axendra	1	0.153317	Tarache axendra[6 individuals]
		Tarache bella	1	0.0792948	Tarache bella[2 individuals]
		Tarache bilimeki	1	0	Tarache bilimeki[4 individuals]
		Tarache cora	1	0.213919	Tarache cora[2 individuals]
		Tarache dacia	1	0.143024	Tarache dacia[3 individuals]
		Tarache delecta	1	0.462187	Tarache delecta[5 individuals]
		Tarache expolita	1	1.34319	Tarache expolita[9 individuals]
		Tarache flavipennis	1	0.270176	Tarache flavipennis[4 individuals]
		Tarache geminocula	1	0	Tarache geminocula[8 individuals]
		Tarache huachuca	1	0.102092	Tarache huachuca[10 individuals]
		Tarache idella	1	0	Tarache idella[3 individuals]
		Tarache knowltoni	1	0.212992	Tarache knowltoni[3 individuals]
		Tarache lactipennis	1	0.155279	Tarache lactipennis[3 individuals]
		Tarache lagunae	1	0.153244	Tarache lagunae[2 individuals]
		Tarache lanceolata	1	0.296698	Tarache lanceolata[6 individuals]
		Tarache lucasi	1	0.103949	Tarache lucasi[6 individuals]
		Tarache major	1	0.17275	Tarache major[8 individuals]
		Tarache quadriplaga	1	0	Tarache quadriplaga[43 individuals]
		Tarache sedata	1	0.925953	Tarache sedata[2 individuals]
		Tarache sutor	1	0.102671	Tarache sutor[2 individuals]
		Tarache tenuicula
		Tarache terminimaculata	1	0.617652	Tarache terminimaculata[8 individuals]
		Tarache tetragona	1	0.332982	Tarache tetragona[9 individuals]
		Tarache toddi	1	0	Tarache toddi[4 individuals]
	Acronictinae	Acronicta afflicta	1	0.0352757	Acronicta afflicta[26 individuals]
	Acronictinae	Acronicta albarufa	1	0.925953	Acronicta albarufa[1 individuals]
	Acronictinae	Acronicta americana	1	0.593795	Acronicta americana[75 individuals]
	Acronictinae	Acronicta atristrigatus	1	0.242718	Acronicta atristrigatus[11 individuals]
	Acronictinae	Acronicta australis	1	0.30675	Acronicta australis[2 individuals]
	Acronictinae	Acronicta barnesii	1	0.160678	Acronicta barnesii[7 individuals]
	Acronictinae	Acronicta beameri	1	0.487464	Acronicta beameri[4 individuals]
	Acronictinae	Acronicta betulae	1	0.507564	Acronicta betulae[8 individuals]
	Acronictinae	Acronicta browni	1		Acronicta browni[1 individuals]
	Acronictinae	Acronicta brumosa	1	2.25177	Acronicta brumosa[18 individuals]
	Acronictinae	Acronicta clarescens	1	0	Acronicta clarescens[4 individuals]
		Acronicta connecta	1	0.337699	Acronicta connecta[8 individuals]
		Acronicta cyanescens	1	0.401118	Acronicta cyanescens[20 individuals]
		Acronicta dactylina	1	0.380128	Acronicta dactylina[164 individuals]
		Acronicta dolli	1	0.245494	Acronicta dolli[5 individuals]
		Acronicta edolata	1	0.180875	Acronicta edolata[8 individuals]
		Acronicta exempta	1	0.153138	Acronicta exempta[2 individuals]
		Acronicta exilis	1	0.21212	Acronicta exilis[8 individuals]
		Acronicta extricata	1	0.214677	Acronicta extricata[5 individuals]
		Acronicta falcula	1		Acronicta falcula[1 individuals]
		Acronicta fragilis	1	1.01989	Acronicta fragilis[46 individuals]
		Acronicta funeralis	1	0.0119332	Acronicta funeralis[25 individuals]
		Acronicta grisea	1	0.123521	Acronicta grisea[59 individuals]
		Acronicta haesitata	1	0.236183	Acronicta haesitata[39 individuals]
		Acronicta hamamelis	1	0.306906	Acronicta hamamelis[3 individuals]
		Acronicta hasta	1	0.098546	Acronicta hasta[70 individuals]
		Acronicta hastulifera	1	0.153233	Acronicta hastulifera[5 individuals]
		Acronicta heitzmani	1	0.0511058	Acronicta heitzmani[6 individuals]
		Acronicta impleta	1	0.389834	Acronicta impleta[43 individuals]
		Acronicta impressa	1	0.758818	Acronicta impressa[70 individuals]
		Acronicta inclara	1	0.0918828	Acronicta inclara[5 individuals]
		Acronicta increta	1	0.469798	Acronicta increta[118 individuals]
		Acronicta innotata	1	0.354027	Acronicta innotata[107 individuals]
		Acronicta insita
		Acronicta interrupta	1	0.111146	Acronicta interrupta[24 individuals]
		Acronicta laetifica	1	0.692644	Acronicta laetifica[25 individuals]
		Acronicta lanceolaria	1	0.2045	Acronicta lanceolaria[3 individuals]
		Acronicta lepetita	1	0.306906	Acronicta lepetita[4 individuals]
		Acronicta lepusculina	1	0.348498	Acronicta lepusculina[40 individuals]
		Acronicta lithospila	1	0.0612325	Acronicta lithospila[5 individuals]
		Acronicta lobeliae	1	0.191301	Acronicta lobeliae[16 individuals]
		Acronicta longa	1	0.726027	Acronicta longa[21 individuals]
		Acronicta lupini	1	0.195301	Acronicta lupini[13 individuals]
		Acronicta mansueta	1	0.773266	Acronicta mansueta[18 individuals]
		Acronicta marmorata	1	0.195247	Acronicta marmorata[11 individuals]
		Acronicta modica	1	0.504119	Acronicta modica[36 individuals]
		Acronicta morula	1	0.110232	Acronicta morula[29 individuals]
		Acronicta noctivaga	1	0.282785	Acronicta noctivaga[19 individuals]
		Acronicta oblinita	1	0.491159	Acronicta oblinita[40 individuals]
		Acronicta othello	1	0.543025	Acronicta othello[7 individuals]
		Acronicta ovata	1	1.38198	Acronicta ovata[39 individuals]
		Acronicta parallela	1	0.102092	Acronicta parallela[3 individuals]
		Acronicta paupercula	1	0.163501	Acronicta paupercula[4 individuals]
		Acronicta perblanda	1	3.06604	Acronicta perblanda[3 individuals]
		Acronicta perdita	1	0.341802	Acronicta perdita[8 individuals]
		Acronicta quadrata	1	0.24335	Acronicta quadrata[5 individuals]
		Acronicta radcliffei	1	0.0447632	Acronicta radcliffei[19 individuals]
		Acronicta rapidan	1	0	Acronicta rapidan[3 individuals]
		Acronicta retardata	1	1.19374	Acronicta retardata[47 individuals]
		Acronicta rubricoma	1	0.519449	Acronicta rubricoma[24 individuals]
		Acronicta sagittata	1		Acronicta sagittata[1 individuals]
		Acronicta sinescripta	1		Acronicta sinescripta[1 individuals]
		Acronicta sperata	1	0	Acronicta sperata[6 individuals]
		Acronicta spinea	1	0.0814596	Acronicta spinea[5 individuals]
		Acronicta spinigera	1	0.425347	Acronicta spinigera[18 individuals]
		Acronicta strigulata	1	0	Acronicta strigulata[10 individuals]
		Acronicta superans	1	0.168315	Acronicta superans[25 individuals]
		Acronicta theodora of authors	1	0.55	Acronicta theodora of authors[5 individuals]
		Acronicta thoracica	1	0.51	Acronicta thoracica[3 individuals]
		Acronicta tota	1	0	Acronicta tota[3 individuals]
		Acronicta tristis	1	0.0949663	Acronicta tristis[42 individuals]
		Acronicta tritona	1	0.141845	Acronicta tritona[15 individuals]
		Acronicta valliscola	1	0.178819	Acronicta valliscola[4 individuals]
		Acronicta vinnula	1	0.983982	Acronicta vinnula[26 individuals]
		Acronicta vulpina	1	0.173517	Acronicta vulpina[26 individuals]
		Agriopodes fallax	1	0.615689	Agriopodes fallax[28 individuals]
		Agriopodes tybo	1	0.0451735	Agriopodes tybo[7 individuals]
		Cerma cerintha	1	0.377298	Cerma cerintha[26 individuals]
		Cerma cora	1	0.199067	Cerma cora[9 individuals]
		Cerma sirius	1		Cerma sirius[1 individuals]
		Comachara cadburyi	1	0.379544	Comachara cadburyi[10 individuals]
		Harrisimemna trisignata	1	0.0316488	Harrisimemna trisignata[27 individuals]
		Polygrammate hebraeicum	1	0.328766	Polygrammate hebraeicum[58 individuals]
		Simyra insularis	1	0.863724	Simyra insularis[62 individuals]
	Agaristinae	Alypia langtoni	1	0.660762	Alypia langtoni[13 individuals]
	Agaristinae	Alypia mariposa	1	0	Alypia mariposa[2 individuals]
	Agaristinae	Alypia octomaculata	1	0.674865	Alypia octomaculata[12 individuals]
	Agaristinae	Alypia ridingsii	1	0.30675	Alypia ridingsii[2 individuals]
	Agaristinae	Alypia wittfeldii	1	0.153138	Alypia wittfeldii[2 individuals]
	Agaristinae	Alypiodes bimaculata	1	0.144378	Alypiodes bimaculata[5 individuals]
	Agaristinae	Alypiodes geronimo	1		Alypiodes geronimo[1 individuals]
	Agaristinae	Androloma disparata	1		Androloma disparata[1 individuals]
	Agaristinae	Androloma maccullochii	1	0.348035	Androloma maccullochii[8 individuals]
	Agaristinae	Caularis lunata	1	0	Caularis lunata[4 individuals]
	Agaristinae	Eudryas brevipennis	1	0.202011	Eudryas brevipennis[4 individuals]
		Eudryas grata	1	0.944863	Eudryas grata[36 individuals]
		Eudryas unio	1	0.159808	Eudryas unio[20 individuals]
		Eupseudomorpha brillians
		Euscirrhopterus cosyra	1	0.24573	Euscirrhopterus cosyra[5 individuals]
		Euscirrhopterus gloveri	1	3.63657	Euscirrhopterus gloveri[5 individuals]
		Euscirrhopterus poeyi	1	1.10218	Euscirrhopterus poeyi[8 individuals]
		Gerra radicalis	1	0.123647	Gerra radicalis[2 individuals]
		Gerra sevorsa	1	0	Gerra sevorsa[18 individuals]
		Gerrodes minatea	1	0.154885	Gerrodes minatea[2 individuals]
		Nephelodes carminata	1	0.11057	Neotuerta hemicycla[1 individuals]
		Psychomorpha epimenis	1	0.782609	Psychomorpha epimenis[4 individuals]
		Xerociris wilsonii	1	1.93817	Xerociris wilsonii[8 individuals]
	Amphipyrinae	Acopa carina	1	0.31	Acopa carina[7 individuals]
	Amphipyrinae	Acopa perpallida	1	0.861739	Acopa perpallida[8 individuals]
	Amphipyrinae	Airamia albiocula	1	0	Airamia albiocula[2 individuals]
	Amphipyrinae	Aleptina aleptivoides
	Amphipyrinae	Aleptina arenaria	1		Aleptina arenaria[1 individuals]
	Amphipyrinae	Aleptina clinopetes	1	0	Aleptina clinopetes[2 individuals]
	Amphipyrinae	Aleptina inca	1	0.393225	Aleptina inca[39 individuals]
	Amphipyrinae	Aleptina junctimacula	1	0	Aleptina junctimacula[2 individuals]
	Amphipyrinae	Aleptina semiatra	1	0.343581	Aleptina semiatra[4 individuals]
	Amphipyrinae	Aleptinoides ochrea	1		Aleptinoides ochrea[1 individuals]
	Amphipyrinae	Amphipyra brunneoatra	1	0.486247	Amphipyra brunneoatra[4 individuals]
	Amphipyrinae	Amphipyra glabella	1	0.191764	Amphipyra glabella[6 individuals]
	Amphipyrinae	Amphipyra pyramidoides	1	0.364548	Amphipyra pyramidoides[55 individuals]
	Amphipyrinae	Amphipyra tragopoginis	1	0.17	Amphipyra tragopoginis[58 individuals]
	Amphipyrinae	Angulostiria chryseochilus	1		Angulostiria chryseochilus[1 individuals]
	Amphipyrinae	Annaphila abdita	1		Annaphila abdita[1 individuals]
	Amphipyrinae	Annaphila arvalis	1	0.1	Annaphila arvalis[2 individuals]
	Amphipyrinae	Annaphila astrologa	1	0	Annaphila astrologa[1 individuals]
	Amphipyrinae	Annaphila baueri
	Amphipyrinae	Annaphila casta	1	0.102092	Annaphila casta[1 individuals]
	Amphipyrinae	Annaphila danistica	1	0.465121	Annaphila danistica[2 individuals]
	Amphipyrinae	Annaphila decia	1	4.16219	Annaphila decia[1 individuals]
	Amphipyrinae	Annaphila depicta	1	0.209069	Annaphila depicta[7 individuals]
		Annaphila diva	1	0.153611	Annaphila diva[6 individuals]
		Annaphila divinula	1	0.30675	Annaphila divinula[2 individuals]
		Annaphila evansi	1	0	Annaphila evansi[2 individuals]
		Annaphila hennei
		Annaphila ida	1	0.309119	Annaphila ida[2 individuals]
		Annaphila lithosina	1		Annaphila lithosina[1 individuals]
		Annaphila macfarlandi
		Annaphila mera	1		Annaphila mera[1 individuals]
		Annaphila miona	1		Annaphila miona[1 individuals]
		Annaphila olgae
		Annaphila pseudoastrologa	1	0	Annaphila pseudoastrologa[4 individuals]
		Annaphila pustulata
		Annaphila scurlockorum	1	0.925953	Annaphila scurlockorum[2 individuals]
		Annaphila spila
		Annaphila superba	1	0	Annaphila superba[4 individuals]
		Annaphila vivianae	1	0.154561	Annaphila vivianae[2 individuals]
		Anycteola fotelloides	1		Anycteola fotelloides[1 individuals]
		Apsaphida eremna	1	0.178819	Apsaphida eremna[3 individuals]
		Argentostiria koebelei	1	0	Argentostiria koebelei[4 individuals]
		Axenus arvalis	1	0.307221	Axenus arvalis[3 individuals]
		Azenia edentata	1	0.460941	Azenia edentata[5 individuals]
		Azenia implora	1	0.401386	Azenia implora[9 individuals]
		Azenia obtusa	1	0.452681	Azenia obtusa[30 individuals]
		Azenia perflava	1		Azenia perflava[1 individuals]
		Azenia procida	1	0.377933	Azenia procida[7 individuals]
		Azenia templetonae	1	0.102092	Azenia templetonae[3 individuals]
		Azenia virida	1	0.306453	Azenia virida[2 individuals]
		Basilodes chrysopis	1	0.219039	Basilodes chrysopis[9 individuals]
		Basilodes pepita	1	0	Basilodes pepita[7 individuals]
		Basilodes straminea	1		Basilodes straminea[1 individuals]
		Bistica noela
		Brachionycha borealis	1	0.492448	Brachionycha borealis[4 individuals]
		Chalcopasta acema	1	0.153138	Chalcopasta acema[2 individuals]
		Chalcopasta fulgens	1		Chalcopasta fulgens[1 individuals]
		Chalcopasta howardi	1	0.512352	Chalcopasta howardi[3 individuals]
		Chalcopasta territans	1	0.153138	Chalcopasta territans[2 individuals]
		Chamaeclea basiochrea	1	0	Chamaeclea basiochrea[2 individuals]
		Chamaeclea pernana	1	0.616062	Chamaeclea pernana[5 individuals]
		Chrysoecia atrolinea	1	0.076569	Chrysoecia atrolinea[4 individuals]
		Chrysoecia gladiola	1	0	Chrysoecia gladiola[2 individuals]
		Chrysoecia scira	1	0.2045	Chrysoecia scira[3 individuals]
		Chrysoecia thoracica	1	0	Chrysoecia thoracica[2 individuals]
		Cirrhophanus dyari	1	0.307318	Cirrhophanus dyari[5 individuals]
		Cirrhophanus pretiosa	1	0	Cirrhophanus pretiosa[2 individuals]
		Cirrhophanus triangulifer	1	0.107343	Cirrhophanus triangulifer[6 individuals]
		Copibryophila angelica	1	0	Copibryophila angelica[2 individuals]
		Copivaleria grotei	1	0.72323	Copivaleria grotei[60 individuals]
		Crimona pallimedia	1		Crimona pallimedia[1 individuals]
		Cropia connecta	1	0.333994	Cropia connecta[74 individuals]
		Cropia ruthaea	1		Cropia ruthaea[1 individuals]
		Cropia templada	1		Cropia templada[1 individuals]
		Cuahtemoca unicum
		Emarginea dulcinea	1	0.220348	Emarginea dulcinea[4 individuals]
		Emarginea percara	1	0	Emarginea percara[43 individuals]
		Euamiana adusta
		Euamiana contrasta	1	0.30675	Euamiana contrasta[4 individuals]
		Euamiana dissimilis	1	0.24573	Euamiana dissimilis[2 individuals]
		Euamiana endopolia
		Euamiana torniplaga	1	0.327751	Euamiana torniplaga[5 individuals]
		Eulithosia composita	1	0.204342	Eulithosia composita[1 individuals]
		Eulithosia discistriga	1		Eulithosia discistriga[1 individuals]
		Eulithosia papago	1	0.844921	Eulithosia papago[3 individuals]
		Eulithosia plesioglauca	1		Eulithosia plesioglauca[1 individuals]
		Eviridemas minuta	1	0	Eviridemas minuta[2 individuals]
		Fala ptychophora	1		Fala ptychophora[1 individuals]
		Feralia comstocki	1	0.120271	Feralia comstocki[36 individuals]
		Feralia deceptiva	1	0.773684	Feralia deceptiva[7 individuals]
		Feralia februalis	1	0.314537	Feralia februalis[20 individuals]
		Feralia jocosa	1	0.930645	Feralia jocosa[38 individuals]
		Feralia major	1	0.340761	Feralia major[23 individuals]
		Feralia meadowsi	1		Feralia meadowsi[1 individuals]
		Fota armata	1	0.153138	Fota armata[5 individuals]
		Fota minorata	1		Fota minorata[1 individuals]
		Gloanna grisescens	1		Gloanna grisescens[1 individuals]
		Gloanna hecate	1		Gloanna hecate[1 individuals]
		Grotella binda	1	0.777622	Grotella binda[4 individuals]
		Grotella blanca	1	0.225012	Grotella blanca[2 individuals]
		Grotella blanchardi	1	0.410262	Grotella blanchardi[6 individuals]
		Grotella citronella	1		Grotella citronella[1 individuals]
		Grotella dis	1	0.409631	Grotella dis[3 individuals]
		Grotella grisescens	1		Grotella grisescens[1 individuals]
		Grotella harveyi	1		Grotella harveyi[1 individuals]
		Grotella margueritaria
		Grotella olivacea	1	0	Grotella olivacea[1 individuals]
		Grotella parvipuncta	1	0	Grotella parvipuncta[3 individuals]
		Grotella sampita	1	1.07932	Grotella sampita[4 individuals]
		Grotella septempunctata	1	0.165288	Grotella septempunctata[2 individuals]
		Grotella soror	1		Grotella soror[1 individuals]
		Grotella stretchi	1	0.332667	Grotella stretchi[2 individuals]
		Grotella tricolor	1	0.363638	Grotella tricolor[4 individuals]
		Grotella vauriae	1	1.55737	Grotella vagans[1 individuals]
		Grotella vauriae	1		Grotella vauriae[2 individuals]
		Grotellaforma lactea	1	0.214073	Grotellaforma lactea[2 individuals]
		Hemigrotella argenteostriata	1		Hemigrotella argenteostriata[1 individuals]
		Heminocloa mirabilis	1	0.460832	Heminocloa mirabilis[2 individuals]
		Hemioslaria pima	1	0.389754	Hemioslaria pima[2 individuals]
		Homolagoa grotelliformis	1	0.302417	Homolagoa grotelliformis[4 individuals]
		Hoplolythrodes arivaca
		Leucocnemis nivalis	1	4.07278	Leucocnemis nivalis[2 individuals]
		Leucocnemis obscurella	1		Leucocnemis obscurella[1 individuals]
		Leucocnemis perfundis	1	0.317841	Leucocnemis perfundis[4 individuals]
		Leucocnemis variabilis	1		Leucocnemis variabilis[1 individuals]
		Lineostriastiria biundulalis	1		Lineostriastiria biundulalis[1 individuals]
		Lineostriastiria hachita	1	0.239281	Lineostriastiria hachita[9 individuals]
		Lineostriastiria hutsoni	1	0	Lineostriastiria hutsoni[13 individuals]
		Lineostriastiria olivalis	1		Lineostriastiria olivalisi[2 individuals]
		Lineostriastiria sexseriata	1	0.390519	Lineostriastiria sexseriata[2 individuals]
		Lythrodes radiatus	1	0.460832	Lythrodes radiatus[3 individuals]
		Lythrodes tripuncta	1	0.417088	Lythrodes tripuncta[2 individuals]
		Lythrodes venatus	1	0.491213	Lythrodes venatus[5 individuals]
		Metaponpneumata rogenhoferi	1	0.49744	Metaponpneumata rogenhoferi[177 individuals]
		Miracavira brillians	1	0.351125	Miracavira brillians[8 individuals]
		Miracavira sylvia	1		Miracavira sylvia[1 individuals]
		Nacopa bistrigata	1	0	Nacopa bistrigata[2 individuals]
		Nacopa melanderi	1	0.0895063	Nacopa melanderi[3 individuals]
		Narthecophora pulverea	1	0.232527	Narthecophora pulverea[67 individuals]
		Neogrotella confusa	1	0.615393	Neogrotella confusa[2 individuals]
		Neogrotella macdunnoughi	1	1.39544	Neogrotella macdunnoughi[2 individuals]
		Neogrotella spaldingi	1	0.505617	Neogrotella spaldingi[1 individuals]
		Neumoegenia poetica	1	0.0638694	Neumoegenia poetica[8 individuals]
		Nocloa alcandra	1	0.383921	Nocloa alcandra[7 individuals]
		Nocloa aliaga	1	0	Nocloa aliaga[4 individuals]
		Nocloa cordova	1	0	Nocloa cordova[5 individuals]
		Nocloa duplicatus	1	0.153138	Nocloa duplicatus[3 individuals]
		Nocloa nanata	1	0.184333	Nocloa nanata[2 individuals]
		Nocloa pallens	1	0.628024	Nocloa pallens[5 individuals]
		Nocloa pilacho
		Nocloa plagiata	1	0.0589024	Nocloa plagiata[5 individuals]
		Nocloa rivulosa	1	0.0580412	Nocloa rivulosa[11 individuals]
		Oslaria pura	1	0.110821	Oslaria pura[3 individuals]
		Oslaria viridifera	1	0.18405	Oslaria viridifera[37 individuals]
		Oxycnemis acuna	1		Oxycnemis acuna[1 individuals]
		Oxycnemis advena	1	0.791099	Oxycnemis advena[5 individuals]
		Oxycnemis fusimacula	1	0.128187	Oxycnemis fusimacula[25 individuals]
		Oxycnemis gracillinea	1	0.622106	Oxycnemis gracillinea[3 individuals]
		Oxycnemis grandimacula	1	0.322471	Oxycnemis grandimacula[2 individuals]
		Paramiana callaisata
		Paramiana canoa	1	0.127587	Paramiana canoa[2 individuals]
		Paramiana marina	1		Paramiana marina[1 individuals]
		Paramiana perissa	1		Paramiana perissa[1 individuals]
		Paramiana smaragdina	1	0.332784	Paramiana smaragdina[4 individuals]
		Paratrachea viridescens	1	0.0344834	Paratrachea viridescens[4 individuals]
		Petalumaria californica
		Plagiomimicus astigmatosum	1		Plagiomimicus astigmatosum[1 individuals]
		Plagiomimicus aureolum	1		Plagiomimicus aureolum[1 individuals]
		Plagiomimicus caesium	1	0.30675	Plagiomimicus caesium[2 individuals]
		Plagiomimicus curiosum	1	0.153138	Plagiomimicus curiosum[2 individuals]
		Plagiomimicus dimidiata	1	0.172118	Plagiomimicus dimidiata[2 individuals]
		Plagiomimicus expallidus	1	0.102092	Plagiomimicus expallidus[2 individuals]
		Plagiomimicus heitzmani	1		Plagiomimicus heitzmani[1 individuals]
		Plagiomimicus hilli	1	0.307221	Plagiomimicus hilli[3 individuals]
		Plagiomimicus kathyae
		Plagiomimicus manti	1	1.0513	Plagiomimicus manti[3 individuals]
		Plagiomimicus mimica	1	0.312368	Plagiomimicus mimica[5 individuals]
		Plagiomimicus navia	1	0.0559335	Plagiomimicus navia[5 individuals]
		Plagiomimicus ochoa	1		Plagiomimicus ochoa[1 individuals]
		Plagiomimicus olvello	1		Plagiomimicus olvello[1 individuals]
		Plagiomimicus pityochromus	1	0.153138	Plagiomimicus pityochromus[11 individuals]
		Plagiomimicus pyralina	1	0.0979662	Plagiomimicus pyralina[2 individuals]
		Plagiomimicus spumosum	1	1.11748	Plagiomimicus spumosum[11 individuals]
		Plagiomimicus tepperi	1	0	Plagiomimicus tepperi[5 individuals]
		Plagiomimicus triplagiatus	1	0	Plagiomimicus triplagiatus[2 individuals]
		Pleromella opter	1	0	Pleromella opter[6 individuals]
		Podagra crassipes	1	0.0967579	Podagra crassipes[3 individuals]
		Policocnemis ungulatus	1		Policocnemis ungulatus[1 individuals]
		Prothrinax luteomedia	1	0.293298	Prothrinax luteomedia[6 individuals]
		Provia argentata	1	0.219458	Provia argentata[4 individuals]
		Psaphida damalis	1	0.880208	Psaphida damalis[5 individuals]
		Psaphida electilis	1	0	Psaphida electilis[11 individuals]
		Psaphida grandis	1	1.4256	Psaphida grandis[2 individuals]
		Psaphida resumens	1	1.13417	Psaphida resumens[20 individuals]
		Psaphida rolandi	1	0.796544	Psaphida rolandi[8 individuals]
		Psaphida styracis	1	0	Psaphida styracis[9 individuals]
		Psaphida thaxterianus	1		Psaphida thaxterianus[1 individuals]
		Pseudocopivaleria anaverta	1	0	Pseudocopivaleria anaverta[5 individuals]
		Pseudocopivaleria sonoma	1	0.436132	Pseudocopivaleria sonoma[2 individuals]
		Redingtonia alba	1		Redingtonia alba[1 individuals]
		Ruacodes tela	1	0.93007	Ruacodes tela[18 individuals]
		Sexserrata hampsoni
		Stiria blanchardi	1	0.245683	Stiria blanchardi[2 individuals]
		Stiria consuela	1	0	Stiria consuela[5 individuals]
		Stiria dyari	1	0.323766	Stiria dyari[2 individuals]
		Stiria intermixta	1	1.04516	Stiria intermixta[8 individuals]
		Stiria rugifrons	1	0	Stiria rugifrons[10 individuals]
		Stiria satana	1	0.276499	Stiria satana[3 individuals]
		Stiria sulphurea	1		Stiria sulphurea[1 individuals]
		Supralathosea baboquivariensis	1	0	Supralathosea baboquivariensis[6 individuals]
		Supralathosea obtusa	1	0.0612552	Supralathosea obtusa[2 individuals]
		Supralathosea pronuba	1	0.477941	Supralathosea pronuba[5 individuals]
		Thurberiphaga diffusa	1	0.23252	Thurberiphaga diffusa[6 individuals]
		Triocnemis saporis	1	0	Triocnemis saporis[7 individuals]
		Tristyla alboplagiata	1		Tristyla alboplagiata[1 individuals]
		Unciella flagrantis	1	0	Unciella flagrantis[2 individuals]
		Unciella primula	1	0.325485	Unciella primula[3 individuals]
		Viridemas galena	1	0	Viridemas galena[9 individuals]
		Walterella ocellata	1	0	Walterella ocellata[2 individuals]
		Xanthothrix neumoegeni	1	0.153138	Xanthothrix neumoegeni[2 individuals]
		Xanthothrix ranunculi	1	0.197089	Xanthothrix ranunculi[2 individuals]
	Bagisarinae	Amyna amplificans	1	0	Amyna amplificans[2 individuals]
	Bagisarinae	Amyna axis	1	0.0219246	Amyna axis[14 individuals]
	Bagisarinae	Amyna bullula	1	0	Amyna bullula[2 individuals]
	Bagisarinae	Bagisara albicosta	1	0	Bagisara albicosta[7 individuals]
	Bagisarinae	Bagisara brouana	1	0.204578	Bagisara brouana[4 individuals]
		Bagisara buxea	1	0.313721	Bagisara buxea[11 individuals]
		Bagisara demura	1		Bagisara demura[1 individuals]
		Bagisara gulnare	1	0.614207	Bagisara gulnare[2 individuals]
		Bagisara laverna	1	0.296535	Bagisara laverna[34 individuals]
		Bagisara oula	1	1.41208	Bagisara oula[10 individuals]
		Bagisara pacifica	1	0.496358	Bagisara pacifica[26 individuals]
		Bagisara praecelsa	1	0.30675	Bagisara praecelsa[2 individuals]
		Bagisara rectifascia	1	0.203284	Bagisara rectifascia[12 individuals]
		Bagisara repanda	1	0.214725	Bagisara repanda[5 individuals]
		Bagisara tristicta	1	0.271071	Bagisara tristicta[13 individuals]
		Concana mundissima	1	0.313484	Concana mundissima[5 individuals]
	Balsinae	Balsa labecula	1	0.294802	Balsa labecula[38 individuals]
		Balsa malana	1	0.440087	Balsa malana[14 individuals]
		Balsa tristrigella	1	0.157411	Balsa tristrigella[64 individuals]
	Bryophilinae	Cryphia albipuncta	1	0	Cryphia albipuncta[2 individuals]
	Bryophilinae	Cryphia cuerva	1	0.645873	Cryphia cuerva[40 individuals]
	Bryophilinae	Cryphia fascia	1		Cryphia fascia[1 individuals]
		Cryphia flavidior	1	3.78573	Cryphia flavidior[2 individuals]
		Cryphia flavipuncta
		Cryphia nana	1	0.161291	Cryphia nana[2 individuals]
		Cryphia oaklandiae	1	0.468858	Cryphia oaklandiae[4 individuals]
		Cryphia olivacea	1	0.942888	Cryphia olivacea[24 individuals]
		Cryphia pallidioides	1		Cryphia pallidioides[1 individuals]
		Cryphia sarepta	1	2.34436	Cryphia sarepta[2 individuals]
	Condicinae	Condica albigera	1	0.110254	Condica albigera[7 individuals]
		Condica albolabes	1	0.20626	Condica albolabes[8 individuals]
		Condica andrena	1		Condica andrena[1 individuals]
		Condica begallo	1	0	Condica begallo[3 individuals]
		Condica chardra	1	0.332666	Condica chardra[4 individuals]
		Condica claufacta	1	0.195514	Condica claufacta[11 individuals]
		Condica concisa	1	0.106596	Condica concisa[12 individuals]
		Condica confederata	1	0	Condica confederata[6 individuals]
		Condica cupentia	1	0.0933467	Condica cupentia[67 individuals]
		Condica discistriga	1	0.649633	Condica discistriga[58 individuals]
		Condica egestis	1	0.161291	Condica egestis[2 individuals]
		Condica hypocritica of authors
		Condica leucorena	1	0.219151	Condica leucorena[7 individuals]
		Condica luxuriosa	1	0.105486	Condica luxuriosa[3 individuals]
		Condica mersa	1	0	Condica mersa[3 individuals]
		Condica mobilis	1	0.147288	Condica mobilis[34 individuals]
		Condica morsa	1		Condica morsa[1 individuals]
		Condica orta	1	0.204342	Condica orta[3 individuals]
		Condica parista	1	0.460832	Condica parista[2 individuals]
		Condica punctifera	1	0	Condica punctifera[2 individuals]
		Condica sutor	1	0.615324	Condica sutor[26 individuals]
		Condica temecula	1	2.82393	Condica temecula[5 individuals]
		Condica vacillans	1	0	Condica vacillans[2 individuals]
		Condica vecors	1	0.0356691	Condica vecors[27 individuals]
		Condica videns	1	0.167085	Condica videns[44 individuals]
		Crambodes talidiformis	1	0.751268	Crambodes talidiformis[20 individuals]
		Diarsia rubifera	1	0.343514	Diastema cnossia[2 individuals]
		Diastema cnossia	1	0.153138	Diastema tigris[2 individuals]
		Fotella notalis	1		Fotella notalis[1 individuals]
		Homophoberia apicosa	1	5.71844	Homophoberia apicosa[21 individuals]
		Homophoberia cristata	1	0.307696	Homophoberia cristata[6 individuals]
		Leuconycta diphteroides	1	0.40609	Leuconycta diphteroides[67 individuals]
		Leuconycta lepidula	1	0	Leuconycta lepidula[35 individuals]
		Micrathetis costiplaga	1	0.15916	Micrathetis costiplaga[6 individuals]
		Micrathetis tecnion	1	0.357678	Micrathetis tecnion[70 individuals]
		Micrathetis triplex	1	3.61815	Micrathetis triplex[43 individuals]
		Ogdoconta altura	1		Ogdoconta altura[1 individuals]
		Ogdoconta cinereola	1	0	Ogdoconta cinereola[35 individuals]
		Ogdoconta fergusoni	1		Ogdoconta fergusoni[1 individuals]
		Ogdoconta moreno	1	0.0913009	Ogdoconta moreno[3 individuals]
		Ogdoconta rufipenna	1		Ogdoconta rufipenna[1 individuals]
		Ogdoconta satana	1		Ogdoconta satana[1 individuals]
		Ogdoconta sexta	1	1.58814	Ogdoconta sexta[7 individuals]
		Ogdoconta tacna	1	0.199328	Ogdoconta tacna[6 individuals]
		Perigea bahamica	1		Perigea bahamica[1 individuals]
		Perigea berinda	1	0.02	Perigea berinda[150 individuals]
		Perigea enixa	1		Perigea enixa[1 individuals]
		Perigea xanthioides	1	0.0310731	Perigea xanthioides[6 individuals]
		Stibaera curvilineata
		Stibaera thyatiroides	1	0.173009	Stibaera thyatiroides[5 individuals]
	Cuculliinae	Cucullia albida	1	0	Cucullia albida[3 individuals]
		Cucullia alfarata	1	0.1227	Cucullia alfarata[5 individuals]
		Cucullia antipoda	1	1.93212	Cucullia antipoda[5 individuals]
		Cucullia asteroides	1	0.0543407	Cucullia asteroides[20 individuals]
		Cucullia astigma	1	0.210231	Cucullia astigma[6 individuals]
		Cucullia basipuncta	1	0.461071	Cucullia basipuncta[4 individuals]
		Cucullia charon	1	0.0612552	Cucullia charon[5 individuals]
		Cucullia comstocki	1	0.335395	Cucullia comstocki[6 individuals]
		Cucullia convexipennis	1	0.117666	Cucullia convexipennis[8 individuals]
		Cucullia cucullioides	1	0.306927	Cucullia cucullioides[2 individuals]
		Cucullia dammersi	1	1.08722	Cucullia dammersi[3 individuals]
		Cucullia dorsalis	1	0.308172	Cucullia dorsalis[5 individuals]
		Cucullia eccissica	1	0.251256	Cucullia eccissica[2 individuals]
		Cucullia eucaena	1		Cucullia eucaena[1 individuals]
		Cucullia eulepis	1	0.334325	Cucullia eulepis[9 individuals]
		Cucullia eurekae	1	0.076569	Cucullia eurekae[4 individuals]
		Cucullia florea	1	0.522979	Cucullia florea[5 individuals]
		Cucullia heinrichi	1	0.258916	Cucullia heinrichi[10 individuals]
		Cucullia incresa
		Cucullia intermedia	1	0.0699174	Cucullia intermedia[46 individuals]
		Cucullia laetifica	1	0.30675	Cucullia laetifica[2 individuals]
		Cucullia lethe	1	0.153375	Cucullia lethe[4 individuals]
		Cucullia lilacina	1	0	Cucullia lilacina[2 individuals]
		Cucullia luna	1	0.163331	Cucullia luna[5 individuals]
		Cucullia mcdunnoughi	1	0.153445	Cucullia mcdunnoughi[5 individuals]
		Cucullia montanae	1	0.339502	Cucullia montanae[10 individuals]
		Cucullia omissa	1	0.102092	Cucullia omissa[3 individuals]
		Cucullia oribac	1	0	Cucullia oribac[2 individuals]
		Cucullia postera	1	0.122419	Cucullia postera[8 individuals]
		Cucullia pulla	1	0.182446	Cucullia pulla[5 individuals]
		Cucullia serraticornis	1	0.719951	Cucullia serraticornis[15 individuals]
		Cucullia similaris	1	0.0780025	Cucullia similaris[4 individuals]
		Cucullia speyeri	1	0.19705	Cucullia speyeri[8 individuals]
		Cucullia strigata	1	0.0626962	Cucullia strigata[5 individuals]
		Cucullia styx	1		Cucullia styx[1 individuals]
		Cucullia umbratica	1	0.13	Cucullia umbratica[37 individuals]
		Dolocucullia dentilinea	1	0.435547	Dolocucullia dentilinea[11 individuals]
		Dolocucullia minor	1		Dolocucullia minor[1 individuals]
		Emariannia cucullidea	1	0.173708	Emariannia cucullidea[3 individuals]
		Opsigalea blanchardi	1		Opsigalea blanchardi[1 individuals]
	Cydosiinae	Cydosia aurivitta	1	0.306518	Cydosia aurivitta[23 individuals]
		Cydosia curvinella	1	0.126663	Cydosia curvinella[62 individuals]
		Cydosia nobilitella	1	0.677977	Cydosia nobilitella[2 individuals]
	Dilobinae	Raphia frater	1	0.358426	Raphia frater[262 individuals]
	Eriopinae	Callopistria cordata	1	0.681354	Callopistria cordata[54 individuals]
		Callopistria floridensis	1	1.30226	Callopistria floridensis[11 individuals]
		Callopistria granitosa	1	0	Callopistria granitosa[5 individuals]
		Callopistria jamaicensis	1		Callopistria jamaicensis[1 individuals]
		Callopistria mollissima	1	0.332389	Callopistria mollissima[36 individuals]
	Eustrotiinae	Amiana niama	1	0.253356	Amiana niama[5 individuals]
		Argillophora furcilla	1	0.0951186	Argillophora furcilla[10 individuals]
		Capis archaia	1	0.0816736	Capis archaia[10 individuals]
		Capis curvata	1	0.130153	Capis curvata[18 individuals]
		Cerathosia tricolor	1	0	Cerathosia tricolor[10 individuals]
		Cobubatha dividua	1	0.0123292	Cobubatha dividua[25 individuals]
		Cobubatha hippotes
		Cobubatha ipilla	1	0	Cobubatha ipilla[4 individuals]
		Cobubatha lixiva	1	1.01813	Cobubatha lixiva[8 individuals]
		Cobubatha megaplaga	1	0	Cobubatha megaplaga[3 individuals]
		Cobubatha metaspilaris	1		Cobubatha metaspilaris[2 individuals]
		Cobubatha numa	1	0	Cobubatha numa[2 individuals]
		Cobubatha ochrocraspis			Cobubatha ochrocraspis
		Cobubatha orthozona	1	0.477194	Cobubatha orthozona[18 individuals]
		Deltote bellicula	1	0.638357	Deltote bellicula[19 individuals]
		Lithacodia costaricana of auth	1	0	Lithacodia costaricana[7 individuals]
		Lithacodia musta	1	0	Lithacodia musta[12 individuals]
		Lithacodia phya	1	0.534689	Lithacodia phya[2 individuals]
		Maliattha concinnimacula	1	0.162173	Maliattha concinnimacula[24 individuals]
		Maliattha synochitis	1	0.0300112	Maliattha synochitis[107 individuals]
		Marimatha nigrofimbria	1	0.280815	Marimatha nigrofimbria[59 individuals]
		Marimatha piscimala	1	0.945528	Marimatha piscimala[8 individuals]
		Marimatha quadrata	1	0.154313	Marimatha quadrata[7 individuals]
		Marimatha squala	1	0.333389	Marimatha squala[5 individuals]
		Marimatha tripuncta	1	0.297806	Marimatha tripuncta[8 individuals]
		Neotarache deserticola	1		Neotarache deserticola[1 individuals]
		Ozarba aeria	1	0.256362	Ozarba aeria[15 individuals]
		Ozarba catilina	1	0	Ozarba catilina[1 individuals]
		Ozarba nebula	1	0.257464	Ozarba nebula[6 individuals]
		Ozarba propera	1	0	Ozarba propera[20 individuals]
		Phoenicophanta bicolor	1		Phoenicophanta bicolor[1 individuals]
		Phoenicophanta modestula	1	0	Phoenicophanta modestula[3 individuals]
		Protodeltote albidula	1	0.215401	Protodeltote albidula[218 individuals]
		Protodeltote muscosula	1	0.308851	Protodeltote muscosula[97 individuals]
		Tripudia balteata	1	0	Tripudia balteata[4 individuals]
		Tripudia chihuahua	1	3.03752	Tripudia chihuahua[3 individuals]
		Tripudia damozela	1	3.63369	Tripudia damozela[9 individuals]
		Tripudia dimidata	1	2.84008	Tripudia dimidata[4 individuals]
		Tripudia flavofasciata	1	0.306917	Tripudia flavofasciata[14 individuals]
		Tripudia goyanensis	1		Tripudia goyanensis[1 individuals]
		Tripudia grapholithoides	1		Tripudia grapholithoides[1 individuals]
		Tripudia lamina	1		Tripudia lamina[1 individuals]
		Tripudia limbatus	1	0.102092	Tripudia limbatus[4 individuals]
		Tripudia luda	1	3.22331	Tripudia luda[3 individuals]
		Tripudia luxuriosa	1	10.4582	Tripudia luxuriosa[13 individuals]
		Tripudia munna	1		Tripudia munna[1 individuals]
		Tripudia paraplesia	1	0.0680799	Tripudia paraplesia[2 individuals]
		Tripudia quadrifera	1	0.0806568	Tripudia quadrifera[18 individuals]
		Tripudia rectangula	1	0	Tripudia rectangula[16 individuals]
		Tripudia versutus	1	0.190237	Tripudia versutus[2 individuals]
	Heliothinae	Baptarma felicita	1		Baptarma felicita[1 individuals]
	Heliothinae	Derrima stellata	1	2.51934	Derrima stellata[7 individuals]
	Heliothinae	Eutricopis nexilis	1	0	Eutricopis nexilis[11 individuals]
	Heliothinae	Helicoverpa zea	1	0.813668	Helicoverpa zea[105 individuals]
	Heliothinae	Heliocheilus julia	1	0.168984	Heliocheilus julia[12 individuals]
		Heliocheilus lupatus	1	0.199158	Heliocheilus lupatus[7 individuals]
		Heliocheilus paradoxus	1	0.211669	Heliocheilus paradoxus[21 individuals]
		Heliocheilus toralis	1	0.519178	Heliocheilus toralis[16 individuals]
		Heliocheilus turbata	1		Heliocheilus turbata[1 individuals]
		Heliolonche carolus	1	0	Heliolonche carolus[3 individuals]
		Heliolonche celeris	1	1.39544	Heliolonche celeris[4 individuals]
		Heliolonche joaquinensis	1	0	Heliolonche joaquinensis[1 individuals]
		Heliolonche modicella	1	0.693911	Heliolonche modicella[2 individuals]
		Heliolonche pictipennis	1	1.16074	Heliolonche pictipennis[4 individuals]
		Heliothis acesias	1	0.120373	Heliothis acesias[12 individuals]
		Heliothis australis	1	0.666883	Heliothis australis[8 individuals]
		Heliothis belladonna	1	0.190904	Heliothis belladonna[2 individuals]
		Heliothis borealis	1	0.2045	Heliothis borealis[4 individuals]
		Heliothis ononis	1	0.153341	Heliothis ononis[5 individuals]
		Heliothis oregonica	1	0.149341	Heliothis oregonica[8 individuals]
		Heliothis phloxiphaga	1	0.486989	Heliothis phloxiphaga[20 individuals]
		Heliothis proruptus	1	0.136202	Heliothis proruptus[4 individuals]
		Heliothis subflexa	1	0.0821597	Heliothis subflexa[9 individuals]
		Heliothis virescens	1	2.82308	Heliothis virescens[11 individuals]
		Heliothodes diminutiva	1	0.168852	Heliothodes diminutiva[32 individuals]
		Melaporphyria immortua	1	0.256255	Melaporphyria immortua[5 individuals]
		Microhelia angelica	1	0.211005	Microhelia angelica[15 individuals]
		Protoschinia nuchalis	1	0.565318	Protoschinia nuchalis[9 individuals]
		Psectrotarsia hebardi	1	0.321263	Psectrotarsia hebardi[3 individuals]
		Psectrotarsia suavis	1	0.32787	Psectrotarsia suavis[12 individuals]
		Pyrrhia aurantiago	1	0.0437375	Pyrrhia aurantiago[2 individuals]
		Pyrrhia cilisca	1	0.438674	Pyrrhia cilisca[7 individuals]
		Pyrrhia exprimens	1	0.185421	Pyrrhia exprimens[27 individuals]
		Schinia accessa	1		Schinia accessa[1 individuals]
		Schinia acutilinea	1	0.56968	Schinia acutilinea[25 individuals]
		Schinia aetheria
		Schinia albafascia	1	2.24084	Schinia albafascia[4 individuals]
		Schinia alencis	1	0.925953	Schinia alencis[4 individuals]
		Schinia amaryllis	1	0.306453	Schinia amaryllis[2 individuals]
		Schinia angulilinea
		Schinia antonio	1	0.448026	Schinia antonio[2 individuals]
		Schinia arcigera	1	1.41739	Schinia arcigera[29 individuals]
		Schinia arefacta	1	0	Schinia arefacta[1 individuals]
		Schinia argentifascia	1	1.86664	Schinia argentifascia[19 individuals]
		Schinia aurantiaca	1	0.307684	Schinia aurantiaca[2 individuals]
		Schinia avemensis	1	0	Schinia avemensis[10 individuals]
		Schinia bicuspida	1	0.410262	Schinia bicuspida[2 individuals]
		Schinia biforma	1	0.537977	Schinia biforma[4 individuals]
		Schinia bimatris	1	0	Schinia bimatris[7 individuals]
		Schinia bina	1	0.258092	Schinia bina[2 individuals]
		Schinia biundulata	1	0.892982	Schinia biundulata[6 individuals]
		Schinia brunnea	1	0.58659	Schinia brunnea[7 individuals]
		Schinia buta	1	0	Schinia buta[4 individuals]
		Schinia carminatra			Schinia carminatra[1 individuals]
		Schinia carmosina			Schinia carmosina[1 individuals]
		Schinia carolinensis			Schinia carolinensis[1 individuals]
		Schinia carrizoensis	1	0	Schinia carrizoensis[3 individuals]
		Schinia chryselloides	1	0.284478	Schinia chryselloides[5 individuals]
		Schinia chrysellus	1	0.30738	Schinia chrysellus[9 individuals]
		Schinia ciliata	1	0.59676	Schinia ciliata[6 individuals]
		Schinia citrinellus	1	0.491947	Schinia citrinellus[11 individuals]
		Schinia coercita	1	0	Schinia coercita[6 individuals]
		Schinia crenilinea	1	0.17	Schinia crenilinea[4 individuals]
		Schinia crotchii	1	0	Schinia crotchii[2 individuals]
		Schinia cumatilis	1	0.37	Schinia cumatilis[7 individuals]
		Schinia cupes	1	0.25	Schinia cupes[7 individuals]
		Schinia deserticola	1	0.309137	Schinia deserticola[11 individuals]
		Schinia diffusa	1	0.615393	Schinia diffusa[4 individuals]
		Schinia dobla	1	0.77043	Schinia dobla[2 individuals]
		Schinia edwardsii	1	0	Schinia edwardsii[2 individuals]
		Schinia erosa	1	0.072138	Schinia erosa[2 individuals]
		Schinia errans	1	0.551037	Schinia errans[17 individuals]
		Schinia felicitata	1	0.25329	Schinia felicitata[14 individuals]
		Schinia ferrisi	1	0.577185	Schinia ferrisi[3 individuals]
		Schinia florida	1	0.153138	Schinia florida[23 individuals]
		Schinia fulleri	1	0.779291	Schinia fulleri[2 individuals]
		Schinia gaurae	1	0.340981	Schinia gaurae[10 individuals]
		Schinia gracilenta	1	5.54149	Schinia gracilenta[28 individuals]
		Schinia graefiana	1	0	Schinia graefiana[3 individuals]
		Schinia grandimedia	2	0.94	Schinia grandimedia[13 individuals]
		Schinia hanga	1	0.1	Schinia hanga[2 individuals]
		Schinia hardwickorum	1		Schinia hardwickorum[1 individuals]
		Schinia honesta	1	0.41	Schinia honesta[3 individuals]
		Schinia hulstia	1	0.465265	Schinia hulstia[12 individuals]
		Schinia illustra	1	0.102092	Schinia illustra[3 individuals]
		Schinia immaculata	1	1.34228	Schinia immaculata[3 individuals]
		Schinia indiana
		Schinia intermontana
		Schinia intrabilis	1	0.25	Schinia intrabilis[37 individuals]
		Schinia jaegeri	1	0.529988	Schinia jaegeri[10 individuals]
		Schinia jaguarina	1	0.163435	Schinia jaguarina[11 individuals]
		Schinia ligeae	1	1.18463	Schinia ligeae[4 individuals]
		Schinia lucens	1	0	Schinia lucens[2 individuals]
		Schinia luxa	1	0.433469	Schinia luxa[24 individuals]
		Schinia lynda	1	0	Schinia lynda[2 individuals]
		Schinia lynx	1	0.269163	Schinia lynx[20 individuals]
		Schinia macneilli	1		Schinia macneilli[1 individuals]
		Schinia maculata	1	0	Schinia maculata[3 individuals]
		Schinia masoni	1	0.12	Schinia masoni[8 individuals]
		Schinia mcfarlandi	1		Schinia mcfarlandi[1 individuals]
		Schinia meadi	1	0.22	Schinia meadi[3 individuals]
		Schinia mexicana	1	0	Schinia mexicana[5 individuals]
		Schinia miniana	1	0.193854	Schinia miniana[8 individuals]
		Schinia mitis	1	0.461303	Schinia mitis[2 individuals]
		Schinia mortua	1	0.46	Schinia mortua[8 individuals]
		Schinia niveicosta	1	0.191997	Schinia niveicosta[8 individuals]
		Schinia nubila	1	0.194585	Schinia nubila[11 individuals]
		Schinia nundina	1	0.58712	Schinia nundina[7 individuals]
		Schinia obliqua	1	0.153138	Schinia obliqua[2 individuals]
		Schinia obscurata	1	0.20873	Schinia obscurata[7 individuals]
		Schinia oculata	1	0.204325	Schinia oculata[7 individuals]
		Schinia oleagina	1	0.429945	Schinia oleagina[6 individuals]
		Schinia olivacea	1	0.307222	Schinia olivacea[4 individuals]
		Schinia parmeliana	1	0.306867	Schinia parmeliana[2 individuals]
		Schinia perminuta	1	0.30675	Schinia perminuta[2 individuals]
		Schinia persimilis	1	0.105424	Schinia persimilis[4 individuals]
		Schinia petulans	1	0.110742	Schinia petulans[6 individuals]
		Schinia poguei	1	0	Schinia poguei[2 individuals]
		Schinia psamathea	1	0.546124	Schinia psamathea[6 individuals]
		Schinia pulchripennis	1	1.64926	Schinia pulchripennis[7 individuals]
		Schinia regia	1	0.30675	Schinia regia[2 individuals]
		Schinia regina	1	0.102112	Schinia regina[7 individuals]
		Schinia reniformis	1	0.579313	Schinia reniformis[8 individuals]
		Schinia rivulosa	1	0.368575	Schinia rivulosa[34 individuals]
		Schinia roseitincta	1	0.458798	Schinia roseitincta[4 individuals]
		Schinia rufipenna	1		Schinia rufipenna[1 individuals]
		Schinia rufocostulata	1		Schinia rufocostulata[1 individuals]
		Schinia sanguinea	1	0.33	Schinia sanguinea[7 individuals]
		Schinia sanrafaeli	1	0.640259	Schinia sanrafaeli[4 individuals]
		Schinia saturata	1	0.204224	Schinia saturata[24 individuals]
		Schinia scarletina	1		Schinia scarletina[1 individuals]
		Schinia scissa
		Schinia scissoides	1	0.42	Schinia scissoides[4 individuals]
		Schinia septentrionalis	1	0.75414	Schinia septentrionalis[11 individuals]
		Schinia sexata	1	0	Schinia sexata[3 individuals]
		Schinia sexplagiata	1	0.460832	Schinia sexplagiata[3 individuals]
		Schinia simplex	1	0.102092	Schinia simplex[3 individuals]
		Schinia siren	1	0.777553	Schinia siren[11 individuals]
		Schinia snowi	1	0.332666	Schinia snowi[4 individuals]
		Schinia sordidus	1	0.886889	Schinia sordidus[13 individuals]
		Schinia spinosae	1	0	Schinia spinosae[4 individuals]
		Schinia subspinosae	1	0.166945	Schinia subspinosae[6 individuals]
		Schinia suetus	1	0.26588	Schinia suetus[6 individuals]
		Schinia tertia	1	0.285078	Schinia tertia[12 individuals]
		Schinia thoreaui	1	0.419549	Schinia thoreaui[12 individuals]
		Schinia tobia	1	0.186917	Schinia tobia[5 individuals]
		Schinia trifascia	1	0.15088	Schinia trifascia[17 individuals]
		Schinia tuberculum	1	1.03797	Schinia tuberculum[18 individuals]
		Schinia ultima	1	0	Schinia ultima[7 individuals]
		Schinia unimacula	1	0.399936	Schinia unimacula[10 individuals]
		Schinia vacciniae	1		Schinia vacciniae[1 individuals]
		Schinia varix	1	0	Schinia varix[2 individuals]
		Schinia velaris	1		Schinia velaris[1 individuals]
		Schinia verna	1	0	Schinia verna[2 individuals]
		Schinia villosa	1	0.919716	Schinia villosa[5 individuals]
		Schinia volupia	1	0.637438	Schinia volupia[13 individuals]
		Schinia walsinghami	1	0.308686	Schinia walsinghami[35 individuals]
		Schinia zuni	1	0.180636	Schinia zuni[8 individuals]
	Metoponiinae	Tyta luctuosa	1	0.189747	Tyta luctuosa[19 individuals]
	Noctuinae	Abagrotis alampeta	1	0	Abagrotis alampeta[3 individuals]
		Abagrotis alcandola	1	0	Abagrotis alcandola[3 individuals]
		Abagrotis alternata	1	0.51362	Abagrotis alternata[23 individuals]
		Abagrotis anchocelioides	1	0.511296	Abagrotis anchocelioides[5 individuals]
		Abagrotis apposita	1	0.238996	Abagrotis apposita[11 individuals]
		Abagrotis baueri	1	0.241917	Abagrotis baueri[9 individuals]
		Abagrotis belfragei	1	0.0353295	Abagrotis belfragei[4 individuals]
		Abagrotis bimarginalis	1	0	Abagrotis bimarginalis[3 individuals]
		Abagrotis brunneipennis	1	0.204342	Abagrotis brunneipennis[18 individuals]
		Abagrotis cryptica	1		Abagrotis cryptica[1 individuals]
		Abagrotis cupida	1	0.16	Abagrotis cupida[38 individuals]
		Abagrotis denticulata	1	0.15656	Abagrotis denticulata[4 individuals]
		Abagrotis dickeli	1	0.076569	Abagrotis dickeli[10 individuals]
		Abagrotis discoidalis	1	0.602112	Abagrotis discoidalis[13 individuals]
		Abagrotis dodi	1	0	Abagrotis dodi[10 individuals]
		Abagrotis duanca	1	0	Abagrotis duanca[10 individuals]
		Abagrotis erratica	1	0.696833	Abagrotis erratica[7 individuals]
		Abagrotis forbesi	1	0.363332	Abagrotis forbesi[14 individuals]
		Abagrotis glenni	1	0.114689	Abagrotis glenni[5 individuals]
		Abagrotis hennei	1	0.945951	Abagrotis hennei[2 individuals]
		Abagrotis hermina	1	0.928971	Abagrotis hermina[13 individuals]
		Abagrotis kirkwoodi	1	0.800203	Abagrotis kirkwoodi[2 individuals]
		Abagrotis magnicupida	1	0.927383	Abagrotis magnicupida[7 individuals]
		Abagrotis mexicana	1	0	Abagrotis mexicana[3 individuals]
		Abagrotis mirabilis	1	0.409787	Abagrotis mirabilis[27 individuals]
		Abagrotis nanalis	1	0.112399	Abagrotis nanalis[18 individuals]
		Abagrotis nefascia	1	0	Abagrotis nefascia[11 individuals]
		Abagrotis orbis	1	1.53225	Abagrotis orbis[17 individuals]
		Abagrotis petalama	1		Abagrotis petalama[1 individuals]
		Abagrotis placida	2	0.94	Abagrotis placida[84 individuals]
		Abagrotis pulchrata	1	0.936755	Abagrotis pulchrata[4 individuals]
		Abagrotis reedi	1	0.0766871	Abagrotis reedi[22 individuals]
		Abagrotis rubricundis	1	0.738189	Abagrotis rubricundis[2 individuals]
		Abagrotis scopeops	1	0	Abagrotis scopeops[17 individuals]
		Abagrotis striata	1	0.0361219	Abagrotis striata[4 individuals]
		Abagrotis trigona	1	0	Abagrotis trigona[27 individuals]
		Abagrotis turbulenta	1	0	Abagrotis turbulenta[4 individuals]
		Abagrotis variata	1	0	Abagrotis variata[9 individuals]
		Abagrotis vittifrons	1	1.51536	Abagrotis vittifrons[16 individuals]
		Acerra normalis	1	0.0192435	Acerra normalis[15 individuals]
		Achatia distincta	1	0.136586	Achatia distincta[28 individuals]
		Achatodes zeae	1	0.178977	Achatodes zeae[8 individuals]
		Acherdoa ferraria	1	0.815061	Acherdoa ferraria[4 individuals]
		Acrapex relicta	1	0	Acrapex relicta[7 individuals]
		Acroria terens	1	0.510461	Acroria terens[4 individuals]
		Actebia balanitis	1	0.258981	Actebia balanitis[28 individuals]
		Actebia fennica	1	0	Actebia fennica[13 individuals]
		Adelphagrotis carissima
		Adelphagrotis indeterminata	1	1.05334	Adelphagrotis indeterminata[16 individuals]
		Adelphagrotis stellaris	1	0.2287	Adelphagrotis stellaris[29 individuals]
		Admetovis oxymorus	1	0.962143	Admetovis oxymorus[14 individuals]
		Admetovis similaris	1	0.329964	Admetovis similaris[24 individuals]
		Afotella cylindrica	1	0.792035	Afotella cylindrica[4 individuals]
		Agnorisma badinodis	2	1.17673	Agnorisma badinodis[13 individuals]
		Agnorisma bollii	1	0.0769509	Agnorisma bollii[7 individuals]
		Agnorisma bugrai	1	0.19939	Agnorisma bugrai[34 individuals]
		Agrochola lota	1	0.53	Agrochola lota[35 individuals]
		Agrochola pulchella	1	1.7776	Agrochola pulchella[5 individuals]
		Agrochola purpurea	1	0.273461	Agrochola purpurea[20 individuals]
		Agrotis antica	1	0.115208	Agrotis antica[8 individuals]
		Agrotis apicalis	1	0.102249	Agrotis apicalis[7 individuals]
		Agrotis arenarius	1	0	Agrotis arenarius[3 individuals]
		Agrotis buchholzi	1	0.087475	Agrotis buchholzi[8 individuals]
		Agrotis daedalus	1	0.615872	Agrotis daedalus[3 individuals]
		Agrotis gladiaria	1	0.605607	Agrotis gladiaria[25 individuals]
		Agrotis gravis	1	0.244264	Agrotis gravis[6 individuals]
		Agrotis haesitans
		Agrotis ipsilon	1	0.0165884	Agrotis ipsilon[111 individuals]
		Agrotis kingi
		Agrotis longicornis	1	0.409471	Agrotis longicornis[3 individuals]
		Agrotis malefida	1	0.425073	Agrotis malefida[7 individuals]
		Agrotis obliqua	1	2.49869	Agrotis obliqua[23 individuals]
		Agrotis orthogonia	1	0.587725	Agrotis orthogonia[7 individuals]
		Agrotis rileyana	1	0	Agrotis rileyana[4 individuals]
		Agrotis robustior	1	0	Agrotis robustior[4 individuals]
		Agrotis ruta	1	0.0411659	Agrotis ruta[241 individuals]
		Agrotis stigmosa	1	0.473938	Agrotis stigmosa[2 individuals]
		Agrotis striata	1	0.23	Agrotis striata[4 individuals]
		Agrotis vancouverensis	1	0.992892	Agrotis vancouverensis[99 individuals]
		Agrotis venerabilis	1	0.379397	Agrotis venerabilis[142 individuals]
		Agrotis vetusta	1	0.423186	Agrotis vetusta[21 individuals]
		Agrotis volubilis	1	0.0129563	Agrotis volubilis[22 individuals]
		Agrotisia evelinae	1	0.460832	Agrotisia evelinae[2 individuals]
		Alastria chico	1	0	Alastria chico[4 individuals]
		Amphipoea americana	1	0.0869663	Amphipoea americana[41 individuals]
		Amphipoea cottlei	1		Amphipoea cottlei[1 individuals]
		Amphipoea erepta	1	0.410262	Amphipoea erepta[3 individuals]
[truncated: 1,688 more rows]
